# Supplementary material for: Systems-Based Approaches to Probing Metabolic Variation within the Mycobacterium tuberculosis Complex
Source: PLoS One. 2013 Sep 17;8(9):e75913. doi: 10.1371/journal.pone.0075913 (PMC3783153; doi:10.1371/journal.pone.0075913)
Supplement: Table S2 — GSMN-MB. (XLS) [file pone.0075913.s007.xls]

## Sheet: GSMN-MB
M. bovis AF2122/97 Genome-scale metabolic network
GSMN-MB
Reaction Number	Reaction Name	Pathway		Reaction Formula	Backward Flux	Forward Flux	E.C. number	Gene Annotation	Reference
R4	glycerol-3-phosphate dehydrogenase glpD1, glpD2	C3 compounds, Glycerol metabolism	Carbon metabolism (excluding central carbon metabolism)	GL3P + MK = DHAP + MKH2	0	1000	1.1.99.5	Mb3330c OR Mb2273c	Bott & Niebisch, 2003
R5	glyceraldehyde dehydrogenase aldC	C3 compounds, glyceraldehyde	Carbon metabolism (excluding central carbon metabolism)	NAD + T3 = DGLYCERATE + NADH	0	1000	1.2.1.3	Mb2883c OR Mb0467
R6	conserved hypothetical protein belonging to the glycerate kinase family	C3 compounds, glycerate	Carbon metabolism (excluding central carbon metabolism)	ATP + DGLYCERATE = 3PG + ADP	0	1000	2.7.1.31	Mb2228c
R7	ribokinase rbsK	C5 compounds, D-ribose	Carbon metabolism (excluding central carbon metabolism)	ATP + RIB = ADP + R5P	0	1000	2.7.1.15	Mb2462
R8	fructose-bisphosphate aldolase fba	C6 Compounds, Fructose	Carbon metabolism (excluding central carbon metabolism)	F1P = DHAP + T3	0	1000	4.1.2.13	Mb0370c	Bai et al., 1982
R9	Xylose isomerase	C6 Compounds, Fructose	Carbon metabolism (excluding central carbon metabolism)	FRU = GLC	-1000	1000	5.3.1.5
R10	Mannose isomerase	C6 Compounds, mannose	Carbon metabolism (excluding central carbon metabolism)	FRU = MAN	-1000	1000	5.3.1.7
R11	mannose-6-phosphate isomerase manA	C6 Compounds, mannose	Carbon metabolism (excluding central carbon metabolism)	MAN6P = F6P	-1000	1000	5.3.1.8	Mb3283c	Patterson et al., 2003
R12	phosphomannomutase pmmA, pmmB	C6 Compounds, mannose	Carbon metabolism (excluding central carbon metabolism)	MAN1P = MAN6P	-1000	1000	5.4.2.8	Mb3285c OR Mb3336	Brosch et al., 2007; Patterson et al., 2003
R13	mannose-1-phosphate guanylyltransferase manB	C6 Compounds, mannose	Carbon metabolism (excluding central carbon metabolism)	GTP + MAN1P = GDPMAN + PI	0	1000	2.7.7.-	Mb3292
R14	polyprenol mannose synthase, Ppm1	C6 Compounds, mannose	Carbon metabolism (excluding central carbon metabolism)	DPP + GDPMAN = GDP + PPM	0	1000		Mb2077c
R15	Possible GDP-Mannose 4,6-dehydratase gca, gmdA	GDP-D-rhamnose biosynthesis/ Fructose and mannose metabolism	Carbon metabolism (excluding central carbon metabolism)	GDPMAN = GDPDHDOMAN	0	1000	4.2.1.47	Mb0116
R16	GDP-4-dehydro-6-deoxy-D-mannose epimerase / GDP-4-dehydro-6-L-deoxygalactose reductase - gene deleted in M. bovis and BCG but the reaction is required for PGL synthesis	GDP-D-rhamnose biosynthesis/ Fructose and mannose metabolism	Carbon metabolism (excluding central carbon metabolism)	GDPDHDOMAN = GDPDHDOGAL	0	1000	5.-.-.-
R17	GDP-4-dehydro-6-deoxy-D-mannose epimerase / GDP-4-dehydro-6-L-deoxygalactose reductase - gene deleted in M. bovis and BCG but the reaction is required for PGL synthesis	GDP-D-rhamnose biosynthesis/ Fructose and mannose metabolism	Carbon metabolism (excluding central carbon metabolism)	GDPDHDOGAL + NADPH = GDPFUC + NADP	0	1000	1.-.-.-
R18	galactokinase, galK	C6 Compounds, Galactose	Carbon metabolism (excluding central carbon metabolism)	ATP + GLAC = ADP + GAL1P	0	1000	2.7.1.6	Mb0636	Adams et al., 1988
R19	UTP-hexose-1-phosphate uridylyltransferase, galTa, galTb	C6 Compounds, Galactose	Carbon metabolism (excluding central carbon metabolism)	GAL1P + UTP = PPI + UDPGAL	0	1000	2.7.7.10	Mb0635	Adams et al., 1988; Marri et al., 2006
R20	UDP-glucose 4-epimerase galE1, galE2, galE3	C6 Compounds, Galactose	Carbon metabolism (excluding central carbon metabolism)	UDPG = UDPGAL	-1000	1000	5.1.3.2	Mb3658c OR Mb0513 OR Mb0550	Adams et al., 1988
R21	UTP-glucose-1-phosphate uridylyltransferase, galU	C6 Compounds, Galactose	Carbon metabolism (excluding central carbon metabolism)	G1P + UTP = PPI + UDPG	0	1000	2.7.7.9	Mb1020
R22	inositol-1-phosphate synthase, Ino1	Inositols, MYO-INOSITOL SYNTHESIS	Carbon metabolism (excluding central carbon metabolism)	bDG6P = IP	-1000	1000	5.5.1.4	Mb0047 OR Mb2644c AND Mb1853	Cole et al., 1998; Movahedzadeh et al., 2004; Li et al., 2007
R23	myoinositol phosphatase	Inositols, MYO-INOSITOL SYNTHESIS	Carbon metabolism (excluding central carbon metabolism)	IP = MI + PI	0	1000	3.1.3.25	Mb2720c	Cole et al., 1998
R24	alpha-glucosidase	Disaccharides, maltose	Carbon metabolism (excluding central carbon metabolism)	MLT = 2.0 GLC	0	1000	3.2.1.20	Mb2498
R25	alpha-glucosidase	Disaccharides, Sucrose	Carbon metabolism (excluding central carbon metabolism)	SUC = FRU + GLC	0	1000	3.2.1.20	Mb2498
R27	alpha,alpha-trehalose- phosphate synthase otsA	Trehalose synthesis	Carbon metabolism (excluding central carbon metabolism)	G6P + UDPG = TRE6P + UDP	0	1000	2.4.1.15	Mb3520	Murphy et al., 2005
R28	Maltose phosphorylase	Disaccharides, Trehalose	Carbon metabolism (excluding central carbon metabolism)	MLT + PI = bDG1P + bDGLC	0	1000	2.4.1.8	Mb3434
R29	possible beta-phosphoglucomutase		Central carbon metabolism	bDG1P = bDG6P	-1000	1000	5.4.2.6	Mb3433
R30	trehalose synthase treS (TreS Pathway)	Disaccharides, Trehalose	Carbon metabolism (excluding central carbon metabolism)	MLT = TRE	-1000	1000	5.4.99.16
R31	trehalose-phosphatase otsB2	Disaccharides, Trehalose	Carbon metabolism (excluding central carbon metabolism)	TRE6P = PI + TRE	0	1000	3.1.3.12	Mb3407	Murphy et al., 2005
R32	formate dehydrogenase fdhF	Organic Acids	Other	FOR + NAD = CO2 + NADH	0	1000	1.2.1.2	Mb2924c	Lamichhane et al., 2003
R33	glucokinase	Phosphorylation of glucose	Central carbon metabolism	ATP + GLC = ADP + G6P	0	1000	2.7.1.2	Mb0669	Hsieh et al., 1996
R34	glucokinase	Phosphorylation of glucose	Central carbon metabolism	ATP + bDGLC = ADP + bDG6P	0	1000	2.7.1.2	Mb0669
R35	polyphosphate glucokinase ppgK	Phosphorylation of glucose	Central carbon metabolism	(n)POLYP + GLC = (n-1)POLYP + G6P	0	1000	2.7.1.63	Mb2721	Hsieh et al., 1996
R36	polyphosphate glucokinase	Phosphorylation of glucose	Central carbon metabolism	(n)POLYP + bDGLC = (n-1)POLYP + bDG6P	0	1000	2.7.1.63	Mb2721
R37	glucose-6-phosphate isomerase	Interconversion between alpha and beta forms of glucose-6-phosphate	Central carbon metabolism	G6P = bDG6P	-1000	1000	5.3.1.9	Mb0971c
R38	phosphoglucomutase pgmA	Interconversion between glucose-6-phosphate and glucose-1-phosphate	Central carbon metabolism	G6P = G1P	-1000	1000	5.4.2.2	Mb3095c
R39	glucose-6-phosphate isomerase	Interconversion between glucose-6-phosphate and fructose-6-phosphate	Central carbon metabolism	bDG6P = F6P	-1000	1000	5.3.1.9	Mb0971c
R40	glucose-6-phosphate isomerase, pgi	Interconversion between glucose-6-phosphate and fructose-6-phosphate	Central carbon metabolism	G6P = F6P	-1000	1000	5.3.1.9	Mb0971c
R41	6-phosphofructokinase, pfkA or pfkB	Glycolysis	Central carbon metabolism	ATP + F6P = ADP + FDP	0	1000	2.7.1.11	Mb3035c OR Mb2054c	Jayanthi et al., 1975
R43	fructose-bisphosphatase	Gluconeogenesis	Central carbon metabolism	FDP = F6P + PI	0	1000	3.1.3.11	Mb1129c	Movahedzadeh et al., 2004
R44	fructose-bisphosphate aldolase	Glycolysis	Central carbon metabolism	FDP = DHAP + G3P	-1000	1000	4.1.2.13	Mb0370c	Bai et al., 1982
R45	triose-phosphate isomerase	Glycolysis	Central carbon metabolism	DHAP = G3P	-1000	1000	5.3.1.1	Mb1473
R46	glyceraldehyde-3-phosphate dehydrogenase	Glycolysis	Central carbon metabolism	G3P + NAD + PI = 13PDG + NADH	-1000	1000	1.2.1.12	Mb1471
R48	phosphoglycerate kinase	Glycolysis	Central carbon metabolism	13PDG + ADP = 3PG + ATP	-1000	1000	2.7.2.3	Mb1472
R49	phosphoglycerate mutase gpm2, gpm1	Glycolysis	Central carbon metabolism	3PG = 2PG	-1000	1000	5.4.2.1	Mb3240 OR Mb0499
R50	phosphopyruvate hydratase	Glycolysis	Central carbon metabolism	2PG = PEP	-1000	1000	4.2.1.11	Mb1051
R52	pyruvate dehydrogenase (acetyl-transferring), E1 component, aceE	Glycolysis	Central carbon metabolism	LIPO + PYR + 0.001 THI = ADLIPO + CO2	0	1000	1.2.4.1	Mb2265	Tian et al.,2005
R53	dihydrolipoyllysine-residue acetyltransferase pdhC, E2 component of PDH	Glycolysis	Central carbon metabolism	ADLIPO + COA = ACCOA + DLIPO	-1000	1000	2.3.1.12	Mb2238	Buglino et al., 2004; Tian et al., 2005
R54	dihydrolipoyl dehydrogenase lpdC, E3 component of PDH	Glycolysis	Central carbon metabolism	DLIPO + NAD = LIPO + NADH	-1000	1000	1.8.1.4	Mb0471	Argyrou et al., 2001; Tian et al.,2005
R55	citrate synthasev citA, gltA1, gltA2	Citrate cycle (TCA cycle)	Central carbon metabolism	ACCOA + OA = CIT + COA	0	1000	2.3.3.1	Mb0920 OR Mb0913 OR Mb1162
R56	Aconitase	Citrate cycle (TCA cycle)	Central carbon metabolism	CIT = CISACONITATE	-1000	1000	4.2.1.3	Mb1511
R57	Aconitase	Citrate cycle (TCA cycle)	Central carbon metabolism	CISACONITATE = ICIT	-1000	1000	4.2.1.3	Mb1511
R58	isocitrate dehydrogenase (NADP), icd1, icd2	Citrate cycle (TCA cycle)	Central carbon metabolism	ICIT + NADP = AKG + CO2 + NADPH	0	1000	1.1.1.42	Mb3371c OR Mb0067c
R59	oxoglutarate dehydrogenase	Citrate cycle (TCA cycle)	Central carbon metabolism	AKG + LIPO = SDLIPO + CO2	0	1000	1.2.4.2
R60	dihydrolipoyllysine-residue succinyltransferase	Citrate cycle (TCA cycle)	Central carbon metabolism	SDLIPO + COA = DLIPO + SUCCOA	0	1000	2.3.1.61
R61	Alpha-Ketoglutarate decarboxylase kgd (menD, sucA)	Citrate cycle (TCA cycle)	Central carbon metabolism	AKG = SUCCSAL + CO2	0	1000	4.1.1.71	Mb1280c AND Mb0570
R62	a-ketoglutarate: ferredoxin oxidoreductase	Citrate cycle (TCA cycle)	Central carbon metabolism	FERI + AKG + COA = SUCCOA + FERO + CO2	0	1000	1.2.7.3	Mb2481 AND Mb2482
R63	succinate-CoA ligase	Citrate cycle (TCA cycle)	Central carbon metabolism	ADP + PI + SUCCOA = ATP + COA + SUCC	-1000	1000	6.2.1.5	Mb0977 AND Mb0976
R64	fumarate hydratase	Citrate cycle (TCA cycle)	Central carbon metabolism	FUM = MAL	-1000	1000	4.2.1.2	Mb1128c
R65	malate dehydrogenase	Citrate cycle (TCA cycle)	Central carbon metabolism	MAL + NAD = NADH + OA	-1000	1000	1.1.1.37	Mb1272	Tullius et al., 2001
R67	acetyl-CoA synthetase	Pyruvate metabolism	Other	AC + ATP + COA = ACCOA + AMP + PPI	0	1000	6.2.1.1	Mb3691
R68	aldehyde dehydrogenase (NAD)	Pyruvate metabolism	Other	ACAL + NAD = AC + NADH	0	1000	1.2.1.3	Mb0467
R69	pyruvate phosphate dikinase ppdK	Gluconeogenesis	Central carbon metabolism	1 PYR + 1 ATP + 1 PI = 1 PEP + 1 AMP + 1 PPI	0	1000	2.7.9.1	Mb1158c
R70	D-lactate dehydrogenase	Pyruvate metabolism	Central carbon metabolism	LAC + NAD = NADH + PYR	-1000	1000	1.1.1.28	Mb0749
R71	L-lactate dehydrogenase, lldD1 or lldD2	Pyruvate metabolism	Central carbon metabolism	LLAC + NAD = NADH + PYR	-1000	1000	1.1.1.27	Mb1903c OR Mb0713
R72	malic enzyme (malate dehydrogenase (oxaloacetate-decarboxylating))	Pyruvate metabolism	Central carbon metabolism	MAL + NAD = CO2 + NADH + PYR	-1000	1000	1.1.1.38	Mb2360
R73	alcohol dehydrogenase adhA, adh, adhE1, adhB	Pyruvate metabolism	Other	ACAL + NADH = ETH + NAD	-1000	1000	1.1.1.1	Mb1893 OR Mb1557 OR Mb0167c OR Mb0784c
R74	alcohol dehydrogenase (nadp dependent) adhC	Pyruvate metabolism	Other	ACAL + NADPH = ETH + NADP	-1000	1000	1.1.1.1	Mb3071
R75	acetate kinase ackA	Pyruvate metabolism	Other	AC + ATP = ACETYLP + ADP	0	1000	2.7.2.1	Mb0417
R76	phosphate acetyltransferase pta	Pyruvate metabolism	Other	ACETYLP + COA = ACCOA + PI	-1000	1000	2.3.1.8	Mb0416
R77	acylphosphatase	Pyruvate metabolism	Other	ACETYLP = AC + PI	0	1000	3.6.1.7	Mb2947c
R78	phosphate acetyltransferase	Propanoate metabolism	Central carbon metabolism	COA + PROPIONYLP = PI + PROPIONYLCOA	-1000	1000	2.3.1.8	Mb0416
R79	acetate kinase	Propanoate metabolism	Central carbon metabolism	ATP + PROPANOATE = ADP + PROPIONYLP	0	1000	2.7.2.1	Mb0417
R80	methylmalonyl-CoA decarboxylase	Propanoate metabolism	Central carbon metabolism	SMMALONYLCOA = CO2 + PROPIONYLCOA	0	1000	4.1.1.41	Mb0999c OR Mb3308
R81	acetyl-CoA synthetase	Propanoate metabolism	Central carbon metabolism	ATP + COA + PROPANOATE = AMP + PPI + PROPIONYLCOA	0	1000	6.2.1.1
R82	methycitrate synthase, prpC	Propanoate metabolism - methycitrate cycle	Central carbon metabolism	OA + PROPIONYLCOA = 2METHYLCITRATE + COA	0	1000	4.1.3.31	Mb1162	Munoz-Elias & McKinney, 2006
R83	2-methylcitrate dehydrase, prpD	Propanoate metabolism - methycitrate cycle	Central carbon metabolism	2METHYLCITRATE = 2METHYLCISACONITATE	0	1000	4.2.1.79	Mb1161	Munoz-Elias & McKinney, 2006
R84	aconitate hydratase, can	Propanoate metabolism - methycitrate cycle	Central carbon metabolism	2METHYLCISACONITATE = METHYLISOCITRATE	0	1000	4.2.1.99	Mb1511c	Munoz-Elias & McKinney, 2006
R85	2-methylisocitrate lyase/isocitrarte lyase ICL1 (aceA or icl gene) or ILC2 (aceAa and aceAb genes)	Propanoate metabolism - methycitrate cycle	Central carbon metabolism	METHYLISOCITRATE = PYR + SUCC	0	1000	4.1.3.30	Mb0476 OR Mb1950	Munoz-Elias & McKinney, 2006
R86	acyl-CoA dehydrogenase	Propanoate metabolism	Central carbon metabolism	MK + PROPIONYLCOA = ACRCOA + MKH2	0	1000	1.3.99.3	Mb3164
R87	glucose-6-phosphate 1-dehydrogenase zwf, zwf2	Pentose phosphate pathway	Central carbon metabolism	0.001 F420 + G6P + NADP = D6PGL + NADPH	0	1000	1.1.1.49	Mb1482c OR Mb1152
R88	6-phosphogluconolactonase	Pentose phosphate pathway	Central carbon metabolism	D6PGL = D6PGC	0	1000	3.1.1.31	Mb1480c
R89	phosphogluconate dehydrogenase, gnd1 or gnd2	Pentose phosphate pathway	Central carbon metabolism	D6PGC + NADP = CO2 + NADPH + RL5P	0	1000	1.1.1.44	Mb1153 OR Mb1875c
R90	ribulose-phosphate 3-epimerase rpe	Pentose phosphate pathway	Central carbon metabolism	RL5P = X5P	-1000	1000	5.1.3.1	Mb0416
R91	ribose-5-phosphate isomerase, rpiB	Pentose phosphate pathway	Central carbon metabolism	RL5P = R5P	-1000	1000	5.3.1.6	Mb2492c	Roos et al., 2004
R92	phosphoglucomutase	Pentose phosphate pathway	Central carbon metabolism	R1P = R5P	-1000	1000	5.4.2.2	Mb3095c	Bhargava et al., 1965
R93	transketolase tkt	Pentose phosphate pathway	Central carbon metabolism	R5P + 0.001 THI + X5P = G3P + S7P	0	1000	2.2.1.1	Mb1484c	Ikeda et al., 1999
R94	transketolase tkt	Pentose phosphate pathway	Central carbon metabolism	G3P + S7P + 0.001 THI = R5P + X5P	0	1000	2.2.1.1	Mb1484c	Ikeda et al., 1999
R95	transketolase tkt	Pentose phosphate pathway	Central carbon metabolism	E4P + 0.001 THI + X5P = F6P + G3P	0	1000	2.2.1.1	Mb1484c
R96	transketolase tkt	Pentose phosphate pathway	Central carbon metabolism	F6P + G3P + 0.001 THI = E4P + X5P	0	1000	2.2.1.1	Mb1484c
R97	transaldolase tal	Pentose phosphate pathway	Central carbon metabolism	G3P + S7P = E4P + F6P	-1000	1000	2.2.1.2	Mb1483c
R98	ribokinase rbsK	Pentose phosphate pathway	Central carbon metabolism	ATP + RIB = ADP + DR5P	0	1000	2.7.1.15	Mb2462
R99	deoxyribose-phosphate aldolase	Pentose phosphate pathway	Central carbon metabolism	DR5P = ACAL + G3P	0	1000	4.1.2.4	Mb0488
R100	pyruvate carboxylase	Anapleurotic reactions	Central carbon metabolism	BIOTIN-CO2 + PYR = 0.999 BIOTIN + OA	-1000	1000	6.4.1.1	Mb2991c	Koffas et al., 1999
R101	phosphoenolpyruvate carboxykinase (GTP) pckA	Anapleurotic reactions	Central carbon metabolism	CO2 + GDP + PEP = GTP + OA	-1000	1000	4.1.1.32	Mb0217
R102	isocitrate lyase ICL1 (aceA or icl gene) or ILC2 (aceAa and aceAb genes). Note that In Mycobacterium tuberculosis strain CDC1551, aceA exists as a single gene	Glyoxylate shunt	Central carbon metabolism	ICIT = GLX + SUCC	0	1000	4.1.3.1	Mb0476 ( Mb1950 )	Li et al., 2004
R103	malate synthase	Glyoxylate shunt	Central carbon metabolism	ACCOA + GLX = COA + MAL	0	1000	2.3.3.9	Mb1868c
R104	glycolaldehyde dehydrogenase	Glyoxylate shunt	Central carbon metabolism	GLAL + NAD = GLYCOLATE + NADH	0	1000	1.2.1.21
R106	methylenetetrahydrofolate dehydrogenase (NADP)	One carbon pool by folate	Other	METTHF + NADP = METHF + NADPH	-1000	1000	1.5.1.5	Mb3391c
R107	methenyltetrahydrofolate cyclohydrolase	One carbon pool by folate	Other	METHF = FTHF	-1000	1000	3.5.4.9	Mb3391c
R108	5,10-methylenetetrahydrofolate reductase (FADH2)	One carbon pool by folate	Other	FADH2 + METTHF = FAD + MTHF	0	1000	1.7.99.5
R109	ATP sulfurylase	Other	Other	ATP + SLF = APS + PPI	0	1000	2.7.7.4	Mb1316	Pinto et al., 2004
R110	adenylyl-sulfate kinase, cysNC	Other	Other	APS + ATP = ADP + PAPS	0	1000	2.7.1.25	Mb1317	Pinto et al., 2004, Mogouse et al., 2006
R111	3'-phosphoadenylylsulfate (PAPS) reductase cysH (thioredoxin-dependent)	Other	Other	APS + RTHIO = AMP + H2SO3 + OTHIO	0	1000	1.8.4.8	Mb2413	Williams et al., 2002, Senaratne et al, 2006
R112	sulfite reductase nirA	Other	Other	6.0 FERO + H2SO3 = 6.0 FERI + H2S	-1000	1000	1.7.7.1	Mb2412	Schnell et al., 2005; Sohaskey, 2003
R113	3',5'-bisphosphate nucleotidase	Other	Other	PAP = AMP + PI	0	1000	3.1.3.7
R119	type I NADH dehydrogenase, nuoA-N	Energy metabolism	Other	MK + NADH = 4.0 H + MKH2 + NAD	0	1000	1.6.5.3	Mb3167 AND Mb3170 AND Mb3171 AND Mb3172 AND Mb3173 AND Mb3174 AND Mb3175 AND Mb3176 AND Mb3177 AND Mb3178 AND Mb3179 AND Mb3180 AND Mb3181 AND Mb3182
R120	type II NADH dehydrogenase, ndhA or ndh	Energy metabolism	Other	MK + NADH = MKH2 + NAD	0	1000		Mb1885c OR Mb0398c
R121	NADPH-dependent quinone oxidoreductase activity of LpdA - slow compared to NAD pathway	Energy metabolism	Other	MK + NADPH = MKH2 + NADP	0	1000	1.6.5.2	Mb0471	Argyrou & Blanchard, 2001; Argyrou et al., 2004; Brosch et al., 2007; Shi & Ehrt, 2006; Tian et al., 2005
R122	succinate dehydrogenase, sdhABCD	Energy metabolism	Central carbon metabolism	MK + SUCC = FUM + MKH2	-1000	1000	1.3.99.1	Mb3347 AND Mb3348 AND Mb3349 AND Mb3350
R123	probable succinate dehydrogenase, sdhABCD OR probable fumarate reductase, frdABCD	Energy metabolism	Central carbon metabolism	FAD + SUCC = FADH2 + FUM	-1000	1000	1.3.99.1	( Mb3347 AND Mb3348 AND Mb3349 AND Mb3350 ) OR ( Mb1578 AND Mb1579 AND Mb1580 )
R124	ferredoxin-NADP reductase fprA, fprB, fdR	Energy metabolism	Other	FE3 + NADPH = FE2 + NADP	-1000	1000	1.16.1.7	Mb3133	Fischer et al., 2002; Shi et al., 2005
R125	aa3-type cytochrome c oxidase, ctaCDE AND cytochrome bc1 Or bd-type menaquinol oxidase	Energy metabolism	Other	2.0 HEME-FE3 + MKH2 = 2.0 HEME-FE2 + MK	-1000	1000	1.10.3.-	( Mb2216 AND Mb2217 AND Mb2218 AND Mb2219 AND Mb1486 AND Mb1491c AND Mb3055c AND Mb3054c AND Mb2223c AND Mb3069c AND Mb1649c AND Mb1648 ) OR ( Mb1649c AND Mb1648 )
R126	aa3-type cytochrome c oxidase, ctaCDE AND cytochrome bc1	Energy metabolism	Other	2.0 HEME-FE2 + 0.5 O2 = 6.0 H + 2.0 HEME-FE3	0	1000	1.10.3.-	( Mb2216 AND Mb2217 AND Mb2218 AND Mb2219 AND Mb1486 AND Mb1491c AND Mb3055c AND Mb3054c AND Mb2223c AND Mb3069c AND Mb1649c AND Mb1648 )
R127	bd-type menaquinol oxidase	Energy metabolism	Other	2.0 HEME-FE2 + 0.5 O2 = 2.0 H + 2.0 HEME-FE3	0	1000	1.10.3.-	Mb1649c AND Mb1648	Shi et al, 2005
R128	Complex V: ATP synthase (atpABCDEFGH)	Energy metabolism	Other	ADP + 4.0 H + PI = ATP	-1000	1000	3.6.3.14	Mb1336 AND Mb1337 AND Mb1338 AND Mb1339 AND Mb1340 AND Mb1341 AND Mb1342 AND Mb1343
R129	Possible Mg2+ Transport P-Type ATPase C MGTC	Energy metabolism	Other	ATP = ADP + PI	1	1.0001	3.6.3.1	Mb1841
R130	Inorganic pyrophosphatase	Energy metabolism	Other	PPI = 2.0 PI	0	1000	3.6.1.1	Mb3652	Tammenkoski et al., 2005
R131	proton-pumping inorganic diphosphatase	Energy metabolism	Other	PPI = H + 2.0 PI	0	1000	3.6.1.1	Mb3652	Tammenkoski et al., 2005
R132	polyphosphate kinase	Energy metabolism	Other	(n-1)POLYP + ATP = (n)POLYP + ADP	-1000	1000	2.7.4.1	Mb3008
R133	ferredoxin-NADP reductase fprA, fprB	Energy metabolism	Other	2.0 FERO + NADP = 2.0 FERI + NADPH	-1000	1000	1.18.1.2	Mb3133 OR Mb0910	Fischer et al., 2002
R134	catalase-peroxidase, katG		Other	2.0 H2O2 = O2	0	1000	1.11.1.6	Mb1943c
R135	glutamate decarboxylase gadB	Amino acid degradation, Glutamate family, Glutamate	Amino acid metabolism	GLU = CO2 + GABA	0	1000	4.1.1.15	Mb3462c	Chopra et al., 2002
R136	4-aminobutyrate transaminase gabT	Amino acid degradation, Glutamate family, Glutamate	Amino acid metabolism	AKG + GABA = GLU + SUCCSAL	-1000	1000	2.6.1.19	Mb2620	Green & Karp., 2004
R137	succinate-semialdehyde dehydrogenase gabD1, gabD2	Amino acid degradation, Glutamate family, Glutamate	Amino acid metabolism	NADP + SUCCSAL = NADPH + SUCC	0	1000	1.2.1.16	Mb0239c OR Mb1760
R138	Proline dehydrogenase	Amino acid degradation, Glutamate family, Proline	Amino acid metabolism	FAD + PRO = FADH2 + P5C	0	1000	1.5.99.8	Mb1220	Green & Karp., 2004
R139	Probable pyrroline-5-carboxylate dehydrogenase	Amino acid degradation, Glutamate family, 4-hydroxyproline	Amino acid metabolism	NAD + P5C = HYDROXYGLU + NADH	0	1000	1.5.1.12	Mb1219	Green & Karp., 2004
R140	Transaminase (aminotransferases)	Amino acid degradation, Glutamate family, 4-hydroxyproline degradation	Amino acid metabolism	1 HYDROXYGLU + 1 AKG = 1 HYDROXYAKG + 1 GLU	0	1000	1.5.1.12
R141	4-hydroxy-2-oxoglutarate aldolase	Glyoxylate shunt	Central carbon metabolism	HYDROXYAKG = GLX + PYR	-1000	1000	4.1.3.16	Mb1255	Green & Karp., 2004
R142	1-pyrroline-5-carboxylate dehydrogenase rocA	Amino acid degradation, Glutamate family, Proline	Amino acid metabolism	NAD + P5C = GLU + NADH	0	1000	1.5.1.12	Mb1219	Green & Karp., 2004
R143	arginine deiminase arcA	Amino acid degradation, Glutamate family, Arginine	Amino acid metabolism	ARG = CITR + NH3	0	1000	3.5.3.6	Mb1028
R144	ornithine aminotransferase rocD1, rocD2	Amino acid degradation, Glutamate family, Arginine	Amino acid metabolism	AKG + ORN = GLU + GLUGSAL	0	1000	2.6.1.13	Mb2348c OR Mb2349c	Green & Karp., 2004
R145	ornithine carbamoyltransferase	Amino acid degradation, Glutamate family, Arginine	Amino acid metabolism	CAP + ORN = CITR + PI	0	1000	2.1.3.3	Mb1684	Green & Karp., 2004
R146	ornithine decarboxylase adi	Amino acid degradation, Glutamate family, Arginine	Amino acid metabolism	ORN = CO2 + PTRSC	0	1000	4.1.1.17	Mb2560c	Green & Karp., 2004
R147	spermidine synthase	Amino acid degradation, Glutamate family, Arginine	Amino acid metabolism	PTRSC + SAM = 5MTA + SPRMD	0	1000	2.5.1.16	Mb2632	Paulin et al., 1985
R148	Urease (3 subunits: alpha ureA, Beta ureB AND gamma ureC), and urease accessory proteins: ureD, ureF, ureG	Amino acid degradation, Glutamate family, Arginine	Amino acid metabolism	UREA = CO2 + NH3	0	1000	3.5.1.5		Clemens et al., 1995; Green & Karp., 2004
R149	Branched-chain-amino-acid transaminase	Amino acid degradation, Branched chain amino acids, Isoleucine	Amino acid metabolism	AKG + ILE = GLU + OMVAL	-1000	1000	2.6.1.42	Mb2233c	Green & Karp., 2004
R150	3-methyl-2-oxobutanoate dehydrogenase (alpha subunit AND beta subunit)	Amino acid degradation, Branched chain amino acids, Isoleucine	Amino acid metabolism	LIPO + OXOMETHYLPENTANOATE = 2MBUTLIPO + CO2	0	1000	1.2.4.4	Mb2524c AND Mb2525c
R151	dihydrolipoyllysine-residue acetyltransferase	Amino acid degradation, Branched chain amino acids, Isoleucine	Amino acid metabolism	2MBUTLIPO + COA = 2MBUTCOA + DLIPO	-1000	1000	2.3.1.12	Mb2523c
R152	acyl-CoA dehydrogenase	Amino acid degradation, Branched chain amino acids, Isoleucine	Amino acid metabolism	2MBUTCOA + MK = 2MBECOA + MKH2	0	1000	1.3.99.12	Mb3164	Mahadevan & Padmanaban, 1998
R153	enoyl-CoA hydratase echA8, echA6, echA14, echA12	Amino acid degradation, Branched chain amino acids, Isoleucine	Amino acid metabolism	2MBECOA = HMBUTCOA	0	1000	4.2.1.17	Mb1099 OR Mb0929 OR Mb2511 OR Mb1507
R154	3-hydroxyacyl-CoA dehydrogenase	Amino acid degradation, Branched chain amino acids, Isoleucine	Amino acid metabolism	HMBUTCOA + NAD = MAACCOA + NADH	0	1000	1.1.1.35	Mb3803 OR Mb1176
R155	acetyl-CoA acetyltransferase fadA3	Amino acid degradation, Branched chain amino acids, Isoleucine	Amino acid metabolism	COA + MAACCOA = ACCOA + PROPIONYLCOA	-1000	1000	2.3.1.16	Mb1103c
R156	acetyl-CoA/propionyl-CoA carboxylase carboxytransferase subunit: 6 paralogues in Mtb: accD1, accD2, accD3, accD4, accD5, accD6	Amino acid degradation, Branched chain amino acids, Isoleucine	Amino acid metabolism	BIOTIN-CO2 + PROPIONYLCOA = 0.999 BIOTIN + SMMALONYLCOA	0	1000	6.4.1.3	Mb0928c OR Mb2530c OR Mb0999c OR Mb3829c OR Mb3308 OR Mb2271
R157	methylmalonyl-CoA epimerase	Amino acid degradation, Branched chain amino acids, Isoleucine	Amino acid metabolism	SMMALONYLCOA = RMMALONYLCOA	-1000	1000	5.1.99.1
R158	methylmalonyl-CoA mutase (small subunit mutA AND large subunit mutB)	Amino acid degradation, Branched chain amino acids, Isoleucine	Amino acid metabolism	0.001 COB-III + RMMALONYLCOA = SUCCOA	0	1000	5.4.99.2	Mb1529 AND Mb1530
R159	methylmalonyl-CoA mutase (small subunit mutA AND large subunit mutB)	Amino acid degradation, Branched chain amino acids, Isoleucine	Amino acid metabolism	0.001 COB-III + SUCCOA = RMMALONYLCOA	0	1000	5.4.99.2	Mb1529 AND Mb1530
R160	3-methyl-2-oxobutanoate dehydrogenase pdhA, pdhB	Amino acid degradation, Branched chain amino acids, Leucine	Amino acid metabolism	LIPO + MOP = 3MBUTLIPO + CO2	0	1000	1.2.4.4	Mb2524c AND Mb2525c
R161	dihydrolipoyllysine-residue acetyltransferase, pdhC	Amino acid degradation, Branched chain amino acids, Leucine	Amino acid metabolism	3MBUTLIPO + COA = 3MBUTCOA + DLIPO	-1000	1000	2.3.1.12	Mb2523c
R162	acyl-CoA dehydrogenase	Amino acid degradation, Branched chain amino acids, Leucine	Amino acid metabolism	3MBUTCOA + MK = 3MBECOA + MKH2	0	1000	1.3.99.3	Mb3164
R163	acetyl-CoA/propionyl-CoA carboxylase carboxytransferase subunit: 6 paralogues in Mtb: accD1, accD2, accD3, accD4, accD5, accD6	Amino acid degradation, Branched chain amino acids, Leucine	Amino acid metabolism	3MBECOA + BIOTIN-CO2 = 0.999 BIOTIN + MGLUTCOA	0	1000	6.4.1.4 OR 6.4.1.3 OR 6.4.1.2	Mb0928c OR Mb2530c OR Mb0999c OR Mb3829c OR Mb3308 OR Mb2271
R164	methylglutaconyl-CoA hydratase	Amino acid degradation, Branched chain amino acids, Leucine	Amino acid metabolism	MGLUTCOA = HMGLUTCOA	0	1000	4.2.1.18
R165	hydroxymethylglutaryl-CoA lyase	Amino acid degradation, Branched chain amino acids, Leucine	Amino acid metabolism	HMGLUTCOA = ACCOA + ACTAC	0	1000	4.1.3.4
R166	acetoacetate-CoA ligase	Amino acid degradation, Branched chain amino acids, Leucine	Amino acid metabolism	ACTAC + ATP + COA = AACCOA + AMP + PPI	0	1000	6.2.1.16
R167	3-oxoacid CoA-transferase scoA, scoB	Amino acid degradation, Branched chain amino acids, Leucine	Amino acid metabolism	ACTAC + SUCCOA = AACCOA + SUCC	-1000	1000	2.8.3.5	Mb2531c AND Mb2532c
R168	3-methyl-2-oxobutanoate dehydrogenase (alpha subunit pdhA AND beta subunit pdhB)	Amino acid degradation, Branched chain amino acids, Valine	Amino acid metabolism	LIPO + OMVAL = CO2 + IBUTLIPO	0	1000	1.2.4.4	Mb2524c AND Mb2525c
R169	dihydrolipoyllysine-residue acetyltransferase	Amino acid degradation, Branched chain amino acids, Valine	Amino acid metabolism	COA + IBUTLIPO = DLIPO + IBUTCOA	-1000	1000	2.3.1.12	Mb2523c
R170	acyl-CoA dehydrogenase	Amino acid degradation, Branched chain amino acids, Valine	Amino acid metabolism	IBUTCOA + MK = MACRCOA + MKH2	0	1000	1.3.99.3	Mb3164
R171	enoyl-CoA hydratase	Amino acid degradation, Branched chain amino acids, Valine	Amino acid metabolism	MACRCOA = HIBUTCOA	0	1000	4.2.1.17	Mb1099 OR Mb0929 OR Mb2511 OR Mb1507
R172	3-hydroxyisobutyryl-CoA hydrolase	Amino acid degradation, Branched chain amino acids, Valine	Amino acid metabolism	HIBUTCOA = COA + HIBUT	0	1000	3.1.2.4
R173	3-hydroxyacyl-CoA dehydrogenase	Amino acid degradation, Branched chain amino acids, Valine	Amino acid metabolism	HIBUT + NAD = METHYMALONATE + NADH	0	1000	1.1.1.35	Mb1176 OR Mb0773c
R174	methylmalonate-semialdehyde dehydrogenase (acylating)	Amino acid degradation, Branched chain amino acids, Valine	Amino acid metabolism	COA + METHYMALONATE + NAD = CO2 + NADH + PROPIONYLCOA	0	1000	1.2.1.27	Mb0775c
R175	spontaneous iminosuccinate deamination	Amino acid degradation, The aspartate family, Aspartate	Amino acid metabolism	ISUCC = NH3 + OA	0	1000
R176	aspartate decarboxylase, panD	Amino acid degradation, The aspartate family, Aspartate	Amino acid metabolism	ASP = CO2 + bALA	0	1000	4.1.1.11	Mb3631c	Sambandamurthy et al., 2002
R177	asparaginase ansA	Amino acid degradation, The aspartate family, Asparagine	Amino acid metabolism	ASN = ASP + NH3	0	1000	3.5.1.1	Mb1565c	Sharma et al., 1973
R178	L-threonine 3-dehydrogenase	Amino acid degradation, The aspartate family, Threonine	Amino acid metabolism	NAD + THR = 2A3KB + NADH	0	1000	1.1.1.103	Mb2283	Green & Karp, 2004
R179	spontaneous decarboxylation	Amino acid degradation, The aspartate family, Threonine	Amino acid metabolism	2A3KB = AMINOACETONE + CO2	0	1000
R180	spontaneous	Amino acid degradation, The aspartate family, Threonine	Amino acid metabolism	AMINOACETONE + NADH = 1-AMINO-PROPAN-2-OL + NAD	0	1000	1.1.1.75
R181	cystathionine gamma-lyase	Amino acid degradation, The aspartate family, Threonine	Amino acid metabolism	CYS + NH3 + OBUT = LLCT	0	1000	4.4.1.1	Mb1108	Nagasawa et al., 1987; Kern & Inamine, 1981
R182	lysine decarboxylase	Amino acid degradation, The aspartate family, Lysine	Amino acid metabolism	LYS = CADA + CO2	0	1000	4.1.1.18	Mb2560c
R183	spontaneous	Amino acid degradation, The aspartate family, methionine	Amino acid metabolism	O2 + OBUT + PI = CO2 + PROPIONYLP	0	1000
R184	aminomethyltransferase gcvT	Amino acid degradation, The serine family, Glycine	Amino acid metabolism	SAP + THF = DHLIPOYLPROTEIN + METTHF + NH3	0	1000	2.1.2.10	Mb2234c
R185	glycine hydroxymethyltransferase glyA, glyA2	Amino acid degradation, The serine family, Glycine	Amino acid metabolism	SER + THF = GLY + METTHF	-1000	1000	2.1.2.1	Mb1123 OR Mb0071c	Cole et al., 1998
R186	glycine dehydrogenase gcvB	Amino acid degradation, The serine family, Glycine	Amino acid metabolism	GLY + LIPOYLPROTEIN = CO2 + SAP	0	1000	1.4.4.2	Mb1863
R186b	glycine dehydrogenase gcvB	Amino acid degradation, The serine family, Glycine	Amino acid metabolism	1 GLY + 1 NAD = 1 GLX + 1 NH3 + 1 NADH	0	1000	1.4.4.2		Giffin et al., 2011
R187	dihydrolipoyl dehydrogenase lpd	Amino acid degradation, The serine family, Glycine	Amino acid metabolism	DHLIPOYLPROTEIN + NAD = LIPOYLPROTEIN + NADH	-1000	1000	1.8.1.4	Mb0471	Argyrou & Blanchard, 200; Tian et al., 2005; Shi & Ehrt, 2006
R188	L-serine ammonia-lyase (dehydratase) sdaA	Amino acid degradation, The serine family, Serine	Amino acid metabolism	SER = NH3 + PYR	0	1000	4.2.1.13	Mb0070c
R189	cysteine desulfhydrase	Amino acid degradation, The serine family, cysteine	Amino acid metabolism	CYS = H2S + NH3 + PYR	0	1000	4.4.1.-	Mb1499	Wheeler et al., 2004
R190	L-Tyrosine:2-oxoglutarate aminotransferase	Amino acid degradation, The aromatic family, Tyrosine	Amino acid metabolism	AKG + TYR = 4HPP + GLU	-1000	1000	2.6.1.5	Mb3595 OR Mb0344c
R191	4-hydroxyphenylpyruvate dioxygenase	Amino acid degradation, The aromatic family, Tyrosine	Amino acid metabolism	4HPP + O2 = CO2 + HOMOGEN	0	1000	1.13.11.27	Mb1357c
R192	homogentisate 1,2-dioxygenase	Amino acid degradation, The aromatic family, Tyrosine	Amino acid metabolism	HOMOGEN + O2 = MACAC	0	1000	1.13.11.5
R193	maleylacetoacetate isomerase	Amino acid degradation, The aromatic family, Tyrosine	Amino acid metabolism	MACAC = FUACAC	-1000	1000	5.2.1.2
R194	fumarylacetoacetase	Amino acid degradation, The aromatic family, Tyrosine	Amino acid metabolism	FUACAC = ACTAC + FUM	0	1000	3.7.1.2
R195	L-Phenylalanine:2-oxoglutarate aminotransferase	Amino acid degradation, The aromatic family, Phenylalanine	Amino acid metabolism	AKG + PHE = GLU + PHPYR	-1000	1000	2.6.1.5	Mb3595 OR Mb0344c
R196	glutamine synthetase glnA1, glnA3, glnA4	Amino acid biosynthesis, Glutamate family, Glutamate/glutamine	Amino acid metabolism	ATP + GLU + NH3 = ADP + GLN + PI	0	1000	6.3.1.2	Mb2244 OR Mb1910 OR Mb2885c	Wray, Jr. & Fisher, 1988; Fisher & Wray, Jr., 1989; Harth et al., 2005; Chen et al., 2003;
R197	glutamate synthase gltB, gltD	Amino acid biosynthesis, Glutamate family, Glutamate/glutamine	Amino acid metabolism	AKG + GLN + NADH = 2.0 GLU + NAD	-1000	1000	1.4.1.13	Mb3889c AND Mb3888c	Fisher, 1989; Lamichhane et al., 2003; Chen et al., 2003
R198	glutamate dehydrogenase (NADP)	Amino acid biosynthesis, Glutamate family, Glutamate/glutamine	Amino acid metabolism	AKG + NADPH + NH3 = GLU + NADP	-1000	1000	1.4.1.4	Mb2503c	Fisher, 1989
R199	glutamate 5-kinase proB	Amino acid biosynthesis, Glutamate family, Proline	Amino acid metabolism	ATP + GLU = ADP + GLUP	0	1000	2.7.2.11	Mb2466c	Hood et al., 1992
R200	glutamate-5-semialdehyde dehydrogenase proA	Amino acid biosynthesis, Glutamate family, Proline	Amino acid metabolism	GLUP + NADPH = GLUGSAL + NADP + PI	0	1000	1.2.1.41	Mb2451c	Hood et al., 1992
R201	spontaneous	Amino acid biosynthesis, Glutamate family, Proline	Amino acid metabolism	GLUGSAL = P5C	-1000	1000
R202	pyrroline-5-carboxylate reductase proC	Amino acid biosynthesis, Glutamate family, Proline	Amino acid metabolism	NADH + NADPH + 2.0 P5C = NAD + NADP + 2.0 PRO	-1000	1000	1.5.1.2	Mb0511	Smith et al., 2001
R203	N-acetylglutamate synthase, argA	Amino acid biosynthesis, Glutamate family, Arginine	Amino acid metabolism	ACCOA + GLU = COA + NAGLU	-1000	1000	2.3.1.1 AND 2.3.1.35	Mb2768	Errey & Blanchard, 2005
R204	acetylglutamate kinase	Amino acid biosynthesis, Glutamate family, Arginine	Amino acid metabolism	ATP + NAGLU = ADP + NAGLUP	0	1000	2.7.2.8	Mb1682	Hindle et al., 1994; Green & Karp, 2004
R205	N-acetyl-gamma-glutamyl-phosphate reductase	Amino acid biosynthesis, Glutamate family, Arginine	Amino acid metabolism	NADPH + NAGLUP = NADP + NAGLUS + PI	0	1000	1.2.1.38	Mb1680	Hindle et al., 1994
R206	acetonitrile aminotransferase	Amino acid biosynthesis, Glutamate family, Arginine	Amino acid metabolism	GLU + NAGLUS = AKG + NAORN	0	1000	2.6.1.11	Mb1683
R207	glutamate N-acetyltransferase	Amino acid biosynthesis, Glutamate family, Arginine	Amino acid metabolism	GLU + NAORN = NAGLU + ORN	-1000	1000	2.3.1.1 AND 2.3.1.35	Mb1681	Hindle et al., 1994
R208	carbamoyl-phosphate synthase (small chain carA and large chain carB)	Amino acid biosynthesis, Glutamate family, Arginine	Amino acid metabolism	2.0 ATP + CO2 + GLN = 2.0 ADP + CAP + GLU + PI	0	1000	6.3.5.5	Mb1418 AND Mb1419	Vaishnav et al., 2000
R209	argininosuccinate synthase	Amino acid biosynthesis, Glutamate family, Arginine	Amino acid metabolism	ASP + ATP + CITR = AMP + ARGSUCC + PPI	0	1000	6.3.4.5	Mb1686	Flett et al., 1987
R210	argininosuccinate lyase	Amino acid biosynthesis, Glutamate family, Arginine	Amino acid metabolism	ARGSUCC = ARG + FUM	0	1000	4.3.2.1	Mb1687	Flett et al., 1987
R211	acetolactate synthase, ilvB and ilvN	Amino acid biosynthesis, Branched chain amino acids, Valine	Amino acid metabolism	2.0 PYR + 0.001 THI = ACLAC + CO2	0	1000	2.2.1.6	Mb3027c AND Mb3028c	Choi et al., 2005; Awasthy et al., 2009
R212	ketol-acid reductoisomerase ilvC	Amino acid biosynthesis, Branched chain amino acids, Valine	Amino acid metabolism	ACLAC + NADPH = DHMVA + NADP	0	1000	1.1.1.86	Mb3026c	De Rossi et al.,1995
R213	dihydroxy-acid dehydratase ilvD	Amino acid biosynthesis, Branched chain amino acids, Valine	Amino acid metabolism	DHMVA = OMVAL	0	1000	4.2.1.9	Mb0195	Singh et al., 2010
R214	branched-chain-amino-acid transaminase ilvE	Amino acid biosynthesis, Branched chain amino acids, Valine	Amino acid metabolism	GLU + OMVAL = AKG + VAL	-1000	1000	2.6.1.42	Mb2233c
R215	threonine ammonia-lyase	Amino acid biosynthesis, Branched chain amino acids, Isoleucine	Amino acid metabolism	THR = NH3 + OBUT	0	1000	4.2.1.16	Mb1585
R216	acetolactate synthase ilvX, ilvG, ilvB1, ilvB2	Amino acid biosynthesis, Branched chain amino acids, Isoleucine	Amino acid metabolism	OBUT + PYR = ABUT + CO2	0	1000	4.1.3.18	Mb3539c OR Mb1851 OR Mb3028c OR ( Mb3027c AND Mb3499c )	Awasthy et al., 2009
R217	ketol-acid reductoisomerase	Amino acid biosynthesis, Branched chain amino acids, Isoleucine	Amino acid metabolism	ABUT + NADPH = DIHYDROXYMETHYLPENTANOATE + NADP	0	1000	1.1.1.86	Mb3026c	De Rossi et al.,1995
R218	dihydroxy-acid dehydratase	Amino acid biosynthesis, Branched chain amino acids, Isoleucine	Amino acid metabolism	DIHYDROXYMETHYLPENTANOATE = OXOMETHYLPENTANOATE	0	1000	4.2.1.9	Mb0195
R219	branched-chain-amino-acid transaminase	Amino acid biosynthesis, Branched chain amino acids, Isoleucine	Amino acid metabolism	GLU + OXOMETHYLPENTANOATE = AKG + ILE	-1000	1000	2.6.1.42	Mb2233c
R220	2-isopropylmalate synthase leuA	Amino acid biosynthesis, Branched chain amino acids, Leucine	Amino acid metabolism	ACCOA + OMVAL = COA + IPPMAL	0	1000	2.3.3.13	Mb3737
R221	3-isopropylmalate dehydratase (large subunit leuC AND small subunit leuD)	Amino acid biosynthesis, Branched chain amino acids, Leucine	Amino acid metabolism	IPPMAL = CBHCAP	-1000	1000	4.2.1.33	Mb3012c AND Mb3011c
R222	3-isopropylmalate dehydrogenase	Amino acid biosynthesis, Branched chain amino acids, Leucine	Amino acid metabolism	CBHCAP + NAD = NADH + OICAP	0	1000	1.1.1.85	Mb3019c	Patek et al., 1998
R223	spontaneous	Amino acid biosynthesis, Branched chain amino acids, Leucine	Amino acid metabolism	OICAP = CO2 + MOP	0	1000
R224	branched-chain-amino-acid transaminase	Amino acid biosynthesis, Branched chain amino acids, Leucine	Amino acid metabolism	GLU + MOP = AKG + LEU	-1000	1000	2.6.1.42	Mb2233c
R225	aspartate transaminase aspB, aspC	Amino acid biosynthesis, The aspartate family, Aspartate	Amino acid metabolism	GLU + OA = AKG + ASP	-1000	1000	2.6.1.1	Mb3595 OR Mb0344c	Lee & Lee, 1993
R226	asparagine synthase asnB	Amino acid biosynthesis, The aspartate family, Asparagine	Amino acid metabolism	ASP + ATP + GLN = AMP + ASN + GLU + PPI	0	1000	6.3.5.4	Mb2224
R227	aspartate kinase ask	Amino acid biosynthesis, The aspartate family, Threonine	Amino acid metabolism	ASP + ATP = ADP + ASP4P	0	1000	2.7.2.4	Mb3736c	Vargha, 1997; Cuadrado et al., 2004; Zhang et al., 1999a
R228	aspartate-semialdehyde dehydrogenase asd	Amino acid biosynthesis, The aspartate family, Threonine	Amino acid metabolism	ASP4P + NADPH = ASPSA + NADP + PI	0	1000	1.2.1.11	Mb3735c	Le et al., 1996
R229	homoserine dehydrogenase thrA	Amino acid biosynthesis, The aspartate family, Threonine	Amino acid metabolism	ASPSA + NADPH = HSER + NADP	0	1000	1.1.1.3	Mb1326	Fernandez et al., 2002
R230	homoserine kinase thrB	Amino acid biosynthesis, The aspartate family, Threonine	Amino acid metabolism	ATP + HSER = ADP + PHSER	0	1000	2.7.1.39	Mb1328	Fernandez et al., 2002
R231	threonine synthase thrC	Amino acid biosynthesis, The aspartate family, Threonine	Amino acid metabolism	PHSER = PI + THR	0	1000	4.2.99.2	Mb1327	Fernandez et al., 2002
R232	dihydrodipicolinate synthase dapA	Amino acid biosynthesis, The aspartate family, Lysine	Amino acid metabolism	ASPSA + PYR = DIHYDRODIPICOLINATE	0	1000	4.2.1.52	Mb2774c	Mendelovitz & Aharonowitz, 1982
R233	dihydrodipicolinate reductase dapB	Amino acid biosynthesis, The aspartate family, Lysine	Amino acid metabolism	2.0 DIHYDRODIPICOLINATE + NADH + NADPH = NAD + NADP + 2.0 TETRAHYDRODIPICOLINATE	0	1000	1.3.1.26	Mb2795c	Paiva et al., 2001
R234	2,3,4,5-tetrahydropyridine-2,6-dicarboxylate N-succinyltransferase	Amino acid biosynthesis, The aspartate family, Lysine	Amino acid metabolism	SUCCOA + TETRAHYDRODIPICOLINATE = COA + SAOPIM	0	1000	2.3.1.117	Mb1233c
R235	succinyldiaminopimelate transaminase argD	Amino acid biosynthesis, The aspartate family, Lysine	Amino acid metabolism	GLU + SAOPIM = AKG + SDAPIM	-1000	1000	2.6.1.17	Mb1683 OR Mb0881c	Ledwidge & Blanchard, 1999
R236	succinyl-diaminopimelate desuccinylase dapE	Amino acid biosynthesis, The aspartate family, Lysine	Amino acid metabolism	SDAPIM = DAPIM + SUCC	0	1000	3.5.1.18	Mb1234
R237	diaminopimelate epimerase dapF	Amino acid biosynthesis, The aspartate family, Lysine	Amino acid metabolism	DAPIM = MDAPIM	-1000	1000	5.1.1.7	Mb2745c
R238	diaminopimelate decarboxylase lysA	Amino acid biosynthesis, The aspartate family, Lysine	Amino acid metabolism	MDAPIM = CO2 + LYS	0	1000	4.1.1.20	Mb1325
R239	homoserine O-succinyltransferase	Amino acid biosynthesis, The aspartate family, Methionine	Amino acid metabolism	HSER + SUCCOA = COA + OSLHSER	-1000	1000	2.3.1.46
R240	cystathionine gamma-synthase metB	Amino acid biosynthesis, The aspartate family, Methionine	Amino acid metabolism	CYS + OSLHSER = LLCT + SUCC	0	1000	2.5.1.48	Mb1108	Chang & Vining, 2002
R241	cystathionine beta-lyase	Amino acid biosynthesis, The aspartate family, Methionine	Amino acid metabolism	LLCT = HCYS + NH3 + PYR	0	1000	4.4.1.8	Mb3372
R242	Probable Homocysteine S-Methyltransferase mmuM	Amino acid biosynthesis, The aspartate family, Methionine	Amino acid metabolism	HCYS + SAM = MET + SAH	0	1000	2.1.1.10	Mb2485
R243	methionine synthase (cobalamin-dependent) metH	Amino acid biosynthesis, The aspartate family, Methionine	Amino acid metabolism	0.002 COB-I + HCYS + MTHF = 0.001 COB-II + MET + THF	0	1000	2.1.1.13	Mb2148c	Gehring et al., 2004
R244	methionine synthase (cobalamin-dependent) metH	Amino acid biosynthesis, The aspartate family, Methionine	Amino acid metabolism	0.002 COB-I + MET + THF = 0.001 COB-II + HCYS + MTHF	0	1000	2.1.1.13	Mb2148c	Gehring et al., 2004
R245	methionine synthase (cobalamin-independent) metE	Amino acid biosynthesis, The aspartate family, Methionine	Amino acid metabolism	HCYS + MTHF = MET + THF	-1000	1000	2.1.1.14	Mb1164c	Gehring et al., 2004
R246	alanine dehydrogenase	Amino acid biosynthesis, The pyruvate family, alanine	Amino acid metabolism	1 PYR + 1 NADH + 1 NH3 = 1 ALA + 1 NAD	0	1000	1.4.1.1		Fisher, 1989; Garnier at al 2003
R247	phosphoglycerate dehydrogenase	Amino acid biosynthesis, The serine family, Serine	Amino acid metabolism	3PG + NAD = NADH + PHP	0	1000	1.1.1.95	Mb3020c	Michal, 1999
R248	phosphoserine transaminase	Amino acid biosynthesis, The serine family, Serine	Amino acid metabolism	GLU + PHP = 3PSER + AKG	-1000	1000	2.6.1.52	Mb0908c	Michal, 1999
R249	phosphoserine phosphatase	Amino acid biosynthesis, The serine family, Serine	Amino acid metabolism	3PSER = PI + SER	0	1000	3.1.3.3	Mb3068c	Michal, 1999
R250	serine O-acetyltransferase	Amino acid biosynthesis, The serine family, Cysteine	Amino acid metabolism	ACCOA + SER = ASER + COA	-1000	1000	2.3.1.30	Mb2363	Hodgson, 2000, p.192
R251	cysteine synthase cysK, cysM	Amino acid biosynthesis, The serine family, Cysteine	Amino acid metabolism	ASER + H2S = AC + CYS	0	1000	2.5.1.47	Mb2362 OR Mb1371
R252	homoserine O-acetyltransferase metA	Amino acid biosynthesis, The serine family, Cysteine	Amino acid metabolism	ACCOA + HSER = COA + OAHSER	-1000	1000	2.3.1.31	Mb3373
R253	cystathionine gamma-synthase metB	Amino acid biosynthesis, The serine family, Cysteine	Amino acid metabolism	CYS + OAHSER = AC + LLCT	0	1000	2.5.1.48	Mb1108	Chang & Vining, 2002
R254	cystathionine gamma-synthase metB	Amino acid biosynthesis, The serine family, Cysteine	Amino acid metabolism	H2S + OAHSER = AC + HCYS	0	1000	2.5.1.48	Mb1108
R255	cystathionine gamma-synthase metB	Amino acid biosynthesis, The serine family, Cysteine	Amino acid metabolism	H2S + OSLHSER = HCYS + SUCC	0	1000	2.5.1.48	Mb1108
R256	cystathionine gamma-synthase metB	Amino acid biosynthesis, The serine family, Cysteine	Amino acid metabolism	OSLHSER = NH3 + OBUT + SUCC	0	1000	2.5.1.48	Mb1108
R257	cystathionine beta-synthase cysM2	Amino acid biosynthesis, The serine family, Cysteine	Amino acid metabolism	HCYS + SER = LLCT	0	1000	4.2.1.22	Mb1106	Nagasawa et al., 1984
R258	cystathionine gamma-lyase	Amino acid biosynthesis, The serine family, Cysteine	Amino acid metabolism	LLCT = CYS + NH3 + OBUT	0	1000	4.4.1.1	Mb1108	Nagasawa et al., 1987; Kern & Inamine, 1981
R259	s-adenosylmethionine synthetase	Amino acid biosynthesis, The serine family, Cysteine	Amino acid metabolism	ATP + MET = PI + PPI + SAM	0	1000	2.5.1.6	Mb1427	Whitney et al., 1972; Okamoto et al., 2003; Kim et al., 2003;
R260	S-adenosylhomocysteine hydrolase	Amino acid biosynthesis, The serine family, Cysteine	Amino acid metabolism	SAH = ADN + HCYS	0	1000	3.3.1.1	Mb3276c	Shimizu et al., 1984; Reddy et al., 2008
R261	ATP phosphoribosyltransferase	Amino acid biosynthesis, The histidine family, Histidine	Amino acid metabolism	ATP + PRPP = PPI + PRBATP	0	1000	2.4.2.17	Mb2145c	Derkos-Sojak et al., 1985
R262	phosphoribosyl-ATP diphosphatase	Amino acid biosynthesis, The histidine family, Histidine	Amino acid metabolism	PRBATP = PPI + PRBAMP	0	1000	3.6.1.31	Mb2146c
R263	phosphoribosyl-AMP cyclohydrolase	Amino acid biosynthesis, The histidine family, Histidine	Amino acid metabolism	PRBAMP = PRFP	0	1000	3.5.4.19	Mb1632
R264	1-(5-phosphoribosyl)-5-[(5-phosphoribosylamino)methylideneamino]imidazole-4-carboxamide isomerase	Amino acid biosynthesis, The histidine family, Histidine	Amino acid metabolism	PRFP = PRLP	0	1000	5.3.1.16	Mb1629	Barona-Gomez & Hodgson, 2003
R265	amidotransferase	Amino acid biosynthesis, The histidine family, Histidine	Amino acid metabolism	GLN + PRLP = AICAR + DIMGP + GLU	0	1000	2.4.2.-	Mb1628
R266	imidazole glycerol-phosphate dehydratase	Amino acid biosynthesis, The histidine family, Histidine	Amino acid metabolism	DIMGP = IMACP	0	1000	4.2.1.19	Mb1627	Derkos-Sojak et al., 1985
R267	histidinol-phosphate transaminase hisC, hisC2	Amino acid biosynthesis, The histidine family, Histidine	Amino acid metabolism	GLU + IMACP = AKG + HISOLP	-1000	1000	2.6.1.9	Mb3800 OR Mb1626
R268	histidinol-phosphatase	Amino acid biosynthesis, The histidine family, Histidine	Amino acid metabolism	HISOLP = HISOL + PI	0	1000	3.1.3.15	Mb1627
R269	histidinol dehydrogenase hisD	Amino acid biosynthesis, The histidine family, Histidine	Amino acid metabolism	HISOL + 2.0 NAD = HIS + 2.0 NADH	0	1000	1.1.1.23	Mb1625	Derkos-Sojak et al., 1985; Green & Karp, 2004
R270	3-deoxy-d-arabino-heptulosonate 7-phosphate synthase aroG	Amino acid biosynthesis, The aromatic family, The shikimate pathway	Amino acid metabolism	E4P + PEP = 3DDAH7P + PI	0	1000	2.5.1.54	Mb2200c	Rizzi et al., 2005;
R271	3-dehydroquinate synthase	Amino acid biosynthesis, The aromatic family, The shikimate pathway	Amino acid metabolism	3DDAH7P = DQT + PI	0	1000	4.2.3.4	Mb2567c
R272	3-dehydroquinate dehydratase	Amino acid biosynthesis, The aromatic family, The shikimate pathway	Amino acid metabolism	DQT = DHSK	0	1000	4.2.1.10	Mb2566c	White et al., 1990
R273	shikimate dehydrogenase	Amino acid biosynthesis, The aromatic family, The shikimate pathway	Amino acid metabolism	DHSK + NADPH = NADP + SME	0	1000	1.1.1.25	Mb2582c	Magalhaes et al., 2002
R274	shikimate kinase	Amino acid biosynthesis, The aromatic family, The shikimate pathway	Amino acid metabolism	ATP + SME = ADP + SME3P	0	1000	2.7.1.71	Mb2568c
R275	3-phosphoshikimate 1-carboxyvinyltransferase	Amino acid biosynthesis, The aromatic family, The shikimate pathway	Amino acid metabolism	PEP + SME3P = 3PSME + PI	0	1000	2.5.1.19	Mb3256
R276	chorismate synthase	Amino acid biosynthesis, The aromatic family, The shikimate pathway	Amino acid metabolism	3PSME = CHOR + PI	0	1000	4.2.3.5	Mb2569c
R277	anthranilate synthase trpE, trpG	Amino acid biosynthesis, The aromatic family, Tryptophan biosynthesis	Amino acid metabolism	CHOR + GLN = AN + GLU + PYR	0	1000	4.1.3.27	Mb1635
R278	anthranilate phosphoribosyltransferase trpD	Amino acid biosynthesis, The aromatic family, Tryptophan biosynthesis	Amino acid metabolism	AN + PRPP = NPRAN + PPI	0	1000	2.4.2.18	Mb2215c	Smith et al., 2001
R279	phosphoribosylanthranilate isomerase	Amino acid biosynthesis, The aromatic family, Tryptophan biosynthesis	Amino acid metabolism	NPRAN = CPAD5P	0	1000	5.3.1.24	Mb1629	Barona-Gomez & Hodgson, 2003
R280	indole-3-glycerol-phosphate synthase trpC	Amino acid biosynthesis, The aromatic family, Tryptophan biosynthesis	Amino acid metabolism	CPAD5P = CO2 + IGP	0	1000	4.1.1.48	Mb1637
R281	tryptophan synthase trpA, trpB	Amino acid biosynthesis, The aromatic family, Tryptophan biosynthesis	Amino acid metabolism	IGP + SER = G3P + TRP	0	1000	4.2.1.20	Mb1638 AND Mb1639	Dias et al., 2006; Shen et al., 2009
R282	chorismate mutase	Amino acid biosynthesis, The aromatic family, Tyrosine and phenylalanine	Amino acid metabolism	CHOR = PHEN	-1000	1000	5.4.99.5	Mb1917c AND Mb0973c	Prakash et al., 2005; Sasso et al., 2005
R283	prephenate dehydratase	Amino acid biosynthesis, The aromatic family, Tyrosine and phenylalanine	Amino acid metabolism	PHEN = CO2 + PHPYR	0	1000	4.2.1.51	Mb3868c
R284	aspartate transaminase	Amino acid biosynthesis, The aromatic family, Tyrosine and phenylalanine	Amino acid metabolism	GLU + PHPYR = AKG + PHE	-1000	1000	2.6.1.1	Mb3595 OR Mb0344c
R285	prephenate dehydrogenase tyrA	Amino acid biosynthesis, The aromatic family, Tyrosine and phenylalanine	Amino acid metabolism	NAD + PHEN = 4HPP + CO2 + NADH	0	1000	1.3.1.12	Mb3780
R286	aspartate transaminase aspB	Amino acid biosynthesis, The aromatic family, Tyrosine and phenylalanine	Amino acid metabolism	4HPP + GLU = AKG + TYR	-1000	1000	2.6.1.1	Mb3595 OR Mb0344c
R287	ribose-phosphate diphosphokinase	Nucleotide biosynthesis	Nucleotide biosynthesis	ATP + R5P = AMP + PRPP	-1000	1000	2.7.6.1	Mb1045c
R288	aspartate carbamoyltransferase	Nucleotide biosynthesis, de novo biosynthesis of pyrimidine ribonucleotides	Nucleotide biosynthesis	ASP + CAP = CAASP + PI	0	1000	2.1.3.2	Mb1415
R289	dihydroorotase	Nucleotide biosynthesis, de novo biosynthesis of pyrimidine ribonucleotides	Nucleotide biosynthesis	CAASP = DOROA	-1000	1000	3.5.2.3	Mb1416
R290	dihydroorotate oxidase	Nucleotide biosynthesis, de novo biosynthesis of pyrimidine ribonucleotides	Nucleotide biosynthesis	DOROA + O2 = H2O2 + OROA	0	1000	1.3.3.1	Mb2163
R291	orotate phosphoribosyltransferase	Nucleotide biosynthesis, de novo biosynthesis of pyrimidine ribonucleotides	Nucleotide biosynthesis	OROA + PRPP = OMP + PPI	0	1000	2.4.2.10	Mb0389c
R292	orotidine-5'-phosphate decarboxylase	Nucleotide biosynthesis, de novo biosynthesis of pyrimidine ribonucleotides	Nucleotide biosynthesis	OMP = CO2 + UMP	0	1000	4.1.1.23	Mb1420
R293	cytidylate kinase	Nucleotide biosynthesis, de novo biosynthesis of pyrimidine ribonucleotides	Nucleotide biosynthesis	ATP + UMP = ADP + UDP	-1000	1000	2.7.4.14	Mb1739
R294	nucleoside-diphosphate kinase	Nucleotide biosynthesis, de novo biosynthesis of pyrimidine ribonucleotides	Nucleotide biosynthesis	ATP + UDP = ADP + UTP	-1000	1000	2.7.4.6	Mb2472c	Chakrabarty, 1998
R295	CTP synthase	Nucleotide biosynthesis, de novo biosynthesis of pyrimidine ribonucleotides	Nucleotide biosynthesis	ATP + GLN + UTP = ADP + CTP + GLU + PI	0	1000	6.3.4.2	Mb1725
R296	CTP synthase	Nucleotide biosynthesis, de novo biosynthesis of pyrimidine ribonucleotides	Nucleotide biosynthesis	ATP + NH3 + UTP = ADP + CTP + PI	0	1000	6.3.4.2	Mb1725
R297	ribonucleoside-diphosphate reductase, nrdE and nrdF2	Nucleotide biosynthesis, de novo biosynthesis of pyrimidine ribonucleotides	Nucleotide biosynthesis	CDP + O2 + RTHIO = DCDP + OTHIO	0	1000	1.17.4.1	Mb3077c AND Mb3074c	Dawes et al., 2003; Uppsten et al., 2004
R298	ribonucleoside-diphosphate reductase, nrdZ	Nucleotide biosynthesis, de novo biosynthesis of pyrimidine ribonucleotides	Nucleotide biosynthesis	CDP + RTHIO + COB-II = OTHIO + DCDP + COB-III	0	1000	1.17.4.1	Mb0585
R299	nucleoside-diphosphate kinase	Nucleotide biosynthesis, de novo biosynthesis of pyrimidine ribonucleotides	Nucleotide biosynthesis	ATP + DCDP = ADP + DCTP	0	1000	2.7.4.6	Mb2472c	Chakrabarty, 1998
R300	dCTP deaminase	Nucleotide biosynthesis, de novo biosynthesis of pyrimidine deoxyribonucleotides	Nucleotide biosynthesis	DCTP = DUTP + NH3	0	1000	3.5.4.13	Mb0329
R301	dUTP diphosphatase	Nucleotide biosynthesis, de novo biosynthesis of pyrimidine deoxyribonucleotides	Nucleotide biosynthesis	DUTP = DUMP + PPI	0	1000	3.6.1.23	Mb2716c	Chan et al., 2004
R302	thymidylate synthase, thyX	Nucleotide biosynthesis, de novo biosynthesis of pyrimidine deoxyribonucleotides	Nucleotide biosynthesis	DUMP + FADH2 + METTHF = DTMP + FAD + THF	-1000	1000	2.1.1.148	Mb2775c	Sampathkumar et al., 2005
R303	thymidylate synthase, thyA	Nucleotide biosynthesis, de novo biosynthesis of pyrimidine deoxyribonucleotides	Nucleotide biosynthesis	DUMP + METTHF = DHF + DTMP	-1000	1000	2.1.1.45	Mb2786c	Rengarajan et al., 2004
R304	dTMP kinase	Nucleotide biosynthesis, de novo biosynthesis of pyrimidine deoxyribonucleotides	Nucleotide biosynthesis	ATP + DTMP = ADP + DTDP	-1000	1000	2.7.4.9	Mb3275c
R305	nucleoside-diphosphate kinase	Nucleotide biosynthesis, de novo biosynthesis of pyrimidine deoxyribonucleotides	Nucleotide biosynthesis	ATP + DTDP = ADP + DTTP	-1000	1000	2.7.4.6	Mb2472c	Chakrabarty, 1998
R306	nucleoside-diphosphate kinase	Nucleotide biosynthesis, Pyrimidines	Nucleotide biosynthesis	ATP + CDP = ADP + CTP	-1000	1000	2.7.4.6	Mb2472c	Chakrabarty, 1998
R307	cytidylate kinase	Nucleotide biosynthesis, Pyrimidines	Nucleotide biosynthesis	ATP + CMP = ADP + CDP	-1000	1000	2.7.4.14	Mb1739
R308	dCTP pyrophosphatase	Nucleotide biosynthesis, Pyrimidines	Nucleotide biosynthesis	DCTP = DCMP + PPI	0	1000	3.6.1.12
R309	cytidylate kinase	Nucleotide biosynthesis, Pyrimidines	Nucleotide biosynthesis	ATP + DCMP = ADP + DCDP	-1000	1000	2.7.4.14	Mb1739
R310	thioredoxin-disulfide reductase	Nucleotide biosynthesis, Pyrimidines	Nucleotide biosynthesis	NADPH + OTHIO = NAD + RTHIO	0	1000	1.8.1.9	Mb3944
R311	uracil phosphoribosyltransferase	Nucleotide biosynthesis, Pyrimidines	Nucleotide biosynthesis	PPI + UMP = PRPP + URA	0	1000	2.4.2.9	Mb3337c
R312	uracil phosphoribosyltransferase	Nucleotide biosynthesis, Pyrimidines	Nucleotide biosynthesis	PRPP + URA = PPI + UMP	0	1000	2.4.2.9	Mb3337c
R313	amidophosphoribosyltransferase	Nucleotide biosynthesis, Purines	Nucleotide biosynthesis	GLN + PRPP = GLU + PPI + PRAM	0	1000	2.4.2.14	Mb0831
R314	phosphoribosylamine-glycine ligase	Nucleotide biosynthesis, Purines	Nucleotide biosynthesis	ATP + GLY + PRAM = ADP + GAR + PI	0	1000	6.3.4.13	Mb0795
R315	phosphoribosylglycinamide formyltransferase	Nucleotide biosynthesis, Purines	Nucleotide biosynthesis	FTHF + GAR = FGAR + THF	0	1000	2.1.2.2	Mb0981
R316	phosphoribosylformylglycinamidine synthase	Nucleotide biosynthesis, Purines	Nucleotide biosynthesis	ATP + FGAR + GLN = ADP + FGAM + GLU + PI	0	1000	6.3.5.3	Mb0826
R317	phosphoribosylformylglycinamidine cyclo-ligase	Nucleotide biosynthesis, Purines	Nucleotide biosynthesis	ATP + FGAM = ADP + AIR + PI	0	1000	6.3.3.1	Mb0832
R318	phosphoribosylaminoimidazole carboxylase	Nucleotide biosynthesis, Purines	Nucleotide biosynthesis	AIR + ATP + HCO3 = ADP + CAIR + PI	0	1000	4.1.1.21	Mb3304c
R319	phosphoribosylaminoimidazolesuccinocarboxamide synthase, purC	Nucleotide biosynthesis, Purines	Nucleotide biosynthesis	ASP + ATP + CAIR = ADP + PI + SAICAR	0	1000	6.3.2.6	Mb0803	Jackson et al., 1999
R320	adenylosuccinate lyase	Nucleotide biosynthesis, Purines	Nucleotide biosynthesis	SAICAR = AICAR + FUM	-1000	1000	4.3.2.2	Mb0800	Green & karp., 2004
R321	phosphoribosylaminoimidazolecarboxamide formyltransferase	Nucleotide biosynthesis, Purines	Nucleotide biosynthesis	AICAR + FTHF = PRFICA + THF	-1000	1000	2.1.2.3	Mb0982
R322	phosphoribosylaminoimidazolecarboxamide formyltransferase	Nucleotide biosynthesis, Purines	Nucleotide biosynthesis	PRFICA = IMP	-1000	1000	2.1.2.3	Mb0982
R323	adenylate cyclase	Nucleotide biosynthesis, Purines	Nucleotide biosynthesis	ATP = PPI + cAMP	0	1000	4.6.1.1	Mb1651	Reddy et al., 2001
R324	Probable Adenylate-or Guanylate cyclase	Nucleotide biosynthesis, Purines	Nucleotide biosynthesis	GTP = PPI + cGMP	0	1000	4.6.1.-	Mb2461c
R325	3',5'-cyclic-nucleotide phosphodiesterase	Nucleotide biosynthesis, Purines	Nucleotide biosynthesis	cAMP = AMP	0	1000	3.1.4.17
R326	3',5'-cyclic-nucleotide phosphodiesterase	Nucleotide biosynthesis, Purines	Nucleotide biosynthesis	cGMP = GMP	0	1000	3.1.4.17
R327	guanylate kinase	Nucleotide biosynthesis, Purines	Nucleotide biosynthesis	ATP + DGMP = ADP + DGDP	-1000	1000	2.7.4.8	Mb1424
R328	guanylate kinase	Nucleotide biosynthesis, Purines	Nucleotide biosynthesis	DATP + GMP = DADP + GDP	-1000	1000	2.7.4.8	Mb1424
R329	nucleoside-diphosphate kinase	Nucleotide biosynthesis, Purines	Nucleotide biosynthesis	ATP + DUDP = ADP + DUTP	-1000	1000	2.7.4.6	Mb2472c	Chakrabarty, 1998
R330	ribonucleoside-diphosphate reductase, nrdE and nrdF2	Nucleotide biosynthesis, de novo biosynthesis of pyrimidine ribonucleotides	Nucleotide biosynthesis	O2 + RTHIO + UDP = DUDP + OTHIO	0	1000	1.17.4.1	Mb3077c AND Mb3074c	Dawes et al., 2003; Uppsten et al., 2004
R298	ribonucleoside-diphosphate reductase, nrdZ	Nucleotide biosynthesis, de novo biosynthesis of pyrimidine ribonucleotides	Nucleotide biosynthesis	UDP + RTHIO + COB-II = OTHIO + DUDP + COB-III	0	1000	1.17.4.1	Mb0585
R332	Probable 5'-Methylthioadenosine Phosphorylase PNP	Other nucleotide metabolism	Nucleotide biosynthesis	5MTA + PI = AD + MTR1P	0	1000	2.4.2.28	Mb0549	Dawes et al., 2003; Uppsten et al., 2004
R333	adenine phosphoribosyltransferase	Nucleotide biosynthesis, Purines	Nucleotide biosynthesis	AD + PRPP = AMP + PPI	0	1000	2.4.2.7	Mb2615c
R334	Hypoxanthine-guanine phosphoribosyltransferase	Nucleotide biosynthesis, Purines	Nucleotide biosynthesis	GN + PRPP = GMP + PPI	0	1000	2.4.2.8	Mb3648c
R335	Hypoxanthine-guanine phosphoribosyltransferase	Nucleotide biosynthesis, Purines	Nucleotide biosynthesis	HYXN + PRPP = IMP + PPI	0	1000	2.4.2.8	Mb3648c
R336	Xanthine phosphoribosyltransferase	Nucleotide biosynthesis, Purines	Nucleotide biosynthesis	PRPP + XAN = PPI + XMP	0	1000	2.4.2.22
R337	purine-nucleoside phosphorylase	Nucleotide biosynthesis, Purines	Nucleotide biosynthesis	DIN + PI = DR1P + HYXN	-1000	1000	2.4.2.1	Mb3335	Basso et al., 2001
R338	purine-nucleoside phosphorylase	Nucleotide biosynthesis, Purines	Nucleotide biosynthesis	DA + PI = AD + DR1P	-1000	1000	2.4.2.1	Mb3335
R338b	phosphoglucomutase	Nucleotide biosynthesis, Purines	Nucleotide biosynthesis	DR1P = R5P	-1000	1000	5.4.2.2	Mb3095c
R339	purine-nucleoside phosphorylase	Nucleotide biosynthesis, Purines	Nucleotide biosynthesis	HYXN + R1P = INS + PI	-1000	1000	2.4.2.1	Mb3335
R340	purine-nucleoside phosphorylase	Nucleotide biosynthesis, Purines	Nucleotide biosynthesis	AD + R1P = ADN + PI	-1000	1000	2.4.2.1	Mb3335
R341	purine-nucleoside phosphorylase	Nucleotide biosynthesis, Purines	Nucleotide biosynthesis	GN + R1P = GSN + PI	-1000	1000	2.4.2.1	Mb3335
R342	purine-nucleoside phosphorylase	Nucleotide biosynthesis, Purines	Nucleotide biosynthesis	R1P + XAN = PI + XTSINE	-1000	1000	2.4.2.1	Mb3335
R343	ribonucleoside hydrolase	Nucleotide biosynthesis, Purines	Nucleotide biosynthesis	XTSINE = RIB + XAN	0	1000
R344	adenosine deaminase	Nucleotide biosynthesis, Purines	Nucleotide biosynthesis	ADN = INS + NH3	0	1000	3.5.4.4	Mb3342c
R345	adenosine deaminase	Nucleotide biosynthesis, Purines	Nucleotide biosynthesis	DA = DIN + NH3	0	1000	3.5.4.4	Mb3342c
R346	dGTP pyrophosphohydrolase mutT	Nucleotide biosynthesis, Purines	Nucleotide biosynthesis	DGTP = DGMP + PPI	0	1000	3.6.1.-
R347	GTP diphosphokinase	Nucleotide biosynthesis, Purines	Nucleotide biosynthesis	ATP + GTP = AMP + ppGpp	0	1000	2.7.6.5	Mb2614c
R348	guanosine-3',5'-bis(diphosphate) 3'-diphosphatase	Nucleotide biosynthesis, Purines	Nucleotide biosynthesis	ppGpp = GDP + PPI	0	1000	3.1.7.2	Mb2614c
R349	adenylosuccinate synthase	Nucleotide biosynthesis, Purines, ATP, ADP	Nucleotide biosynthesis	ASP + GTP + IMP = ASUC + GDP + PI	0	1000	6.3.4.4	Mb0364c
R350	adenylosuccinate lyase	Nucleotide biosynthesis, Purines, ATP, ADP	Nucleotide biosynthesis	ASUC = AMP + FUM	-1000	1000	4.3.2.2	Mb0800
R351	adenylate kinase	Nucleotide biosynthesis, Purines, ATP, ADP	Nucleotide biosynthesis	AMP + ATP = 2.0 ADP	-1000	1000	2.7.4.3	Mb0754
R351b			Nucleotide biosynthesis	ADN + ATP = ADP + AMP	-1000	1000	2.7.1.20	Mb2225c	Long et al., 2003
R352	ribonucleoside-diphosphate reductase, nrdE and nrdF2	Nucleotide biosynthesis, de novo biosynthesis of pyrimidine ribonucleotides	Nucleotide biosynthesis	ADP + O2 + RTHIO = DADP + OTHIO	0	1000	1.17.4.1	Mb3077c AND Mb3074c	Dawes et al., 2003; Uppsten et al., 2004
R353	ribonucleoside-diphosphate reductase, nrdZ	Nucleotide biosynthesis, de novo biosynthesis of pyrimidine ribonucleotides	Nucleotide biosynthesis	ADP + 1 RTHIO + COB-II = OTHIO + DADP + COB-III	0	1000	1.17.4.1	Mb0585
R354	nucleoside-diphosphate kinase	Nucleotide biosynthesis, Purines, ATP, ADP	Nucleotide biosynthesis	ATP + DADP = ADP + DATP	-1000	1000	2.7.4.6	Mb2472c
R355	IMP dehydrogenase guaB1, guaB2, guaB3	Nucleotide biosynthesis, Purines, GTP, dGTP	Nucleotide biosynthesis	IMP + NAD = NADH + XMP	0	1000	1.1.1.205	Mb3445c AND Mb3444c AND Mb1874c
R356	GMP synthase	Nucleotide biosynthesis, Purines, GTP, dGTP	Nucleotide biosynthesis	ATP + GLN + XMP = AMP + GLU + GMP + PPI	0	1000	6.3.5.2	Mb3429c
R357	guanylate kinase	Nucleotide biosynthesis, Purines, GTP, dGTP	Nucleotide biosynthesis	ATP + GMP = ADP + GDP	-1000	1000	2.7.4.8	Mb1424
R358	nucleoside-diphosphate kinase	Nucleotide biosynthesis, Purines, GTP, dGTP	Nucleotide biosynthesis	ATP + GDP = ADP + GTP	-1000	1000	2.7.4.6	Mb2472c
R359	ribonucleoside-diphosphate reductase, nrdE and nrdF2	Nucleotide biosynthesis, de novo biosynthesis of pyrimidine ribonucleotides	Nucleotide biosynthesis	GDP + O2 + RTHIO = DGDP + OTHIO	0	1000	1.17.4.1	Mb3077c AND Mb3074c	Dawes et al., 2003; Uppsten et al., 2004
R298	ribonucleoside-diphosphate reductase, nrdZ	Nucleotide biosynthesis, de novo biosynthesis of pyrimidine ribonucleotides	Nucleotide biosynthesis	UDP + RTHIO + COB-II = OTHIO + DUDP + COB-III	0	1000	1.17.4.1	Mb0585
R361	nucleoside-diphosphate kinase	Nucleotide biosynthesis, Purines, GTP, dGTP	Nucleotide biosynthesis	ATP + DGDP = ADP + DGTP	-1000	1000	2.7.4.6	Mb2472c
R362	L-aspartate oxidase	Cofactor biosynthesis, Nicotinamide nucleotides (NAD+, NADP) biosynthesis	Cofactor biosynthesis	ASP + FUM = ISUCC + SUCC	0	1000	1.4.3.16	Mb1621
R363	L-aspartate oxidase	Cofactor biosynthesis, Nicotinamide nucleotides (NAD+, NADP) biosynthesis	Cofactor biosynthesis	ASP + O2 = H2O2 + ISUCC	0	1000	1.4.3.16	Mb1621
R364	quinolinate synthase	Cofactor biosynthesis, Nicotinamide nucleotides (NAD+, NADP) biosynthesis	Cofactor biosynthesis	DHAP + ISUCC = PI + QA	0	1000		Mb1620
R365	nicotinate-nucleotide diphosphorylase	Cofactor biosynthesis, Nicotinamide nucleotides (NAD+, NADP) biosynthesis	Cofactor biosynthesis	PRPP + QA = CO2 + NACN + PPI	0	1000	2.4.2.19	Mb1622	Sharma et al., 1998
R367	nicotinate phosphoribosyltransferase	Cofactor biosynthesis, Nicotinamide nucleotides (NAD+, NADP) biosynthesis	Cofactor biosynthesis	NAC + PRPP = NACN + PPI	0	1000	2.4.2.11	Mb0588c
R368	nicotinate-nucleotide adenylyltransferase	Cofactor biosynthesis, Nicotinamide nucleotides (NAD+, NADP) biosynthesis	Cofactor biosynthesis	ATP + NACN = NAAD + PPI	0	1000	2.7.7.18	Mb2444c
R369	NAD synthetase (NH3-dependent), nadE	Cofactor biosynthesis, Nicotinamide nucleotides (NAD+, NADP) biosynthesis	Cofactor biosynthesis	ATP + NAAD + NH3 = AMP + NAD + PPI	0	1000	6.3.1.5	Mb2464c	Bellinzoni et al., 2002
R370	NAD synthase (glutamine-hydrolysing), nadE	Cofactor biosynthesis, Nicotinamide nucleotides (NAD+, NADP) biosynthesis	Cofactor biosynthesis	ATP + GLN + NAAD = AMP + GLU + NAD + PPI	0	1000	6.3.5.1	Mb2464c	Cantoni et al., 1998
R371	purine-nucleoside phosphorylase	Cofactor biosynthesis, Nicotinamide nucleotides (NAD+, NADP) biosynthesis	Cofactor biosynthesis	NAC + R1P = NACD + PI	0	1000	2.4.2.1	Mb3335	Basso et al., 2001
R372	purine-nucleoside phosphorylase	Cofactor biosynthesis, Nicotinamide nucleotides (NAD+, NADP) biosynthesis	Cofactor biosynthesis	NAM + R1P = NAMD + PI	0	1000	2.4.2.1	Mb3335	Basso et al., 2001
R373	serine/threonine-protein kinase PknG	Cofactor biosynthesis, Nicotinamide nucleotides (NAD+, NADP) biosynthesis	Cofactor biosynthesis	ATP + NACD = ADP + NACN	0	1000	2.7.1.-	Mb0418c
R374	ribosylnicotinamide kinase	Cofactor biosynthesis, Nicotinamide nucleotides (NAD+, NADP) biosynthesis	Cofactor biosynthesis	ATP + NAMD = ADP + NAMN	0	1000	2.7.1.22
R375	nicotinate-nucleotide adenylyltransferase	Cofactor biosynthesis, Nicotinamide nucleotides (NAD+, NADP) biosynthesis	Cofactor biosynthesis	ATP + NAMN = NAD + PPI	0	1000	2.7.7.18	Mb2444c
R376	NAD(P) transhydrogenase (pntAa AND pntAb AND pntB)	Cofactor biosynthesis, Nicotinamide nucleotides (NAD+, NADP) biosynthesis	Cofactor biosynthesis	NAD + NADPH = NADH + NADP	-1000	1000	1.6.1.2	Mb0160 AND Mb0162 AND Mb0161
R377	NAD kinase	Cofactor biosynthesis, Nicotinamide nucleotides (NAD+, NADP) biosynthesis	Cofactor biosynthesis	ATP + NAD = ADP + NADP	0	1000	2.7.1.23	Mb1721	Kawai et al., 2000
R378	NADP phosphatase	Cofactor biosynthesis, Nicotinamide nucleotides (NAD+, NADP) biosynthesis	Cofactor biosynthesis	NADP = NAD + PI	0	1000	3.1.3.-
R379	Probable Soluble Pyrimidine Nucleotide Transhydrogenase sthA	Cofactor biosynthesis, Nicotinate and nicotinamide metabolism	Cofactor biosynthesis	NAD + NADPH = NADH + NADP	0	1000	1.6.1.1	Mb2732 OR Mb3331c
R380	Probable NADH Pyrophosphatase nudC	Cofactor biosynthesis, NAD salvage pathway II	Cofactor biosynthesis	NAD = AMP + NAMN	0	1000	3.6.1.22	Mb3224c
R381	GTP cyclohydrolase II ribA2, ribA2	Cofactor biosynthesis, Riboflavin (vitamin B2), FMN and FAD biosynthesis	Cofactor biosynthesis	GTP = D6RP5P + FOR + PPI	0	1000	3.5.4.25	Mb1450 OR Mb1975
R382	diaminohydroxyphosphoribosylaminopyrimidine deaminase ribD, ribG	Cofactor biosynthesis, Riboflavin (vitamin B2), FMN and FAD biosynthesis	Cofactor biosynthesis	D6RP5P = A6RP5P + NH3	0	1000	3.5.4.26	Mb2690 OR Mb1444
R383	5-amino-6-(5-phosphoribosylamino)uracil reductase	Cofactor biosynthesis, Riboflavin (vitamin B2), FMN and FAD biosynthesis	Cofactor biosynthesis	A6RP5P + NADPH = A6RP5P2 + NADP	0	1000	1.1.1.193	Mb2690 OR Mb1444
R384	pyrimidine phosphatase	Cofactor biosynthesis, Riboflavin (vitamin B2), FMN and FAD biosynthesis	Cofactor biosynthesis	A6RP5P2 = A6RP + PI	0	1000
R385	3,4-dihydroxy-2-butanone 4-phosphate synthase	Cofactor biosynthesis, Riboflavin (vitamin B2), FMN and FAD biosynthesis	Cofactor biosynthesis	RL5P = DB4P + FOR	0	1000	3.5.4.25	Mb1975
R386	6,7-dimethyl-8-ribityllumazine synthase	Cofactor biosynthesis, Riboflavin (vitamin B2), FMN and FAD biosynthesis	Cofactor biosynthesis	A6RP + DB4P = D8RL + PI	0	1000	2.5.1.9	Mb1451	Cushman et al., 2004
R387	riboflavin synthase	Cofactor biosynthesis, Riboflavin (vitamin B2), FMN and FAD biosynthesis	Cofactor biosynthesis	2.0 D8RL = A6RP + RIBFLAV	0	1000	2.5.1.9	Mb1447
R388	riboflavin kinase/FMN adenylyltransferase	Cofactor biosynthesis, Riboflavin (vitamin B2), FMN and FAD biosynthesis	Cofactor biosynthesis	ATP + RIBFLAV = ADP + FMN	0	1000	2.7.1.26	Mb2809c
R388b	FMN reductase	Cofactor biosynthesis, Riboflavin (vitamin B2), FMN and FAD biosynthesis	Cofactor biosynthesis	FMN + NADH + H = FMNH2 + NADH	0	1000	1.5.1.38
R388c	5,6-dimethylbenzimidazole synthase, BluB	Cofactor biosynthesis, Riboflavin (vitamin B2), FMN and FAD biosynthesis	Cofactor biosynthesis	FMNH2 + NADH + H + O2 = DMB + E4P + NAD	0	1000	1.5.1.39
R388d	nicotinate-nucleotide:5,6-dimethylbenzimidazole phospho-D-ribosyltransferase, CobT	Cofactor biosynthesis, Riboflavin (vitamin B2), FMN and FAD biosynthesis	Cofactor biosynthesis	DMB + NACN = ARP	0	1000	2.4.2.21
R389	FMN adenylyltransferase	Cofactor biosynthesis, Riboflavin (vitamin B2), FMN and FAD biosynthesis	Cofactor biosynthesis	ATP + FMN = FAD + PPI	0	1000	2.7.7.2	Mb2809c
R390	3-methyl-2-oxobutanoate hydroxymethyltransferase	Cofactor biosynthesis, Coenzyme-A biosynthesis	Cofactor biosynthesis	METTHF + OMVAL = AKP + THF	0	1000	2.1.2.11	Mb2249	Sugantino et al., 2003
R391	2-dehydropantoate 2-reductase	Cofactor biosynthesis, Coenzyme-A biosynthesis	Cofactor biosynthesis	AKP + NADPH = NADP + PANT	0	1000	1.1.1.169	Mb2603
R392	pantoate-beta-alanine ligase, panC	Cofactor biosynthesis, Coenzyme-A biosynthesis	Cofactor biosynthesis	ATP + PANT + bALA = AMP + PNTO + PPI	0	1000	6.3.2.1	Mb3632c
R393	pantothenate kinase	Cofactor biosynthesis, Coenzyme-A biosynthesis	Cofactor biosynthesis	ATP + PNTO = 4PPNTO + ADP	0	1000	2.7.1.33	Mb1122c
R394	phosphopantothenate—cysteine ligase, coaB (bifunctional protein)	Cofactor biosynthesis, Coenzyme-A biosynthesis	Cofactor biosynthesis	4PPNTO + CTP + CYS = 4PPNCYS + CMP + PPI	0	1000	6.3.2.5	Mb1426
R395	phosphopantothenoylcysteine decarboxylase, coaB (bifunctional protein)	Cofactor biosynthesis, Coenzyme-A biosynthesis	Cofactor biosynthesis	4PPNCYS = 4PPNTE + CO2	0	1000	4.1.1.36	Mb1426
R396	pantetheine-phosphate adenylyltransferase	Cofactor biosynthesis, Coenzyme-A biosynthesis	Cofactor biosynthesis	4PPNTE + ATP = DPCOA + PPI	0	1000	2.7.7.3	Mb2989c	Brown et al., 2004
R397	dephospho-CoA kinase	Cofactor biosynthesis, Coenzyme-A biosynthesis	Cofactor biosynthesis	ATP + DPCOA = ADP + COA	0	1000	2.7.1.24	Mb1657
R398	holo-[acyl-carrier-protein] synthase acpS OR 'hypothetical' withy 4'-phosphopantetheinyl transferase region, pptA - artificial reaction	Cofactor biosynthesis, ACP biosynthesis	Cofactor biosynthesis	COA = ACP	0	1000	2.7.8.7	Mb2552c OR Mb2817c	Chopra et al., 2002
R399	GTP cyclohydrolase I	Cofactor biosynthesis, Folate biosynthesis	Cofactor biosynthesis	GTP = AHTD + FOR	0	1000	3.5.4.16	Mb3639c
R400	alkaline phosphatase (phoP & phoR)	Cofactor biosynthesis, Folate biosynthesis	Cofactor biosynthesis	AHTD = DHP + 3.0 PI	0	1000	3.1.3.1	Mb0780 AND Mb0781	Brosch et al., 2007
R401	dihydroneopterin aldolase [note: GLAL product removed as it is a dead-end]	Cofactor biosynthesis, Folate biosynthesis	Cofactor biosynthesis	DHP = AHHMP + GLAL	0	1000	4.1.2.25	Mb3637c
R402	2-amino-4-hydroxy-6-hydroxymethyldihydropteridine diphosphokinase	Cofactor biosynthesis, Folate biosynthesis	Cofactor biosynthesis	AHHMP + ATP = AHHMD + AMP	0	1000	2.7.6.3	Mb3636c
R403	aminodeoxychorismate synthase	Cofactor biosynthesis, Folate biosynthesis	Cofactor biosynthesis	CHOR + GLN = ADCHOR + GLU	0	1000	6.3.5.8	Mb0013
R404	aminodeoxychorismate lyase	Cofactor biosynthesis, Folate biosynthesis	Cofactor biosynthesis	ADCHOR = PABA + PYR	0	1000	4.1.3.38	Mb0835
R405	dihydropteroate synthase, DHPS or probable dihydropteroate synthase	Cofactor biosynthesis, Folate biosynthesis	Cofactor biosynthesis	AHHMD + PABA = DHPT + PPI	0	1000	2.5.1.15	Mb3638c OR Mb1239	Baca et al., 2000
R406	dihydropteroate synthase, DHPS or probable dihydropteroate synthase	Cofactor biosynthesis, Folate biosynthesis	Cofactor biosynthesis	AHHMP + PABA = DHPT	0	1000	2.5.1.15	Mb3638c OR Mb1239
R407	dihydrofolate synthase	Cofactor biosynthesis, Folate biosynthesis	Cofactor biosynthesis	ATP + DHPT + GLU = ADP + DHF + PI	0	1000	6.3.2.12	Mb2474c
R408	dihydrofolate reductase, folA (dfrA)	Cofactor biosynthesis, Folate biosynthesis	Cofactor biosynthesis	DHF + NADPH = NADP + THF	0	1000	1.5.1.3	Mb2785c	Rengarajan et al., 2004
R409	tetrahydrofolylpolyglutamate synthase	Cofactor biosynthesis, Folate biosynthesis	Cofactor biosynthesis	ATP + GLU + THF = ADP + PI + THFG	0	1000	6.3.2.17	Mb2474c
R410	g-glutamyl hydrolase	Cofactor biosynthesis, Folate biosynthesis	Cofactor biosynthesis	THFG = GLU + THF	0	1000	3.4.19.9
R411	cysteine desulfurase nifS OR csdB	Cofactor biosynthesis, ferredoxin biosynthesis	Cofactor biosynthesis	CYS + FE2 = ALA + FERO	0	1000	2.8.1.7	Mb1499
R412	isochorismate synthase entC, mbt1	Cofactor biosynthesis, Menaquinone biosynthesis	Cofactor biosynthesis	CHOR = ICHOR	-1000	1000	5.4.4.2	Mb3241 OR Mb2407c
R413	2-succinyl-6-hydroxy-2,4-cyclohexadiene-1-carboxylate synthase	Cofactor biosynthesis, Menaquinone biosynthesis	Cofactor biosynthesis	AKG + ICHOR = CO2 + PYR + SHCHC	0	1000	4.1.3.- AND 4.1.1.71	Mb0570
R414	o-succinylbenzoate synthase	Cofactor biosynthesis, Menaquinone biosynthesis	Cofactor biosynthesis	SHCHC = OSB	0	1000	4.2.1.-
R415	o-succinylbenzoate-CoA ligase	Cofactor biosynthesis, Menaquinone biosynthesis	Cofactor biosynthesis	ATP + COA + OSB = AMP + OSBCOA + PPI	0	1000	6.2.1.26	Mb0556c AND Mb0568
R416	naphthoate synthase, menB	Cofactor biosynthesis, Menaquinone biosynthesis	Cofactor biosynthesis	OSBCOA = COA + DHN	0	1000	4.1.3.36	Mb0562c	Truglio et al., 2003
R417	1,4-dihydroxy-2-naphthoate prenyltransferase, menA	Cofactor biosynthesis, Menaquinone biosynthesis	Cofactor biosynthesis	DHN + NPP = CO2 + DMK + PPI	0	1000	2.5.1.-	Mb0548c
R418	demethylmenaquinone methyltransferase	Cofactor biosynthesis, Menaquinone biosynthesis	Cofactor biosynthesis	DMK + SAM = MKH2 + SAH	0	1000	2.1.1.-		Johnston et al., 2003
R419	hypothetical reaction	Cofactor biosynthesis, biotin biosynthesis	Cofactor biosynthesis	4.0 ACCOA = 3.0 COA + PIMELOYL-COA	0	1000
R420	probable-8-amino-7-oxononanoate synthase bioF1, bioF2	Cofactor biosynthesis, biotin biosynthesis	Cofactor biosynthesis	ALA + PIMELOYL-COA = 8-AMINO7-OXONONANOATE + CO2 + COA	0	1000	2.3.1.47	Mb1596 AND Mb0033
R421	probable adenosylmethionine-8-amino-7-oxononanoate amino transferase bioA	Cofactor biosynthesis, biotin biosynthesis	Cofactor biosynthesis	8-AMINO7-OXONONANOATE + SAM = 7-8-DIAMINONONANOATE + SAM-2-OXOBUTANOATE	0	1000	2.6.1.62	Mb1595
R422	artificial reaction to regenerate SAM	Cofactor biosynthesis, biotin biosynthesis	Cofactor biosynthesis	SAM-2-OXOBUTANOATE = SAM	0	1000
R423	probable dethiobiotin synthase bioD	Cofactor biosynthesis, biotin biosynthesis	Cofactor biosynthesis	7-8-DIAMINONONANOATE + ATP + CO2 = ADP + DETHIOBIOTIN	0	1000	6.3.3.3	Mb1597	Dey et al., 2010
R424	biotin synthase bioB	Cofactor biosynthesis, biotin biosynthesis	Cofactor biosynthesis	DETHIOBIOTIN + H2S + SAM = BIOTIN + DA	0	1000	2.8.1.6	Mb1615
R425	carbonic anhydrase	Cofactor biosynthesis, biotin biosynthesis	Cofactor biosynthesis	CO2 = HCO3	0	1000	4.2.1.1	Mb3619c OR Mb1315	Covarrubias et al.,2005; Carta et al., 2009
R426	biotin—[acetyl-CoA-carboxylase] ligase, birA	Cofactor biosynthesis, biotin biosynthesis	Cofactor biosynthesis	ATP + BIOTIN = AMP + BIOTIN-BCCP + PPI	0	1000	6.3.4.15	Mb3307c	Gupta et al., 2008
R427	acetyl/propionyl-CoA carboxylase alpha subunit encoding both biotin carboxylase and BCCP. Three paralogues in Mtb: accA1, accA2, accA3.	Cofactor biosynthesis, biotin biosynthesis	Cofactor biosynthesis	ATP + BIOTIN-BCCP + HCO3 = ADP + BIOTIN-CO2 + PI	0	1000	6.3.4.14	Mb2529c OR Mb0998c OR Mb3313
R427b	lipoyl-protein ligase lipB	Cofactor biosynthesis, lipoic acid biosynthesis	Cofactor biosynthesis	OCTANOYL-ACP = ACP + APO-LIPO	0	1000	2.3.1.181	Mb2240	Ma et al., 2006; Ma et al., 2006
R427c	lipoate synthase, lipA	Cofactor biosynthesis, lipoic acid biosynthesis	Cofactor biosynthesis	APO-LIPO + 2.0 H2S + 2.0 SAM = 2.0 DA + LIPO + 2.0 MET	0	1000	2.8.1.8	Mb2241	Ma et al., 2006
R428	glutamyl-tRNA synthase, gltS	Cofactor biosynthesis, heme biosynthesis	Cofactor biosynthesis	ATP + GLU = AMP + PPI + TRNA-GLU	0	1000	6.1.1.17	Mb3016c
R429	glutamyl-trna reductase, hemA	Cofactor biosynthesis, heme biosynthesis	Cofactor biosynthesis	NADPH + TRNA-GLU = GLU1SEMIALD + NADP	0	1000	1.2.1.70	Mb0521
R430	glutamate-1-semialdehyde 2,1-aminomutase, hemL	Cofactor biosynthesis, heme biosynthesis	Cofactor biosynthesis	GLU1SEMIALD = 5-AMINO-LEVULINATE	0	1000	5.4.3.8	Mb0537
R431	delta-aminolevulinic acid dehydratase, hemB	Cofactor biosynthesis, heme biosynthesis	Cofactor biosynthesis	2.0 5-AMINO-LEVULINATE = PORPHOBILILOGIN	0	1000	4.2.1.24	Mb0525
R432	porphobilinogen deaminase, hemC	Cofactor biosynthesis, heme biosynthesis	Cofactor biosynthesis	4.0 PORPHOBILILOGIN = HYDROXYMETHYLBILANE + 4.0 NH3	0	1000	2.5.1.61	Mb0523
R433	uroporphyrin-iii c-methyltransferase / Uroporphyrinogen-III synthase, cysG	Cofactor biosynthesis, heme biosynthesis	Cofactor biosynthesis	HYDROXYMETHYLBILANE = UROPORPHYRINOGEN-III	0	1000	4.2.1.75	Mb0524
R434	Probable uroporphyrinogen decarboxylase, hemE	Cofactor biosynthesis, heme biosynthesis	Cofactor biosynthesis	UROPORPHYRINOGEN-III = 4.0 CO2 + COPROPORPHYRINOGEN-III	0	1000	4.1.1.37	Mb2697c
R435	coproporphyrinogen:oxygen oxidoreductase (decarboxylating)	Cofactor biosynthesis, heme biosynthesis	Cofactor biosynthesis	COPROPORPHYRINOGEN-III + 2.0 O2 = 2.0 CO2 + 2.0 H2O2 + PROTOPORPHYRINOGEN	0	1000	1.3.3.3
R436	Probable oxygen-independent coproporphyrinogen III oxidase	Cofactor biosynthesis, heme biosynthesis	Cofactor biosynthesis	COPROPORPHYRINOGEN-III + 2.0 SAM = 2.0 CO2 + 2.0 MET + PROTOPORPHYRINOGEN	0	1000	1.3.99.2	Mb2409c
R437	Probable protoporphyrinogen oxidase, hemY' or hemK	Cofactor biosynthesis, heme biosynthesis	Cofactor biosynthesis	1.5 O2 + PROTOPORPHYRINOGEN = PROTOPORPHYRIN-IX	0	1000	1.3.3.4	Mb2696c OR Mb1332
R438	ferrochelatase, hemZ	Cofactor biosynthesis, heme biosynthesis	Cofactor biosynthesis	FE2 + PROTOPORPHYRIN-IX = PROTOHEME-FE2	0	1000	4.99.1.1	Mb1521
R439	alkyl or aryl transferase	Cofactor biosynthesis, heme biosynthesis	Cofactor biosynthesis	FPP + PROTOHEME-FE2 = HEME-FE2 + PPI	0	1000	2.5.1.-		Parish et al., 2005
R440	Probable siroheme synthase, cysG2, OR possible uroporphyrin-III c-methyltransferase / Uroporphyrinogen-III synthase cysG	Cofactor biosynthesis, cobalamin biosynthesis	Cofactor biosynthesis	2.0 SAM + UROPORPHYRINOGEN-III = PRECORIN-2 + 2.0 SAH	0	1000	2.1.1.107	Mb0524 OR Mb2872c
R441	Probable Precorrin-3B C17-methyltransferase / Precorrin-2 C20-methyltransferase, cobI/cobJ	Cofactor biosynthesis, cobalamin biosynthesis	Cofactor biosynthesis	PRECORIN-2 + SAM = PRECORIN-3A + SAH	0	1000	2.1.1.130	Mb2092
R442	possible precorrin-3X synthase; CobG	Cofactor biosynthesis, cobalamin biosynthesis	Cofactor biosynthesis	O2 + PRECORIN-3A = PRECORIN-3B	0	1000	1.14.13.83	Mb2090
R443	Precorrin-3B C17-methyltransferase / Precorrin-2 C20-methyltransferase, cobI	Cofactor biosynthesis, cobalamin biosynthesis	Cofactor biosynthesis	PRECORIN-3B + SAM = PRECORIN-4B + SAH	0	1000	2.1.1.131	Mb2092
R444	Probable precorrin-3 methylase, cobM	Cofactor biosynthesis, cobalamin biosynthesis	Cofactor biosynthesis	PRECORIN-4B + SAM = PRECORIN-5 + SAH	0	1000	2.1.1.133	Mb2097c
R445	Precorrin-6A synthase (deacetylating).	Cofactor biosynthesis, cobalamin biosynthesis	Cofactor biosynthesis	PRECORIN-5 + SAM = AC + PRECORIN-6X + SAH	0	1000	2.1.1.152
R446	probable precorrin-6x reductase	Cofactor biosynthesis, cobalamin biosynthesis	Cofactor biosynthesis	PRECORIN_6X + NADPH + 2 H = PRECORIN_6Y + NADP	0	1000	1.3.1.54	Mb2096c
R448	probable precorrin isomerase, cobH	Cofactor biosynthesis, cobalamin biosynthesis	Cofactor biosynthesis	PRECORIN-8X = HYDROGENOBYRINATE	0	1000	5.4.1.2	Mb2091
R449	probable cobyrinicacid a,c-diamide synthase , cobB	Cofactor biosynthesis, cobalamin biosynthesis	Cofactor biosynthesis	2.0 ATP + 2.0 GLN + HYDROGENOBYRINATE = 2.0 ADP + 2.0 GLU + HYDROGENOBYRINATE-A-C-DIAMIDE + 2.0 PI	0	1000	6.3.5.9	Mb2873c
R450	cobaltochelatase	Cofactor biosynthesis, cobalamin biosynthesis	Cofactor biosynthesis	ATP + CO-II + HYDROGENOBYRINATE-A-C-DIAMIDE = ADP + COB-II-RINICACID-A-C-DIAMIDE + PI	0	1000	6.6.1.2
R451	cob(II)yrinic acid a,c-diamide reductase/oxidoreductase	Cofactor biosynthesis, cobalamin biosynthesis	Cofactor biosynthesis	COB-II-RINICACID-A-C-DIAMIDE + NADH = COB-I-RINICACID-A-C-DIAMIDE + NAD	0	1000	1.16.8.1
R452	probable cob(i)alamin adenosyltransferase, cobA	Cofactor biosynthesis, cobalamin biosynthesis	Cofactor biosynthesis	ATP + COB-I-RINICACID-A-C-DIAMIDE = ADENOSYL-COBRINICACID-A-C-DIAMIDE + PPI	0	1000	2.5.1.-	Mb2874c
R453	Probable cobyric acid synthase, cobQ	Cofactor biosynthesis, cobalamin biosynthesis	Cofactor biosynthesis	ADENOSYL-COBRINICACID-A-C-DIAMIDE + 4.0 ATP + 4.0 GLN = ADENOSYL-COBRATE + 4.0 ADP + 4.0 GLU + 4.0 PI	0	1000	6.3.5.10	Mb0261c
R454	Possible cobC, aminotransferase.	Cofactor biosynthesis, cobalamin biosynthesis	Cofactor biosynthesis	1-AMINO-PROPAN-2-OL + ADENOSYL-COBRATE = ADENOSYLCOBINAMIDE	0	1000		Mb2256c
R455	Probable cobinamide kinase, cobU	Cofactor biosynthesis, cobalamin biosynthesis	Cofactor biosynthesis	ADENOSYLCOBINAMIDE + ATP = ADENOSYLCOBINIMIDE-P + ADP	0	1000	2.7.-	Mb0260c
R456	adenosylcobinamide-phosphate guanylyltransferase	Cofactor biosynthesis, cobalamin biosynthesis	Cofactor biosynthesis	ADENOSYLCOBINIMIDE-P + GTP = ADENOSYLCOBINAMIDE-GDP + PPI	0	1000	2.7.7.62
R457	Probable cobalamin (5'-phosphate) synthase, cobS	Cofactor biosynthesis, cobalamin biosynthesis	Cofactor biosynthesis	ADENOSYLCOBINAMIDE-GDP = COB-I + GMP	0	1000	2.-.-.-	Mb2231
R457b	adenosylcobinamide-GDP ribazoletransferase	Cofactor biosynthesis, cobalamin biosynthesis	Cofactor biosynthesis	ADENOSYLCOBINAMIDE-GDP = ARP = ADOCBL + GMP	0	1000	2.7.8.26
R457c	adenosylcobalamin/alpha-ribazole-5'-phosphate phosphohydrolase	Cofactor biosynthesis, cobalamin biosynthesis	Cofactor biosynthesis	ADOCBL = COB-I + H + PI	0	1000	3.1.3.73
R458	oxidoreductase	Cofactor biosynthesis, cobalamin biosynthesis	Cofactor biosynthesis	COB-II + NADH = COB-I + NAD	-1000	1000
R459	oxidoreductase	Cofactor biosynthesis, cobalamin biosynthesis	Cofactor biosynthesis	COB-III + NADH = COB-II + NAD	-1000	1000
R460	probably molybdopterin biosynthesis protein MoeB + cysteine desulfurase csdB	Cofactor biosynthesis, molybdopterin biosynthesis	Cofactor biosynthesis	ATP + CYS + MOAD-COOH = AMP + MOAD-COSH + PPI + SER	0	1000		Mb3231c AND Mb3051c	Teusink et al., 2005
R461	probably precursor Z biosynthesis protein complex MoaABC	Cofactor biosynthesis, molybdopterin biosynthesis	Cofactor biosynthesis	GTP = PPI + PRECURSOR-Z	0	1000		Mb3136 AND Mb3143 AND Mb3138	Teusink et al., 2005
R463	probably molybdopterin biosynthesis protein moeA1 OR moaA2, N-terminal region	Cofactor biosynthesis, molybdopterin biosynthesis	Cofactor biosynthesis	MO2 + MOLYBDOPTERIN = MOLYBDENUM	0	1000		Mb1021 OR Mb0446c	Teusink et al., 2005
R464	probable molybdopterin-guanine dinucleotide biosynthesis protein MobA	Cofactor biosynthesis, molybdopterin biosynthesis	Cofactor biosynthesis	GTP + MOLYBDENUM = MOLYBDOPTERIN-GDP + PPI	0	1000		Mb2480c	Teusink et al., 2005
R465	Hypothetical reaction	Cofactor biosynthesis, Thiamine biosynthesis	Cofactor biosynthesis	TYR = TS-COSH-TYR	0	1000
R466	Hypothetical reaction	Cofactor biosynthesis, Thiamine biosynthesis	Cofactor biosynthesis	TS-PROTEIN = TS-COSH-TYR	0	1000
R467	thiamine biosynthesis protein ThiC	Cofactor biosynthesis, Thiamine biosynthesis	Cofactor biosynthesis	AIR = AHMMP	0	1000		Mb0429c
R468	PROBABLE PHOSPHOMETHYLPYRIMIDINE KINASE THID	Cofactor biosynthesis, Thiamine biosynthesis	Cofactor biosynthesis	AHMMP + ATP = ADP + AMPMP	0	1000	2.7.1.49	Mb0430c
R469	PROBABLE PHOSPHOMETHYLPYRIMIDINE KINASE THID	Cofactor biosynthesis, Thiamine biosynthesis	Cofactor biosynthesis	AMPMP + ATP = ADP + MAHMPPP	0	1000	2.7.4.7	Mb0430c
R470	PROBABLE THIAMIN BIOSYNTHESIS PROTEIN THIG	Cofactor biosynthesis, Thiamine biosynthesis	Cofactor biosynthesis	DX5P + TS-COSH-TYR = HEMT + TS-PROTEIN	0	1000		Mb0425
R471	ATP:4-methyl-5-(2-hydroxyethyl)-thiazole 2-phosphotransferase	Cofactor biosynthesis, Thiamine biosynthesis	Cofactor biosynthesis	ATP + HEMT = ADP + MPET	0	1000	2.7.1.50
R472	2-methyl-4-aminopyridine-5-methenyltransferase, thiE	Cofactor biosynthesis, Thiamine biosynthesis	Cofactor biosynthesis	MAHMPPP + MPET = PPI + THIP	0	1000	2.5.1.3	Mb0422c
R473		Cofactor biosynthesis, Thiamine biosynthesis	Cofactor biosynthesis	THIP = PI + THI	0	1000	3.1.3.-
R474	Thiamin hydrolase	Cofactor biosynthesis, Thiamine biosynthesis	Cofactor biosynthesis	THI = AHMMP + HEMT	0	1000	3.5.99.2
R475		Cofactor biosynthesis, F420 biosynthesis	Cofactor biosynthesis	GTP + LLAC = 2-PHOSPHO-L-LACTATE + GDP	0	1000			Graupner et al., 2002
R476		Cofactor biosynthesis, F420 biosynthesis	Cofactor biosynthesis	2-PHOSPHO-L-LACTATE + GTP = LPPG + PPI	0	1000			Graupner et al., 2002
R477	F420 biosynthesis protein, FbiC: Lactyl (2) diphospho-(5')guanosine:7,8-didemethyl-8-hydroxy-5-deazariboflavin 2-phospho-L-lactate transferase	Cofactor biosynthesis, F420 biosynthesis	Cofactor biosynthesis	4HPP + A6RP = FO + NH3	0	1000		Mb1206	Choi et al., 2002
R478	F420 biosynthesis proteins, Fbia AND FbiB: Coenzyme F420-0:L-glutamate ligase	Cofactor biosynthesis, F420 biosynthesis	Cofactor biosynthesis	FO + LPPG = F420-0 + GMP	0	1000		Mb3289 AND Mb3290	Choi et al., 2002
R479	F420 biosynthesis proteins, Fbia AND FbiB: Coenzyme F420-0:L-glutamate ligase	Cofactor biosynthesis, F420 biosynthesis	Cofactor biosynthesis	5.0 ATP + F420-0 + 5.0 GLU = F420	0	1000		Mb3289 AND Mb3291	Choi et al., 2002
R480	glycosyltransferase, mshA	Cofactor biosynthesis, mycothiol biosynthesis - hyothetical reaction	Cofactor biosynthesis	IP + UDPNAG = NAG-INS + PI + UDP	0	1000		Mb0496	Newton et al., 2003; Sareen et al., 2003
R481	N-acetyl-1-D-myo-inositol-2-amino-2-deoxy-?-D-glucopyranoside deacetylase, mshB	Cofactor biosynthesis, mycothiol biosynthesis	Cofactor biosynthesis	NAG-INS = AC + NG-INS	0	1000		Mb1203	Newton et al., 2003; Sareen et al., 2003
R482	L-cysteine:1 D-myo-inositol 2-amino-2-deoxy-?-D-glucopyranoside ligase, mshC	Cofactor biosynthesis, mycothiol biosynthesis	Cofactor biosynthesis	ATP + CYS + NG-INS = AMP + CYS-NG-INS + PPI	0	1000		Mb2154c	Newton et al., 2003; Sareen et al., 2003
R483	mycothiol synthase, mshD	Cofactor biosynthesis, mycothiol biosynthesis	Cofactor biosynthesis	ACCOA + CYS-NG-INS = COA + MYCOTHIOL	0	1000		Mb0842	Newton et al., 2003; Sareen et al., 2003
R484	mycothiol oxidation	Cofactor biosynthesis, mycothiol biosynthesis	Cofactor biosynthesis	ELECTROPHILE-X + MYCOTHIOL = H2X + MYCOTHIOL-S-CONJUGATE	0	1000			Newton et al., 2003; Sareen et al., 2003
R484b	mycothiol conjugate amidase, mca	Cofactor biosynthesis, mycothiol biosynthesis	Cofactor biosynthesis	MYCOTHIOL-S-CONJUGATE = N-ACETYL-S-CONJUGATE + 0.999 NG-INS	0	1000		Mb1111	Steffek et al., 2003
R485	isochorismate pyruvate-lyase	mycobactin synthesis	Other	ICHOR = PYR + SAL	0	1000			Newton et al., 2003; Sareen et al., 2003
R486	phosphopantetheinyl transferase	mycobactin synthesis	Other	2.0 COA = MBT-HOLO	0	1000	2.7.8.7	Mb2552c	de Voss, 1999
R487	peptide arylase	mycobactin synthesis	Other	ATP + MBT-HOLO + SAL = AMP + MBTA-SAL + PPI	0	1000	6.-.-.-	Mb2405	de Voss, 1999
R488	peptide synthetase, mbtB	mycobactin synthesis	Other	ATP + MBT-HOLO + SER = AMP + MBTB-SER + PPI	0	1000		Mb2404c	de Voss, 1999
R489	peptide synthetase	mycobactin synthesis	Other	ATP + LYS + MBT-HOLO = AMP + MBTE-LYS + PPI	0	1000		Mb2401c	de Voss, 1999
R490	peptide synthetase	mycobactin synthesis	Other	ATP + LYS + MBT-HOLO = AMP + MBTF-LYS + PPI	0	1000		Mb2401c	de Voss, 1999
R491	polyketide synthase mbtC, mbtD	mycobactin synthesis	Other	ACCOA + MALCOA + MBT-HOLO = 2.0 COA + MBTCD-HBA	0	1000		Mb2403c and Mb2402c	de Voss, 1999
R492		mycobactin synthesis	Other	MBTA-SAL + MBTB-SER + MBTCD-HBA + MBTE-LYS + MBTF-LYS = MBT + 5.0 MBT-HOLO	0	1000			de Voss, 1999
R493	acyl transferase - hypothetical reaction	mycobactin synthesis	Other	2.0 ACCOA + MBT + 2.0 NADPH = 2.0 COA + MBTSEC + 2.0 NADP	0	1000			de Voss, 1999
R494	acyl transferase - hypothetical reaction	mycobactin synthesis	Other	9.0 ACCOA + MBT + 18.0 NADPH = 9.0 COA + MBTWALL + 18.0 NADP	0	1000			de Voss, 1999
R495	acetyl-CoA/propionyl-CoA carboxylase carboxytransferase subunit: 6 paralogues in Mtb: accD1, accD2, accD3, accD4, accD5, accD6	Lipid biosynthesis, pathway 1	Lipid biosynthesis	ACCOA + BIOTIN-CO2 = 0.999 BIOTIN + MALCOA	0	1000	6.4.1.2	Mb0928c OR Mb2530c OR Mb0999c OR Mb3829c OR Mb3308 OR Mb2271
R496	transacylase fabD or fabD2 and acyl carrier protein AcpM	Lipid biosynthesis, pathway 1	Lipid biosynthesis	ACCOA + ACP = ACACP + COA	-1000	1000	2.3.1.38	( Mb2267 OR Mb0668 ) AND Mb2268
R497	fatty acid synthase, FAS-1	Lipid biosynthesis, pathway 1	Lipid biosynthesis	ACACP + 2.0 MALACP + 4.0 NADPH = 2.0 ACP + 2.0 CO2 + HEXANOYL-ACP + 4.0 NADP	0	1000	2.3.1.41/1.1.1.100/1.3.1.10	Mb2553c	Fernandes & Kolattukudy, 1996; Zimhony et al., 2000; Parrish et al., 1997
R497b			Lipid biosynthesis	ACACP + 4.0 MALACP + 8.0 NADPH = 4.0 ACP + 4.0 CO2 + 8.0 NADP + OCTANOYL-ACP	0	1000	2.3.1.41/1.1.1.100/1.3.1.11	Mb2553c	Parrish et al., 1997
R498	fatty acid synthase, FAS-1	Lipid biosynthesis, pathway 1	Lipid biosynthesis	ACACP + 6.0 MALACP + 12.0 NADPH = 6.0 ACP + 6.0 CO2 + 12.0 NADP + TETRADECANOYL-ACP	0	1000	2.3.1.41/1.1.1.100/1.3.1.10	Mb2553c	Fernandes & Kolattukudy, 1996; Zimhony et al., 2000; Parrish et al., 1997
R499	fatty acid synthase, FAS-1	Lipid biosynthesis, pathway 1	Lipid biosynthesis	ACACP + 7.0 MALACP + 14.0 NADPH = 7.0 ACP + 7.0 CO2 + HEXADECANOYL-ACP + 14.0 NADP	0	1000	2.3.1.41/1.1.1.100/1.3.1.10	Mb2553c	Fernandes & Kolattukudy, 1996; Zimhony et al., 2000; Parrish et al., 1998
R500	fatty acid synthase, FAS-1	Lipid biosynthesis, pathway 1	Lipid biosynthesis	ACACP + 7.0 MALACP + 13.0 NADPH = 9-HEXADECENOYL-ACP + 7.0 ACP + 7.0 CO2 + 13.0 NADP	0	1000	2.3.1.41/1.1.1.100/1.3.1.10	Mb2553c	Fernandes & Kolattukudy, 1996; Zimhony et al., 2000; Parrish et al., 1999
R501	fatty acid synthase, FAS-1	Lipid biosynthesis, pathway 1	Lipid biosynthesis	ACACP + 8.0 MALACP + 16.0 NADPH = 8.0 ACP + 8.0 CO2 + 16.0 NADP + OCTADECANOYL-ACP	0	1000	2.3.1.41/1.1.1.100/1.3.1.10	Mb2553c	Fernandes & Kolattukudy, 1996; Zimhony et al., 2000; Parrish et al., 2000
R502	fatty acid synthase, FAS-1	Lipid biosynthesis, pathway 1	Lipid biosynthesis	ACACP + 8.0 MALACP + 15.0 NADPH = 9-OCTADECENOYL-ACP + 8.0 ACP + 8.0 CO2 + 15.0 NADP	0	1000	2.3.1.41/1.1.1.100/1.3.1.10	Mb2553c	Fernandes & Kolattukudy, 1996; Zimhony et al., 2000; Parrish et al., 2001
R503	fatty acid synthase, FAS-1	Lipid biosynthesis, pathway 1	Lipid biosynthesis	ACACP + 9.0 MALACP + 18.0 NADPH = 9.0 ACP + 9.0 CO2 + EICOSANOYL-ACP + 18.0 NADP	0	1000	2.3.1.41/1.1.1.100/1.3.1.10	Mb2553c	Fernandes & Kolattukudy, 1996; Zimhony et al., 2000; Parrish et al., 2002
R504	fatty acid synthase, FAS-1	Lipid biosynthesis, pathway 1	Lipid biosynthesis	ACACP + 10.0 MALACP + 20.0 NADPH = 10.0 ACP + 10.0 CO2 + DOCOSANOYL-ACP + 20.0 NADP	0	1000	2.3.1.41/1.1.1.100/1.3.1.10	Mb2553c	Fernandes & Kolattukudy, 1996; Zimhony et al., 2000; Parrish et al., 2003
R505	fatty acid synthase, FAS-1	Lipid biosynthesis, pathway 1	Lipid biosynthesis	ACACP + 11.0 MALACP + 22.0 NADPH = 11.0 ACP + 11.0 CO2 + 22.0 NADP + TETRACOSANOYL-ACP	0	1000	2.3.1.41/1.1.1.100/1.3.1.10	Mb2553c	Fernandes & Kolattukudy, 1996; Zimhony et al., 2000; Parrish et al., 2004
R506	fatty acid synthase, FAS-1	Lipid biosynthesis, pathway 1	Lipid biosynthesis	ACACP + 12.0 MALACP + 24.0 NADPH = 12.0 ACP + 12.0 CO2 + HEXACOSANOYL-ACP + 24.0 NADP	0	1000	2.3.1.41/1.1.1.100/1.3.1.10	Mb2553c	Parrish et al., 1997
R507	fatty acid synthase, FAS-1	Lipid biosynthesis, pathway 1	Lipid biosynthesis	ACACP + 13.0 MALACP + 26.0 NADPH = 13.0 ACP + 13.0 CO2 + 26.0 NADP + OCTACOSANOYL-ACP	0	1000	2.3.1.41/1.1.1.100/1.3.1.11	Mb2553c	Parrish et al., 1997
R508	hexacosanoyl-CoA carboxylase, accA3, accD4 and accD5	Lipid biosynthesis, pathway 1	Lipid biosynthesis	BIOTIN-CO2 + HEXACOSANOYL-COA = BIOTIN + HEXACOSANOYL-COA-CO2	0	1000	6.4.1.2	Mb3308 AND Mb3829c AND Mb3313	Portevin et al., 2005; Takayama et al., 2005
R509	transacylase fabD or fabD2 and acyl carrier protein AcpM	Lipid biosynthesis, pathway 1	Lipid biosynthesis	COA + HEXANOYL-ACP = ACP + HEXANOYL-COA	-1000	1000		( Mb2267 OR Mb0668 ) AND Mb2268
R510	transacylase fabD or fabD2 and acyl carrier protein AcpM	Lipid biosynthesis, pathway 1	Lipid biosynthesis	COA + TETRADECANOYL-ACP = ACP + TETRADECANOYL-COA	-1000	1000	2.3.1.39	( Mb2267 OR Mb0668 ) AND Mb2268
R511	transacylase fabD or fabD2 and acyl carrier protein AcpM	Lipid biosynthesis, pathway 1	Lipid biosynthesis	COA + HEXADECANOYL-ACP = ACP + HEXADECANOYL-COA	-1000	1000	2.3.1.39	( Mb2267 OR Mb0668 ) AND Mb2268
R512	transacylase fabD or fabD2 and acyl carrier protein AcpM	Lipid biosynthesis, pathway 1	Lipid biosynthesis	9-HEXADECENOYL-ACP + COA = 9-HEXADECENOYL-COA + ACP	-1000	1000	2.3.1.39	( Mb2267 OR Mb0668 ) AND Mb2268
R513	transacylase fabD or fabD2 and acyl carrier protein AcpM	Lipid biosynthesis, pathway 1	Lipid biosynthesis	COA + OCTADECANOYL-ACP = ACP + OCTADECANOYL-COA	-1000	1000	2.3.1.39	( Mb2267 OR Mb0668 ) AND Mb2268
R514	transacylase fabD or fabD2 and acyl carrier protein AcpM	Lipid biosynthesis, pathway 1	Lipid biosynthesis	9-OCTADECENOYL-ACP + COA = 9-OCTADECENOYL-COA + ACP	-1000	1000	2.3.1.39	( Mb2267 OR Mb0668 ) AND Mb2268
R515	transacylase fabD or fabD2 and acyl carrier protein AcpM	Lipid biosynthesis, pathway 1	Lipid biosynthesis	COA + EICOSANOYL-ACP = ACP + EICOSANOYL-COA	-1000	1000	2.3.1.39	( Mb2267 OR Mb0668 ) AND Mb2268
R516	transacylase fabD or fabD2 and acyl carrier protein AcpM	Lipid biosynthesis, pathway 1	Lipid biosynthesis	COA + DOCOSANOYL-ACP = ACP + DOCOSANOYL-COA	-1000	1000	2.3.1.39	( Mb2267 OR Mb0668 ) AND Mb2268
R517	transacylase fabD or fabD2 and acyl carrier protein AcpM	Lipid biosynthesis, pathway 1	Lipid biosynthesis	COA + TETRACOSANOYL-ACP = ACP + TETRACOSANOYL-COA	-1000	1000	2.3.1.39	( Mb2267 OR Mb0668 ) AND Mb2268
R518	transacylase fabD or fabD2 and acyl carrier protein AcpM	Lipid biosynthesis, pathway 1	Lipid biosynthesis	COA + HEXACOSANOYL-ACP = ACP + HEXACOSANOYL-COA	-1000	1000	2.3.1.39	( Mb2267 OR Mb0668 ) AND Mb2268
R519	transacylase fabD or fabD2 and acyl carrier protein AcpM	Lipid biosynthesis, pathway 1	Lipid biosynthesis	COA + OCTACOSANOYL-ACP = ACP + OCTACOSANOYL-COA	-1000	1000	2.3.1.39	( Mb2267 OR Mb0668 ) AND Mb2268
R520	transacylase fabD or fabD2 and acyl carrier protein AcpM	Lipid biosynthesis, pathway 1	Lipid biosynthesis	COA + NONADECANOYL-ACP = ACP + NONADECANOYL-COA	-1000	1000	2.3.1.39	( Mb2267 OR Mb0668 ) AND Mb2268
R521	transacylase fabD or fabD2 and acyl carrier protein AcpM	Lipid biosynthesis, pathway 1	Lipid biosynthesis	COA + HEPTADECANOYL-ACP = ACP + HEPTADECANOYL-COA	-1000	1000	2.3.1.39	( Mb2267 OR Mb0668 ) AND Mb2268
R522	transacylase fabD or fabD2 and acyl carrier protein AcpM	Lipid biosynthesis, pathway 1	Lipid biosynthesis	COA + PENTADECANOYL-ACP = ACP + PENTADECANOYL-COA	-1000	1000	2.3.1.39	( Mb2267 OR Mb0668 ) AND Mb2268
R533	transacylase fabD or fabD2 and acyl carrier protein AcpM	Lipid biosynthesis, odd numbered fatty acids	Lipid biosynthesis	ACP + PROPIONYLCOA = COA + PROPIONYLACP	0	1000	6.4.1.2	( Mb2267 OR Mb0668 ) AND Mb2268
R534	fatty acid synthase, FAS-1	Lipid biosynthesis, odd numbered fatty acids	Lipid biosynthesis	6.0 MALACP + 12.0 NADPH + PROPIONYLACP = 6.0 ACP + 6.0 CO2 + 12.0 NADP + PENTADECANOYL-ACP	0	1000	2.3.1.-	Mb2553c	Fernandes & Kolattukudy, 1996; Zimhony et al., 2000; Parrish et al., 1997
R535	fatty acid synthase, FAS-1	Lipid biosynthesis, odd numbered fatty acids	Lipid biosynthesis	MALACP + 2.0 NADPH + PENTADECANOYL-ACP = ACP + CO2 + HEPTADECANOYL-ACP + 2.0 NADP	0	1000	2.3.1.-	Mb2553c	Fernandes & Kolattukudy, 1996; Zimhony et al., 2000; Parrish et al., 1998
R536	fatty acid synthase, FAS-1	Lipid biosynthesis, odd numbered fatty acids	Lipid biosynthesis	HEPTADECANOYL-ACP + MALACP + 2.0 NADPH = ACP + CO2 + 2.0 NADP + NONADECANOYL-ACP	0	1000	2.3.1.-	Mb2553c	Fernandes & Kolattukudy, 1996; Zimhony et al., 2000; Parrish et al., 1999
R537	fadD1 - fadD34	acylCoA synthases	Lipid biosynthesis	ATP + COA + HEXANOATE = AMP + HEXANOYL-COA + PPI	0	1000	6.2.1.3	Mb0036 OR Mb0102 OR Mb0123 OR Mb0172 OR Mb0220 OR Mb0276 OR Mb0281c OR Mb0411 OR Mb0566c OR Mb0875 OR Mb1087 OR Mb1217c OR Mb1225 OR Mb1238 OR Mb1380 OR Mb1462c OR Mb1548 OR Mb1556 OR Mb1779c OR Mb1960 OR Mb2210 OR Mb2533c OR Mb2955 OR Mb2966 OR Mb2972c OR Mb2974c OR Mb3116 OR Mb3536 OR Mb3542c OR Mb3544c OR Mb3591 OR Mb3831c OR Mb3856 OR Mb2621
R538	fadD1 - fadD34	acylCoA synthases	Lipid biosynthesis	ATP + COA + DECANOATE = AMP + DECANOYL-COA + PPI	0	1000	6.2.1.3	Mb0036 OR Mb0102 OR Mb0123 OR Mb0172 OR Mb0220 OR Mb0276 OR Mb0281c OR Mb0411 OR Mb0566c OR Mb0875 OR Mb1087 OR Mb1217c OR Mb1225 OR Mb1238 OR Mb1380 OR Mb1462c OR Mb1548 OR Mb1556 OR Mb1779c OR Mb1960 OR Mb2210 OR Mb2533c OR Mb2955 OR Mb2966 OR Mb2972c OR Mb2974c OR Mb3116 OR Mb3536 OR Mb3542c OR Mb3544c OR Mb3591 OR Mb3831c OR Mb3856 OR Mb2621
R539	fadD1 - fadD34	acylCoA synthases	Lipid biosynthesis	ATP + COA + DODECANOATE = AMP + DODECANOYL-COA + PPI	0	1000	6.2.1.3	Mb0036 OR Mb0102 OR Mb0123 OR Mb0172 OR Mb0220 OR Mb0276 OR Mb0281c OR Mb0411 OR Mb0566c OR Mb0875 OR Mb1087 OR Mb1217c OR Mb1225 OR Mb1238 OR Mb1380 OR Mb1462c OR Mb1548 OR Mb1556 OR Mb1779c OR Mb1960 OR Mb2210 OR Mb2533c OR Mb2955 OR Mb2966 OR Mb2972c OR Mb2974c OR Mb3116 OR Mb3536 OR Mb3542c OR Mb3544c OR Mb3591 OR Mb3831c OR Mb3856 OR Mb2621
R540	fadD1 - fadD34	acylCoA synthases	Lipid biosynthesis	ATP + COA + TETRADECANOATE = AMP + PPI + TETRADECANOYL-COA	0	1000	6.2.1.3	Mb0036 OR Mb0102 OR Mb0123 OR Mb0172 OR Mb0220 OR Mb0276 OR Mb0281c OR Mb0411 OR Mb0566c OR Mb0875 OR Mb1087 OR Mb1217c OR Mb1225 OR Mb1238 OR Mb1380 OR Mb1462c OR Mb1548 OR Mb1556 OR Mb1779c OR Mb1960 OR Mb2210 OR Mb2533c OR Mb2955 OR Mb2966 OR Mb2972c OR Mb2974c OR Mb3116 OR Mb3536 OR Mb3542c OR Mb3544c OR Mb3591 OR Mb3831c OR Mb3856 OR Mb2621
R541	fadD1 - fadD34	acylCoA synthases	Lipid biosynthesis	ATP + COA + HEXADECANOATE = AMP + HEXADECANOYL-COA + PPI	0	1000	6.2.1.3	Mb0036 OR Mb0102 OR Mb0123 OR Mb0172 OR Mb0220 OR Mb0276 OR Mb0281c OR Mb0411 OR Mb0566c OR Mb0875 OR Mb1087 OR Mb1217c OR Mb1225 OR Mb1238 OR Mb1380 OR Mb1462c OR Mb1548 OR Mb1556 OR Mb1779c OR Mb1960 OR Mb2210 OR Mb2533c OR Mb2955 OR Mb2966 OR Mb2972c OR Mb2974c OR Mb3116 OR Mb3536 OR Mb3542c OR Mb3544c OR Mb3591 OR Mb3831c OR Mb3856 OR Mb2621
R542	fadD1 - fadD34	acylCoA synthases	Lipid biosynthesis	9-HEXADECENOATE + ATP + COA = 9-HEXADECENOYL-COA + AMP + PPI	0	1000	6.2.1.3	Mb0036 OR Mb0102 OR Mb0123 OR Mb0172 OR Mb0220 OR Mb0276 OR Mb0281c OR Mb0411 OR Mb0566c OR Mb0875 OR Mb1087 OR Mb1217c OR Mb1225 OR Mb1238 OR Mb1380 OR Mb1462c OR Mb1548 OR Mb1556 OR Mb1779c OR Mb1960 OR Mb2210 OR Mb2533c OR Mb2955 OR Mb2966 OR Mb2972c OR Mb2974c OR Mb3116 OR Mb3536 OR Mb3542c OR Mb3544c OR Mb3591 OR Mb3831c OR Mb3856 OR Mb2621
R543	fadD1 - fadD34	acylCoA synthases	Lipid biosynthesis	ATP + COA + OCTADECANOATE = AMP + OCTADECANOYL-COA + PPI	0	1000	6.2.1.3	Mb0036 OR Mb0102 OR Mb0123 OR Mb0172 OR Mb0220 OR Mb0276 OR Mb0281c OR Mb0411 OR Mb0566c OR Mb0875 OR Mb1087 OR Mb1217c OR Mb1225 OR Mb1238 OR Mb1380 OR Mb1462c OR Mb1548 OR Mb1556 OR Mb1779c OR Mb1960 OR Mb2210 OR Mb2533c OR Mb2955 OR Mb2966 OR Mb2972c OR Mb2974c OR Mb3116 OR Mb3536 OR Mb3542c OR Mb3544c OR Mb3591 OR Mb3831c OR Mb3856 OR Mb2621
R544	fadD1 - fadD34	acylCoA synthases	Lipid biosynthesis	9-OCTADECENOATE + ATP + COA = 9-OCTADECENOYL-COA + AMP + PPI	0	1000	6.2.1.3	Mb0036 OR Mb0102 OR Mb0123 OR Mb0172 OR Mb0220 OR Mb0276 OR Mb0281c OR Mb0411 OR Mb0566c OR Mb0875 OR Mb1087 OR Mb1217c OR Mb1225 OR Mb1238 OR Mb1380 OR Mb1462c OR Mb1548 OR Mb1556 OR Mb1779c OR Mb1960 OR Mb2210 OR Mb2533c OR Mb2955 OR Mb2966 OR Mb2972c OR Mb2974c OR Mb3116 OR Mb3536 OR Mb3542c OR Mb3544c OR Mb3591 OR Mb3831c OR Mb3856 OR Mb2621
R545	fadD1 - fadD34	acylCoA synthases	Lipid biosynthesis	ATP + COA + EICOSANOATE = AMP + EICOSANOYL-COA + PPI	0	1000	6.2.1.3	Mb0036 OR Mb0102 OR Mb0123 OR Mb0172 OR Mb0220 OR Mb0276 OR Mb0281c OR Mb0411 OR Mb0566c OR Mb0875 OR Mb1087 OR Mb1217c OR Mb1225 OR Mb1238 OR Mb1380 OR Mb1462c OR Mb1548 OR Mb1556 OR Mb1779c OR Mb1960 OR Mb2210 OR Mb2533c OR Mb2955 OR Mb2966 OR Mb2972c OR Mb2974c OR Mb3116 OR Mb3536 OR Mb3542c OR Mb3544c OR Mb3591 OR Mb3831c OR Mb3856 OR Mb2621
R546	fadD1 - fadD34	acylCoA synthases	Lipid biosynthesis	ATP + COA + DOCOSANOATE = AMP + DOCOSANOYL-COA + PPI	0	1000	6.2.1.3	Mb0036 OR Mb0102 OR Mb0123 OR Mb0172 OR Mb0220 OR Mb0276 OR Mb0281c OR Mb0411 OR Mb0566c OR Mb0875 OR Mb1087 OR Mb1217c OR Mb1225 OR Mb1238 OR Mb1380 OR Mb1462c OR Mb1548 OR Mb1556 OR Mb1779c OR Mb1960 OR Mb2210 OR Mb2533c OR Mb2955 OR Mb2966 OR Mb2972c OR Mb2974c OR Mb3116 OR Mb3536 OR Mb3542c OR Mb3544c OR Mb3591 OR Mb3831c OR Mb3856 OR Mb2621
R547	fadD1 - fadD34	acylCoA synthases	Lipid biosynthesis	ATP + COA + TETRACOSANOATE = AMP + PPI + TETRACOSANOYL-COA	0	1000	6.2.1.3	Mb0036 OR Mb0102 OR Mb0123 OR Mb0172 OR Mb0220 OR Mb0276 OR Mb0281c OR Mb0411 OR Mb0566c OR Mb0875 OR Mb1087 OR Mb1217c OR Mb1225 OR Mb1238 OR Mb1380 OR Mb1462c OR Mb1548 OR Mb1556 OR Mb1779c OR Mb1960 OR Mb2210 OR Mb2533c OR Mb2955 OR Mb2966 OR Mb2972c OR Mb2974c OR Mb3116 OR Mb3536 OR Mb3542c OR Mb3544c OR Mb3591 OR Mb3831c OR Mb3856 OR Mb2621
R548	fadD1 - fadD34	acylCoA synthases	Lipid biosynthesis	ATP + COA + HEXACOSANOATE = AMP + HEXACOSANOYL-COA + PPI	0	1000	6.2.1.3	Mb0036 OR Mb0102 OR Mb0123 OR Mb0172 OR Mb0220 OR Mb0276 OR Mb0281c OR Mb0411 OR Mb0566c OR Mb0875 OR Mb1087 OR Mb1217c OR Mb1225 OR Mb1238 OR Mb1380 OR Mb1462c OR Mb1548 OR Mb1556 OR Mb1779c OR Mb1960 OR Mb2210 OR Mb2533c OR Mb2955 OR Mb2966 OR Mb2972c OR Mb2974c OR Mb3116 OR Mb3536 OR Mb3542c OR Mb3544c OR Mb3591 OR Mb3831c OR Mb3856 OR Mb2621
R549	fadD1 - fadD34	acylCoA synthases	Lipid biosynthesis	ATP + COA + PENTADECANOATE = AMP + PENTADECANOYL-COA + PPI	0	1000	6.2.1.3	Mb0036 OR Mb0102 OR Mb0123 OR Mb0172 OR Mb0220 OR Mb0276 OR Mb0281c OR Mb0411 OR Mb0566c OR Mb0875 OR Mb1087 OR Mb1217c OR Mb1225 OR Mb1238 OR Mb1380 OR Mb1462c OR Mb1548 OR Mb1556 OR Mb1779c OR Mb1960 OR Mb2210 OR Mb2533c OR Mb2955 OR Mb2966 OR Mb2972c OR Mb2974c OR Mb3116 OR Mb3536 OR Mb3542c OR Mb3544c OR Mb3591 OR Mb3831c OR Mb3856 OR Mb2621
R550	fadD1 - fadD34	acylCoA synthases	Lipid biosynthesis	ATP + COA + HEPTADECANOATE = AMP + HEPTADECANOYL-COA + PPI	0	1000	6.2.1.3	Mb0036 OR Mb0102 OR Mb0123 OR Mb0172 OR Mb0220 OR Mb0276 OR Mb0281c OR Mb0411 OR Mb0566c OR Mb0875 OR Mb1087 OR Mb1217c OR Mb1225 OR Mb1238 OR Mb1380 OR Mb1462c OR Mb1548 OR Mb1556 OR Mb1779c OR Mb1960 OR Mb2210 OR Mb2533c OR Mb2955 OR Mb2966 OR Mb2972c OR Mb2974c OR Mb3116 OR Mb3536 OR Mb3542c OR Mb3544c OR Mb3591 OR Mb3831c OR Mb3856 OR Mb2621
R551	fadD1 - fadD34	acylCoA synthases	Lipid biosynthesis	ATP + COA + NONADECANOATE = AMP + NONADECANOYL-COA + PPI	0	1000	6.2.1.3	Mb0036 OR Mb0102 OR Mb0123 OR Mb0172 OR Mb0220 OR Mb0276 OR Mb0281c OR Mb0411 OR Mb0566c OR Mb0875 OR Mb1087 OR Mb1217c OR Mb1225 OR Mb1238 OR Mb1380 OR Mb1462c OR Mb1548 OR Mb1556 OR Mb1779c OR Mb1960 OR Mb2210 OR Mb2533c OR Mb2955 OR Mb2966 OR Mb2972c OR Mb2974c OR Mb3116 OR Mb3536 OR Mb3542c OR Mb3544c OR Mb3591 OR Mb3831c OR Mb3856 OR Mb2621
R552	acyl-CoA dehydrogenase fadE1-36 AND enoyl-CoA hydratase/isomerase echA1-21 AND 3-hydroxyacyl-CoA dehydrogenase fadB2-5 AND acetyl-CoA C-acetyltransferase fadA2-6	beta oxidation of fatty acids	beta oxidation of fatty acids	COA + FAD + NAD + OCTACOSANOYL-COA = ACCOA + FADH2 + HEXACOSANOYL-COA + NADH	0	1000	1.3.99.3 AND 4.2.1.17 AND 1.1.1.35 AND 2.3.1.16	( Mb0136c OR Mb0159c OR Mb0221c OR Mb0236 OR Mb0250c OR Mb0277c OR Mb0406c OR Mb0774c OR Mb0897 OR Mb0997c OR Mb1000c OR Mb1381 OR Mb1502c OR Mb1706 OR Mb1968c OR Mb1969c OR Mb2743c OR Mb2812c OR Mb3087c OR Mb3163 OR Mb3164 OR Mb3302c OR Mb3534 OR Mb3535 OR Mb3573c OR Mb3574c OR Mb3590 OR Mb3592 OR Mb3593 OR Mb3594 OR Mb3604c OR Mb3787c OR Mb3826 OR Mb0691 OR Mb2528c ) AND ( Mb0464c OR Mb0649c OR…
R553	acyl-CoA dehydrogenase fadE1-36 AND enoyl-CoA hydratase/isomerase echA1-21 AND 3-hydroxyacyl-CoA dehydrogenase fadB2-5 AND acetyl-CoA C-acetyltransferase fadA2-7	beta oxidation of fatty acids	beta oxidation of fatty acids	COA + FAD + HEXACOSANOYL-COA + NAD = ACCOA + FADH2 + NADH + TETRACOSANOYL-COA	0	1000	1.3.99.3 AND 4.2.1.17 AND 1.1.1.35 AND 2.3.1.16	( Mb0136c OR Mb0159c OR Mb0221c OR Mb0236 OR Mb0250c OR Mb0277c OR Mb0406c OR Mb0774c OR Mb0897 OR Mb0997c OR Mb1000c OR Mb1381 OR Mb1502c OR Mb1706 OR Mb1968c OR Mb1969c OR Mb2743c OR Mb2812c OR Mb3087c OR Mb3163 OR Mb3164 OR Mb3302c OR Mb3534 OR Mb3535 OR Mb3573c OR Mb3574c OR Mb3590 OR Mb3592 OR Mb3593 OR Mb3594 OR Mb3604c OR Mb3787c OR Mb3826 OR Mb0691 OR Mb2528c ) AND ( Mb0464c OR Mb0649c OR…
R554	acyl-CoA dehydrogenase fadE1-36 AND enoyl-CoA hydratase/isomerase echA1-21 AND 3-hydroxyacyl-CoA dehydrogenase fadB2-5 AND acetyl-CoA C-acetyltransferase fadA2-8	beta oxidation of fatty acids	beta oxidation of fatty acids	COA + FAD + NAD + TETRACOSANOYL-COA = ACCOA + DOCOSANOYL-COA + FADH2 + NADH	0	1000	1.3.99.3 AND 4.2.1.17 AND 1.1.1.35 AND 2.3.1.16	( Mb0136c OR Mb0159c OR Mb0221c OR Mb0236 OR Mb0250c OR Mb0277c OR Mb0406c OR Mb0774c OR Mb0897 OR Mb0997c OR Mb1000c OR Mb1381 OR Mb1502c OR Mb1706 OR Mb1968c OR Mb1969c OR Mb2743c OR Mb2812c OR Mb3087c OR Mb3163 OR Mb3164 OR Mb3302c OR Mb3534 OR Mb3535 OR Mb3573c OR Mb3574c OR Mb3590 OR Mb3592 OR Mb3593 OR Mb3594 OR Mb3604c OR Mb3787c OR Mb3826 OR Mb0691 OR Mb2528c ) AND ( Mb0464c OR Mb0649c OR…
R555	acyl-CoA dehydrogenase fadE1-36 AND enoyl-CoA hydratase/isomerase echA1-21 AND 3-hydroxyacyl-CoA dehydrogenase fadB2-5 AND acetyl-CoA C-acetyltransferase fadA2-9	beta oxidation of fatty acids	beta oxidation of fatty acids	COA + DOCOSANOYL-COA + FAD + NAD = ACCOA + EICOSANOYL-COA + FADH2 + NADH	0	1000	1.3.99.3 AND 4.2.1.17 AND 1.1.1.35 AND 2.3.1.16	( Mb0136c OR Mb0159c OR Mb0221c OR Mb0236 OR Mb0250c OR Mb0277c OR Mb0406c OR Mb0774c OR Mb0897 OR Mb0997c OR Mb1000c OR Mb1381 OR Mb1502c OR Mb1706 OR Mb1968c OR Mb1969c OR Mb2743c OR Mb2812c OR Mb3087c OR Mb3163 OR Mb3164 OR Mb3302c OR Mb3534 OR Mb3535 OR Mb3573c OR Mb3574c OR Mb3590 OR Mb3592 OR Mb3593 OR Mb3594 OR Mb3604c OR Mb3787c OR Mb3826 OR Mb0691 OR Mb2528c ) AND ( Mb0464c OR Mb0649c OR…
R556	acyl-CoA dehydrogenase fadE1-36 AND enoyl-CoA hydratase/isomerase echA1-21 AND 3-hydroxyacyl-CoA dehydrogenase fadB2-5 AND acetyl-CoA C-acetyltransferase fadA2-10	beta oxidation of fatty acids	beta oxidation of fatty acids	COA + EICOSANOYL-COA + FAD + NAD = ACCOA + FADH2 + NADH + OCTADECANOYL-COA	0	1000	1.3.99.3 AND 4.2.1.17 AND 1.1.1.35 AND 2.3.1.16	( Mb0136c OR Mb0159c OR Mb0221c OR Mb0236 OR Mb0250c OR Mb0277c OR Mb0406c OR Mb0774c OR Mb0897 OR Mb0997c OR Mb1000c OR Mb1381 OR Mb1502c OR Mb1706 OR Mb1968c OR Mb1969c OR Mb2743c OR Mb2812c OR Mb3087c OR Mb3163 OR Mb3164 OR Mb3302c OR Mb3534 OR Mb3535 OR Mb3573c OR Mb3574c OR Mb3590 OR Mb3592 OR Mb3593 OR Mb3594 OR Mb3604c OR Mb3787c OR Mb3826 OR Mb0691 OR Mb2528c ) AND ( Mb0464c OR Mb0649c OR…
R557	acyl-CoA dehydrogenase fadE1-36 AND enoyl-CoA hydratase/isomerase echA1-21 AND 3-hydroxyacyl-CoA dehydrogenase fadB2-5 AND acetyl-CoA C-acetyltransferase fadA2-11	beta oxidation of fatty acids	beta oxidation of fatty acids	COA + FAD + NAD + OCTADECANOYL-COA = ACCOA + FADH2 + HEXADECANOYL-COA + NADH	0	1000	1.3.99.3 AND 4.2.1.17 AND 1.1.1.35 AND 2.3.1.16	( Mb0136c OR Mb0159c OR Mb0221c OR Mb0236 OR Mb0250c OR Mb0277c OR Mb0406c OR Mb0774c OR Mb0897 OR Mb0997c OR Mb1000c OR Mb1381 OR Mb1502c OR Mb1706 OR Mb1968c OR Mb1969c OR Mb2743c OR Mb2812c OR Mb3087c OR Mb3163 OR Mb3164 OR Mb3302c OR Mb3534 OR Mb3535 OR Mb3573c OR Mb3574c OR Mb3590 OR Mb3592 OR Mb3593 OR Mb3594 OR Mb3604c OR Mb3787c OR Mb3826 OR Mb0691 OR Mb2528c ) AND ( Mb0464c OR Mb0649c OR…
R558	acyl-CoA dehydrogenase fadE1-36 AND enoyl-CoA hydratase/isomerase echA1-21 AND 3-hydroxyacyl-CoA dehydrogenase fadB2-5 AND acetyl-CoA C-acetyltransferase fadA2-12	beta oxidation of fatty acids	beta oxidation of fatty acids	COA + FAD + HEXADECANOYL-COA + NAD = ACCOA + FADH2 + NADH + TETRADECANOYL-COA	0	1000	1.3.99.3 AND 4.2.1.17 AND 1.1.1.35 AND 2.3.1.16	( Mb0136c OR Mb0159c OR Mb0221c OR Mb0236 OR Mb0250c OR Mb0277c OR Mb0406c OR Mb0774c OR Mb0897 OR Mb0997c OR Mb1000c OR Mb1381 OR Mb1502c OR Mb1706 OR Mb1968c OR Mb1969c OR Mb2743c OR Mb2812c OR Mb3087c OR Mb3163 OR Mb3164 OR Mb3302c OR Mb3534 OR Mb3535 OR Mb3573c OR Mb3574c OR Mb3590 OR Mb3592 OR Mb3593 OR Mb3594 OR Mb3604c OR Mb3787c OR Mb3826 OR Mb0691 OR Mb2528c ) AND ( Mb0464c OR Mb0649c OR…
R559	acyl-CoA dehydrogenase fadE1-36 AND enoyl-CoA hydratase/isomerase echA1-21 AND 3-hydroxyacyl-CoA dehydrogenase fadB2-5 AND acetyl-CoA C-acetyltransferase fadA2-13	beta oxidation of fatty acids	beta oxidation of fatty acids	COA + FAD + NAD + TETRADECANOYL-COA = ACCOA + DODECANOYL-COA + FADH2 + NADH	0	1000	1.3.99.3 AND 4.2.1.17 AND 1.1.1.35 AND 2.3.1.16	( Mb0136c OR Mb0159c OR Mb0221c OR Mb0236 OR Mb0250c OR Mb0277c OR Mb0406c OR Mb0774c OR Mb0897 OR Mb0997c OR Mb1000c OR Mb1381 OR Mb1502c OR Mb1706 OR Mb1968c OR Mb1969c OR Mb2743c OR Mb2812c OR Mb3087c OR Mb3163 OR Mb3164 OR Mb3302c OR Mb3534 OR Mb3535 OR Mb3573c OR Mb3574c OR Mb3590 OR Mb3592 OR Mb3593 OR Mb3594 OR Mb3604c OR Mb3787c OR Mb3826 OR Mb0691 OR Mb2528c ) AND ( Mb0464c OR Mb0649c OR…
R560	acyl-CoA dehydrogenase fadE1-36 AND enoyl-CoA hydratase/isomerase echA1-21 AND 3-hydroxyacyl-CoA dehydrogenase fadB2-5 AND acetyl-CoA C-acetyltransferase fadA2-14	beta oxidation of fatty acids	beta oxidation of fatty acids	COA + DODECANOYL-COA + FAD + NAD = ACCOA + DECANOYL-COA + FADH2 + NADH	0	1000	1.3.99.3 AND 4.2.1.17 AND 1.1.1.35 AND 2.3.1.16	( Mb0136c OR Mb0159c OR Mb0221c OR Mb0236 OR Mb0250c OR Mb0277c OR Mb0406c OR Mb0774c OR Mb0897 OR Mb0997c OR Mb1000c OR Mb1381 OR Mb1502c OR Mb1706 OR Mb1968c OR Mb1969c OR Mb2743c OR Mb2812c OR Mb3087c OR Mb3163 OR Mb3164 OR Mb3302c OR Mb3534 OR Mb3535 OR Mb3573c OR Mb3574c OR Mb3590 OR Mb3592 OR Mb3593 OR Mb3594 OR Mb3604c OR Mb3787c OR Mb3826 OR Mb0691 OR Mb2528c ) AND ( Mb0464c OR Mb0649c OR…
R561	acyl-CoA dehydrogenase fadE1-36 AND enoyl-CoA hydratase/isomerase echA1-21 AND 3-hydroxyacyl-CoA dehydrogenase fadB2-5 AND acetyl-CoA C-acetyltransferase fadA2-15	beta oxidation of fatty acids	beta oxidation of fatty acids	COA + DECANOYL-COA + FAD + NAD = ACCOA + FADH2 + NADH + OCTANOYL-COA	0	1000	1.3.99.3 AND 4.2.1.17 AND 1.1.1.35 AND 2.3.1.16	( Mb0136c OR Mb0159c OR Mb0221c OR Mb0236 OR Mb0250c OR Mb0277c OR Mb0406c OR Mb0774c OR Mb0897 OR Mb0997c OR Mb1000c OR Mb1381 OR Mb1502c OR Mb1706 OR Mb1968c OR Mb1969c OR Mb2743c OR Mb2812c OR Mb3087c OR Mb3163 OR Mb3164 OR Mb3302c OR Mb3534 OR Mb3535 OR Mb3573c OR Mb3574c OR Mb3590 OR Mb3592 OR Mb3593 OR Mb3594 OR Mb3604c OR Mb3787c OR Mb3826 OR Mb0691 OR Mb2528c ) AND ( Mb0464c OR Mb0649c OR…
R562	acyl-CoA dehydrogenase fadE1-36 AND enoyl-CoA hydratase/isomerase echA1-21 AND 3-hydroxyacyl-CoA dehydrogenase fadB2-5 AND acetyl-CoA C-acetyltransferase fadA2-16	beta oxidation of fatty acids	beta oxidation of fatty acids	COA + FAD + NAD + OCTANOYL-COA = ACCOA + FADH2 + HEXANOYL-COA + NADH	0	1000	1.3.99.3 AND 4.2.1.17 AND 1.1.1.35 AND 2.3.1.16	( Mb0136c OR Mb0159c OR Mb0221c OR Mb0236 OR Mb0250c OR Mb0277c OR Mb0406c OR Mb0774c OR Mb0897 OR Mb0997c OR Mb1000c OR Mb1381 OR Mb1502c OR Mb1706 OR Mb1968c OR Mb1969c OR Mb2743c OR Mb2812c OR Mb3087c OR Mb3163 OR Mb3164 OR Mb3302c OR Mb3534 OR Mb3535 OR Mb3573c OR Mb3574c OR Mb3590 OR Mb3592 OR Mb3593 OR Mb3594 OR Mb3604c OR Mb3787c OR Mb3826 OR Mb0691 OR Mb2528c ) AND ( Mb0464c OR Mb0649c OR…
R563	acyl-CoA dehydrogenase fadE1-36 AND enoyl-CoA hydratase/isomerase echA1-21 AND 3-hydroxyacyl-CoA dehydrogenase fadB2-5 AND acetyl-CoA C-acetyltransferase fadA2-17	beta oxidation of fatty acids	beta oxidation of fatty acids	COA + FAD + HEXANOYL-COA + NAD = ACCOA + BUTANOYL-COA + FADH2 + NADH	0	1000	1.3.99.3 AND 4.2.1.17 AND 1.1.1.35 AND 2.3.1.16	( Mb0136c OR Mb0159c OR Mb0221c OR Mb0236 OR Mb0250c OR Mb0277c OR Mb0406c OR Mb0774c OR Mb0897 OR Mb0997c OR Mb1000c OR Mb1381 OR Mb1502c OR Mb1706 OR Mb1968c OR Mb1969c OR Mb2743c OR Mb2812c OR Mb3087c OR Mb3163 OR Mb3164 OR Mb3302c OR Mb3534 OR Mb3535 OR Mb3573c OR Mb3574c OR Mb3590 OR Mb3592 OR Mb3593 OR Mb3594 OR Mb3604c OR Mb3787c OR Mb3826 OR Mb0691 OR Mb2528c ) AND ( Mb0464c OR Mb0649c OR…
R564	acyl-CoA dehydrogenase fadE1-36 AND enoyl-CoA hydratase/isomerase echA1-21 AND 3-hydroxyacyl-CoA dehydrogenase fadB2-5 AND acetyl-CoA C-acetyltransferase fadA2-18	beta oxidation of fatty acids	beta oxidation of fatty acids	BUTANOYL-COA + COA + FAD + NAD = 2.0 ACCOA + FADH2 + NADH	0	1000	1.3.99.3 AND 4.2.1.17 AND 1.1.1.35 AND 2.3.1.16	( Mb0136c OR Mb0159c OR Mb0221c OR Mb0236 OR Mb0250c OR Mb0277c OR Mb0406c OR Mb0774c OR Mb0897 OR Mb0997c OR Mb1000c OR Mb1381 OR Mb1502c OR Mb1706 OR Mb1968c OR Mb1969c OR Mb2743c OR Mb2812c OR Mb3087c OR Mb3163 OR Mb3164 OR Mb3302c OR Mb3534 OR Mb3535 OR Mb3573c OR Mb3574c OR Mb3590 OR Mb3592 OR Mb3593 OR Mb3594 OR Mb3604c OR Mb3787c OR Mb3826 OR Mb0691 OR Mb2528c ) AND ( Mb0464c OR Mb0649c OR…
R565	acyl-CoA dehydrogenase fadE1-36 AND enoyl-CoA hydratase/isomerase echA1-21 AND 3-hydroxyacyl-CoA dehydrogenase fadB2-5 AND acetyl-CoA C-acetyltransferase fadA2-19	beta oxidation of unsaturated fatty acids	beta oxidation of fatty acids	9-OCTADECENOYL-COA + COA + FAD + NAD = 9-HEXADECENOYL-COA + ACCOA + FADH2 + NADH	0	1000	1.3.99.3 AND 4.2.1.17 AND 1.1.1.35 AND 2.3.1.17	( Mb0136c OR Mb0159c OR Mb0221c OR Mb0236 OR Mb0250c OR Mb0277c OR Mb0406c OR Mb0774c OR Mb0897 OR Mb0997c OR Mb1000c OR Mb1381 OR Mb1502c OR Mb1706 OR Mb1968c OR Mb1969c OR Mb2743c OR Mb2812c OR Mb3087c OR Mb3163 OR Mb3164 OR Mb3302c OR Mb3534 OR Mb3535 OR Mb3573c OR Mb3574c OR Mb3590 OR Mb3592 OR Mb3593 OR Mb3594 OR Mb3604c OR Mb3787c OR Mb3826 OR Mb0691 OR Mb2528c ) AND ( Mb0464c OR Mb0649c OR…
R566	acyl-CoA dehydrogenase fadE1-36 AND enoyl-CoA hydratase/isomerase echA1-21 AND 3-hydroxyacyl-CoA dehydrogenase fadB2-5 AND acetyl-CoA C-acetyltransferase fadA2-20	beta oxidation of unsaturated fatty acids	beta oxidation of fatty acids	9-HEXADECENOYL-COA + COA + FAD + NAD = ACCOA + CIS-DELTA-5-TETRADECANOYL-COA + FADH2 + NADH	0	1000	1.3.99.3 AND 4.2.1.17 AND 1.1.1.35 AND 2.3.1.18	( Mb0136c OR Mb0159c OR Mb0221c OR Mb0236 OR Mb0250c OR Mb0277c OR Mb0406c OR Mb0774c OR Mb0897 OR Mb0997c OR Mb1000c OR Mb1381 OR Mb1502c OR Mb1706 OR Mb1968c OR Mb1969c OR Mb2743c OR Mb2812c OR Mb3087c OR Mb3163 OR Mb3164 OR Mb3302c OR Mb3534 OR Mb3535 OR Mb3573c OR Mb3574c OR Mb3590 OR Mb3592 OR Mb3593 OR Mb3594 OR Mb3604c OR Mb3787c OR Mb3826 OR Mb0691 OR Mb2528c ) AND ( Mb0464c OR Mb0649c OR…
R567	acyl-CoA dehydrogenase fadE1-36 AND enoyl-CoA hydratase/isomerase echA1-21 AND 3-hydroxyacyl-CoA dehydrogenase fadB2-5 AND acetyl-CoA C-acetyltransferase fadA2-21	beta oxidation of unsaturated fatty acids	beta oxidation of fatty acids	CIS-DELTA-5-TETRADECANOYL-COA + COA + FAD + NAD = ACCOA + CIS-DELTA-3-DODECANOYL-COA + FADH2 + NADH	0	1000	1.3.99.3 AND 4.2.1.17 AND 1.1.1.35 AND 2.3.1.19	( Mb0136c OR Mb0159c OR Mb0221c OR Mb0236 OR Mb0250c OR Mb0277c OR Mb0406c OR Mb0774c OR Mb0897 OR Mb0997c OR Mb1000c OR Mb1381 OR Mb1502c OR Mb1706 OR Mb1968c OR Mb1969c OR Mb2743c OR Mb2812c OR Mb3087c OR Mb3163 OR Mb3164 OR Mb3302c OR Mb3534 OR Mb3535 OR Mb3573c OR Mb3574c OR Mb3590 OR Mb3592 OR Mb3593 OR Mb3594 OR Mb3604c OR Mb3787c OR Mb3826 OR Mb0691 OR Mb2528c ) AND ( Mb0464c OR Mb0649c OR…
R568	acyl-CoA dehydrogenase fadE1-36 AND enoyl-CoA hydratase/isomerase echA1-21 AND 3-hydroxyacyl-CoA dehydrogenase fadB2-5 AND acetyl-CoA C-acetyltransferase fadA2-22	beta oxidation of unsaturated fatty acids	beta oxidation of fatty acids	CIS-DELTA-3-DODECANOYL-COA = TRANS-DELTA-2-DODECANOYL-COA	0	1000	1.3.99.3 AND 4.2.1.17 AND 1.1.1.35 AND 2.3.1.20	( Mb0136c OR Mb0159c OR Mb0221c OR Mb0236 OR Mb0250c OR Mb0277c OR Mb0406c OR Mb0774c OR Mb0897 OR Mb0997c OR Mb1000c OR Mb1381 OR Mb1502c OR Mb1706 OR Mb1968c OR Mb1969c OR Mb2743c OR Mb2812c OR Mb3087c OR Mb3163 OR Mb3164 OR Mb3302c OR Mb3534 OR Mb3535 OR Mb3573c OR Mb3574c OR Mb3590 OR Mb3592 OR Mb3593 OR Mb3594 OR Mb3604c OR Mb3787c OR Mb3826 OR Mb0691 OR Mb2528c ) AND ( Mb0464c OR Mb0649c OR…
R569	acyl-CoA dehydrogenase fadE1-36 AND enoyl-CoA hydratase/isomerase echA1-21 AND 3-hydroxyacyl-CoA dehydrogenase fadB2-5 AND acetyl-CoA C-acetyltransferase fadA2-23	beta oxidation of unsaturated fatty acids	beta oxidation of fatty acids	TRANS-DELTA-2-DODECANOYL-COA = TRANS-DELTA-2-HYDROXY-DODECANOYL-COA	0	1000	1.3.99.3 AND 4.2.1.17 AND 1.1.1.35 AND 2.3.1.21	( Mb0136c OR Mb0159c OR Mb0221c OR Mb0236 OR Mb0250c OR Mb0277c OR Mb0406c OR Mb0774c OR Mb0897 OR Mb0997c OR Mb1000c OR Mb1381 OR Mb1502c OR Mb1706 OR Mb1968c OR Mb1969c OR Mb2743c OR Mb2812c OR Mb3087c OR Mb3163 OR Mb3164 OR Mb3302c OR Mb3534 OR Mb3535 OR Mb3573c OR Mb3574c OR Mb3590 OR Mb3592 OR Mb3593 OR Mb3594 OR Mb3604c OR Mb3787c OR Mb3826 OR Mb0691 OR Mb2528c ) AND ( Mb0464c OR Mb0649c OR…
R570	acyl-CoA dehydrogenase fadE1-36 AND enoyl-CoA hydratase/isomerase echA1-21 AND 3-hydroxyacyl-CoA dehydrogenase fadB2-5 AND acetyl-CoA C-acetyltransferase fadA2-24	beta oxidation of unsaturated fatty acids	beta oxidation of fatty acids	NAD + TRANS-DELTA-2-HYDROXY-DODECANOYL-COA = DODECANOYL-COA + NADH	0	1000	1.3.99.3 AND 4.2.1.17 AND 1.1.1.35 AND 2.3.1.22	( Mb0136c OR Mb0159c OR Mb0221c OR Mb0236 OR Mb0250c OR Mb0277c OR Mb0406c OR Mb0774c OR Mb0897 OR Mb0997c OR Mb1000c OR Mb1381 OR Mb1502c OR Mb1706 OR Mb1968c OR Mb1969c OR Mb2743c OR Mb2812c OR Mb3087c OR Mb3163 OR Mb3164 OR Mb3302c OR Mb3534 OR Mb3535 OR Mb3573c OR Mb3574c OR Mb3590 OR Mb3592 OR Mb3593 OR Mb3594 OR Mb3604c OR Mb3787c OR Mb3826 OR Mb0691 OR Mb2528c ) AND ( Mb0464c OR Mb0649c OR…
R571	phosphatidic acid phosphatase	Acylglycerol synthesis, Diacylglycerol synthesis	Lipid biosynthesis	PA = DAG + PI	0	1000	3.1.3.4
R571b			Lipid biosynthesis	1.16 TAGcat = TAGbio	-1000	1000
R572	Probable Triacylglycerol Lipase	Acylglycerol catabolism, Triacylglyceride	Lipid biosynthesis	TAGcat = 0.1 9-OCTADECENOATE + DAG + 0.1 EICOSANOATE + 0.1 HEXACOSANOATE + 0.2 HEXADECANOATE + 0.1 NONADECANOATE + 0.1 OCTADECANOATE + 0.1 PENTADECANOATE + 0.1 TETRACOSANOATE	0	1000	3.1.1.3	Mb3124c
R573		Acylglycerol catabolism, Diacylglyceride	Lipid biosynthesis	DAG = 0.1 9-OCTADECENOATE + 0.1 EICOSANOATE + 0.1 HEXACOSANOATE + 0.2 HEXADECANOATE + MAG + 0.1 NONADECANOATE + 0.1 OCTADECANOATE + 0.1 PENTADECANOATE + 0.1 TETRACOSANOATE	0	1000	3.1.1.3
R574		Acylglycerol catabolism, Monoacylglyceride	Lipid biosynthesis	MAG = 0.1 9-OCTADECENOATE + 0.1 EICOSANOATE + GL + 0.1 HEXACOSANOATE + 0.2 HEXADECANOATE + 0.1 NONADECANOATE + 0.1 OCTADECANOATE + 0.1 PENTADECANOATE + 0.1 TETRACOSANOATE	0	1000	3.1.1.23	Mb0189 AND Mb2879
R575	acyl-CoA dehydrogenase fadE AND enoyl-CoA hydratase/isomerase echA AND 3-hydroxyacyl-CoA dehydrogenase fadB AND acetyl-CoA C-acetyltransferase fadA	beta oxidation of odd-numbered acyl chain fatty acids	Lipid biosynthesis	COA + FAD + NAD + NONADECANOYL-COA = ACCOA + FADH2 + HEPTADECANOYL-COA + NADH	0	1000	1.3.99.3 AND 4.2.1.17 AND 1.1.1.35 AND 2.3.1.23	( Mb0136c OR Mb0159c OR Mb0221c OR Mb0236 OR Mb0250c OR Mb0277c OR Mb0406c OR Mb0774c OR Mb0897 OR Mb0997c OR Mb1000c OR Mb1381 OR Mb1502c OR Mb1706 OR Mb1968c OR Mb1969c OR Mb2743c OR Mb2812c OR Mb3087c OR Mb3163 OR Mb3164 OR Mb3302c OR Mb3534 OR Mb3535 OR Mb3573c OR Mb3574c OR Mb3590 OR Mb3592 OR Mb3593 OR Mb3594 OR Mb3604c OR Mb3787c OR Mb3826 OR Mb0691 OR Mb2528c ) AND ( Mb0464c OR Mb0649c OR…
R576	acyl-CoA dehydrogenase fadE AND enoyl-CoA hydratase/isomerase echA AND 3-hydroxyacyl-CoA dehydrogenase fadB AND acetyl-CoA C-acetyltransferase fadA	beta oxidation of odd-numbered acyl chain fatty acids	Lipid biosynthesis	COA + FAD + HEPTADECANOYL-COA + NAD = ACCOA + FADH2 + NADH + PENTADECANOYL-COA	0	1000	1.3.99.3 AND 4.2.1.17 AND 1.1.1.35 AND 2.3.1.24	( Mb0136c OR Mb0159c OR Mb0221c OR Mb0236 OR Mb0250c OR Mb0277c OR Mb0406c OR Mb0774c OR Mb0897 OR Mb0997c OR Mb1000c OR Mb1381 OR Mb1502c OR Mb1706 OR Mb1968c OR Mb1969c OR Mb2743c OR Mb2812c OR Mb3087c OR Mb3163 OR Mb3164 OR Mb3302c OR Mb3534 OR Mb3535 OR Mb3573c OR Mb3574c OR Mb3590 OR Mb3592 OR Mb3593 OR Mb3594 OR Mb3604c OR Mb3787c OR Mb3826 OR Mb0691 OR Mb2528c ) AND ( Mb0464c OR Mb0649c OR…
R577	acyl-CoA dehydrogenase fadE AND enoyl-CoA hydratase/isomerase echA AND 3-hydroxyacyl-CoA dehydrogenase fadB AND acetyl-CoA C-acetyltransferase fadA	beta oxidation of odd-numbered acyl chain fatty acids	Lipid biosynthesis	COA + FAD + NAD + PENTADECANOYL-COA = ACCOA + FADH2 + NADH + TRIDECANOYL-COA	0	1000	1.3.99.3 AND 4.2.1.17 AND 1.1.1.35 AND 2.3.1.25	( Mb0136c OR Mb0159c OR Mb0221c OR Mb0236 OR Mb0250c OR Mb0277c OR Mb0406c OR Mb0774c OR Mb0897 OR Mb0997c OR Mb1000c OR Mb1381 OR Mb1502c OR Mb1706 OR Mb1968c OR Mb1969c OR Mb2743c OR Mb2812c OR Mb3087c OR Mb3163 OR Mb3164 OR Mb3302c OR Mb3534 OR Mb3535 OR Mb3573c OR Mb3574c OR Mb3590 OR Mb3592 OR Mb3593 OR Mb3594 OR Mb3604c OR Mb3787c OR Mb3826 OR Mb0691 OR Mb2528c ) AND ( Mb0464c OR Mb0649c OR…
R578	acyl-CoA dehydrogenase fadE AND enoyl-CoA hydratase/isomerase echA AND 3-hydroxyacyl-CoA dehydrogenase fadB AND acetyl-CoA C-acetyltransferase fadA	beta oxidation of odd-numbered acyl chain fatty acids	Lipid biosynthesis	COA + FAD + NAD + TRIDECANOYL-COA = ACCOA + FADH2 + NADH + UNDECANOYL-COA	0	1000	1.3.99.3 AND 4.2.1.17 AND 1.1.1.35 AND 2.3.1.26	( Mb0136c OR Mb0159c OR Mb0221c OR Mb0236 OR Mb0250c OR Mb0277c OR Mb0406c OR Mb0774c OR Mb0897 OR Mb0997c OR Mb1000c OR Mb1381 OR Mb1502c OR Mb1706 OR Mb1968c OR Mb1969c OR Mb2743c OR Mb2812c OR Mb3087c OR Mb3163 OR Mb3164 OR Mb3302c OR Mb3534 OR Mb3535 OR Mb3573c OR Mb3574c OR Mb3590 OR Mb3592 OR Mb3593 OR Mb3594 OR Mb3604c OR Mb3787c OR Mb3826 OR Mb0691 OR Mb2528c ) AND ( Mb0464c OR Mb0649c OR…
R579	acyl-CoA dehydrogenase fadE AND enoyl-CoA hydratase/isomerase echA AND 3-hydroxyacyl-CoA dehydrogenase fadB AND acetyl-CoA C-acetyltransferase fadA	beta oxidation of odd-numbered acyl chain fatty acids	Lipid biosynthesis	COA + FAD + NAD + UNDECANOYL-COA = ACCOA + FADH2 + NADH + NONANOYL-COA	0	1000	1.3.99.3 AND 4.2.1.17 AND 1.1.1.35 AND 2.3.1.27	( Mb0136c OR Mb0159c OR Mb0221c OR Mb0236 OR Mb0250c OR Mb0277c OR Mb0406c OR Mb0774c OR Mb0897 OR Mb0997c OR Mb1000c OR Mb1381 OR Mb1502c OR Mb1706 OR Mb1968c OR Mb1969c OR Mb2743c OR Mb2812c OR Mb3087c OR Mb3163 OR Mb3164 OR Mb3302c OR Mb3534 OR Mb3535 OR Mb3573c OR Mb3574c OR Mb3590 OR Mb3592 OR Mb3593 OR Mb3594 OR Mb3604c OR Mb3787c OR Mb3826 OR Mb0691 OR Mb2528c ) AND ( Mb0464c OR Mb0649c OR…
R580	acyl-CoA dehydrogenase fadE AND enoyl-CoA hydratase/isomerase echA AND 3-hydroxyacyl-CoA dehydrogenase fadB AND acetyl-CoA C-acetyltransferase fadA	beta oxidation of odd-numbered acyl chain fatty acids	Lipid biosynthesis	COA + FAD + NAD + NONANOYL-COA = ACCOA + FADH2 + HEPTANOYL-COA + NADH	0	1000	1.3.99.3 AND 4.2.1.17 AND 1.1.1.35 AND 2.3.1.28	( Mb0136c OR Mb0159c OR Mb0221c OR Mb0236 OR Mb0250c OR Mb0277c OR Mb0406c OR Mb0774c OR Mb0897 OR Mb0997c OR Mb1000c OR Mb1381 OR Mb1502c OR Mb1706 OR Mb1968c OR Mb1969c OR Mb2743c OR Mb2812c OR Mb3087c OR Mb3163 OR Mb3164 OR Mb3302c OR Mb3534 OR Mb3535 OR Mb3573c OR Mb3574c OR Mb3590 OR Mb3592 OR Mb3593 OR Mb3594 OR Mb3604c OR Mb3787c OR Mb3826 OR Mb0691 OR Mb2528c ) AND ( Mb0464c OR Mb0649c OR…
R581	acyl-CoA dehydrogenase fadE AND enoyl-CoA hydratase/isomerase echA AND 3-hydroxyacyl-CoA dehydrogenase fadB AND acetyl-CoA C-acetyltransferase fadA	beta oxidation of odd-numbered acyl chain fatty acids	Lipid biosynthesis	COA + FAD + HEPTANOYL-COA + NAD = ACCOA + FADH2 + NADH + PENTANOYL-COA	0	1000	1.3.99.3 AND 4.2.1.17 AND 1.1.1.35 AND 2.3.1.29	( Mb0136c OR Mb0159c OR Mb0221c OR Mb0236 OR Mb0250c OR Mb0277c OR Mb0406c OR Mb0774c OR Mb0897 OR Mb0997c OR Mb1000c OR Mb1381 OR Mb1502c OR Mb1706 OR Mb1968c OR Mb1969c OR Mb2743c OR Mb2812c OR Mb3087c OR Mb3163 OR Mb3164 OR Mb3302c OR Mb3534 OR Mb3535 OR Mb3573c OR Mb3574c OR Mb3590 OR Mb3592 OR Mb3593 OR Mb3594 OR Mb3604c OR Mb3787c OR Mb3826 OR Mb0691 OR Mb2528c ) AND ( Mb0464c OR Mb0649c OR…
R582	acyl-CoA dehydrogenase fadE AND enoyl-CoA hydratase/isomerase echA AND 3-hydroxyacyl-CoA dehydrogenase fadB AND acetyl-CoA C-acetyltransferase fadA	beta oxidation of odd-numbered acyl chain fatty acids	Lipid biosynthesis	COA + FAD + NAD + PENTANOYL-COA = ACCOA + FADH2 + NADH + PROPIONYLCOA	0	1000	1.3.99.3 AND 4.2.1.17 AND 1.1.1.35 AND 2.3.1.30	( Mb0136c OR Mb0159c OR Mb0221c OR Mb0236 OR Mb0250c OR Mb0277c OR Mb0406c OR Mb0774c OR Mb0897 OR Mb0997c OR Mb1000c OR Mb1381 OR Mb1502c OR Mb1706 OR Mb1968c OR Mb1969c OR Mb2743c OR Mb2812c OR Mb3087c OR Mb3163 OR Mb3164 OR Mb3302c OR Mb3534 OR Mb3535 OR Mb3573c OR Mb3574c OR Mb3590 OR Mb3592 OR Mb3593 OR Mb3594 OR Mb3604c OR Mb3787c OR Mb3826 OR Mb0691 OR Mb2528c ) AND ( Mb0464c OR Mb0649c OR…
R583	glycerol-3-phosphate O-acyltransferase plsB1	Phospholipid synthesis, Synthesis of Phosphatidylethanolamine	Lipid biosynthesis	0.1 9-HEXADECENOYL-COA + 0.1 9-OCTADECENOYL-COA + 0.1 EICOSANOYL-COA + GL3P + 0.1 HEXACOSANOYL-COA + 0.2 HEXADECANOYL-COA + 0.1 NONADECANOYL-COA + 0.1 OCTADECANOYL-COA + 0.1 PENTADECANOYL-COA + 0.1 TETRACOSANOYL-COA = AGL3P + COA	0	1000	2.3.1.15	Mb2507c OR Mb1577	Cole et al., 1998
R587	1-acylglycerol-3-phosphate O-acyltransferase	Phospholipid synthesis, Synthesis of Phosphatidylethanolamine	Lipid biosynthesis	0.1 9-HEXADECENOYL-COA + 0.1 9-OCTADECENOYL-COA + AGL3P + 0.1 EICOSANOYL-COA + 0.1 HEXACOSANOYL-COA + 0.2 HEXADECANOYL-COA + 0.1 NONADECANOYL-COA + 0.1 OCTADECANOYL-COA + 0.1 PENTADECANOYL-COA + 0.1 TETRACOSANOYL-COA = COA + PA	0	1000	2.3.1.51	Mb2508c OR Mb2204c
R588	phosphatidate cytidylyltransferase	Phospholipid synthesis, Synthesis of Phosphatidylethanolamine	Lipid biosynthesis	CTP + PA = CDPDG + PPI	-1000	1000	2.7.7.41	Mb2905c
R589	CDP-diacylglycerol-serine O-phosphatidyltransferase	Phospholipid synthesis, Synthesis of Phosphatidylethanolamine	Lipid biosynthesis	CDPDG + SER = CMP + PS	-1000	1000	2.7.8.8	Mb0444c
R590	Probable Phospholipases	Inositol phosphate metabolism, Glycerophospholipid metabolism	Lipid biosynthesis	PHOSPHATIDYLCHOLINE = DAG	0	1000	3.1.4.3	Mb0223c OR Mb0226 OR Mb0665c OR Mb1105 OR Mb1134 OR Mb1135 OR Mb1434c OR Mb1435c OR Mb1461c OR Mb1534 OR Mb1935c OR Mb1958 OR Mb2071c OR Mb2305 OR Mb2406 OR Mb2490 OR Mb2510c OR Mb2994c OR Mb3228 OR Mb3517c OR Mb3804 OR Mb3111	Garcia Pelayo et al., 2009
R591	glycerol-3-phosphate dehydrogenase gpdA1	Phospholipid synthesis, synthesis of phophatidlyglycerol	Lipid biosynthesis	DHAP + NADH = GL3P + NAD	-1000	1000	1.1.1.94	Mb3006c OR Mb0579c	Cole et al., 1998
R592	CDP-diacylglycerol-glycerol-3-phosphate 3-phosphatidyltransferase	Phospholipid synthesis, synthesis of phophatidlyglycerol	Lipid biosynthesis	CDPDG + GL3P = CMP + PGP	-1000	1000	2.7.8.5	Mb2767c
R593	phosphatidylglycerophosphatase	Phospholipid synthesis, synthesis of phophatidlyglycerol	Lipid biosynthesis	PGP = PG + PI	0	1000	3.1.3.27
R594	glycerol-3-phosphate O-acyltransferase	Phosphatidylinositol mannoside (PIM) synthesis	Lipid biosynthesis	GL3P + HEXADECANOYL-ACP = A160GL3P + ACP	0	1000	2.3.1.15	Mb2507c
R595	1-acylglycerol-3-phosphate O-acyltransferase	Phosphatidylinositol mannoside (PIM) synthesis	Lipid biosynthesis	A160GL3P + TUBERCULOSTEROYL-ACP = ACP + PA-TBA	0	1000	2.3.1.51	Mb2508c OR Mb2204c
R596	phosphatidate cytidylyltransferase	Phosphatidylinositol mannoside (PIM) synthesis	Lipid biosynthesis	CTP + PA-TBA = CDPDAG-TBA + PPI	0	1000	2.7.7.41	Mb2905c
R597	CDP-diacylglyceride--inositol phosphatidyltransferase pgsA	Phosphatidylinositol mannoside (PIM) synthesis	Lipid biosynthesis	CDPDAG-TBA + MI = CMP + PI-TBA	0	1000	2.7.8.11	Mb2644c
R598	alpha-mannosyltransferase, pimA	Phosphatidylinositol mannoside (PIM) synthesis	Lipid biosynthesis	GDPMAN + PI-TBA = AC1PIM1 + GDP	0	1000	2.4.1.-	Mb2642c
R599	acyl transferase	Phosphatidylinositol mannoside (PIM) synthesis	Lipid biosynthesis	AC1PIM1 + HEXADECANOYL-ACP = AC2PIM1 + ACP	-1000	1000	2.3.1.-	Mb2643c
R600	acyl transferase	Phosphatidylinositol mannoside (PIM) synthesis	Lipid biosynthesis	AC2PIM1 + HEXADECANOYL-ACP = AC3PIM1 + ACP	-1000	1000	2.3.1.-	Mb2643c
R601	acyl transferase	Phosphatidylinositol mannoside (PIM) synthesis	Lipid biosynthesis	AC3PIM1 + HEXADECANOYL-ACP = AC4PIM1 + ACP	-1000	1000	2.3.1.-	Mb2643c
R602	alpha-mannosyltransferase, pimB	Phosphatidylinositol mannoside (PIM) synthesis	Lipid biosynthesis	AC1PIM1 + GDPMAN = AC1PIM2 + GDP	0	1000	2.4.1.-	Mb0572
R603	acyl transferase	Phosphatidylinositol mannoside (PIM) synthesis	Lipid biosynthesis	AC1PIM2 + HEXADECANOYL-ACP = AC2PIM2 + ACP	-1000	1000	2.3.1.-	Mb2643c
R604	acyl transferase	Phosphatidylinositol mannoside (PIM) synthesis	Lipid biosynthesis	AC2PIM2 + HEXADECANOYL-ACP = AC3PIM2 + ACP	-1000	1000	2.3.1.-	Mb2643c
R605	acyl transferase	Phosphatidylinositol mannoside (PIM) synthesis	Lipid biosynthesis	AC3PIM2 + HEXADECANOYL-ACP = AC4PIM2 + ACP	-1000	1000	2.3.1.-	Mb2643c
R606	alpha-mannosyltransferase, pimC - present in H37Ra, M. bovis and BCG but absent from H37Rv	Phosphatidylinositol mannoside (PIM) synthesis	Lipid biosynthesis	AC1PIM2 + GDPMAN = AC1PIM3 + GDP	0	1000	2.4.1.-
R607	acyl transferase	Phosphatidylinositol mannoside (PIM) synthesis	Lipid biosynthesis	AC1PIM3 + HEXADECANOYL-ACP = AC2PIM3 + ACP	-1000	1000	2.3.1.-	Mb2643c
R608	acyl transferase	Phosphatidylinositol mannoside (PIM) synthesis	Lipid biosynthesis	AC2PIM3 + HEXADECANOYL-ACP = AC3PIM3 + ACP	-1000	1000	2.3.1.-	Mb2643c
R609	acyl transferase	Phosphatidylinositol mannoside (PIM) synthesis	Lipid biosynthesis	AC3PIM3 + HEXADECANOYL-ACP = AC4PIM3 + ACP	-1000	1000	2.3.1.-	Mb2643c
R610	alpha-mannosyltransferase	Phosphatidylinositol mannoside (PIM) synthesis	Lipid biosynthesis	AC3PIM3 + PPM = AC3PIM4 + DPP	0	1000	2.4.1.-
R611	alpha-mannosyltransferase	Phosphatidylinositol mannoside (PIM) synthesis	Lipid biosynthesis	AC3PIM4 + PPM = AC3PIM5 + DPP	0	1000	2.4.1.-
R612	acyl transferase	Phosphatidylinositol mannoside (PIM) synthesis	Lipid biosynthesis	AC3PIM5 + HEXADECANOYL-ACP = AC4PIM5 + ACP	-1000	1000	2.3.1.-	Mb2643c
R613	alpha-mannosyltransferase, pimF	Phosphatidylinositol mannoside (PIM) synthesis	Lipid biosynthesis	AC4PIM5 + PPM = AC4PIM6 + DPP	0	1000	2.-.-.-	Mb1538
R614	alpha-mannosyltransferase	Phosphatidylinositol mannoside (PIM) synthesis	Lipid biosynthesis	AC4PIM6 + PPM = AC4PIM7 + DPP	0	1000	2.4.1.-
R615	polyketide synthase, pks12, msl6	synthesis of mannosyl beta-1-phosphodolichol (MPD)	Lipid biosynthesis	HEXANOYL-COA + 5.0 MALCOA + 20.0 NADPH + 5.0 SMMALONYLCOA = 10.0 CO2 + 11.0 COA + 20.0 NADP + PENTA-METHYL-TRICONTANOYL	0	1000		Mb2074c	Matsunaga et al., 2004
R616	polyketide synthase, pks12, msl7	synthesis of mannosyl beta-1-phosphodolichol (MPD)	Lipid biosynthesis	COA + PENTA-METHYL-TRICONTANOYL = PENTA-METHYL-TRICONTANOYL-COA	0	1000		Mb2074c	Matsunaga et al., 2005
R617		synthesis of mannosyl beta-1-phosphodolichol (MPD)	Lipid biosynthesis	ATP + PENTA-METHYL-TRICONTANOYL-COA = ADP + PHOSPHO-PENTA-METHYL-TRICONTANOYL-COA	0	1000			Matsunaga et al., 2004
R618	malonyl-CoA-ACP transacylase fabD or fabD2 and acyl carrier protein AcpM	Lipid biosynthesis, Synthesis of mycolic acids, common reactions	Lipid biosynthesis	ACP + MALCOA = COA + MALACP	0	1000	2.3.1.39	( Mb2267 OR Mb0668 ) AND Mb2268	Takayama et al., 2005
R619	malonyl-CoA-ACP transacylase fabD or fabD2 and acyl carrier protein AcpM	Lipid biosynthesis, Synthesis of mycolic acids, common reactions	Lipid biosynthesis	ACP + SMMALONYLCOA = COA + RMMALONYLACP	0	1000	2.3.1.39	( Mb2267 OR Mb0668 ) AND Mb2268	Takayama et al., 2005
R620	beta-ketoacyl-ACP synthase III, fabH	Lipid biosynthesis, Synthesis of mycolic acids, FASIIA module	Lipid biosynthesis	EICOSANOYL-COA + MALACP = BETA-KETO-C22-ACYL-ACP + CO2 + COA	0	1000	2.3.1.41	Mb0547c	Takayama et al., 2005
R621	MabA (Rv1483) known to carry out this beta-ketoacyl-ACP reductase but numerous homologues exist including FabG2, FabG3, FabG4 and FabG5.	Lipid biosynthesis, Synthesis of mycolic acids, FASIIA module	Lipid biosynthesis	BETA-KETO-C22-ACYL-ACP + NADPH = D-3-HYDROXY-C22-ACYL-ACP + NADP	0	1000	1.1.1.100	Mb1519 OR Mb1385 OR Mb2025 OR Mb0248c OR Mb2788c	Takayama et al., 2005
R622	beta-hydroxyacylACP dehydrase, HadAB and HadBC	Lipid biosynthesis, Synthesis of mycolic acids, FASIIA module	Lipid biosynthesis	D-3-HYDROXY-C22-ACYL-ACP = TRANS-DELTA-2-ENOYL-C22-ACYL-ACP	0	1000	4.2.1.61	( Mb0654 AND Mb0655 ) OR ( Mb0655 AND Mb0656 )	Takayama et al., 2005, Brown et al., 2007, Sacco et al., 2007
R623	2-transenoyl-ACP isomerase. EchA10 and EchA11 have highest homology to S. pheumoniae FabM but many other possible candidates.	Lipid biosynthesis, Synthesis of mycolic acids, FASIIA module	Lipid biosynthesis	TRANS-DELTA-2-ENOYL-C22-ACYL-ACP = CIS-DELTA-3-ENOYL-C22-ACYL-ACP	0	1000	4.2.1.17	Mb1174c OR Mb1173c	Takayama et al., 2005
R624	fas II Module (kasA/B, mabA/fabG1, fabA/fab2, inhA)	Lipid biosynthesis, Synthesis of mycolic acids, FASIIA module	Lipid biosynthesis	CIS-DELTA-3-ENOYL-C22-ACYL-ACP + 5.0 MALACP + 10.0 NADPH = 5.0 ACP + CIS-DELTA-13-ENOYL-C32-ACYL-ACP + 5.0 CO2 + 10.0 NADP	0	1000	2.3.1.41	( Mb2269 OR Mb2270 ) AND ( Mb1519 OR Mb1385 OR Mb2025 OR Mb0248c OR Mb2788c ) AND ( Mb0101 OR Mb0135 ) AND Mb1520	Takayama et al., 2005; Bhatt et al., 2007
R625	fas IIB Module: kasA/B, mabA/fabG1, fabA/fab2, fabM	Lipid biosynthesis, Synthesis of mycolic acids, FASIIA module	Lipid biosynthesis	CIS-DELTA-13-ENOYL-C32-ACYL-ACP + MALACP + NADPH = ACP + CIS-DELTA-2-3,15-ENOYL-C34-ACYL-ACP + CO2 + NADP	0	1000	2.3.1.41	( Mb2269 OR Mb2270 ) AND ( Mb1519 OR Mb1385 OR Mb2025 OR Mb0248c OR Mb2788c ) AND ( Mb0101 OR Mb0135 ) AND ( Mb1174c OR Mb1173c )	Takayama et al., 2005; Bhatt et al., 2008
R626	fas II Module (kasA/B, mabA/fabG1, fabA/fab2, inhA)	Lipid biosynthesis, Synthesis of mycolic acids, SYNTHESIS OF ALPHA MYCOLATE	Lipid biosynthesis	CIS-DELTA-2-3,15-ENOYL-C34-ACYL-ACP + 8.0 MALACP + 16.0 NADPH = 8.0 ACP + CIS-DELTA-2-19,31-ENOYL-C50-ACYL-ACP + 8.0 CO2 + 16.0 NADP	0	1000	2.1.1.-	( Mb2269 OR Mb2270 ) AND ( Mb1519 OR Mb1385 OR Mb2025 OR Mb0248c OR Mb2788c ) AND ( Mb0101 OR Mb0135 ) AND Mb1520	Takayama et al., 2005; Bhatt et al., 2009
R627	methoxy mycolic acid synthase 2/cyclopropane synthase, mmaA2/PcaA	Lipid biosynthesis, Synthesis of mycolic acids, SYNTHESIS OF ALPHA MYCOLATE	Lipid biosynthesis	CIS-DELTA-2-19,31-ENOYL-C50-ACYL-ACP + 2.0 NADP + 2.0 SAM = CYCLOPROPYL-MEROACYL-ACP + 2.0 NADPH + 2.0 SAH	0	1000	/2.1.1.-	Mb0662c AND Mb0515c	Takayama et al., 2005
R628	fas II Module (kasA/B, mabA/fabG1, fabA/fab2, inhA)	Lipid biosynthesis, Synthesis of mycolic acids, SYNTHESIS OF METHOXY MYCOLATE	Lipid biosynthesis	CIS-DELTA-3-ENOYL-C22-ACYL-ACP + 8.0 MALACP + 16.0 NADPH = 8.0 ACP + CIS-DELTA-19-ENOYL-C38-ACYL-ACP + 8.0 CO2 + 16.0 NADP	0	1000	2.3.1.41	( Mb2269 OR Mb2270 ) AND ( Mb1519 OR Mb1385 OR Mb2025 OR Mb0248c OR Mb2788c ) AND ( Mb0101 OR Mb0135 ) AND Mb1520	Takayama et al., 2005; Bhatt et al., 2007
R629	fas IIB Module: kasA/B, mabA/fabG1, fabA/fab2, fabM	Lipid biosynthesis, Synthesis of mycolic acids, SYNTHESIS OF METHOXY MYCOLATE	Lipid biosynthesis	CIS-DELTA-19-ENOYL-C38-ACYL-ACP + MALACP + NADPH = ACP + CIS-DELTA-2-3,21-ENOYL-C40-ACYL-ACP + CO2 + NADP	0	1000	2.3.1.41	( Mb2269 OR Mb2270 ) AND ( Mb1519 OR Mb1385 OR Mb2025 OR Mb0248c OR Mb2788c ) AND ( Mb0101 OR Mb0135 ) AND ( Mb1174c OR Mb1173c )	Takayama et al., 2005; Bhatt et al., 2008
R630	fas II Module (kasA/B, mabA/fabG1, fabA/fab2, inhA)	Lipid biosynthesis, Synthesis of mycolic acids, SYNTHESIS OF METHOXY MYCOLATE	Lipid biosynthesis	CIS-DELTA-2-3,21-ENOYL-C40-ACYL-ACP + 8.0 MALACP + 16.0 NADPH = 8.0 ACP + CIS-DELTA-2-19,37-ENOYL-C56-ACYL-ACP + 8.0 CO2 + 16.0 NADP	0	1000	2.3.1.41	( Mb2269 OR Mb2270 ) AND ( Mb1519 OR Mb1385 OR Mb2025 OR Mb0248c OR Mb2788c ) AND ( Mb0101 OR Mb0135 ) AND Mb1520	Takayama et al., 2005; Bhatt et al., 2009
R631	methoxymycolic acid synthase 4, mmaA4	Lipid biosynthesis, Synthesis of mycolic acids, SYNTHESIS OF METHOXY MYCOLATE	Lipid biosynthesis	CIS-DELTA-2-19,37-ENOYL-C56-ACYL-ACP + SAM = CIS-DELTA-37-ENOYL-METHY-HYDROXY-C56-ACYL-ACP + SAH	0	1000	2.1.1.-	Mb0661c	Takayama et al., 2005
R632	methoxymycolic acid synthase A3/methoxymycolic acid synthase A2, mmaA3/mmaA2	Lipid biosynthesis, Synthesis of mycolic acids, SYNTHESIS OF METHOXY MYCOLATE	Lipid biosynthesis	CIS-DELTA-37-ENOYL-METHY-HYDROXY-C56-ACYL-ACP + 2.0 NADP + 2.0 SAM = CIS-METHOXY-MEROACYL-ACP + 2.0 NADPH + 2.0 SAH	0	1000	2.1.1.-	Mb0662c AND Mb0663c	Takayama et al., 2005
R633	methxymycolic acid synthase A1, mmaA1	Lipid biosynthesis, Synthesis of mycolic acids, SYNTHESIS OF KETO MYCOLATE	Lipid biosynthesis	CIS-DELTA-37-ENOYL-METHY-HYDROXY-C56-ACYL-ACP + 2.0 NADP + SAM = CIS-KETO-MEROACYL-ACP + 2.0 NADPH + SAH	0	1000	2.1.1.-	Mb0663c	Takayama et al., 2005
R634	cyclopropane mycolic synthase synthase A2, cmaA2 plus redox system	Lipid biosynthesis, Synthesis of mycolic acids, SYNTHESIS OF METHOXY MYCOLATE	Lipid biosynthesis	CIS-DELTA-37-ENOYL-METHY-HYDROXY-C56-ACYL-ACP + NADP + SAM = CIS-DELTA-37-ENOYL-DIMETHY-HYDROXY-C56-ACYL-ACP + NADPH + SAH	0	1000	2.1.1.-	Mb0664c	Takayama et al., 2005
R635	methxymycolic acid synthase A3/cyclopropane mycolic synthase synthase A2, mmaA3/cmaA2	Lipid biosynthesis, Synthesis of mycolic acids, SYNTHESIS OF METHOXY MYCOLATE	Lipid biosynthesis	CIS-DELTA-37-ENOYL-DIMETHY-HYDROXY-C56-ACYL-ACP + 2.0 NADP + 2.0 SAM = 2.0 NADPH + 2.0 SAH + TRANS-METHOXY-MEROACYL-ACP	0	1000	2.1.1.-	Mb0662c AND Mb0515c	Takayama et al., 2005
R636	cyclopropane fatty acyl-phospholipid synthase 2, cmaA2	Lipid biosynthesis, Synthesis of mycolic acids, SYNTHESIS OF KETO MYCOLATE	Lipid biosynthesis	CIS-DELTA-37-ENOYL-DIMETHY-HYDROXY-C56-ACYL-ACP + 2.0 NADP + SAM = 2.0 NADPH + SAH + TRANS-KETO-MEROACYL-ACP	0	1000	2.1.1.79	Mb0515c	Takayama et al., 2005
R637	acyl-AMP ligase, fadD32	Lipid biosynthesis, Synthesis of mycolic acids, MYCOLIC ACID (alpha, keto and methoxy) CONDENSATION	Lipid biosynthesis	ATP + 0.05 CIS-KETO-MEROACYL-ACP + 0.05 CIS-METHOXY-MEROACYL-ACP + 0.8 CYCLOPROPYL-MEROACYL-ACP + 0.05 TRANS-KETO-MEROACYL-ACP + 0.05 TRANS-METHOXY-MEROACYL-ACP = ACP + MEROACYL-AMP + PI	0	1000	6.2.1.-	Mb3831c	Portevin et al., 2005; Takayama et al., 2005
R638	Claisen-type condensation by polyketide synthase, pks13	Lipid biosynthesis, Synthesis of mycolic acids, MYCOLIC ACID CONDENSATION	Lipid biosynthesis	HEXACOSANOYL-COA-CO2 + MEROACYL-AMP = AMP + C78-3-OXY-MYCOLATE-ENZ + CO2 + COA	0	1000		Mb3830c	Takayama et al., 2005; Portevin et al., 2004
R639	unidentified reductase	Lipid biosynthesis, Synthesis of mycolic acids, MYCOLIC ACID CONDENSATION	Lipid biosynthesis	C78-3-OXY-MYCOLATE-ENZ + NADPH = C78MYCOLATE-ENZ	0	1000			Takayama et al., 2005
R640	mycoyltransferase I. activity not demonstrated	Lipid biosynthesis, Synthesis of mycolic acids, MYCOLIC ACID CONDENSATION	Lipid biosynthesis	C78MYCOLATE-ENZ + PPM = C78MYCOLATE-PP	0	1000		Mb3832c	Takayama et al., 2005
R641	mycoyltransferase II. activity not demonstrated	Lipid biosynthesis, Synthesis of mycolic acids, MYCOLIC ACID CONDENSATION	Lipid biosynthesis	C78MYCOLATE-PP + TRE6P = PPM + TREHALOSEMONOMYCOLATE-P	0	1000		Mb1319 OR Mb0532c OR Mb0797c	Takayama et al., 2005
R642	trehalosemonomycolatephosphate phosphatase. Possible candisdates are otsB1 and Rv3400.	Lipid biosynthesis, Synthesis of mycolic acids, MYCOLIC ACID CONDENSATION	Lipid biosynthesis	TREHALOSEMONOMYCOLATE-P = PI + TREHALOSEMONOMYCOLATE(CY)	0	1000	3.-.-.- OR 3.1.3.12	Mb3433 OR Mb2029	Takayama et al., 2005
R643	holo-MAS synthesis - artificial reaction	Lipid biosynthesis, synthesis of branched fatty acids, synthesis of mycocerosic acid	Lipid biosynthesis	COA = MAS	0	1000
R644	acyl-CoA-mas transacylase	Lipid biosynthesis, synthesis of branched fatty acids, synthesis of mycocerosic acid	Lipid biosynthesis	0.25 DOCOSANOYL-ACP + 0.25 EICOSANOYL-ACP + MAS + 0.25 OCTACOSANOYL-ACP + 0.25 TETRACOSANOYL-ACP = ACP + ACYL-MAS	0	1000	6.2.1.-	Mb2966
R645	Mycocerosic acid synthase, mas	Lipid biosynthesis, synthesis of branched fatty acids, synthesis of mycocerosic acid	Lipid biosynthesis	ACYL-MAS + 8.0 NADPH + 4.0 SMMALONYLCOA = 4.0 CO2 + 4.0 COA + MYCOCEROSOYL-MAS + 8.0 NADP	0	1000		Mb2965c	Kolatlukady, 1997; Azad et al., 1996
R646		Lipid biosynthesis, synthesis of branched fatty acids, synthesis of pthioceranic acid	Lipid biosynthesis	HEXADECANOYL-COA + MAS = COA + HEXADECANOYL-MAS	0	1000		Mb2965c	Kolatlukady, 1997; Azad et al., 1997
R647		lipid biosynthesis, synthesis of branched fatty acids, synthesis of pthioceranic acid	Lipid biosynthesis	HEXADECANOYL_MAS + 6 SMMALONYLCOA + 12 NADPH = PTHIOCERANOYL_COA + 12 NADP + 6 CO2 + 5 COA + MAS	0	1000		Mb3855c
R648	polyketide synthase, pks2	lipid biosynthesis, synthesis of branched fatty acids, synthesis of pthioceranic acid	Lipid biosynthesis	HEXADECANOYL_MAS + 8 SMMALONYLCOA + 15 NADPH = HYDROXYPHTHIOCERANOYL_COA + 15 NADP + 8 CO2 + 7 COA + MAS	0	1000		Mb3855c
R649	Mycocerosic acid synthase, mas	Lipid biosynthesis, synthesis of hydroxypthioceranic acid (HPA)	Lipid biosynthesis	HEXADECANOYL-ACP + 2.0 NADPH + SMMALONYLCOA = CO2 + COA + 2.0 NADP + TUBERCULOSTEROYL-ACP	0	1000		Mb2965c	Kolatlukady, 1997; Azad et al., 1996
R650	chorismate pyruvate-lyase	Synthesis of Phthiocerol and Phenolphthiocerol, p-hydroxybenzoic acid (HBA) synthesis	Lipid biosynthesis	CHOR = HBA + PYR	0	1000	4.-.-.-	Mb2973c	Stadthagen et al., 2005; Onwuema et al., 2005
R651	pthiocerol synthase ppsA - ppsE	Synthesis of Phthiocerol and Phenolphthiocerol, PHTHIODIOLONE-A synthesis	Lipid biosynthesis	ATP + DOCOSANOYL-COA + 3.0 MALCOA + 5.0 NADPH + 2.0 SMMALONYLCOA = AMP + 5.0 CO2 + 5.0 NADP + PHTHIODIOLONE-A + PPI	0	1000		Mb2956 AND Mb2957 AND Mb2958 AND Mb2959 AND Mb2960	Onwueme et al., 2006; Azad et al., 1997
R652	phthiodiolone reductase	Synthesis of Phthiocerol and Phenolphthiocerol, PTT synthesis	Lipid biosynthesis	NADPH + PHTHIODIOLONE-A = NADP + PTT	0	1000	1.-.-.-	Mb2975c	Onwueme et al., 2006
R653	methyltransferase	Synthesis of Phthiocerol and Phenolphthiocerol, phthiocerol (PTC) synthesis	Lipid biosynthesis	PTT + SAM = PTC + SAH	0	1000	2.1.1.-	Mb2976	Perez, 2004b
R654	polyketide-associated protein, papA5	Synthesis of Phthiocerol and Phenolphthiocerol, phthiocerol dimycocerosate (DIM) synthesis	Lipid biosynthesis	2.0 MYCOCEROSOYL-MAS + PTC = DIM-CYTO + 2.0 MAS	0	1000		Mb2964
R655	polyketide synthase, pks15/1, frameshift in H37Rv	Synthesis of Phthiocerol and Phenolphthiocerol, phenolpthiocerol (PPTC) synthesis	Lipid biosynthesis	ATP + HBA + 8.0 MALCOA + 16.0 NADPH = AMP + 9.0 CO2 + 7.0 COA + PHPAA-COA + PPI	0	1000		Mb2971c	Constant et al 2002
R656	phenolpthiocerol synthase ppsA - ppsE, fadD26, fadD28, pks7	Synthesis of Phthiocerol and Phenolphthiocerol, phenolpthiocerol (PPTC) synthesis	Lipid biosynthesis	3.0 MALCOA + PHPAA-COA + 2.0 SMMALONYLCOA = 5.0 CO2 + 5.0 COA + PHENOLPHTHIODIOLONE-A	0	1000		Mb2956 AND Mb2957 AND Mb2958 AND Mb2959 AND Mb2960 AND Mb2955 AND Mb2966 AND Mb1689	Constant et al 2002; Rousseau et al 2003
R657	phenolphthiodiolone reductase	Synthesis of Phthiocerol and Phenolphthiocerol, phenolpthiocerol (PPTC) synthesis	Lipid biosynthesis	NADPH + PHENOLPHTHIODIOLONE-A = NADP + PPTT	0	1000	1.-.-.-	Mb2975c	Constant et al 2002; Rousseau et al 2003
R658	methylase	Synthesis of Phthiocerol and Phenolphthiocerol, phenolpthiocerol (PPTC) synthesis	Lipid biosynthesis	PPTT + SAM = PPTC + SAH	0	1000	2.1.1.-	Mb2976	Perez 2004b
R659	polyketide-associated protein, papA5	Synthesis of Phthiocerol and Phenolphthiocerol, phenolphthiocerol dimycocerosate (PDIM) synthesis	Lipid biosynthesis	2.0 MYCOCEROSOYL-MAS + PPTC = 2.0 MAS + PHDIM-CYTO	0	1000		Mb2964
R660	RND permease, mmpL7 AND drrABC transporter	Synthesis of Phthiocerol and Phenolphthiocerol, phenolphthiocerol dimycocerosate (PDIM) synthesis	Lipid biosynthesis	PHDIM-CYTO = PHDIM	0	1000		Mb2967 AND Mb2961 AND Mb2962 AND Mb2963	Jain et al., 2005; Camacho et al., 2001
R661	glycosyl transferase	Phenolic Glycolipid synthesis	Lipid biosynthesis	DTDPRHAM + PHDIM = DTDP + PHDIMRHAM1	0	1000	2.4.1.-	Mb2986c
R662	glycosyl transferase	Phenolic Glycolipid synthesis	Lipid biosynthesis	DTDPRHAM + PHDIMRHAM1 = DTDP + PHDIMRHAM2	0	1000	2.4.1.-
R663	methyltransferase	Phenolic Glycolipid synthesis	Lipid biosynthesis	0.281 PHDIMRHAM2 + 0.281 SAM = MYCOSIDE_B + 0.281 SAH	0	1000	2.1.1.-	Mb2983c	Perez 2004b
R664	glycosyltransferase	pHBAD1 and pHBAD2 synthesis	Lipid biosynthesis	1 HBA + 1 DTDPRHAM = 1 HBARHAM1 + 1 DTDP	0	1000	2.4.1.-	Mb2986c	Perez 2004a
R665	glycosyltransferase	pHBAD1 and pHBAD2 synthesis	Lipid biosynthesis	1 HBA + 1 DTDPRHAM = 1 HBARHAM2 + 1 DTDP	0	1000	2.4.1.-		Perez 2004a
R666	methyltransferase	pHBAD1 and pHBAD2 synthesis	Lipid biosynthesis	1 HBARHAM2 + 1 SAM = 1 PHBAD1 + 1 SAH	0	1000	2.1.1.-	Mb2983c	Perez 2004b
R668	sulfotransferase	sulfolipid-1 (SL-1) synthesis, trehalose sulfate (TRE-S) synthesis	Lipid biosynthesis	PAPS + TRE = PAP + TRE-S	0	1000		Mb3559c OR Mb2290c	Mougous et al., 2002
R669		sulfolipid-1 (SL-1) synthesis, acyl trehalose sulfate-COA (ACYL-TRE-S)	Lipid biosynthesis	0.333 EICOSANOYL-COA + 0.333 HEXADECANOYL-COA + 0.333 OCTADECANOYL-COA + TRE-S = ACYL-TRE-S-COA	0	1000
R670	acyl transferase, possibly fadD23 or papA1	sulfolipid-1 (SL-1) synthesis, SL1278-CYTO synthesis	Lipid biosynthesis	ACYL-TRE-S-COA + HYDROXYPHTHIOCERANOYL-COA = 2.0 COA + SL1278-CYTO	0	1000			Converse et al., 2003
R672	mas-like gene, msl3	synthesis of mycolipanoic, mycolipenic (phthienoic), mycolipodienoic acid and polyacyl trehalose	Lipid biosynthesis	6.0 NADPH + OCTADECANOYL-COA + 3.0 RMMALONYLACP = 2.0 ACP + 3.0 CO2 + COA + MYCOLIPANOIC-ACP + 6.0 NADP	0	1000		Mb1213	Dubey et al., 2002; Rousseau et al., 2003;
R673	mas-like gene, msl4	synthesis of mycolipanoic, mycolipenic (phthienoic), mycolipodienoic acid and polyacyl trehalose	Lipid biosynthesis	5.0 NADPH + OCTADECANOYL-COA + 3.0 RMMALONYLACP = 2.0 ACP + 3.0 CO2 + COA + MYCOLIPENOYL-ACP + 5.0 NADP	0	1000		Mb1214	Dubey et al., 2002; Rousseau et al., 2003;
R674	mas-like gene, msl5	synthesis of mycolipanoic, mycolipenic (phthienoic), mycolipodienoic acid and polyacyl trehalose	Lipid biosynthesis	4.0 NADPH + OCTADECANOYL-COA + 3.0 RMMALONYLACP = 2.0 ACP + 3.0 CO2 + COA + MYCOLIPDIENOYL-ACP + 4.0 NADP	0	1000		Mb1215	Dubey et al., 2002; Rousseau et al., 2003;
R678	1-deoxy-D-xylulose-5-phosphate synthase	Polyprenoids biosynthesis	Other	G3P + PYR = CO2 + DX5P	0	1000	2.2.1.7	Mb3413c OR Mb2701c	Crick et al., 2001; Mao et al., 2008
R679	1-deoxy-D-xylulose-5-phosphate reductoisomerase	Polyprenoids biosynthesis	Other	DX5P + NADPH = MDE4P + NADP	0	1000	1.1.1.267	Mb2895c	Takahashi et al., 1998
R680	2-C-methyl-D-erythritol 4-phosphate cytidylyltransferase	Polyprenoids biosynthesis	Other	CTP + MDE4P = CDPMDE + PPI	0	1000	2.7.7.60	Mb3613c	Shi et al., 2007
R681	4-(cytidine 5'-diphospho)-2-C-methyl-D-erythritol kinase	Polyprenoids biosynthesis	Other	ATP + CDPMDE = 2PCDPMDE + ADP	0	1000	2.7.1.148	Mb1038
R682	2-C-methyl-D-erythritol 2,4-cyclodiphosphate synthase	Polyprenoids biosynthesis	Other	2PCDPMDE = CMP + MDECPP	0	1000	4.6.1.12	Mb3612c	Kemp et al., 2002
R683	4-hydroxy-3-methylbut-2-en-1-yl diphosphate synthase	Polyprenoids biosynthesis	Other	MDECPP + NADH = HMB4PP + NAD	0	1000	1.17.4.3	Mb2893c
R684	Probable LYTB-Related protein lytB1 & lytB2	Polyprenoids biosynthesis	Other	HMB4PP + NADH = IPP + NAD	0	1000		Mb3414c OR Mb1140
R685	isopentenyl-diphosphate D-isomerase	Polyprenoids biosynthesis	Other	IPP = DMPP	-1000	1000	5.3.3.2	Mb1774c
R686	dimethylallyltranstransferase	Polyprenoids biosynthesis	Other	DMPP + IPP = GPP + PPI	0	1000	2.5.1.1	Mb3431c OR Mb3415c OR Mb2195
R687	FPP synthase	Polyprenoids biosynthesis	Other	GPP + IPP = FPP + PPI	0	1000	2.5.1.10	Mb1115	Crick et al., 2001; Wang et al., 2008
R688	farnesyltranstransferase	Polyprenoids biosynthesis	Other	FPP + IPP = GGPP + PPI	0	1000	2.5.1.29	Mb3431c
R689	dimethylallyltranstransferase	Polyprenoids biosynthesis	Other	GGPP + IPP = PPI + PPPP	0	1000		Mb3431c
R690	trans-pentaprenyltranstransferase	Polyprenoids biosynthesis	Other	IPP + PPPP = HPPP + PPI	0	1000	2.5.1.33
R691	trans-hexaprenyltranstransferase	Polyprenoids biosynthesis	Other	HPPP + IPP = HEPPP + PPI	0	1000	2.5.1.30	Mb0577
R692	trans-hexaprenyltranstransferase	Polyprenoids biosynthesis	Other	HEPPP + IPP = OPP + PPI	0	1000	2.5.1.30
R693	trans-octaprenyltranstransferase	Polyprenoids biosynthesis	Other	IPP + OPP = NPP + PPI	0	1000	2.5.1.11
R694	Decaprenyl diphosphate synthase	Polyprenoids biosynthesis	Other	FPP + 7.0 IPP = DPP	0	1000	2.5.1.31	Mb2382c	Kaur et al., 2004
R695	phosphoribose:decaprenyl ribosyltransferase	synthesis of arabinogalactan (incomplete)	Cell wall synthesis	DPP + PRPP = DPPPR + PPI	0	1000		Mb3836c	Huang et al., 2005; Mikusova et al., 2005
R696	decaprenylphosphoryl-5-phosphoribose phosphatase	synthesis of arabinogalactan (incomplete)	Cell wall synthesis	DPPPR = DPPR + PI	0	1000			Huang et al., 2005; Mikusova et al., 2005
R697	decaprenylphosphoryl-beta-D-ribose epimerase	synthesis of arabinogalactan (incomplete)	Cell wall synthesis	DPPR = ARAFDPP	0	1000	1.-.-.-	Mb3819 AND Mb3820	Huang et al., 2005; Mikusova et al., 2005
R698	alanine racemase	synthesis of arabinogalactan (incomplete), 4.4 PEPTIDOGLYCAN PRECURSORS BIOSYNTHESIS (Ingraham et al., 1983), p.112, D-alanyl-D-alanine synthesis	Cell wall synthesis	ALA = DALA	-1000	1000	5.1.1.1	Mb3457c	Caceres et al., 1997; Garcia Pelayo et al., 2009
R699	D-alanine-D-alanine ligase	synthesis of arabinogalactan (incomplete), 4.4 PEPTIDOGLYCAN PRECURSORS BIOSYNTHESIS (Ingraham et al., 1983), p.112, D-alanyl-D-alanine synthesis	Cell wall synthesis	ATP + 2.0 DALA = ADP + ALAALA + PI	0	1000	6.3.2.4	Mb3005	Caceres et al., 1997; Garcia Pelayo et al., 2010
R700	Unidentified transferase	synthesis of arabinogalactan (incomplete)	Cell wall synthesis	DPP + UDPNAG = NAGDPP + UMP	0	1000			Crick et al., 2001
R701	Rhamnosyl transferase wbbL, wbbL2	synthesis of arabinogalactan (incomplete)	Cell wall synthesis	DTDPRHAM + NAGDPP = DTDP + RHAMNAGDPP	0	1000	2.-.-.-	Mb3293c OR Mb1552	Crick et al., 2001; Ma et al., 2001
R702	bifunctional UDP-galactofuranosyl transferase glfT	synthesis of arabinogalactan (incomplete)	Cell wall synthesis	RHAMNAGDPP + 30.0 UDPGALF = GALACTANDPP + 30.0 UDP	-1000	1000	2.-.-.-	Mb3838c	Crick et al., 2001
R705	arabinosyl transferases aftA	synthesis of arabinogalactan (incomplete), ArabinofuranoseDPP Synthesis	Cell wall synthesis	ARAFDPP + GALACTANDPP = ARA[1]GALACTANDPP + DPP	-1000	1000	2.4.2.34	Mb3821	Berg et al., 2005; Alderwick et al., 2006
R706	arabinosyl transferases embA and embB	synthesis of arabinogalactan (incomplete), ArabinofuranoseDPP Synthesis	Cell wall synthesis	70.0 ARAFDPP + ARA[1]GALACTANDPP = ARABINOGALACTANDPP + 70.0 DPP	-1000	1000	2.4.2.34	Mb3823 AND Mb3824	Berg et al., 2005; Alderwick et al., 2006
R707	alpha-D-glucose-1-phosphate thymidylyl-transferase rmlA	synthesis of arabinogalactan (incomplete), dTDP-Rhamnose Synthesis	Cell wall synthesis	DTTP + G1P = DTDPGLC + PPI	0	1000	2.7.7.24	Mb0341
R708	dTDP-glucose-4,6-dehydratase rmlB/rmlB2/rmlB3/epiB	synthesis of arabinogalactan (incomplete), dTDP-Rhamnose Synthesis	Cell wall synthesis	DTDPGLC = DTDP4DH6DGLC	-1000	1000	4.2.1.46	Mb3493 OR Mb3658c OR Mb3497c OR Mb3813	Crick et al., 2001; Ma et al., 2001
R709	dTDP-4-dehydrorhamnose 3,5-epimerase rmlC	synthesis of arabinogalactan (incomplete), dTDP-Rhamnose Synthesis	Cell wall synthesis	DTDP4DH6DGLC = DTDP4DH6DMAN	0	1000	5.1.3.13	Mb3494
R710	WhiB-like regulatory protein rmlD	synthesis of arabinogalactan (incomplete), dTDP-Rhamnose Synthesis	Cell wall synthesis	DTDP4DH6DMAN + NADPH = DTDPRHAM + NADP	0	1000	1.1.1.133	Mb3294c	Crick et al., 2001; Ma et al., 2001
R711	UDP-galactopyranose mutase glf	synthesis of arabinogalactan (incomplete), UDP-Galactofuranose Synthesis	Cell wall synthesis	UDPGAL = UDPGALF	0	1000	5.4.99.9	Mb3839c	Nassau et al., 1996
R712	glutamine-fructose-6-phosphate transaminase	Peptidoglycan Synthesis, NAG and NAM biosynthesis	Cell wall synthesis	F6P + GLN = GA6P + GLU	-1000	1000	2.6.1.16	Mb3466c
R713	glutamate racemase, murI	Peptidoglycan Synthesis, NAG and NAM biosynthesis	Cell wall synthesis	GLU = DGLU	0	1000	5.1.1.3	Mb1373
R714	glucosamine-6-phosphate deaminase	Peptidoglycan Synthesis, NAG and NAM biosynthesis	Cell wall synthesis	GA6P = F6P + NH3	-1000	1000	3.5.99.6
R715	phosphoglucomutase	Peptidoglycan Synthesis, NAG and NAM biosynthesis	Cell wall synthesis	GA1P = GA6P	-1000	1000	5.4.2.2	Mb3095c
R716	glucosamine-1-phosphate N-acetyltransferase	Peptidoglycan Synthesis, NAG and NAM biosynthesis	Cell wall synthesis	ACCOA + GA1P = COA + NAGA1P	-1000	1000	2.3.1.157
R717	UDP-N-acetylglucosamine-pyrophosphorylase	Peptidoglycan Synthesis, NAG and NAM biosynthesis	Cell wall synthesis	NAGA1P + UTP = PPI + UDPNAG	0	1000	2.7.7.23	Mb1046c
R718	UDP-N-acetylglucosamine enolpyruvoyl transferase : murA	Peptidoglycan Synthesis, NAG and NAM biosynthesis	Cell wall synthesis	PEP + UDPNAG = UDPNAGPEE	-1000	1000	2.5.1.7	Mb1348
R719	UDP-N-acetylenolpyruvoylglucosamine reductase	Peptidoglycan Synthesis, NAG and NAM biosynthesis	Cell wall synthesis	NADPH + UDPNAGPEE = NADP + UDPNAM	0	1000	1.1.1.158	Mb0492
R722	UDP-N-acetylmuramic acid hydroxylase, namH	Peptidoglycan Synthesis, NAG and NAM biosynthesis	Cell wall synthesis	NADPH + UDPNAM = NADP + UDPNGM	0	1000		Mb3848	Raymond et al., 2005
R723	UDP-N-acetylmuramate-alanine ligase	Peptidoglycan Synthesis, NAG and NAM biosynthesis	Cell wall synthesis	ALA + ATP + 0.3 UDPNAM + 0.7 UDPNGM = ADP + PI + UDP[NAM:NGM]ALA	-1000	1000	6.3.2.8	Mb2176c	Mahapatra et al., 2005
R724	UDP-N-acetylmuramoylalanine D-glutamate ligase, murD	Peptidoglycan Synthesis, NAG and NAM biosynthesis	Cell wall synthesis	ATP + DGLU + UDP[NAM:NGM]ALA = ADP + PI + UDP[NAM:NGM]ALAGLU	0	1000	6.3.2.9	Mb2179c
R725	UDP-N-acetylmuramoylalanyl-D-glutamate-2,6-diaminopimelate ligase	Peptidoglycan Synthesis, NAG and NAM biosynthesis	Cell wall synthesis	ATP + MDAPIM + UDP[NAM:NGM]ALAGLU = ADP + PI + UDP[NAM:NGM]AGMDAPIM	0	1000	6.3.2.13	Mb2182c
R726	UDP-N-acetylmuramoylalanyl-D-glutamate-2,6-diaminopimelate-D-alanyl-D-alanyl ligase	Peptidoglycan Synthesis, NAG and NAM biosynthesis	Cell wall synthesis	ALAALA + ATP + UDP[NAM:NGM]AGMDAPIM = ADP + PI + UDP[NAM:NGM]AGMDAPIMAA	0	1000	6.3.2.15	Mb2181c
R727	Probable phospho-N-acetylmuramoyl-pentappeptidetransferase MurX (Lipid 1 formation)	Peptidoglycan Synthesis, NAG and NAM biosynthesis	Cell wall synthesis	DPP + UDP[NAM:NGM]AGMDAPIMAA = LIPID1 + UMP	-1000	1000	2.7.8.13	Mb2180c
R728	UDP-N-acetylglucosamine-N-acetylmuramyl(pentapeptide) phosphoryl-undecaprenyl-N-acetylglucoasmine transferase (Lipid 2 formation)	Peptidoglycan Synthesis, NAG and NAM biosynthesis	Cell wall synthesis	LIPID1 + UDPNAG = LIPID2 + UDP	0	1000	2.4.1.-	Mb2177c
R729		Peptidoglycan Synthesis, NAG and NAM biosynthesis	Cell wall synthesis	ATP + LIPID2 + NH3 = ADP + LIPID2-AMIDATED + PI	0	1000			Mahapatra et al., 2005; Kotani et al., 1970
R730		Peptidoglycan Synthesis, NAG and NAM biosynthesis	Cell wall synthesis	LIPID2-AMIDATED = DPP + PEPTIDOGLYCAN	0	1000
R731	unidentified enzymes(s)	Arabinogalactan_Petidoglycan Complex biosynthesis	Cell wall synthesis	ARABINOGALACTANDPP + 30.0 PEPTIDOGLYCAN = ARABINOGALACTAN_PEPTIDOGLYCAN + DPP	0	1000
R_PROT		Macromolecule biosynthesis	Amino acid metabolism	1.324 ALA + 0.696 ARG + 0.213 ASN + 0.537 ASP + 40.74 ATP + 0.094 CYS + 0.283 GLN + 0.429 GLU + 0.958 GLY + 0.208 HIS + 0.389 ILE + 0.899 LEU + 0.192 LYS + 0.173 MET + 0.26 PHE + 0.56 PRO + 0.541 SER + 0.556 THR + 0.132 TRP + 0.187 TYR + 0.832 VAL = PROTEIN	0	1000
R_RNA		Macromolecule biosynthesis	Nucleotide biosynthesis	1.98 ATP + 0.708 CTP + 1.13 GTP + 0.641 UTP = 1.25 ADP + 1.25 PI + 3.21 PPI + RNA	0	1000
R_DNA		Macromolecule biosynthesis	Nucleotide biosynthesis	4.44 ATP + 0.557 DATP + 1.061 DCTP + 1.061 DGTP + 0.557 DTTP = 4.44 ADP + DNA + 4.44 PI + 3.24 PPI	0	1000
R_SM_MOL		Macromolecule biosynthesis	Other	0.012 ACP + 0.163 COA + 0.159 FAD + 0.001 FE2 + 0.001 FE3 + 0.001 FERI + 0.001 FERO + 0.274 FMN + 0.01 HEME-FE2 + 0.01 HEME-FE3 + 0.012 LIPO + 0.163 MAS + 0.012 MBT-HOLO + 0.146 MK + 0.01 MTR1P + 0.188 NAD + 0.168 NADP + 0.01 SPRMD = SMALLMOLECULES	0	1000			De Voss et al., 1999
R_PE	phosphatidylserine decarboxylase	Phospholipid synthesis, Synthesis of Phosphatidylethanolamine	Lipid biosynthesis	1.23 PS = 1.23 CO2 + PE	0	1000	4.1.1.65	Mb0445c
R_TAG	triacylglycerol synthase	triglyceride synthesis	Lipid biosynthesis	0.11 9-HEXADECENOYL-COA + 0.11 9-OCTADECENOYL-COA + 1.16 DAG + 0.11 EICOSANOYL-COA + 0.11 HEXACOSANOYL-COA + 0.22 HEXADECANOYL-COA + 0.11 NONADECANOYL-COA + 0.11 OCTADECANOYL-COA + 0.11 PENTADECANOYL-COA + 0.11 TETRACOSANOYL-COA = 1.1 COA + 1.1 PI + TAGbio	0	1000	2.3.1.75	Mb3154c OR Mb3761c OR Mb3262c OR Mb3115 OR Mb1791 OR Mb2306 OR Mb0227 OR Mb3766c OR Mb3114 OR Mb3406 OR Mb3509c OR Mb1460 OR Mb0919 OR Mb2509c	Daniel et al., 2004, Sirokova et al., 2006
R_PIMS	artificial reaction	Phosphatidylinositol mannoside (PIM) synthesis	Lipid biosynthesis	0.082 AC2PIM1 + 0.082 AC2PIM2 + 0.082 AC3PIM5 + 0.082 AC4PIM6 + 0.082 AC4PIM7 = PIMS	0	1000
R_LAM	arabinosyl transferases embC	Macromolecule biosynthesis	Lipid biosynthesis	4.5 ARAFDPP + 0.064 LM = 4.5 DPP + LAM	0	1000	2.4.2.34	Mb3822	Berg et al., 2005; Alderwick et al., 2006; Prinzis et al., 1993
R_MAPC	mycoyltransferase Antigen-85 complex (FbpA, FbpB, FbpC)	MAPC biosynthesis	Other	0.008 ARABINOGALACTAN_PEPTIDOGLYCAN + 0.238 TREHALOSEMONOMYCOLATE = MAPC + 0.238 TRE	0	1000		Mb3834c AND Mb1918c AND Mb0134c	Crick et al., 2001
R_P-L-GLX	secreted glutamine synthetase glnA1 + unknown enzymes (possibly amino acid ligases - see	poly-L-glutamate/glutamine synthesis (cell wall)	Amino acid metabolism	3.4 GLN + 3.4 GLU = P-L-GLX	0	1000	6.3.1.2	Mb2244	Harth & Horwitz, 1999; Harth et al., 2000
R_CL	cardiolipin synthase	Phospholipid synthesis, synthesis of cardiolipin	Lipid biosynthesis	0.647 CDPDG + 0.647 PG = CL + 0.647 CMP	0	1000	2.7.8.-	Mb1853
R_LM	alpha-mannosyltransferase	Lipoarabinomannan (LAM) & Lipomannan (LM) synthesis	Lipid biosynthesis	0.2 AC3PIM2 + 3.6 PPM = 3.6 DPP + LM	0	1000	2.4.1.-
R_TDM	mycoyltransferase Antigen-85 complex (FbpA, FbpB, FbpC)	Lipid biosynthesis, Synthesis of mycolic acids, MYCOLIC ACID CONDENSATION	Lipid biosynthesis	0.522 TREHALOSEMONOMYCOLATE(CY) = 0.522 TRE + TREHALOSEDIMYCOLATE	0	1000	2.3.1.-	Mb3834c AND Mb1918c AND Mb0134c	Takayama et al., 2005; Belisle et al., 1997; Puech et al, 2000
R_TMM	ABC transporters	Lipid biosynthesis, Synthesis of mycolic acids, MYCOLIC ACID CONDENSATION	Lipid biosynthesis	0.48 ATP + 0.48 TREHALOSEMONOMYCOLATE(CY) = 0.48 ADP + 0.48 PI + TREHALOSEMONOMYCOLATE	0	1000		( Mb1304c AND Mb1303c ) OR ( Mb1383 AND Mb1384 ) OR Mb0200 OR Mb1850c OR Mb1776 ( Mb1713c AND Mb1712c )	Takayama et al., 2005; Fujita et al., 2005
R_DAT	unidentified acyl transferase	synthesis of mycolipanoic, mycolipenic (phthienoic), mycolipodienoic acid and polyacyl trehalose	Lipid biosynthesis	1.38 MYCOLIPENOYL-ACP + 0.69 TRE6P = 1.38 ACP + DIACYLTREHALOSE	0	1000	hypothetical
R_PAT	unidentified acyl transferase	synthesis of mycolipanoic, mycolipenic (phthienoic), mycolipodienoic acid and polyacyl trehalose	Lipid biosynthesis	0.334 MYCOLIPANOIC-ACP + 0.668 MYCOLIPDIENOYL-ACP + 0.668 MYCOLIPENOYL-ACP + 0.334 TRE6P = 1.67 ACP + POLYACYLTREHALOSE	0	1000	hypothetical
R_MPD		synthesis of mannosyl beta-1-phosphodolichol (MPD)	Lipid biosynthesis	1.01 GDPMAN + 1.01 PHOSPHO-PENTA-METHYL-TRICONTANOYL-COA = 1.01 COA + 1.01 GDP + MPD	0	1000			Matsunaga et al., 2004
R_DIM	RND permease, mmpL7 AND drrABC transporter	Synthesis of Phthiocerol and Phenolphthiocerol, phenolphthiocerol dimycocerosate (PDIM) synthesis	Lipid biosynthesis	0.436 DIM-CYTO = DIM	0	1000		Mb2967 AND Mb2961 AND Mb2962 AND Mb2963	Jain et al., 2005; Camacho et al., 2001
R_GLUCAN			Other	5.5 GLC = GLUCAN	0	1000
R_BIOMASS - in vitro			Other	47.0 ATP + 0.022 DNA + 0.008 LAM + 0.234 MAPC + 0.17 P_L_GLX + 0.01 PE + 0.09 PIMS + 0.214 PROTEIN + 0.036 RNA + 0.05 SMALLMOLECULES + 0.02 TAGbio + 0.01 DPP = 47.0 ADP + BIOMASS + 47.0 PI	0	1000
R_BIOMASS - fast growth			Other	0.214 PROTEIN + 0.036 RNA + 0.022 DNA + 0.050 SMALLMOLECULES + 0.009 PE + 0.016 TAGbio + 0.073 PIMS + 0.006 LAM + 0.188 MAPC + 0.041 P_L_GLX + 0.012 CL + 0.053 LM + 0.012 TREHALOSEDIMYCOLATE + 0.006 TREHALOSEMONOMYCOLATE + 0.004 POLYACYLTREHALOSE + 0.002 DIACYLTREHALOSE + 0.0001 MPD + 0.002 DIM + 0.031 MYCOSIDE_B + 0.1 GLUCAN + 47 ATP = 1 BIOMASS + 47 ADP + 47 PI	0	1000
R_BIOMASS - slow growth			Other	0.229 PROTEIN + 0.013 RNA + 0.032 DNA + 0.038 SMALLMOLECULES + 0.007 PE + 0.012 TAGbio + 0.057 PIMS + 0.005 LAM + 0.145 MAPC + 0.041 P_L_GLX + 0.009 CL + 0.041 LM + 0.009 TREHALOSEDIMYCOLATE + 0.004 TREHALOSEMONOMYCOLATE + 0.003 POLYACYLTREHALOSE + 0.002 DIACYLTREHALOSE + 0.0001 MPD + 0.002 DIM + 0.024 MYCOSIDE_B + 0.1 GLUCAN + 47 ATP = 1 BIOMASS + 47 ADP + 47 PI	0	1000
R_BXT			Other	BIOMASS = BIOMASS_xt	0	1000
R800	ammonia transport via diffusion	Transport reactions, Free diffusion	Transport reaction	NH3_xt = NH3	-1000	1000
R803	passive diffucion of nitrite out of the cell	Transport reactions, Proton-linked active transport	Transport reaction	NO2_xt = NO2	-1000	1000			Sohaskey, 2005
R804	oxygen transport via diffusion	Transport reactions, Free diffusion	Transport reaction	O2_xt = O2	-1000	1000
R805	CO2 transport via diffusion	Transport reactions, Free diffusion	Transport reaction	CO2_xt = CO2	-1000	1000
R806	formate transport via diffusion	Transport reactions, Free diffusion	Transport reaction	FOR_xt = FOR	-1	1
R807	glycolate transport via diffusion	Transport reactions, Free diffusion	Transport reaction	GLYCOLATE_xt = GLYCOLATE	-1	1
R808	acetate transport via diffusion	Transport reactions, Facilitated diffusion	Transport reaction	AC_xt = AC	0	1
R809	acetaldehyde transport via facilitated diffusion	Transport reactions, Facilitated diffusion	Transport reaction	ACAL_xt = ACAL	-1	1
R810	anthranilate transport via facilitated diffusion	Transport reactions, Facilitated diffusion	Transport reaction	AN_xt = AN	-1	1
R811	citrulline transport via facilitated diffusion	Transport reactions, Facilitated diffusion	Transport reaction	CITR_xt = CITR	-1	1
R812	glycerol transport via channel/putative glycerol uptake facilitator protein	Transport reactions, Facilitated diffusion	Transport reaction	GL_xt = GL	0	1
R814	guanine transport via facilitated diffusion	Transport reactions, Facilitated diffusion	Transport reaction	GN_xt = GN	-1	1
R815	hypoxanthine transport via facilitated diffusion	Transport reactions, Facilitated diffusion	Transport reaction	HYXN_xt = HYXN	-1	1
R816	nicotinic acid transport via facilitated diffusion	Transport reactions, Facilitated diffusion	Transport reaction	NAC_xt = NAC	-1	1
R817	glyceraldehyde transport via facilitated diffusion	Transport reactions, Facilitated diffusion	Transport reaction	T3_xt = T3	-1	1
R818	urea transport via facilitated diffusion	Transport reactions, Facilitated diffusion	Transport reaction	UREA_xt = UREA	-1	1
R819	xanthine transport via facilitated diffusion	Transport reactions, Facilitated diffusion	Transport reaction	XAN_xt = XAN	-1	1
R820	L-alanine transport via ABC system	Transport reactions, Osmotic shock-sensitive active transport (ABC system)	Transport reaction	ALA_xt + ATP = ADP + ALA	0	1
R821	L-arginine transport via ABC system	Transport reactions, Osmotic shock-sensitive active transport (ABC system)	Transport reaction	ARG_xt + ATP = ADP + ARG + PI	0	1
R822	L-asparagine transport via ABC system/putative L-asparagine permease	Transport reactions, Osmotic shock-sensitive active transport (ABC system)	Transport reaction	ASN_xt + ATP = ADP + ASN + PI	0	1
R823	L-aspartate transport via ABC system	Transport reactions, Osmotic shock-sensitive active transport (ABC system)	Transport reaction	ASP_xt + ATP = ADP + ASP + PI	0	1		Mb2151
R824	Sucrose transport via ABC system/putative cellobiose transport permease	Transport reactions, Osmotic shock-sensitive active transport (ABC system)	Transport reaction	ATP + SUC_xt = ADP + PI + SUC	0	1
R825	cellobiose transport via ABC system/putative cellobiose transport permease	Transport reactions, Osmotic shock-sensitive active transport (ABC system)	Transport reaction	ATP + CELB_xt = ADP + CELB + PI	0	1
R826	L-cysteine transport via ABC system	Transport reactions, Osmotic shock-sensitive active transport (ABC system)	Transport reaction	ATP + CYS_xt = ADP + CYS + PI	0	1
R827	2,6-diaminopimelic acid transport via ABC system	Transport reactions, Osmotic shock-sensitive active transport (ABC system)	Transport reaction	ATP + DAPIM_xt = ADP + DAPIM + PI	0	1
R828	D-glutamate transport via ABC system	Transport reactions, Osmotic shock-sensitive active transport (ABC system)	Transport reaction	ATP + DGLU_xt = ADP + DGLU + PI	0	1
R829	L-glutamine binding (glnH) and transport via ABC system (glnQ)	Transport reactions, Osmotic shock-sensitive active transport (ABC system)	Transport reaction	ATP + GLN_xt = ADP + GLN + PI	0	1		Mb0419c AND Mb2594
R830	glutamate transport via ABC system	Transport reactions, Osmotic shock-sensitive active transport (ABC system)	Transport reaction	ATP + GLU_xt = ADP + GLU + PI	0	1
R831	L-histidine transport via ABC system	Transport reactions, Osmotic shock-sensitive active transport (ABC system)	Transport reaction	ATP + HIS_xt = ADP + HIS + PI	0	1		Mb0419c
R832	L-isoleucine transport via ABC system	Transport reactions, Osmotic shock-sensitive active transport (ABC system)	Transport reaction	ATP + ILE_xt = ADP + ILE + PI	0	1
R833	L-leucine transport via ABC system	Transport reactions, Osmotic shock-sensitive active transport (ABC system)	Transport reaction	ATP + LEU_xt = ADP + LEU + PI	0	1
R834	L-lysine transport via ABC system	Transport reactions, Osmotic shock-sensitive active transport (ABC system)	Transport reaction	ATP + LYS_xt = ADP + LYS + PI	0	1
R835	L-methionine transport via ABC system	Transport reactions, Osmotic shock-sensitive active transport (ABC system)	Transport reaction	ATP + MET_xt = ADP + MET + PI	0	1
R836	maltose transport via ABC system	Transport reactions, Osmotic shock-sensitive active transport (ABC system)	Transport reaction	ATP + MLT_xt = ADP + MLT + PI	0	1
R837	ornithine transport via ABC system	Transport reactions, Osmotic shock-sensitive active transport (ABC system)	Transport reaction	1 ORNxt + 1 ATP = 1 ORN + 1 ADP + 1 PI	0	1
R839	L-proline transport via ATPase	Transport reactions, Proton-linked active transport	Transport reaction	PRO_xt + ATP = PRO + ADP + PI	0	1
R840	D-ribose transport via ABC system	Transport reactions, Osmotic shock-sensitive active transport (ABC system)	Transport reaction	ATP + RIB_xt = ADP + PI + RIB	0	1
R841	sulfate transport via ABC system cysTWA and sulfate-binding lipoprotein, subI	Transport reactions, Osmotic shock-sensitive active transport (ABC system)	Transport reaction	ATP + SLF_xt = ADP + PI + SLF	0	1000		Mb2419c AND Mb2420c AND Mb2421 AND Mb2422	Wooff et al., 2002
R842	L-threonine transport via ABC system	Transport reactions, Osmotic shock-sensitive active transport (ABC system)	Transport reaction	ATP + THR_xt = ADP + PI + THR	0	1
R843	L-valine transport via ABC system	Transport reactions, Osmotic shock-sensitive active transport (ABC system)	Transport reaction	ATP + VAL_xt = ADP + PI + VAL	0	1
R844	acetate transport via proton symport	Transport reactions, Proton-linked active transport	Transport reaction	AC_xt + H = AC	0	1
R845	adenine transport via proton symport	Transport reactions, Proton-linked active transport	Transport reaction	AD_xt + H = AD	0	1
R846	adenosine transport via proton symport	Transport reactions, Proton-linked active transport	Transport reaction	ADN_xt + H = ADN	0	1
R847	2-oxoglutarate transport via proton symport	Transport reactions, Proton-linked active transport	Transport reaction	AKG_xt + H = AKG	0	1
R848	L-aspartate transport in via proton symport	Transport reactions, Proton-linked active transport	Transport reaction	ASP_xt + H = ASP	0	1
R849	L-aspartate transport via proton symport (2 H)	Transport reactions, Proton-linked active transport	Transport reaction	ASP_xt + 2.0 H = ASP	0	1
R850	L-asparate transport via proton symport (3 H)	Transport reactions, Proton-linked active transport	Transport reaction	ASP_xt + 3.0 H = ASP	0	1
R851	citrate transport via protone symport	Transport reactions, Proton-linked active transport	Transport reaction	CIT_xt + 3.0 H = CIT	0	1
R852	deoxyadenosine transport via proton symport	Transport reactions, Proton-linked active transport	Transport reaction	DA_xt + H = DA	0	1
R853	D-alanine transport via proton symport	Transport reactions, Proton-linked active transport	Transport reaction	DALA_xt + H = DALA	0	1
R854	deoxycytidine transport via proton symport	Transport reactions, Proton-linked active transport	Transport reaction	DC_xt + H = DC	0	1
R855	deoxyinosine transport via proton symport	Transport reactions, Proton-linked active transport	Transport reaction	DIN_xt + H = DIN	0	1
R856	thymidine transport via proton symport	Transport reactions, Proton-linked active transport	Transport reaction	DT_xt + H = DT	0	1
R857	deoxyuridine transport via proton symport	Transport reactions, Proton-linked active transport	Transport reaction	DU_xt + H = DU	0	1
R858	ethanol transport via proton symport	Transport reactions, Proton-linked active transport	Transport reaction	ETH_xt + H = ETH	0	1
R859	fumarate transport via proton symport (2 H)	Transport reactions, Proton-linked active transport	Transport reaction	FUM_xt + 2.0 H = FUM	0	1
R860	fumarate transport via proton symport (3 H)	Transport reactions, Proton-linked active transport	Transport reaction	FUM_xt + 3.0 H = FUM	0	1
R861	4-aminobutyrate transport via proton symport	Transport reactions, Proton-linked active transport	Transport reaction	GABA_xt + H = GABA	0	1
R862	D-galactose transport in via proton symport	Transport reactions, Proton-linked active transport	Transport reaction	GLAC_xt + H = GLAC	0	1
R863	D-glucose uptake via proton symport	Transport reactions, Proton-linked active transport	Transport reaction	GLC_xt + H = GLC	0	1
R864	L-glutamate efflux via proton symport	Transport reactions, Proton-linked active transport	Transport reaction	GLU_xt + H = GLU	0	1
R865	D-gluconate transport via proton symport/putative gluconate permease	Transport reactions, Proton-linked active transport	Transport reaction	GLUC_xt + H = GLUC	0	1
R866	glycine transport via proton symport	Transport reactions, Proton-linked active transport	Transport reaction	GLY_xt + H = GLY	0	1
R867	guanosine transport via proton symport	Transport reactions, Proton-linked active transport	Transport reaction	GSN_xt + H = GSN	0	1
R868	L-histidine transport via proton symport	Transport reactions, Proton-linked active transport	Transport reaction	H + HIS_xt = HIS	0	1
R869	L-histidine transport via proton symport	Transport reactions, Proton-linked active transport	Transport reaction	HIS = H + HIS_xt	0	1
R870	L-isoleucine transport via proton symport	Transport reactions, Proton-linked active transport	Transport reaction	H + ILE_xt = ILE	0	1
R871	L-isoleucine transport via proton symport	Transport reactions, Proton-linked active transport	Transport reaction	ILE = H + ILE_xt	0	1
R872	inosine transport via proton symport	Transport reactions, Proton-linked active transport	Transport reaction	H + INS_xt = INS	0	1
R873	D-lactate transport via proton symport	Transport reactions, Proton-linked active transport	Transport reaction	H + LAC_xt = LAC	0	1
R874	L-leucine transport via proton symport	Transport reactions, Proton-linked active transport	Transport reaction	H + LEU_xt = LEU	0	1
R875	L-leucine transport via proton symport	Transport reactions, Proton-linked active transport	Transport reaction	LEU = H + LEU_xt	0	1
R876	L-lactate transport via proton symport/putative L-lactate permease	Transport reactions, Proton-linked active transport	Transport reaction	H + LLAC_xt = LLAC	0	1
R877	L-lysine reversible transport via proton symport	Transport reactions, Proton-linked active transport	Transport reaction	H + LYS_xt = LYS	0	1
R878	L-lysine reversible transport via proton symport	Transport reactions, Proton-linked active transport	Transport reaction	LYS = H + LYS_xt	0	1
R879	malate transport via proton symport (2 H)	Transport reactions, Proton-linked active transport	Transport reaction	2.0 H + MAL_xt = MAL	0	1
R880	malate transport via proton symport (3 H)	Transport reactions, Proton-linked active transport	Transport reaction	3.0 H + MAL_xt = MAL	0	1
R881	L-phenylalanine transport via proton symport	Transport reactions, Proton-linked active transport	Transport reaction	H + PHE_xt = PHE	0	1
R882	phosphate reversible transport via symport/ phosphate transport protein	Transport reactions, Proton-linked active transport	Transport reaction	H + PI_xt = PI	0	1
R883	L-proline transport via proton symport	Transport reactions, Proton-linked active transport	Transport reaction	H + PRO_xt = PRO	0	1		Mb2302
R884	L-proline transport via proton symport	Transport reactions, Proton-linked active transport	Transport reaction	PRO = H + PRO_xt	0	1
R885	pyruvate transport via proton symport	Transport reactions, Proton-linked active transport	Transport reaction	H + PYR_xt = PYR	0	1
R886	L-serine transport via proton symport	Transport reactions, Proton-linked active transport	Transport reaction	H + SER_xt = SER	0	1
R887	L-serine transport via proton symport	Transport reactions, Proton-linked active transport	Transport reaction	SER = H + SER_xt	0	1
R888	succinate transport via proton symport (2 H)	Transport reactions, Proton-linked active transport	Transport reaction	2.0 H + SUCC_xt = SUCC	0	1
R889	succinate transport via proton symport (3 H)	Transport reactions, Proton-linked active transport	Transport reaction	3.0 H + SUCC_xt = SUCC	0	1
R890	succinate efflux via proton symport	Transport reactions, Proton-linked active transport	Transport reaction	SUCC = H + SUCC_xt	0	1
R891	L-threonine transport via proton symport	Transport reactions, Proton-linked active transport	Transport reaction	H + THR_xt = THR	0	1
R892	L-threonine transport via proton symport	Transport reactions, Proton-linked active transport	Transport reaction	THR = H + THR_xt	0	1
R893	L-tryptophan transport via proton symport	Transport reactions, Proton-linked active transport	Transport reaction	H + TRP_xt = TRP	0	1
R894	L-tyrosine transport via proton symport	Transport reactions, Proton-linked active transport	Transport reaction	H + TYR_xt = TYR	0	1
R895	uracil transport via proton symport	Transport reactions, Proton-linked active transport	Transport reaction	H + URA_xt = URA	0	1
R896	uridine transport via proton symport	Transport reactions, Proton-linked active transport	Transport reaction	H + URI_xt = URI	0	1
R897	L-valine transport via proton symport	Transport reactions, Proton-linked active transport	Transport reaction	H + VAL_xt = VAL	0	1
R898	L-valine transport via proton symport	Transport reactions, Proton-linked active transport	Transport reaction	VAL = H + VAL_xt	0	1
R899	fructose transport via PEP:PTS	Transport reactions, Other transport, PTS:PEP transport system	Transport reaction	FRU_xt + PEP = F6P + PYR	0	1
R900	fructose transport via PEP:PTS	Transport reactions, Other transport, PTS:PEP transport system	Transport reaction	FRU_xt + PEP = F1P + PYR	0	1	2.7.1.69
R901	D-mannose transport via PEP:PTS	Transport reactions, Other transport, PTS:PEP transport system	Transport reaction	MAN_xt + PEP = MAN6P + PYR	0	1	2.7.1.69
R902	trehalose transport via PEP:PTS	Transport reactions, Other transport, PTS:PEP transport system	Transport reaction	PEP + TRE_xt = PYR + TRE6P	0	1	2.7.1.69
R903	lysine/cadaverine antiporter	Transport reactions, Other transport, Antiporters	Transport reaction	CADA + H + LYS_xt = CADA_xt + LYS	0	1
R904	citrate transport via succinate antiport	Transport reactions, Other transport, Antiporters	Transport reaction	CIT_xt + SUCC = CIT + SUCC_xt	0	1
R905	succinate/fumarate antiporter	Transport reactions, Other transport, Antiporters	Transport reaction	FUM_xt + SUCC = FUM + SUCC_xt	0	1
R907	fatty acid transport protein (FATP)	Transport reactions, Fatty Acid transport	Transport reaction	PROPANOATE_xt = PROPANOATE	0	1
R908	fatty acid transport protein (FATP)	Transport reactions, Fatty Acid transport	Transport reaction	HEXANOATE_xt = HEXANOATE	0	1
R909	fatty acid transport protein (FATP)	Transport reactions, Fatty Acid transport	Transport reaction	HEXACOSANOATE_xt = HEXACOSANOATE	0	1
R910	fatty acid transport protein (FATP)	Transport reactions, Fatty Acid transport	Transport reaction	TETRACOSANOATE_xt = TETRACOSANOATE	0	1
R911	fatty acid transport protein (FATP)	Transport reactions, Fatty Acid transport	Transport reaction	TETRADECANOATE_xt = TETRADECANOATE	0	1
R912	fatty acid transport protein (FATP)	Transport reactions, Fatty Acid transport	Transport reaction	EICOSANOATE_xt = EICOSANOATE	0	1
R913	fatty acid transport protein (FATP)	Transport reactions, Fatty Acid transport	Transport reaction	PENTADECANOATE_xt = PENTADECANOATE	0	1
R914	fatty acid transport protein (FATP)	Transport reactions, Fatty Acid transport	Transport reaction	HEPTADECANOATE_xt = HEPTADECANOATE	0	1
R915	fatty acid transport protein (FATP)	Transport reactions, Fatty Acid transport	Transport reaction	NONADECANOATE_xt = NONADECANOATE	0	1
R916	fatty acid transport protein (FATP)	Transport reactions, Fatty Acid transport	Transport reaction	HEXADECANOATE_xt = HEXADECANOATE	0	1			Hirsch et al., 1998
R917	fatty acid transport protein (FATP)	Transport reactions, Fatty Acid transport	Transport reaction	9-HEXADECENOATE_xt = 9-HEXADECENOATE	0	1
R918	fatty acid transport protein (FATP)	Transport reactions, Fatty Acid transport	Transport reaction	9-OCTADECENOATE_xt = 9-OCTADECENOATE	0	1
R919	fatty acid transport protein (FATP)	Transport reactions, Fatty Acid transport	Transport reaction	PENTADECANOATE_xt = PENTADECANOATE	0	1
R920	fatty acid transport protein (FATP)	Transport reactions, Fatty Acid transport	Transport reaction	DODECANOATE_xt = DODECANOATE	0	1
R921	TAG transporter	Transport reactions, Fatty Acid transport	Transport reaction	TAG_xt = TAGcat	0	1
R922	host lipid transport	Transport reactions, Fatty Acid transport	Transport reaction	PHOSPHATIDYLCHOLINE_xt = PHOSPHATIDYLCHOLINE	0	1
R923	mycobactin-mediated iron uptake	Transport reactions, cofactor transport, Iron	Transport reaction	ATP + FE3_xt + 0.001 MBTSEC + 0.001 MBTWALL = ADP + FE3 + PI	0	1000
R924	iron uptake via citrate	Transport reactions, cofactor transport, Iron	Transport reaction	CIT_xt + FE3_xt = CIT + FE3	0	1000
R925	biotin transport	Transport reactions, cofactor transport, Biotin	Transport reaction	BIOTIN_xt = BIOTIN	0	1000
R926	Cobalt transport	Transport reactions, cofactor transport, Cobalt	Transport reaction	CO-II_xt = CO-II	0	1000
R927	Molybdenum transport	Transport reactions, cofactor transport, Molybdenum	Transport reaction	MO2_xt = MO2	0	1000
R928	secreted protease	Transport reactions, secreted permease	Transport reaction	BSA = 0.05 ALA_xt + 0.05 ARG_xt + 0.05 ASN_xt + 0.05 ASP_xt + 0.05 CYS_xt + 0.05 GLN_xt + 0.05 GLU_xt + 0.05 GLY_xt + 0.05 HIS_xt + 0.05 ILE_xt + 0.05 LEU_xt + 0.05 LYS_xt + 0.05 MET_xt + 0.05 PHE_xt + 0.05 PRO_xt + 0.05 SER_xt + 0.05 THR_xt + 0.05 TRP_xt + 0.05 TYR_xt + 0.05 VAL_xt	-1	1
R929	Electrophile x transport	Transport reactions, electrophile x	Transport reaction	ELECTROPHILE-X_xt = ELECTROPHILE-X	-1	1
R930	H2X transport	Transport reactions, H2X	Transport reaction	H2X_xt = H2X	-1	1
R931	N acetyl S conjugate	Transport reactions, N acetyl S conjugate	Transport reaction	N-ACETYL-S-CONJUGATE_xt = N-ACETYL-S-CONJUGATE	-1	1
R932	cholesterol uptake (mce4 locus and supAB and mceG)	Transport reactions, cholesterol	Transport reaction	CHOLESTEROLxt = CHOLESTEROL	0	1		Mb3524c AND Mb3525c AND Mb3526c AND Mb3527c AND Mb3528c AND Mb3529c AND Mb3530c AND Mb3531c AND Mb0674
R933	3-beta-hydroxysteroid dehydrogenase, hsd	cholesterol degradation	Other	CHOLESTEROL = 4ADSD	0	1000		Mb1136c
R934	3-ketosteroid-delta-1-dehydrogenase, kstD	cholesterol degradation	Other	4ADSD = ADD	0	1000		Mb3567
R935	KSH, 3-ketosteroid 9a-hydroxylase comprised of KshA (oxygenase) and KshB (oxygenase-reductase)	cholesterol degradation	Other	ADD = 9OHADD	0	1000		Mb3556 AND Mb3602 AND Mb3603
R936	non-enzymatic	cholesterol degradation	Other	9OHADD = 3HSA	0	1000
R937	oxygenase of 3-HSA 4-hydroxylase hsaA, reductase of 3-HSA 4-hydroxylase, hsaB	cholesterol degradation	Other	3HSA = 34DHSA	0	1000		Mb3598c AND Mb3601c
R938	3,4-DHSA dioxygenase, hsaC	cholesterol degradation	Other	34DHSA = 49DHSA	0	1000		Mb3599c
R939	MCP hydrolase, hsaD	cholesterol degradation	Other	49DHSA = DOHNAA	0	1000		Mb3600c
R940	degradation of C and D rings - precise pathway unclear	cholesterol degradation	Other	DOHNAA + 3 COA = 4ANDROSTENEDIONE + 2 PROPIONYLCOA + ACCOA	0	1000		Mb3532c AND Mb3568 AND Mb3534 AND Mb3535 AND Mb3536 AND Mb3544c AND Mb3545 AND Mb3552 AND Mb3553
R941	degradation of 4-androstene-3,17-dione - precise pathway unclear	cholesterol degradation	Other	4ANDROSTENEDIONE + 3 COA = 3 PROPIONYLCOA + PYR	0	1000		Mb3600c AND Mb3564c AND Mb3565c AND Mb3566c

## Sheet: Metabolite names
Genome scale metabolic network - metabolite names
(n)POLYP	(polyphosphate)(n)
(n_1)POLYP	(polyphosphate)(n-1)
1_AMINO_PROPAN_2_OL	1-amino-propan-2-ol
13PDG	1,3-diphosphateglycerate
2_PHOSPHO_L_LACTATE	2-phospho-L-lactate
2A3KB	2-amino-3-oxobutanoate
2MBECOA	2-methylbut-2-enoyl-CoA (tiglyl-CoA, 2-methylcrotonoyl-CoA)
2MBUTCOA	S-2-methyl-butyryl-CoA
2MBUTLIPO	enzyme_N6-(S-[2-methylpropanoyl]dihydrolipoyl)lysine
2METHYLCISACONITATE	2-methyl-cis-aconitate
2METHYLCITRATE	2-methylcitrate
2PCDPMDE	2-phospho-4-(cytidine_5'-diphospho)-2-C-methyl-D-erythritol
2PG	2-phosphoglycerate
34DHSA	3,4_dihydroxy_9,10_seco_nandrost_1,3,5(10)_triene_9,17_dione
3DDAH7P	3-deoxy-D-arabino-heptulosonate-7-phosphate
3HSA	3_hydroxy_9,10_seconandrost_1,3,5(10)_triene_9,17_dione
3MBECOA	3-methylbut-2-enoyl-CoA (3-methylcrotonyl-CoA)
3MBUTCOA	S-3-methyl-butyryl-CoA
3MBUTLIPO	enzyme_N6-(S-[3-methylbutanoyl]dihydrolipoyl)lysine
3PG	3-phosphoglycerate
3PSER	3-phospho-serine
3PSME	5-enolpyruvyl-shikimate-3-phosphate
49DHSA	4,5–9,10_diseco_3_hydroxy_5,9,17_trioxoandrosta_1(10),2_diene_4_oic acid
4ADSD	4_androstene_3,17_dione
4ANDROSTENEDIONE	4 androstenedione
4HPP	p-hydroxyphenylpyruvate
4PPNCYS	R-4'-phosphopantothenoyl-L-cysteine
4PPNTE	pantetheine_4'-phosphate
4PPNTO	D-4'-phosphopantothenate
5_AMINO_LEVULINATE	5-amino-levulinate
5MTA	5'-methylthioadenosine
7_8_DIAMINONONANOATE	7,8-Diaminononanoate
8_AMINO7_OXONONANOATE	8-amino-7-oxononanoate
9_HEXADECENOATE	9-hexadecenoate
9_HEXADECENOATE_xt	external 9-hexadecenoate
9_HEXADECENOYL_ACP	9-hexadecenoyl-ACP
9_HEXADECENOYL_COA	9-hexadecenoyl-CoA
9_OCTADECENOATE	9-octadecenoate
9_OCTADECENOATE_xt	external 9-octadecenoate
9_OCTADECENOYL_ACP	9-octadecenoyl-ACP
9_OCTADECENOYL_COA	9-octadecenoyl-CoA
9OHADD	9α_hydroxy_1,4_androstadiene_3,17_dione;
A160GL3P	A160GL3P
A6RP	5-amino-6-(5'-phosphoribosylamino)uracil
A6RP5P	5-amino-6-(5'-phosphoribitylamino)uracil
A6RP5P2	5-amino-6-(5'-phosphoribosylamino)uracil
AACCOA	acetoacetyl-CoA
ABUT	2-aceto-2-hydroxy-butyrate
AC	acetate
AC_xt	external acetate
AC1PIM1	acyl phosphatidylinositol mannoside
AC1PIM2	acyl phosphatidylinositol mannoside di_mannose
AC1PIM3	di_acyl phosphatidylinositol mannoside di_mannose
AC2PIM1	tri_acyl phosphatidylinositol mannoside di_mannose
AC2PIM2	di-acyl phosphatidylinositol mannoside di-mannose
AC2PIM3	di-acyl phosphatidylinositol mannoside tri-mannose
AC3PIM1	tri-acyl phosphatidylinositol mannoside
AC3PIM2	tri-acyl phosphatidylinositol di-mannose
AC3PIM3	tri-acyl phosphatidylinositol tri-mannose
AC3PIM4	tri-acyl phosphatidylinositol 4-mannose
AC3PIM5	tri-acyl phosphatidylinositol 5-mannose
AC4PIM1	4-acyl phosphatidylinositol mannoside
AC4PIM2	tri-acyl phosphatidylinositol di-mannose
AC4PIM3	tri-acyl phosphatidylinositol tri-mannose
AC4PIM5	tri-acyl phosphatidylinositol 5-mannose
AC4PIM6	tri-acyl phosphatidylinositol 6-mannose
AC4PIM7	tri-acyl phosphatidylinositol 7-mannose
ACACP	acetyl-ACP
ACAL	acetaldehyde
ACAL_xt	external acetaldehyde
ACCOA	acetyl-CoA
ACETYLP	acetylphosphate
ACLAC	2-acetolactate
ACP	acyl-carrier-protein
ACRCOA	acrylyl-CoA
ACTAC	acetoacetate
ACYL_MAS	acyl-mas
ACYL_TRE_S_COA	acyl-tre-s-coa
AD	adenine
AD_xt	external adenine
ADCHOR	4-amino-4-deoxychorismate
ADD	1,4_androstadiene_3,17_dione
ADENOSYL_COBRATE	adenosyl-cobyrate
ADENOSYL_COBRINICACID_A_C_DIAMIDE	adenosyl-cobyrinic acid a,c-diamide
ADENOSYLCOBINAMIDE	adenosylcobinamide
ADENOSYLCOBINAMIDE_GDP	adenosylcobinamide-GDP
ADENOSYLCOBINIMIDE_P	adenosylcobinamide-P
ADLIPO	enzyme_N6-(S-acetyldihydrolipoyl)lysine
ADN	adenosine
ADN_xt	external adenosine
ADOCBL	adenosylcobalamin
ADP	adenosine-diphosphate
AGL3P	1-acyl-sn-glycerol-3P
AHHMD	2-amino-4-hydroxy-6-hydroxymethyl-7,8-dihydropteridine_diphosphate
AHHMP	6-hydroxymethyl-dihydropterin
AHMMP	hydroxymethylpyrimidine
AHTD	7,8-dihydroneopterin_3'-triphosphate
AICAR	amino-4-imidazolecarboxamide_ribotide
AIR	5-aminoimidazole_ribonucleotide
AKG	α-ketoglutarate
AKG_xt	external α-ketoglutarate
AKP	2-dehydropantoate
ALA	D-alanine
ALA_xt	external D-alanine
ALAALA	D-alanyl-D-alanine
AMINOACETONE	aminoacetone
AMP	adenosine-monophosphate
AMPMP	hydroxymethylpyrimidine_phosphate
AN	anthranilate
AN_xt	external anthranilate
APO_LIPO	apolipo protein
APS	adenylyl-sulfate
ARA[1]GALACTANDPP	arabinogalactan_peptidoglycan
ARABINOGALACTAN_PEPTIDOGLYCAN	arabinogalactan-decaprenylphosphate
ARABINOGALACTANDPP	arabinogalactan_decaprenylphosphate
ARAFDPP	arabinofuranose-decaprenylphosphate
ARG	L-arginine
ARG_xt	external L-arginine
ARGSUCC	L-arginino-succinate
ARP	α-ribazole 5'-phosphate
ASER	O-acetyl-L-serine
ASN	L-asparagine
ASN_xt	external L-asparagine
ASP	L-aspartate
ASP_xt	external L-aspartate
ASP4P	L-aspartyl-4-phosphate
ASPSA	L-aspartate-semialdehyde
ASUC	adenylo-succinate
ATP	adenosine-triphosphate
bALA	β-alanine
bDG1P	β-D-Glucose_1-phosphate
bDG6P	β-D-glucose-6-phosphate
bDGLC	β-D-glucose
BETA_KETO_C22_ACYL_ACP	beta-keto-c22-acyl-acp
BIOMASS	biomass
BIOMASS_xt	biomass
BIOTIN	biotin
BIOTIN_BCCP	biotin-BCCP
BIOTIN_CO2	BCCP-biotin-CO2
BIOTIN_xt	external biotin
BSA	bovine serum albumin
BUTANOYL_COA	butanoyl-CoA
C78_3_OXY_MYCOLATE_ENZ	3-oxo-C78-α-mycolate-ENZ
C78MYCOLATE_ENZ	C78-α-mycolate-ENZ
C78MYCOLATE_PP	C78-α-mycolate-PP
CAASP	carbamoyl-L-aspartate
CADA	cadaverine
CADA_xt	external cadaverine
CAIR	4-carboxyaminoimidazole_ribonucleotide
cAMP	cyclic-AMP
CAP	carbamoyl-phosphate
CBHCAP	3-carboxy-2-hydroxy-4-methylpentanoate
CDP	cytidine-diphosphate
CDPDAG_TBA	CDP-diacylglycerol-TBA
CDPDG	CDP-diacylglycerol
CDPMDE	4-(cytidine_5'-diphospho)-2-C-methyl-D-erythritol
CELB	cellobiose
CELB_xt	external cellobiose
cGMP	cyclic-GMP
CHOLESTEROL	cholesterol
CHOLESTEROL_xt	external cholesterol
CHOR	chorismate
CIS_DELTA_13_ENOYL_C32_ACYL_ACP	cis-delta-13-enoyl-c32-acyl-acp
CIS_DELTA_19_ENOYL_C38_ACYL_ACP	cis-delta-19-enoyl-c38-acyl-acp
CIS_DELTA_2_19,31_ENOYL_C50_ACYL_ACP	cis-delta-2-19,31-enoyl-c50-acyl-acp
CIS_DELTA_2_19,37_ENOYL_C56_ACYL_ACP	cis-delta-2-19,37-enoyl-c56-acyl-acp
CIS_DELTA_2_3,15_ENOYL_C34_ACYL_ACP	cis-delta-2-3,15-enoyl-c34-acyl-acp
CIS_DELTA_2_3,21_ENOYL_C40_ACYL_ACP	cis-delta-2-3,21-enoyl-c40-acyl-acp
CIS_DELTA_3_DODECANOYL_COA	cis-delta-3-dodecanoyl-coa
CIS_DELTA_3_ENOYL_C22_ACYL_ACP	cis-delta-3-enoyl-c22-acyl-acp
CIS_DELTA_37_ENOYL_DIMETHY_HYDROXY_C56_ACYL_ACP	cis-delta-37-enoyl-dimethy-hydroxy-c56-acyl-acp
CIS_DELTA_37_ENOYL_METHY_HYDROXY_C56_ACYL_ACP	cis-delta-37-enoyl-methy-hydroxy-c56-acyl-acp
CIS_DELTA_5_TETRADECANOYL_COA	cis-delta-5-tetradecanoyl-coa
CIS_KETO_MEROACYL_ACP	cis-keto-meroacyl-acp
CIS_METHOXY_MEROACYL_ACP	cis-methoxy-meroacyl-acp
CISACONITATE	cisaconitate
CIT	citrate
CIT_xt	external_citrate
CITR	citrulline
CITR_xt	external citrulline
CL	cardiolipin
CMP	cytidine-monophosphate
CO_II	Co2+ (cobalt ion)
CO_II_xt	external Co2+ (cobalt ion)
CO2	carbon_dioxide
CO2_xt	external_carbon_dioxide
COA	coenzyme_A
COB_I	coenzyme B12
COB_I_RINICACID_A_C_DIAMIDE	cob(I)yrinic acid a,c-diamide
COB_II	COB-II
COB_II_RINICACID_A_C_DIAMIDE	cob(II)yrinic acid a,c-diamide
COB_III	COB-III
COPROPORPHYRINOGEN_III	coproporphyrinogen_III
CPAD5P	1-(o-carboxyphenylamino)-1'-deoxyribulose-5'-phosphate
CTP	cytidine-5'-triphosphate
CYCLOPROPYL_MEROACYL_ACP	cyclopropyl-meroacyl-acp
CYS	L-cysteine
CYS_NG_INS	desacetylmycothiol_(1-D-myo-inosityl-2-(L-cysteinyl)amido-2-deoxy-α-D-glucopyranoside)
CYS_xt	external_L-cysteine
D_3_HYDROXY_C22_ACYL_ACP	D-3-hydroxy-c22-acyl-acp
D6PGC	6-phospho-D-gluconate
D6PGL	D-glucono-δ-lactone-6-phosphate
D6RP5P	2,5-diamino-6-(ribosylamino)-4-(3H)-pyrimidinone_5'-phosphate
D8RL	6,7-dimethyl-8-(1-D-ribityl)lumazine
DA	deoxyadenosine
DA_xt	external_deoxyadenosine
DADP	deoxyadenosine-diphosphate
DAG	1,2-diacylglycerol
DALA	D-alanine
DALA_xt	external_D-alanine
DAPIM	L,L-diaminopimelate
DAPIM_xt	external_L,L-diaminopimelate
DATP	deoxyadenosine-triphosphate
DB4P	2,5-diamino-6-(ribosylamino)-4-(3H)-pyrimidinone_5'-phosphate
DC	deoxycytidine
DC_xt	external_deoxycytidine
DCDP	deoxycytidine-diphosphate
DCMP	deoxycytidine_monophosphate
DCTP	deoxycytidine-triphosphate
DECANOATE	decanoate
DECANOYL_COA	decanoyl-CoA
DETHIOBIOTIN	dethiobiotin
DGDP	deoxyguanosine-diphosphate
DGLU	D-glutamate
DGLU_xt	external_D-glutamate
DGLYCERATE	D-glycerate
DGMP	deoxyguanosine-monophosphate
DGTP	deoxyguanosine-triphosphate
DHAP	dihydroxyacetone-phosphate
DHF	7,8-dihydrofolate
DHLIPOYLPROTEIN	enzyme_N6-(dihydrolipoyl)lysine
DHMVA	2,3-dihydroxy-3-methylvalerate
DHN	1,4-dihydroxy-2-naphthoate
DHP	dihydro-neo-pterin
DHPT	7,8-dihydropteroate
DHSK	3-dehydro-shikimate
DIACYLTREHALOSE	diacyltrehalose.
DIHYDRODIPICOLINATE	L-2,3-dihydrodipicolinate
DIHYDROXYMETHYLPENTANOATE	Dihydroxy-methylpentanoate
DIM	dimycocerosate
DIM_CYTO	cytoplasmic_dimycocerosate
DIMGP	D-erythro-imidazole-glycerol-phosphate
DIN	deoxyinosine
DIN_xt	external_deoxyinosine
DLIPO	dlipo
DMB	dimethylbenzimidazole
DMK	3-demethylubiquinone-8
DMPP	dimethylallyl-pyrophosphate
DNA	deoxyribonucleic acid
DOCOSANOATE	docosanoate
DOCOSANOYL_ACP	docosanoyl-ACP
DOCOSANOYL_COA	docosanoyl-CoA
DODECANOATE	dodecanoate
DODECANOATE_xt	external_dodecanoate
DODECANOYL_COA	dodecanoyl-CoA
DOHNAA	9,17_dioxo_1,2,3,4,10,19_hexanorandro_stan_5_oic acid
DOROA	dihydroorotate
DPCOA	dephospho-CoA
DPP	dimethylallyl-pyrophosphate
DPPPR	decaprenylphosphoryl_beta_D_5_phosphoribose
DPPR	decaprenylphosphoryl_beta_D_5_ribose
DQT	3-dehydroquinate
DR1P	deoxyribose-1-phosphate
DR5P	deoxyribose-5-phosphate
DT	Dithiothreitol
DT_xt	external_Dithiothreitol
DTDP	deoxythymidine-5'-diphosphate
DTDP4DH6DGLC	dTDP-4-dehydro-6-deoxy-D-glucose
DTDP4DH6DMAN	dTDP-4-dehydro-6-deoxy-L-mannose
DTDPGLC	dTDP-glucose
DTDPRHAM	dTDP-α-L-rhamnose
DTMP	deoxythymidine 5'-phosphate
DTTP	deoxythymidine 5'-triphosphate
DU	deoxyuridine
DU_xt	external_deoxyuridine
DUDP	deoxyuridine-diphosphate
DUMP	deoxyuridine-phosphate
DUTP	deoxyuridine-triphosphate
DX5P	1-deoxy-D-xylulose 5-phosphate
E4P	D-erythrose-4-phosphate
EICOSANOATE	eicosanoate
EICOSANOATE_xt	external_eicosanoate
EICOSANOYL_ACP	eicosanoyl-ACP
EICOSANOYL_COA	eicosanoyl-CoA
ELECTROPHILE_X	electrophile-x
ELECTROPHILE_X_xt	external_electrophile-x
ETH	ethanol
ETH_xt	external_ethanol
F1P	fructose-1-phosphate
F420	coenzyme F420
F420_0	F420-0
F6P	D-fructose-6-phosphate
FAD	flavin adenine dinucleotide
FADH2	flavin adenine dinucleotide reduced
FDP	fructose-1,6-bisphosphate
FE2	ferrous iron
FE3	ferric iron
FE3_xt	external ferric iron
FERI	oxidized ferredoxin
FERO	reduced ferredoxin
FGAM	5-phosphoribosyl-N-formylglycineamidine
FGAR	5'-phosphoribosyl-N-formylglycineamide
FMN	flavin_mononucleotide
FMNH2	flavin_mononucleotide reduced
FO	FO
FOR	formate
FOR_xt	external_formate
FPP	trans, trans-farnesyl diphosphate
FRU	fructose
FRU_xt	N10-formyl-THF
FTHF	4-fumaryl-acetoacetate
FUACAC	β-L-fucose_1-phosphate
FUM	fumarate
FUM_xt	external_fumarate
G1P	α-D-glucose_1-phosphate
G3P	D-glyceraldehyde-3-phosphate
G6P	β-D-glucose-6-phosphate
GA1P	D-glucosamine-1-phosphate
GA6P	D-glucosamine-6-phosphate
GABA	4-aminobutyrate_(GABA)
GABA_xt	external_4-aminobutyrate_(GABA)
GAL1P	α-D-galactose_1-phosphate
GALACTANDPP	galactan-decaprenylphosphate
GAR	5-phospho-ribosyl-glycineamide
GDP	guanosine_diphosphate
GDPDHDOGAL	GDP_4_dehydro_6_L_deoxygalactose
GDPDHDOMAN	GDP-4-dehydro-6-deoxy-D-mannose
GDPFUC	GDP_L_fucose
GDPMAN	guanosine_diphosphate_mannose
GGPP	geranylgeranyl_diphosphate
GL	Glycerol
GL_xt	external_Glycerol
GL3P	Glycerol 3 phosphate
GLAC	D-galactose
GLAC_xt	external_D-galactose
GLAL	glycolaldehyde
GLC	β-D-glucose
GLC_xt	external_β-D-glucose
GLN	glutamine
GLN_xt	external_glutamine
GLU	glutamate
GLU_xt	external glutamate
GLU1SEMIALD	glutamate-1-semialdehyde
GLUC	gluconate
GLUC_xt	external gluconate
GLUCAN	glucan
GLUGSAL	L-glutamate_γ-semialdehyde
GLUP	L-glutamate-5-phosphate
GLX	glyoxylate
GLY	glycine
GLY_xt	external glycine
GLYCOLATE	glycolate
GLYCOLATE_xt	external glycolate
GMP	guanosine-monophosphate
GN	guanine
GN_xt	external guanine
GPP	geranyl-PP
GSN	guanosine
GSN_xt	external guanosine
GTP	guanosine-triphosphate
H	proton
H2O2	hydrogen_peroxide
H2S	hydrogen_sulfide
H2SO3	sulfurous_acid_
H2X	H2X
H2X_xt	external H2X
HBA	salicylate_(o-hydroxybenzoic_acid)
HBARHAM1	hbarham1
HBARHAM2	hbarham2
HCO3	bicarbonate
HCYS	L-homocysteine
HEME_FE2	heme-fe2
HEME_FE3	heme-fe3
HEMT	4-methyl-5-(β-hydroxyethyl)thiazole
HEPPP	heppp
HEPTADECANOATE	heptadecanoate
HEPTADECANOATE_xt	external heptadecanoate
HEPTADECANOYL_ACP	heptadecanoyl-ACP
HEPTADECANOYL_COA	heptadecanoyl-CoA
HEPTANOYL_COA	heptanoyl-CoA
HEXACOSANOATE	hexacosanoate
HEXACOSANOATE_xt	external hexacosanoate
HEXACOSANOYL_ACP	hexacosanoyl-ACP
HEXACOSANOYL_COA	hexacosanoyl-CoA
HEXACOSANOYL_COA_CO2	hexacosanoyl-CoA-CO2
HEXADECANOATE	hexadecanoate
HEXADECANOATE_xt	external hexadecanoate
HEXADECANOYL_ACP	hexadecanoyl-ACP
HEXADECANOYL_COA	hexadecanoyl-COA
HEXADECANOYL_MAS	hexadecanoyl-MAS
HEXANOATE	hexanoate
HEXANOATE_xt	external hexanoate
HEXANOYL_ACP	hexanoyl-ACP
HEXANOYL_COA	hexanoyl-CoA
HIBUT	3-hydroxy-isobutyrate
HIBUTCOA	3-hydroxy-isobutyryl-CoA
HIS	L-histidine
HIS_xt	external histidine
HISOL	histidinol
HISOLP	L-histidinol-phosphate
HMB4PP	1-hydroxy-2-methyl-2-(E)-butenyl_4-diphosphate
HMBUTCOA	3-hydroxybutyryl-CoA
HMGLUTCOA	3-hydroxy-3-methyl-glutaryl-CoA
HOMOGEN	homogentisate
HPPP	hppp
HSER	homoserine
HYDROGENOBYRINATE	hydrogenobyrinate
HYDROGENOBYRINATE_A_C_DIAMIDE	hydrogenobyrinate_a,c_diamide
HYDROXYAKG	D-4-hydroxy-2-keto-glutarate
HYDROXYGLU	D-4-hydroxy-glutarate
HYDROXYMETHYLBILANE	hydroxymethylbilane
HYDROXYPHTHIOCERANOYL_COA	hydroxyphthioceranoyl-CoA
HYXN	hypoxanthine
HYXN_xt	external hypoxanthine
IBUTCOA	ibutcoa
IBUTLIPO	ibutlipo
ICHOR	isochorismate
ICIT	isocitrate
IGP	indole-3-glycerol-phosphate
ILE	L-isoleucine
ILE_xt	external L-isoleucine
IMACP	imidazole_acetol-phosphate
IMP	inosine-5'-phosphate
INS	inosine
INS_xt	external inosine
IP	inositol_phosphate
IPP	Δ3-isopentenyl-PP
IPPMAL	2-isopropylmalate
ISUCC	iminoaspartate_(α-iminosuccinate)
LAC	D-lactate
LAC_xt	external D-lactate
LAM	lipoarabinomannan
LEU	L-leucine
LEU_xt	external L-leucine
LIPID1	lipid1
LIPID2	lipid2
LIPID2_AMIDATED	lipid2-amidated
LIPO	enzyme N6-(lipoyl)lysine
LIPOYLPROTEIN	H-protein-(lipoyl)lysine
LLAC	lactate
LLAC_xt	external lactate
LLCT	cystathionine
LM	lipomannan
LPPG	LPPG
LYS	L-lysine
LYS_xt	external L-lysine
MAACCOA	maacoa
MACAC	4-maleyl-acetoacetate
MACRCOA	methylacrylyl-CoA
MAG	monoacylglycerol
MAHMPPP	4-amino-5-hydroxymethyl-2-methylpyrimidine-pyrophosphate
MAL	malate
MAL_xt	external malate
MALACP	malonyl-ACP
MALCOA	malonyl-CoA
MAN	mannose
MAN_xt	external mannose
MAN1P	α-D-mannose_1-phosphate
MAN6P	mannose-6-phosphate
MAPC	mycolic_acid–arabinogalactan-peptidoglycan_complex
MAS	mas
MBT	mycobactin
MBT_HOLO	mycobactinF-HOLO
MBTA_SAL	mycobactinA-SAL
MBTB_SER	mycobactinB-SER
MBTCD_HBA	mycobactinCD-HBA
MBTE_LYS	mycobactinE-LYS
MBTF_LYS	mycobactinF-LYS
MBTSEC	mycobactinSEC
MBTWALL	mycobactinWALL
MDAPIM	meso-diaminopimelate
MDE4P	2-C-methyl-D-erythritol-4-phosphate
MDECPP	2-C-methyl-D-erythritol-2,4-cyclodiphosphate
MEROACYL_AMP	meroacyl-AMP
MET	methionine
MET_xt	external methionine
METHF	5,10-methenyl-THF
METHYLISOCITRATE	methylisocitrate
METHYMALONATE	methylmalonate
METTHF	5,10-methylene-THF
MGLUTCOA	3-methylglutaconyl-CoA
MI	myo-inositol
MK	ubiquinone-8
MKH2	ubiquinol-8
MLT	maltose
MLT_xt	external maltose
MO2	molybdenum_ion
MO2_xt	external_molybdenum_ion
MOAD_COOH	moad-cooh
MOAD_COSH	moad-cosh
MOLYBDENUM	molybdenum
MOLYBDOPTERIN	molybdopterin
MOLYBDOPTERIN_GDP	molybdopterin_guanine_dinucleotide
MOP	4-methyl-2-oxopentanoate
MPD	mannosyl-ß-1-phosphodolichol
MPET	4-methyl-5-(β-hydroxyethyl)thiazole_phosphate
MTHF	5-methyl-THF
MTR1P	5-methylthioribose-1-phosphate
MYCOCEROSOYL_MAS	mycocerosoyl-mas
MYCOLIPANOIC_ACP	mycolipanoic-ACP
MYCOLIPDIENOYL_ACP	mycolipdienoyl-acp
MYCOLIPENOYL_ACP	mycolipenoyl-acp
MYCOSIDE_B	mycoside_b
MYCOTHIOL	mycothiol
MYCOTHIOL_S_CONJUGATE	mycothiol-s-conjugate
N_ACETYL_S_CONJUGATE	n-acetyl-s-conjugate
N_ACETYL_S_CONJUGATE_xt	external n-acetyl-s-conjugate
NAAD	deamido-nad
NAC	nicotinate
NAC_xt	external nicotinate
NACD	nicotinate_ribonucleoside
NACN	nicotinate_nucleotide
NAD	nicotinamide_adenine_dinucleotide
NADH	nicotinamide_adenine_dinucleotide_-_reduced
NADP	nicotinamide_adenine_dinucleotide_phosphate
NADPH	Nicotinamide_adenine_dinucleotide_phosphate_-_reduced
NAG_INS	1-D-myo-inosityl-2-acetamido-2-deoxy-α-D-glucopyranoside
NAGA1P	N-acetyl-glucosamine-1-phosphate
NAGDPP	N-acetyl-glucosamine-DPP
NAGLU	N-acetyl-L-glutamate
NAGLUP	N-acetylglutamyl-phosphate
NAGLUS	N-acetyl-L-glutamate_5-semialdehyde
NAM	nicotinamide
NAMD	nicotinamide_riboside
NAMN	nicotinamide_mononucleotide
NAORN	N-acetyl-L-ornithine
NG_INS	glucosaminyl-inositol
NH3	ammonia
NH3_xt	external_ammonia
NO2	nitrite
NO2_xt	external_nitrite
NONADECANOATE	nonadecanoate
NONADECANOATE_xt	external nonadecanoate
NONADECANOYL_ACP	nonadecanoyl-ACP
NONADECANOYL_COA	nonadecanoyl-COA
NONANOYL_COA	nonanoyl-COA
NPP	nerylpyrophosphate
NPRAN	N-(5'-phosphoribosyl)-anthranilate
O2	oxygen
O2_xt	external_oxygen
OA	oxaloacetate
OAHSER	O-acetyl-L-homoserine
OBUT	2-oxobutanoate
OCTACOSANOYL_ACP	octacosanoyl-ACP
OCTACOSANOYL_COA	octacosanoyl-COA
OCTADECANOATE	octadecanoate
OCTADECANOYL_ACP	octadecanoyl-ACP
OCTADECANOYL_COA	octadecanoyl-CoA
OCTANOYL_ACP	octanoyl-acp
OCTANOYL_COA	octanoyl-coa
OICAP	oicap
OMP	orotidine-5'-phosphate
OMVAL	2-keto-3-methyl-valerate
OPP	octaprenyl_diphosphate
ORN	ornithine
ORNxt	external ornithine
OROA	orotate
OSB	O-succinylbenzoate
OSBCOA	O-succinylbenzoyl-CoA
OSLHSER	O-succinyl-L-homoserine
OTHIO	thioredoxin_disulfide
OXOMETHYLPENTANOATE	2-oxo-3-methylpentanoate
P_L_GLX	poly-l-glutamate/glutamine (pl-glx) cell wall structure
P5C	pyrroline_5-carboxylate
PA	L-phosphatidate
PA_TBA	PA-tuberculostearic_acid
PABA	para-aminobenzoic_acid
PANT	L-pantoate
PAP	adenosine_3',5'-bisphosphate
PAPS	3'-phosphoadenylyl-sulfate
PE	L-1-phosphatidyl-ethanolamine
PENTA_METHYL_TRICONTANOYL	penta-methyl-tricontanoyl
PENTA_METHYL_TRICONTANOYL_COA	penta-methyl-tricontanoyl-coa
PENTADECANOATE	pentadecanoate
PENTADECANOATE_xt	external pentadecanoate
PENTADECANOYL_ACP	pentadecanoyl-ACP
PENTADECANOYL_COA	pentadecanoyl-CoA
PENTANOYL_COA	pentanoyl-CoA
PEP	phosphoenolpyruvate
PEPTIDOGLYCAN	peptidoglycan
PG	L-1-phosphatidyl-glycero
PGP	L-1-phosphatidylglycerol-phosphate
PHBAD1	PHBAD1
PHDIM	phthiocerol dimycocerosate
PHDIM_CYTO	cytoplasmic_phthiocerol_dimycocerosate
PHDIMRHAM1	phdimrham1
PHDIMRHAM2	phdimrham2
PHE	phenylalanine
PHE_xt	external phenylalanine
PHEN	prephenate
PHENOLPHTHIODIOLONE_A	phenolphthiodiolone A
PHOSPHATIDYLCHOLINE	phosphatidylcholine
PHOSPHATIDYLCHOLINE_xt	external phosphatidylcholine
PHOSPHO_PENTA_METHYL_TRICONTANOYL_COA	phospho-penta-methyl-tricontanoyl-coa
PHP	3-phospho-hydroxypyruvate
PHPAA_COA	phpaa-coa
PHPYR	phenylpyruvate
PHSER	o-phospho-l-homoserine
PHTHIODIOLONE_A	phthiodiolone_a
PI	phosphate
PI_TBA	pi-tuberculostearic_acid
PI_xt	external_phosphate
PIMELOYL_COA	pimeloyl-coa
PIMS	phosphatidyl_myo-inositol_mannosides
PNTO	pantothenate
POLYACYLTREHALOSE	polyacyltrehalose
PORPHOBILILOGIN	porphobilinogen
ppGpp	ppgpp
PPI	pyrophosphate
PPM	polyprenolmannose
PPPP	pppp
PPTC	phenolphthiocerol
PPTT	pptt
PRAM	5-phosphoribosylamine
PRBAMP	phosphoribosylformiminoAICAR-phosphate
PRBATP	5-phosphoribosyl_1-pyrophosphate
PRECORIN_2	precorrin-2
PRECORIN_3A	precorrin-3A
PRECORIN_3B	precorrin-3B
PRECORIN_4B	precorrin-4B
PRECORIN_5	precorrin-5
PRECORIN_6X	precorrin-6x
PRECORIN_6Y	precorrin-6y
PRECORIN_8X	precorrin-8x
PRECURSOR_Z	precursor-Z
PRFICA	phosphoribosyl-formamido-carboxamide
PRFP	phosphoribosylformiminoAICAR-phosphate
PRLP	phosphoribulosylformimino-AICAR-P
PRO	proline
PRO_xt	external proline
PROPANOATE	propanoate
PROPANOATE_xt	external propanoate
PROPIONYLACP	propionyl-ACP
PROPIONYLCOA	propionyl-CoA
PROPIONYLP	propionyl-P
PROTEIN	average_mycobacterial_protein
PROTOHEME_FE2	protoheme
PROTOPORPHYRIN_IX	protoporphyrin_IX
PROTOPORPHYRINOGEN	protoporphyrinogen_IX
PRPP	5-phosphoribosyl_1-pyrophosphate
PS	phosphatidylserine
PTC	phthiocerol
PTHIOCERANOYL_COA	phthioceranoyl-coa
PTRSC	putrescine
PTT	ptt
PYR	pyruvate
PYR_xt	external pyruvate
QA	quinolinate
R1P	ribose-1-phosphate
R5P	D-ribose-5-phosphate
RHAMNAGDPP	Rha-GlcNAc-DPP
RIB	Ribose
RIB_xt	external Ribose
RIBFLAV	riboflavin
RL5P	D-ribulose-5-phosphate
RMMALONYLACP	(R)-methylmalonyl-ACP
RMMALONYLCOA	(R)-methylmalonyl-CoA
RNA	ribonucleic_acid
RTHIO	reduced_thioredoxin
S7P	D-sedoheptulose-7-phosphate
SAH	S-adenosyl-L-homocysteine
SAICAR	5'-phosphoribosyl-4-(N-succinocarboxamide)-5-aminoimidazole
SAL	salicylate
SAM	S-adenosyl-L-methionine
SAM_2_OXOBUTANOATE	S-adenosyl-4-methylthio-2-oxobutanoate
SAOPIM	N-succinyl-2-amino-6-ketopimelate
SAP	H-protein-S-(aminomethyldihydrolipoyl)lysine
SDAPIM	N-succinyl-L,L-2,6-diaminopimelate
SDLIPO	succinyldihydrolipoyl
SER	serine
SER_xt	external serine
SHCHC	2-succinyl-6-hydroxy-2,4-cyclohexadiene-1-carboxylate
SL1278_CYTO	cyptoplasmic_SL1278_(SL-1_precursor)
SLF	sulfate
SLF_xt	external_sulfate
SMALLMOLECULES	small_molecules
SME	shikimate
SME3P	shikimate-3-phosphate
SMMALONYLCOA	(S)-methyl-malonyl-CoA
SPRMD	spermidine
SUC	sucrose
SUC_xt	external sucrose
SUCC	succinate
SUCC_xt	external succinate
SUCCOA	succinyl-CoA
SUCCSAL	succinate_semialdehyde_(succinic_semialdehyde)
T3	D-glyceraldehyde-3-phosphate
T3_xt	external D-glyceraldehyde-3-phosphate
TAG_xt	external triacylglycerol
TAGbio	triacylglycerol
TAGcat	triacylglycerol
TETRACOSANOATE	tetracosanoate
TETRACOSANOATE_xt	external tetracosanoate
TETRACOSANOYL_ACP	tetracosanoyl-ACP
TETRACOSANOYL_COA	tetracosanoyl-CoA
TETRADECANOATE	tetradecanoate_
TETRADECANOATE_xt	external tetradecanoate_
TETRADECANOYL_ACP	tetradecanoyl-ACP
TETRADECANOYL_COA	tetradecanoyl-CoA
TETRAHYDRODIPICOLINATE	tetrahydrodipicolinate
THF	tetrahydrofolate
THFG	THF-L-glutamate
THI	thiamine
THIP	thiamine-phosphate
THR	threonine
THR_xt	external threonine
TRANS_DELTA_2_DODECANOYL_COA	trans-delta-2-dodecanoyl-coa
TRANS_DELTA_2_ENOYL_C22_ACYL_ACP	trans-delta-2-enoyl-c22-acyl-acp
TRANS_DELTA_2_HYDROXY_DODECANOYL_COA	trans-delta-2-hydroxy-dodecanoyl-coa
TRANS_KETO_MEROACYL_ACP	trans-keto-meroacyl-acp
TRANS_METHOXY_MEROACYL_ACP	trans-methoxy-meroacyl-acp
TRE	trehalose
TRE_S	sulfated_trehalose
TRE_xt	external trehalose
TRE6P	trehalose_6-phosphate
TREHALOSEDIMYCOLATE	trehalosedimycolate_(TDM)
TREHALOSEMONOMYCOLATE	trehalosemonomycolate_(TMM)
TREHALOSEMONOMYCOLATE(CY)	cytoplasmic_trehalosemonomycolate_(TMM)
TREHALOSEMONOMYCOLATE_P	cytoplasmic_trehalosemonomycolate-P
TRIDECANOYL_COA	tridecanoyl-CoA
TRNA_GLU	tRNAGlu
TRP	tryptophan
TRP_xt	external tryptophan
TS_COSH_TYR	L-tyrosine/ThiS-COSH_complex
TS_PROTEIN	ThiS_protein/C1of_Tyrosine,_4hydroxybenzyl_alcohol_complex
TUBERCULOSTEROYL_ACP	Tuberculostearic acid (TBSA)
TYR	tyrosine
TYR_xt	external tyrosine
UDP	uridine-diphosphate
UDP[NAM:NGM]AGMDAPIM	UDP[NAM:NGM]AGMDAPIM
UDP[NAM:NGM]AGMDAPIMAA	UDP[NAM:NGM]AGMDAPIMAA
UDP[NAM:NGM]ALA	UDP[NAM:NGM]ALA
UDP[NAM:NGM]ALAGLU	UDP[NAM:NGM]ALAGLU
UDPG	UDP-D-glucose
UDPGAL	UDP-galactose
UDPGALF	UDP-D-galacto-1,4-furanose
UDPNAG	UDP-N-acetyl-D-glucosamine
UDPNAGPEE	UDP-GlcNAc-pyruvate_enol_ether
UDPNAM	UDP-N-acetylmuramate
UDPNGM	UDPNGM
UMP	uridine-monophosphate
UNDECANOYL_COA	undecanoyl-CoA
URA	uracil
URA_xt	external uracil
UREA	urea
UREA_xt	external urea
URI	Uridine
URI_xt	External Uridine
UROPORPHYRINOGEN_III	uroporphyrinogen-III
UTP	uridine-triphosphate
VAL	valine
VAL_xt	external valine
X5P	D-xylulose-5-phosphate
XAN	xanthine
XAN_xt	external xanthine
XMP	xanthosine-5-phosphate
XTSINE	xanthosine

## Sheet: Macromolecular composition
Genome scale metabolic network - Macromolecular Composition calculations
LIPIDS
Beste et al.(Beste et al., 2005) finds lipid = has 44.8% of dry weight of BCG (23 hour doubling time).
Brennan, Rooney and Winder(Brennan et al., 1970) obtain 6.5 g ‘total lipid’ per gram of Nitrogen which, taking Nitrogen as 0.05 of total mass gives 0.325 g lipid/g cells.
However, their ‘total lipid’ contained 3.5 g of carbohydrate so the actual lipid content was 0.13 g/ g whole cells, which is close to the Acharya and Goldman(Acharya and GOLDMAN, 1970) value of 0.112 g/g.
The lipid in Beste et al.(Beste et al., 2005) was not assed for carbohydrate content but if it is assumed that 46% of ‘lipid’ is carbohydrate (the value in the Brennan and Rooney lipid fraction) this gives a value of 20.8% of cell mass as lipid.
Lipid content = 0.218
Phospholipids
Breenan, Rooney, Winder(Brennan et al., 1970) obtain two values for the proportion of lipid that is phospholipid depending on the extraction method:
using extraction method A: 4%
using extraction method B: 35%
However, efficient extraction of phospholipids requires methanol in the solvent mixture so method A above, using chloroform only, would be very inefficient and the value was ignored.
Paul Wheeler (unpublished observations) obtains 30 to 40 % of 14C-acetate goes into a fraction containing phospholipids, PIMs and a few other very polar lipids. Taking an average of the method B value and Paul Wheeler’s estimate generates an estimate of phospholipid content of 28.8 % of total lipid = 59.3 mg/g (using 20.8% of total dry weight mass is lipid).
According to Sareen and khuller(Sareen and Khuller, 1990) phospholipids can be separated into 77% PIMS, 10% phosphoethanolamine and 13% cardiolipin then we get:
PIMS: 45.7 mg/g
PE: 5.9 mg/g
CL: 7.7 mg/g
To convert to mM/g we need the mw of PIMS. Average composition =
I inositol
4.2 mannose
1 glycerol
1 tuberculosteric acid
1 phosphate group
2 acyl groups
1.2 Fatty acid distribution
Using data on fatty acid fractionation (Brennan et al., 1970) we get roughly:
C140: 0.05
C160: 0.3
C161: 0.2
C180: 0.25
C181: 0.1
C200: 0.1
Peptidoglycan
Using carbohydrate fractionation data (Winder and Rooney, 1970):
NAM = 618 umols/g of insoluble N
In our model, peptidoglycan is the only sink for NAM
Beste et al., (unpublished) determined that total cell mass was made up of 5% N
So 618 umol/g N = 30.9 uM/g total cell mass
The insoluble N is mostly the cell wall and in the Brennan, Winder, Rooney study (Brennan et al., 1970) accounts for about 35% of cell mass
So to get to total cell mass we have to dilute by the rest of the cell (x .35) = 10.8 uM/g
According to Mahapatra et al. (Mahapatra et al., 2005) the NGM:NAM ratio in peptidoglycan is 7:3
Taking the Winder 1970 NAM to actually be NGM + NAM
And, then NGM:NAM:NAG = 0.7:0.3:1.0
So the conc of peptidoglycan concentration becomes 10.8 uM/g cell
Arabinogalactan
1 Arabinogalactan (repeating unit) = 1 NAG + 70 ARA + 30 GAL + 1 RHAM
In our model GAL is unique to arabinogalactan so using the abundance of GAL from the Winder and Rooney 1970 data (Winder and Rooney, 1970) then
GAL = 652 uM/g of insoluble N in insoluble fraction
/ 20 -> 32.6 uM/g of insoluble fraction
X .35 -> 11.41 uM/g of total cell
/30 -> 0.38 uM/g arabinogalactan repeating units
So then the peptidoglycan condensation reaction (R731) should be written as:
30 PEPTIDOGLYCAN + 1 ARABINOGALACTANDPP = 1 ARABINOGALACTAN_PEPTIDOGLYCAN + 1 DPP
LAM
LAM = 70 ARA + 1 MAN + 1 INO + acyl groups
There are 2 sinks for arabinose: ARAGAL (-> 70) and LAM (-> 70)
Ara from ARAGAL should be 70 x 0.31 = 21.7 uM/g
Total ARA from Winder and Rooney (Winder and Rooney, 1970) (insoluble fraction + alkali-extractable fraction + ethanol-sol fraction) = 2.82 mM/g of N
= 49.42 uM g/cell
Therefore ARA from LAM must be 49.4 – 26.6 = 22.8 uM/g cell
And LAM must be 10.7/70 = 0.326 uM/g
LM
LM = I INO + 20 MAN + 1 glycerol + 1 acyl groups + 1 tuberculostearic acid
Sinks of mannose are:
PIMS 4.2 (x 23.3) = 97.86 uM
LAM 2 (x 0.326) = 0.65 uM
LM 20
MPD 1 (negligible as MPD is present at only 1ppm weight cell wall)
From Caldes and Prescott (Caldes and Prescott, 1971) mannose = 24mg/g
= 133 mM
133 = 97.86 + 0.65 + (20 x LM)
20 x LM = 34.5
LM = 1.72 uM
Mycothiol
Mycothiol present at 13.7 nMol/109 cells in erdman strain (Sareen et al., 2003).
From Beste et al. cells at 0.03 growth rate contain 124.8 fg lipid
And lipid is 44.82% of total mass
Then total mass of single cell = 278fg
So 109 cells would weigh 0.278g
So mycothiol is present at 49nM/g
= 0.049 uM
Triglyceride
Parish et al. (Parrish et al., 1999) find 4.3% of total lipid is triglyceride in BCG, which (taking lipid = 20.4% of total mass) corresponds to 0.87% total mass = triglyceride.
And according to Janicki et al. (Janicki et al., 1973) 1-3 mg/g wet weight of cells is triglyceride.
Taking a value of 1% dry weight = triglyceride.
10mg/g
Mw = 860
= 11.6 uM
Trehalose lipopolysaccharides
Parish et al., (Parrish et al., 1999) find 0.11% of total lipid as ‘lipids of intermediate polarity which is likely to consist of the trehalose lipids:
Diacyltrehalose
Polyacyltrehalose
0.11 % of total lipid corresponds to 0.022% of total cell mass
Ie 0.22 mg/g
Taking average mw of 2052
= 0.1 uM
Mycolic Acids and mycolates
From Acharya and Goldman (Acharya and GOLDMAN, 1970) 1 g of cell wall yields .227 g mycolic acids.
Which diluted (x .35) to whole cells gives 79 mg/g cells
Parish et al (Parrish et al., 1999) finds 16.6% of total lipid as alpha and keto (mostly keto) mycolate
= 3.4% total cell mass
= 34mg/g
Taking an average of these two values gives 56.5 mg/g
= 53.7 uM/g
Acharya and Goldman (Acharya and GOLDMAN, 1970) obtained 178 mg of mycolic acid from 227 mg of total fatty acids recovered from the hot methanol insoluble fraction (the rest being ‘normal’ fatty acids). Assuming this value represents the mycolic acids in MAPC then we have 79 mg/g mycolic acid in MAPC.
Paul Wheeler (unpublished) obtains 8 to 20% of the mycolates labelled in TDM, a little less in TMM, the rest over 75% in wall-bound mycolates-ie in MAPC.
Noll et al.(NOLL and BLOCH, 1953) finds 5 – 20% of wax C is cord factor (TDM) but they obtain 60 – 90% of total wax as wax C. Total wax from Acharya and Goldman (Acharya and GOLDMAN, 1970) was 94 mg but only about 5% wax C. If assume 60 – 90% of this total wax corresponds to Noll’s wax C then that would yield 56 – 84% wax C and thereby 2.8 – 17 mg TDM, which is 3.5 - 20% of the 79 mg/g of mycolic…
Kato and Maeda (Kato and Maeda, 1974) purified TMM from wax D fraction with yield of 0.04% of dry weight- about half the yield of TDM (0.06% dryweight)
Corresponding to:
TDM: 0.6mg/g
TMN: 0.3mg/g
So, I have 3 estimates for TDM:
2.8 – 17mg, average 10mg (Noll)
6 – 16 mg, average 11 mg (based on PW’s estimate 8 – 20% of mycolate [79mg])
0.6 mg (K+M)
Taking a mean of these = 7.2mg
And estimating TMM is ½ TDM = 3.6mg
So, in conclusion for mycolates:
Mycolic acids in MAPC, 79 mg = 71 uM/g
TDM: 7.2 mg (mw 2444) = 2.9 uM
TMM: 3.6 mg = (mw 1393) = 2.9 uM
Azuma et al., (Azuma et al., 1968) find 92 mg/g of cell wall is arabinose mycolate (fraction B) which has a chemical composition of 1 mycolic acid: 1 arabinose
mw = 1051 + 180 = 1201
so 92 mg/g cell wall = 32.2 mg/g cells = 26.8 mM
which is close to the value of 20.7 mM/g in MAPC
Arabinogalactan (from above) = 0.38 uM and since each ARAGAL yields 30 ARA’s then the molarity of ARA is 11.4 uM suggesting that each of the 30 ARA’s in arabinogalactan is esterified with a single mycolic acid molecule.
This would imply that the mycolic acid condensation reaction (MAPC) should be written as:
1 ARABINOGALACTAN_PEPTIDOGLYCAN + 30 TREHALOSEMONOMYCOLATE(CELLWALL) = 1 MAPC + 30 TRE
So that the molarity of MAPC is the same as the arabinogalactan = 0.38 uM/g.
However, the estimated mycolic acid concentration (30x MAPC) from this value is then 11.4 uM, much lower than the above estimate of mycolic acid conc of 71uM. Keeping the ratio 1 ARA: 1 MYCOLIC, and fixing the MAPC conc from the 71mM mycolic acid concentration then an alternative MAPC conc is calculated as 2.3 uM/g. Taking an average of these two estimates for the MAPC = 1.34 uM, which then accou…
MPD
Present at 1ppm in cell wall (Matsunaga et al., 2004)
1 ug/g cell wall
= 0.35 ug/g cell
mw = 878, = 0.4 nM
DIM
Parish et al., (Parrish et al., 1999) finds 0.08% cell wall lipid is “extractable non-polar long chain compounds” which is probably mostly DIM.
0.8 mg/g of lipid
= 0.164 mg/g cell
mw = 1948.5
= 0.08 uM/g
The major mycoside of M. bovis is a PGL. Chatterjee et al., (Chatterjee et al., 1989) obtained 19 to 25 mg/g of ‘mycoside B’, representing 2 to 2.5% of the cell dry weight.
Extracellular carbohydrate - glucan
From Lemassu and Daffe (Lemassu and Daffe, 1994), 10 - 20% of the dried mass of early and late-growth phase cultures is extracellular polysaccharide consisting of three components:
D-glucan
D-arabino-D-mannan
D-mannan
Glucose was the major sugar accounting for 60 – 90% of mass (average = 80%) and, for simplicity, included as the only component of glucan in the model.
Reference List
Acharya,P.V. and Goldman,D.S. (1970). Chemical composition of the cell wall of the H37Ra strain of Mycobacterium tuberculosis. J. Bacteriol. 102, 733-739.
Azuma,I., Yamamura,Y., and Fukushi,K. (1968). Fractionation of mycobacterial cell wall. Isolation of arabinose mycolate and arabinogalactan from cell wall fraction of Mycobacterium tuberculosis strain Aoyama B. J. Bacteriol. 96, 1885-1887.
Beste,D.J., Peters,J., Hooper,T., Avignone-Rossa,C., Bushell,M.E., and McFadden,J. (2005). Compiling a molecular inventory for Mycobacterium bovis BCG at two growth rates: evidence for growth rate-mediated regulation of ribosome biosynthesis and lipid metabolism. J. Bacteriol. 187, 1677-1684.
Brennan,P.J., Rooney,S.A., and Winder,F.G. (1970). The lipids of Mycobacterium tuberculosis BCG: fractionation, composition, turnover and the effects of isoniazid. Ir. J. Med. Sci. 3, 371-390.
Caldes,G. and Prescott,B. (1971). A comparison of the chemical composition of Mycobacterium tuberculosis muris with Mycobacterium tuberculosis bovis (BCG). Biochem. Biophys. Res. Commun. 44, 852-858.
Chatterjee,D., Bozic,C.M., Knisley,C., Cho,S.N., and Brennan,P.J. (1989). Phenolic glycolipids of Mycobacterium bovis: new structures and synthesis of a corresponding seroreactive neoglycoprotein. Infect. Immun. 57, 322-330.
Janicki,B.W., Good,R.C., Minden,P., Affronti,L.F., and Hymes,W.F. (1973). Immune responses in rhesus monkeys after bacillus Calmette-Guerin vaccination and aerosol challenge with Mycobacterium tuberculosis. Am. Rev. Respir. Dis. 107, 359-366.
Kato,M. and Maeda,J. (1974). Isolation and biochemical activities of trehalose-6-monomycolate of Mycobacterium tuberculosis. Infect. Immun. 9, 8-14.
Lemassu,A. and Daffe,M. (1994). Structural features of the exocellular polysaccharides of Mycobacterium tuberculosis. Biochem. J. 297 ( Pt 2), 351-357.
Mahapatra,S., Scherman,H., Brennan,P.J., and Crick,D.C. (2005). N Glycolylation of the nucleotide precursors of peptidoglycan biosynthesis of Mycobacterium spp. is altered by drug treatment. J. Bacteriol. 187, 2341-2347.
Matsunaga,I., Bhatt,A., Young,D.C., Cheng,T.Y., Eyles,S.J., Besra,G.S., Briken,V., Porcelli,S.A., Costello,C.E., Jacobs,W.R., Jr., and Moody,D.B. (2004). Mycobacterium tuberculosis pks12 produces a novel polyketide presented by CD1c to T cells. J. Exp. Med. 200, 1559-1569.
Noll,H. and Bloch,H. (1953). A toxic lipid component of the tubercle bacillus (cord factor). II. Occurrence in chloroform extracts of young and older bacterial cultures. Am. Rev. Tuberc. 67, 828-852.
Parrish,N.M., Kuhajda,F.P., Heine,H.S., Bishai,W.R., and Dick,J.D. (1999). Antimycobacterial activity of cerulenin and its effects on lipid biosynthesis. J. Antimicrob. Chemother. 43, 219-226.
Sareen,D., Newton,G.L., Fahey,R.C., and Buchmeier,N.A. (2003). Mycothiol is essential for growth of Mycobacterium tuberculosis Erdman. J. Bacteriol. 185, 6736-6740.
Sareen,M. and Khuller,G.K. (1990). Cell wall and membrane changes associated with ethambutol resistance in Mycobacterium tuberculosis H37Ra. Antimicrob. Agents Chemother. 34, 1773-1776.
Winder,F.G. and Rooney,S.A. (1970). The effects of isoniazid on the carbohydrates of Mycobacterium tuberculosis BCG. Biochem. J. 117, 355-368.

## Sheet: Stoichiometric to mass formulae
Genome-scale metabolic network - biomass components conversion from stoichiometric formulae to mass formulae
Reaction	stoichiometric	mw of biomass component	per 1 g of biomass component
PROT			0.389 ILE + 0.832 VAL + 0.173 MET + 1.324 ALA + 0.208 HIS + 0.192 LYS + 0.899 LEU + 0.696 ARG + 0.537 ASP + 0.541 SER + 0.429 GLU + 0.283 GLN + 0.556 THR + 0.132 TRP + 0.187 TYR + 0.094 CYS + 0.213 ASN + 40.74 ATP + 0.958 GLY + 0.56 PRO + 0.26 PHE = PROTEIN
RNA			0.641 UTP + 0.708 CTP + 1.98 ATP + 1.13 GTP = RNA + 1.25 ADP + 1.25 PI + 3.21 PPI
DNA			0.557 DTTP + 1.061 DGTP + 1.061 DCTP + 4.44 ATP + 0.557 DATP = DNA + 4.44 ADP + 4.44 PI + 3.24 PPI
SM_MOL	0.146 MK + 0.012 ACP + 0.163 COA + 0.163 MAS + 0.084 NADP + 0.084 NADPH + 0.159 FAD + 0.094 NAD + 0.094 NADH + 0.01 HEME-FE2 + 0.01 HEME-FE3 + 0.274 FMN + 0.001 FE2 + 0.001 FE3 + 0.001 FERO + 0.001 FERI + 0.01 SPRMD + 0.01 MTR1P = 1.5 SMALLMOLECULES		0.188 NAD + 0.168 NADP + 0.163 COA + 0.012 ACP + 0.012 MBT-HOLO + 0.146 MK + 0.274 FMN + 0.159 FAD + 0.163 MAS + 0.01 HEME-FE2 + 0.01 HEME-FE3 + 0.001 FE2 + 0.001 FE3 + 0.001 FERO + 0.001 FERI + 0.01 SPRMD + 0.01 MTR1P = SMALLMOLECULES
SUGARS	0.106 G6P + 0.003 MAN + 0.003 DPPARA + 0.301 TRE + 0.587 UDPNAG = SUGARS + 0.587 UDP + 0.003 DPP		0.106 G6P + 0.003 MAN + 0.003 DPPARA + 0.301 TRE + 0.587 UDPNAG = SUGARS + 0.587 UDP + 0.003 DPP
PE	1 PS = 1 PE + 1 CO2	807	1.23 PS = 1 PE + 1.23 CO2
TAG	0.2 HEXADECANOYL-COA + 0.1 9-HEXADECENOYL-COA + 0.1 OCTADECANOYL-COA + 0.1 9-OCTADECENOYL-COA + 0.1 EICOSANOYL-COA + 0.1 TETRACOSANOYL-COA + 0.1 HEXACOSANOYL-COA + 0.1 NONADECANOYL-COA + 0.1 PENTADECANOYL-COA + 1 DAG = 1 PI + 1 TAG + 1 COA	905	0.220 HEXADECANOYL-COA + 0.110 9-HEXADECENOYL-COA + 0.110 OCTADECANOYL-COA + 0.110 9-OCTADECENOYL-COA + 0.110 EICOSANOYL-COA + 0.110 TETRACOSANOYL-COA + 0.110 HEXACOSANOYL-COA + 0.110 NONADECANOYL-COA + 0.110 PENTADECANOYL-COA + 1.16 DAG = 1.10 PI + 1 TAGbio + 1.10 COA
PIMS	0.2 AC2PIM1 + 0.2 AC2PIM2 + 0.2 AC3PIM5 + 0.2 AC4PIM6 + 0.2 AC4PIM7 = 1 PIMS	2423	0.082 AC2PIM1 + 0.082 AC2PIM2 + 0.082 AC3PIM5 + 0.082 AC4PIM6 + 0.082 AC4PIM7 = 1 PIMS
LAM	1 LM + 70 ARAFDPP = 70 DPP + 1 LAM	15513	0.064 LM + 4.5 ARAFDPP = 4.5 DPP + 1 LAM
MAPC	1 ARABINOGALACTAN_PEPTIDOGLYCAN + 30 TREHALOSEMONOMYCOLATE = 1 MAPC + 30 TRE	125930	0.008 ARABINOGALACTAN_PEPTIDOGLYCAN + 0.238 TREHALOSEMONOMYCOLATE = 1 MAPC + 0.238 TRE
P-L-GLX	1 GLU + 1 GLN = 1 P-L-GLX	293	3.4 GLU + 3.4 GLN = 1 P-L-GLX
CL	1 CDPDG + 1 PG = 1 CMP + 1 CL	1545	0.647 CDPDG + 0.647 PG = 0.647 CMP + 1 CL
LM	18 PPM + 1 AC3PIM2 = 18 DPP + 1 LM	5004	3.60 PPM + 0.200 AC3PIM2 = 3.60 DPP + 1 LM
TDM	2 TREHALOSEMONOMYCOLATE = 1 TREHALOSEDIMYCOLATE + 1 TRE	3826	0.522 TREHALOSEMONOMYCOLATE(CY) = 1 TREHALOSEDIMYCOLATE + 0.522 TRE
TMM	1 TREHALOSEMONOMYCOLATE(CY) + 1 ATP = 1 TREHALOSEMONOMYCOLATE + 1 ADP + 1 PI	2084	0.480 TREHALOSEMONOMYCOLATE(CY) + 0.480 ATP = 1 TREHALOSEMONOMYCOLATE + 0.480 ADP + 0.480 PI
DAT	2 MYCOLIPENOYL-ACP + 1 TRE6P = 1 DIACYLTREHALOSE + 2 ACP	1451	1.38 MYCOLIPENOYL-ACP + 0.690 TRE6P = 1 DIACYLTREHALOSE + 1.38 ACP
PAT	1 MYCOLIPANOIC-ACP + 2 MYCOLIPENOYL-ACP + 2 MYCOLIPDIENOYL-ACP + 1 TRE6P = 1 POLYACYLTREHALOSE + 5 ACP	2994	0.334 MYCOLIPANOIC-ACP + 0.668 MYCOLIPENOYL-ACP + 0.668 MYCOLIPDIENOYL-ACP + 0.334 TRE6P = 1 POLYACYLTREHALOSE + 1.67 ACP
MPD	1 PHOSPHO-PENTA-METHYL-TRICONTANOYL-COA + 1 GDPMAN = 1 MPD + 1 GDP + 1 COA	991	1.01 PHOSPHO-PENTA-METHYL-TRICONTANOYL-COA + 1.01 GDPMAN = 1 MPD + 1.01 GDP + 1.01 COA
DIM	1 DIM-CYTO = 1 DIM	2295	0.436 DIM-CYTO = 1 DIM
R663	1 PHDIMRHAM2 + 1 SAM = 1 MYCOSIDE_B + 1 SAH	3562	0.281 PHDIMRHAM2 + 0.281 SAM = MYCOSIDE_B + 0.281 SAH
MYCOTH	1 CYS-NG-INS + 1 ACCOA = 1 MYCOTHIOL + 1 COA	435	2.30 CYS-NG-INS + 2.30 ACCOA = 1 MYCOTHIOL + 2.30 COA
GLUCAN	682 GLC = 1 GLUCAN	123000	5.5 GLC = 1 GLUCAN
R_BIOMASS - in vitro	47.0 ATP + 0.022 DNA + 0.008 LAM + 0.234 MAPC + 0.17 P_L_GLX + 0.01 PE + 0.09 PIMS + 0.214 PROTEIN + 0.036 RNA + 0.05 SMALLMOLECULES + 0.02 TAGbio + 0.01 DPP = 47.0 ADP + BIOMASS + 47.0 PI
Fast	Slow
0.214 PROTEIN	0.229 PROTEIN
0.036 RNA	0.013 RNA
0.022 DNA	0.032 DNA
0.050 SMALLMOLECULES	0.038 SMALLMOLECULES
0.009 PE	0.007 PE
0.016 TAGbio	0.012 TAGbio
0.073 PIMS	0.057 PIMS
0.006 LAM	0.005 LAM
0.188 MAPC	0.145 MAPC
0.041 P-L-GLX	0.041 P-L-GLX
0.012 CL	0.009 CL
0.053 LM	0.041 LM
0.012 TREHALOSEDIMYCOLATE	0.009 TREHALOSEDIMYCOLATE
0.006 TREHALOSEMONOMYCOLATE	0.004 TREHALOSEMONOMYCOLATE
0.004 POLYACYLTREHALOSE	0.003 POLYACYLTREHALOSE
0.002 DIACYLTREHALOSE	0.002 DIACYLTREHALOSE
0.0001 MPD	0.0001 MPD
0.002 DIM	0.002 DIM
0.031 MYCOSIDE_B	0.024 MYCOSIDE_B
0.1 GLUCAN	0.1 GLUCAN
47 ATP = 1 BIOMASS	47 ATP = 1 BIOMASS
47 ADP	47 ADP
47 PI	47 PI
0.214 PROTEIN + 0.036 RNA + 0.022 DNA + 0.050 SMALLMOLECULES + 0.009 PE + 0.016 TAGbio + 0.073 PIMS + 0.006 LAM + 0.188 MAPC + 0.041 P_L_GLX + 0.012 CL + 0.053 LM + 0.012 TREHALOSEDIMYCOLATE + 0.006 TREHALOSEMONOMYCOLATE + 0.004 POLYACYLTREHALOSE + 0.002 DIACYLTREHALOSE + 0.0001 MPD + 0.002 DIM + 0.031 MYCOSIDE_B + 0.1 GLUCAN + 47 ATP = 1 BIOMASS + 47 ADP + 47 PI	0.229 PROTEIN + 0.013 RNA + 0.032 DNA + 0.038 SMALLMOLECULES + 0.007 PE + 0.012 TAGbio + 0.057 PIMS + 0.005 LAM + 0.145 MAPC + 0.041 P_L_GLX + 0.009 CL + 0.041 LM + 0.009 TREHALOSEDIMYCOLATE + 0.004 TREHALOSEMONOMYCOLATE + 0.003 POLYACYLTREHALOSE + 0.002 DIACYLTREHALOSE + 0.0001 MPD + 0.002 DIM + 0.024 MYCOSIDE_B + 0.1 GLUCAN + 47 ATP = 1 BIOMASS + 47 ADP + 47 PI

## Sheet: References
Genome-scale metabolic network - References
Adams,C.W., Fornwald,J.A., Schmidt,F.J., Rosenberg,M., and Brawner,M.E. (1988). Gene organization and structure of the Streptomyces lividans gal operon. J. Bacteriol. 170, 203-212.
Alderwick,L.J., Seidel,M., Sahm,H., Besra,G.S., and Eggeling,L. (2006). Identification of a novel arabinofuranosyltransferase (AftA) involved in cell wall arabinan biosynthesis in Mycobacterium tuberculosis. J. Biol. Chem. 281, 15653-15661.
Argyrou,A. and Blanchard,J.S. (2001). Mycobacterium tuberculosis lipoamide dehydrogenase is encoded by Rv0462 and not by the lpdA or lpdB genes. Biochemistry 40, 11353-11363.
Argyrou,A., Vetting,M.W., and Blanchard,J.S. (2004). Characterization of a new member of the flavoprotein disulfide reductase family of enzymes from Mycobacterium tuberculosis. J. Biol. Chem. 279, 52694-52702.
Awasthy, D., Gaonkar, S., Shandil, R. K., Yadav, R., Bharath, S., Marcel, N., Subbulakshmi, V. & Sharma, U. (2009). Inactivation of the ilvB1 gene in Mycobacterium tuberculosis leads to branched-chain amino acid auxotrophy and attenuation of virulence in mice. Microbiology 155, 2978-2987.
Azad, A. K., Sirakova, T. D., Rogers, L. M. & Kolattukudy, P. E. (1996). Targeted replacement of the mycocerosic acid synthase gene in Mycobacterium bovis BCG produces a mutant that lacks mycosides. Proc Natl Acad Sci U S A 93, 4787-4792.
Baca,A.M., Sirawaraporn,R., Turley,S., Sirawaraporn,W., and Hol,W.G. (2000). Crystal structure of Mycobacterium tuberculosis 7,8-dihydropteroate synthase in complex with pterin monophosphate: new insight into the enzymatic mechanism and sulfa-drug action. J. Mol. Biol. 302, 1193-1212.
Bai,N.J., Pai,M.R., Murthy,P.S., and Venkitasubramanian,T.A. (1982). Fructose-bisphosphate aldolases from mycobacteria. Methods Enzymol. 90 Pt E, 241-250.
Barona-Gomez,F. and Hodgson,D.A. (2003). Occurrence of a putative ancient-like isomerase involved in histidine and tryptophan biosynthesis. EMBO Rep. 4, 296-300.
Basso,L.A., Santos,D.S., Shi,W., Furneaux,R.H., Tyler,P.C., Schramm,V.L., and Blanchard,J.S. (2001). Purine nucleoside phosphorylase from Mycobacterium tuberculosis. Analysis of inhibition by a transition-state analogue and dissection by parts. Biochemistry 40, 8196-8203.
Belisle,J.T., Vissa,V.D., Sievert,T., Takayama,K., Brennan,P.J., and Besra,G.S. (1997). Role of the major antigen of Mycobacterium tuberculosis in cell wall biogenesis. Science 276, 1420-1422.
Bellinzoni,M., De Rossi,E., Branzoni,M., Milano,A., Peverali,F.A., Rizzi,M., and Riccardi,G. (2002). Heterologous expression, purification, and enzymatic activity of Mycobacterium tuberculosis NAD(+) synthetase. Protein Expr. Purif. 25, 547-557.
Berg,S., Starbuck,J., Torrelles,J.B., Vissa,V.D., Crick,D.C., Chatterjee,D., and Brennan,P.J. (2005). Roles of conserved proline and glycosyltransferase motifs of EmbC in biosynthesis of lipoarabinomannan. J. Biol. Chem. 280, 5651-5663.
Bhargava,U. and Venkitasubramanian,T.A. (1965). Carbohydrate metabolism in experimental tuberculosis: hepatic enzymes related to glycogen metabolism & synthesis of glycogen from labelled glucose. Indian J. Biochem. 2, 115-117.
Bhatt, A., Fujiwara, N., Bhatt, K. & other authors (2007). Deletion of kasB in Mycobacterium tuberculosis causes loss of acid-fastness and subclinical latent tuberculosis in immunocompetent mice. Proc Natl Acad Sci U S A 104, 5157-5162.
Bonicke, R. & Lisboa, B. P. (1959). [Type differentiation of tuberculosis bacteria with the aid of the nicotinamidase test.]. Tuberkulosearzt 13, 377-384.
Bott,M. and Niebisch,A. (2003). The respiratory chain of Corynebacterium glutamicum. J. Biotechnol. 104, 129-153.
Braibant,M., Lefevre,P., de Wit,L., Ooms,J., Peirs,P., Huygen,K., Wattiez,R., and Content,J. (1996). Identification of a second Mycobacterium tuberculosis gene cluster encoding proteins of an ABC phosphate transporter. FEBS Lett. 394, 206-212.
Braibant,M., Lefevre,P., de Wit,L., Peirs,P., Ooms,J., Huygen,K., Andersen,A.B., and Content,J. (1996). A Mycobacterium tuberculosis gene cluster encoding proteins of a phosphate transporter homologous to the Escherichia coli Pst system. Gene 176, 171-176.
Brosch, R., Gordon, S. V., Garnier, T. & other authors (2007). Genome plasticity of BCG and impact on vaccine efficacy. Proc Natl Acad Sci U S A 104, 5596-5601.
Brown,K.L., Morris,V.K., and Izard,T. (2004). Rhombohedral crystals of Mycobacterium tuberculosis phosphopantetheine adenylyltransferase. Acta Crystallogr. D. Biol. Crystallogr. 60, 195-196.
Buglino,J., Onwueme,K.C., Ferreras,J.A., Quadri,L.E., and Lima,C.D. (2004). Crystal structure of PapA5, a phthiocerol dimycocerosyl transferase from Mycobacterium tuberculosis. J. Biol. Chem. 279, 30634-30642.
Caceres,N.E., Harris,N.B., Wellehan,J.F., Feng,Z., Kapur,V., and Barletta,R.G. (1997). Overexpression of the D-alanine racemase gene confers resistance to D-cycloserine in Mycobacterium smegmatis. J. Bacteriol. 179, 5046-5055.
Camacho,L.R., Constant,P., Raynaud,C., Laneelle,M.A., Triccas,J.A., Gicquel,B., Daffe,M., and Guilhot,C. (2001). Analysis of the phthiocerol dimycocerosate locus of Mycobacterium tuberculosis. Evidence that this lipid is involved in the cell wall permeability barrier. J. Biol. Chem. 276 , 19845-19854.
Cantoni,R., Branzoni,M., Labo,M., Rizzi,M., and Riccardi,G. (1998). The MTCY428.08 gene of Mycobacterium tuberculosis codes for NAD+ synthetase. J. Bacteriol. 180, 3218-3221.
Carta, F., Maresca, A., Covarrubias, A. S., Mowbray, S. L., Jones, T. A. & Supuran, C. T. (2009). Carbonic anhydrase inhibitors. Characterization and inhibition studies of the most active beta-carbonic anhydrase from Mycobacterium tuberculosis, Rv3588c. Bioorg Med Chem Lett 19, 6649-6654.
Chakrabarty,A.M. (1998). Nucleoside diphosphate kinase: role in bacterial growth, virulence, cell signalling and polysaccharide synthesis. Mol. Microbiol. 28, 875-882.
Chan,S., Segelke,B., Lekin,T., Krupka,H., Cho,U.S., Kim,M.Y., So,M., Kim,C.Y., Naranjo,C.M., Rogers,Y.C., Park,M.S., Waldo,G.S., Pashkov,I., Cascio,D., Perry,J.L., and Sawaya,M.R. (2004). Crystal structure of the Mycobacterium tuberculosis dUTPase: insights into the catalytic mechanism. J. Mol. Biol. 341, 503-517.
Chang,Z. and Vining,L.C. (2002). Biosynthesis of sulfur-containing amino acids in Streptomyces venezuelae ISP5230: roles for cystathionine beta-synthase and transsulfuration. Microbiology 148, 2135-2147.
Chen, J. M., Alexander, D. C., Behr, M. A. & Liu, J. (2003). Mycobacterium bovis BCG vaccines exhibit defects in alanine and serine catabolism. Infect Immun 71, 708-716.
Choi,K.J., Yu,Y.G., Hahn,H.G., Choi,J.D., and Yoon,M.Y. (2005). Characterization of acetohydroxyacid synthase from Mycobacterium tuberculosis and the identification of its new inhibitor from the screening of a chemical library. FEBS Lett. 579, 4903-4910.
Choi,K.P., Bair,T.B., Bae,Y.M., and Daniels,L. (2001). Use of transposon Tn5367 mutagenesis and a nitroimidazopyran-based selection system to demonstrate a requirement for fbiA and fbiB in coenzyme F(420) biosynthesis by Mycobacterium bovis BCG. J. Bacteriol. 183, 7058-7066.
Choi,K.P., Kendrick,N., and Daniels,L. (2002). Demonstration that fbiC is required by Mycobacterium bovis BCG for coenzyme F(420) and FO biosynthesis. J. Bacteriol. 184, 2420-2428.
Chopra,S., Pai,H., and Ranganathan,A. (2002). Expression, purification, and biochemical characterization of Mycobacterium tuberculosis aspartate decarboxylase, PanD. Protein Expr. Purif. 25, 533-540.
Clemens,D.L., Lee,B.Y., and Horwitz,M.A. (1995). Purification, characterization, and genetic analysis of Mycobacterium tuberculosis urease, a potentially critical determinant of host-pathogen interaction. J. Bacteriol. 177, 5644-5652.
Cole,S.T., Brosch,R., Parkhill,J., Garnier,T., Churcher,C., Harris,D., Gordon,S.V., Eiglmeier,K., Gas,S., Barry,C.E., III, Tekaia,F., Badcock,K., Basham,D., Brown,D., Chillingworth,T., Connor,R., Davies,R., Devlin,K., Feltwell,T., Gentles,S., Hamlin,N., Holroyd,S., Hornsby,T., Jagels,K., Krogh,A., McLean,J., Moule,S., Murphy,L., Oliver,K., Osborne,J., Quail,M.A., Rajandream,M.A., Rogers,J., Rutte…
Constant,P., Perez,E., Malaga,W., Laneelle,M.A., Saurel,O., Daffe,M., and Guilhot,C. (2002). Role of the pks15/1 gene in the biosynthesis of phenolglycolipids in the Mycobacterium tuberculosis complex. Evidence that all strains synthesize glycosylated p-hydroxybenzoic methly esters and that strains devoid of phenolglycolipids harbor a frameshift mutation in the pks15/1 gene. J. Biol. Chem. 277, 3…
Converse,S.E., Mougous,J.D., Leavell,M.D., Leary,J.A., Bertozzi,C.R., and Cox,J.S. (2003). MmpL8 is required for sulfolipid-1 biosynthesis and Mycobacterium tuberculosis virulence. Proc. Natl. Acad. Sci. U. S. A 100, 6121-6126.
Covarrubias,A.S., Bergfors,T., Jones,T.A., and Hogbom,M. (2006). Structural mechanics of the pH-dependent activity of beta-carbonic anhydrase from Mycobacterium tuberculosis. J. Biol. Chem. 281, 4993-4999.
Crick,D.C., Mahapatra,S., and Brennan,P.J. (2001). Biosynthesis of the arabinogalactan-peptidoglycan complex of Mycobacterium tuberculosis. Glycobiology 11, 107R-118R.
Cuadrado,Y., Fernandez,M., Recio,E., Aparicio,J.F., and Martin,J.F. (2004). Characterization of the ask-asd operon in aminoethoxyvinylglycine-producing Streptomyces sp. NRRL 5331. Appl. Microbiol. Biotechnol. 64, 228-236.
Cushman,M., Sambaiah,T., Jin,G., Illarionov,B., Fischer,M., and Bacher,A. (2004). Design, synthesis, and evaluation of 9-D-ribitylamino-1,3,7,9-tetrahydro-2,6,8-purinetriones bearing alkyl phosphate and alpha,alpha-difluorophosphonate substituents as inhibitors of tiboflavin synthase and lumazine synthase. J. Org. Chem. 69, 601-612.
Dawes, S. S., Warner, D. F., Tsenova, L., Timm, J., McKinney, J. D., Kaplan, G., Rubin, H. & Mizrahi, V. (2003). Ribonucleotide reduction in Mycobacterium tuberculosis: function and expression of genes encoding class Ib and class II ribonucleotide reductases. Infect Immun 71, 6124-6131.
Dawes,S.S., Warner,D.F., Tsenova,L., Timm,J., McKinney,J.D., Kaplan,G., Rubin,H., and Mizrahi,V. (2003). Ribonucleotide reduction in Mycobacterium tuberculosis: function and expression of genes encoding class Ib and class II ribonucleotide reductases. Infect. Immun. 71, 6124-6131.
De Rossi,E., Leva,R., Gusberti,L., Manachini,P.L., and Riccardi,G. (1995). Cloning, sequencing and expression of the ilvBNC gene cluster from Streptomyces avermitilis. Gene 166, 127-132.
De Voss,J.J., Rutter,K., Schroeder,B.G., and Barry,C.E., III (1999). Iron acquisition and metabolism by mycobacteria. J. Bacteriol. 181, 4443-4451.
De Voss,J.J., Rutter,K., Schroeder,B.G., Su,H., Zhu,Y., and Barry,C.E., III (2000). The salicylate-derived mycobactin siderophores of Mycobacterium tuberculosis are essential for growth in macrophages. Proc. Natl. Acad. Sci. U. S. A 97, 1252-1257.
Derkos-Sojak,V., Pigac,J., and Delic,V. (1985). Biochemical and genetic studies of a histidine regulatory mutant of Streptomyces coelicolor A3 (2). J. Basic Microbiol. 25, 479-485.
Dey, S., Lane, J. M., Lee, R. E., Rubin, E. J. & Sacchettini, J. C. (2010). Structural characterization of the Mycobacterium tuberculosis biotin biosynthesis enzymes 7,8-diaminopelargonic acid synthase and dethiobiotin synthetase. Biochemistry 49, 6746-6760.
Dias, M. V., Canduri, F., da Silveira, N. J., Czekster, C. M., Basso, L. A., Palma, M. S., Santos, D. S. & de Azevedo, W. F., Jr. (2006). Molecular models of tryptophan synthase from mycobacterium tuberculosis complexed with inhibitors. Cell Biochem Biophys 44, 375-384.
Dubey, V. S., Sirakova, T. D. & Kolattukudy, P. E. (2002). Disruption of msl3 abolishes the synthesis of mycolipanoic and mycolipenic acids required for polyacyltrehalose synthesis in Mycobacterium tuberculosis H37Rv and causes cell aggregation. Mol Microbiol 45, 1451-1459.
Errey,J.C. and Blanchard,J.S. (2005). Functional characterization of a novel ArgA from Mycobacterium tuberculosis. J. Bacteriol. 187, 3039-3044.
Feng,Z. and Barletta,R.G. (2003). Roles of Mycobacterium smegmatis D-alanine:D-alanine ligase and D-alanine racemase in the mechanisms of action of and resistance to the peptidoglycan inhibitor D-cycloserine. Antimicrob. Agents Chemother. 47, 283-291.
Fernandes,N.D. and Kolattukudy,P.E. (1996). Cloning, sequencing and characterization of a fatty acid synthase-encoding gene from Mycobacterium tuberculosis var. bovis BCG. Gene 170, 95-99.
Fernandez,M., Cuadrado,Y., Recio,E., Aparicio,J.F., and Martin,J.F. (2002). Characterization of the hom-thrC-thrB cluster in aminoethoxyvinylglycine-producing Streptomyces sp. NRRL 5331. Microbiology 148, 1413-1420.
Fischer,F., Raimondi,D., Aliverti,A., and Zanetti,G. (2002). Mycobacterium tuberculosis FprA, a novel bacterial NADPH-ferredoxin reductase. Eur. J. Biochem. 269, 3005-3013.
Fisher,S.H. (1989). Glutamate synthesis in Streptomyces coelicolor. J. Bacteriol. 171, 2372-2377.
Fisher,S.H. and Wray,L.V., Jr. (1989). Regulation of glutamine synthetase in Streptomyces coelicolor. J. Bacteriol. 171, 2378-2383.
Flett,F., Platt,J., and Cullum,J. (1987). DNA rearrangements associated with instability of an arginine gene in Streptomyces coelicolor A3(2). J. Basic Microbiol. 27, 3-10.
Fujita, Y., Naka, T., Doi, T. & Yano, I. (2005). Direct molecular mass determination of trehalose monomycolate from 11 species of mycobacteria by MALDI-TOF mass spectrometry. Microbiology 151, 1443-1452.
Galamba,A., Soetaert,K., Buyssens,P., Monnaie,D., Jacobs,P., and Content,J. (2001). Molecular and biochemical characterisation of Mycobacterium smegmatis alcohol dehydrogenase C. FEMS Microbiol. Lett. 196, 51-56.
Galamba,A., Soetaert,K., Wang,X.M., De Bruyn,J., Jacobs,P., and Content,J. (2001). Disruption of adhC reveals a large duplication in the Mycobacterium smegmatis mc(2)155 genome. Microbiology 147, 3281-3294.
Garcia Pelayo, M. C., Uplekar, S., Keniry, A. & other authors (2009). A comprehensive survey of single nucleotide polymorphisms (SNPs) across Mycobacterium bovis strains and M. bovis BCG vaccine strains refines the genealogy and defines a minimal set of SNPs that separate virulent M. bovis strains and M. bovis BCG strains. Infect Immun 77, 2230-2238.
Gupta, V., Gupta, R. K., Khare, G., Surolia, A., Salunke, D. M. & Tyagi, A. K. (2008). Crystallization and preliminary X-ray diffraction analysis of biotin acetyl-CoA carboxylase ligase (BirA) from Mycobacterium tuberculosis. Acta Crystallogr Sect F Struct Biol Cryst Commun 64, 524-527.
Harth, G., Maslesa-Galic, S., Tullius, M. V. & Horwitz, M. A. (2005). All four Mycobacterium tuberculosis glnA genes encode glutamine synthetase activities but only GlnA1 is abundantly expressed and essential for bacterial homeostasis. Mol Microbiol 58, 1157-1172.
Harth,G., Zamecnik,P.C., Tang,J.Y., Tabatadze,D., and Horwitz,M.A. (2000). Treatment of Mycobacterium tuberculosis with antisense oligonucleotides to glutamine synthetase mRNA inhibits glutamine synthetase activity, formation of the poly-L-glutamate/glutamine cell wall structure, and bacterial replication. Proc. Natl. Acad. Sci. U. S. A 97, 418-423.
Hindle,Z., Callis,R., Dowden,S., Rudd,B.A., and Baumberg,S. (1994). Cloning and expression in Escherichia coli of a Streptomyces coelicolor A3(2) argCJB gene cluster. Microbiology 140 ( Pt 2), 311-320.
Hirsch,D., Stahl,A., and Lodish,H.F. (1998). A family of fatty acid transporters conserved from mycobacterium to man. Proc. Natl. Acad. Sci. U. S. A 95, 8625-8629.
Hodgson,D.A. (2000). Primary metabolism and its control in streptomycetes: a most unusual group of bacteria. Adv. Microb. Physiol 42, 47-238.
Hood,D.W., Heidstra,R., Swoboda,U.K., and Hodgson,D.A. (1992). Molecular genetic analysis of proline and tryptophan biosynthesis in Streptomyces coelicolor A3(2): interaction between primary and secondary metabolism--a review. Gene 115, 5-12.
Hsieh,P.C., Shenoy,B.C., Samols,D., and Phillips,N.F. (1996). Cloning, expression, and characterization of polyphosphate glucokinase from Mycobacterium tuberculosis. J. Biol. Chem. 271, 4909-4915.
Huang, H., Scherman, M. S., D'Haeze, W., Vereecke, D., Holsters, M., Crick, D. C. & McNeil, M. R. (2005). Identification and active expression of the Mycobacterium tuberculosis gene encoding 5-phospho-{alpha}-d-ribose-1-diphosphate: decaprenyl-phosphate 5-phosphoribosyltransferase, the first enzyme committed to decaprenylphosphoryl-d-arabinose synthesis. J Biol Chem 280, 24539-24543.
Huang,H., Scherman,M.S., D'Haeze,W., Vereecke,D., Holsters,M., Crick,D.C., and McNeil,M.R. (2005). Identification and active expression of the Mycobacterium tuberculosis gene encoding 5-phospho-{alpha}-d-ribose-1-diphosphate: decaprenyl-phosphate 5-phosphoribosyltransferase, the first enzyme committed to decaprenylphosphoryl-d-arabinose synthesis. J. Biol. Chem. 280, 24539-24543.
Humanes,L., Garcia-Fernandez,J.M., Roldan,J.M., and Diez,J. (1999). Cloning of an ORF with homology to Mycobacterium echA1, encoding the enoyl-CoA hydratase, in Rhodococcus fascians. DNA Seq. 10, 309-315.
Ikeda,M., Kamada,N., Takano,Y., and Nakano,T. (1999). Molecular analysis of the Corynebacterium glutamicum transketolase gene. Biosci. Biotechnol. Biochem. 63, 1806-1810.
Jackson,M., Phalen,S.W., Lagranderie,M., Ensergueix,D., Chavarot,P., Marchal,G., McMurray,D.N., Gicquel,B., and Guilhot,C. (1999). Persistence and protective efficacy of a Mycobacterium tuberculosis auxotroph vaccine. Infect. Immun. 67, 2867-2873.
Jain,M. and Cox,J.S. (2005). Interaction between polyketide synthase and transporter suggests coupled synthesis and export of virulence lipid in M. tuberculosis. PLoS. Pathog. 1, e2.
Johnston,J.M., Arcus,V.L., Morton,C.J., Parker,M.W., and Baker,E.N. (2003). Crystal structure of a putative methyltransferase from Mycobacterium tuberculosis: misannotation of a genome clarified by protein structural analysis. J. Bacteriol. 185, 4057-4065.
Kaur,D., Brennan,P.J., and Crick,D.C. (2004). Decaprenyl diphosphate synthesis in Mycobacterium tuberculosis. J. Bacteriol. 186 , 7564-7570.
Kawai,S., Mori,S., Mukai,T., Suzuki,S., Yamada,T., Hashimoto,W., and Murata,K. (2000). Inorganic Polyphosphate/ATP-NAD kinase of Micrococcus flavus and Mycobacterium tuberculosis H37Rv. Biochem. Biophys. Res. Commun. 276, 57-63.
Kemp,L.E., Bond,C.S., and Hunter,W.N. (2002). Structure of 2C-methyl-D-erythritol 2,4- cyclodiphosphate synthase: an essential enzyme for isoprenoid biosynthesis and target for antimicrobial drug development. Proc. Natl. Acad. Sci. U. S. A 99, 6591-6596.
Kern,B.A. and Inamine,E. (1981). Cystathionine gamma-lyase activity in the cephamycin C producer Streptomyces lactamdurans. J. Antibiot. (Tokyo) 34, 583-589.
Kim,D.J., Huh,J.H., Yang,Y.Y., Kang,C.M., Lee,I.H., Hyun,C.G., Hong,S.K., and Suh,J.W. (2003). Accumulation of S-adenosyl-L-methionine enhances production of actinorhodin but inhibits sporulation in Streptomyces lividans TK23. J. Bacteriol. 185, 592-600.
Koffas,M., Roberge,C., Lee,K., and Stephanopoulos,G. (1999). Metabolic engineering. Annu. Rev. Biomed. Eng 1, 535-557.
Kolattukudy,P.E., Fernandes,N.D., Azad,A.K., Fitzmaurice,A.M., and Sirakova,T.D. (1997). Biochemistry and molecular genetics of cell-wall lipid biosynthesis in mycobacteria. Mol. Microbiol. 24, 263-270.
Kotani,S., Yanagida,I., Kato,K., and Matsuda,T. (1970). Studies on peptides, glycopeptides and antigenic polysaccharide-glycopeptide complexes isolated from an L-11 enzyme lysate of the cell walls of Mycobacterium tuberculosis strain H37Rv. Biken. J. 13, 249-275.
Lamichhane,G., Zignol,M., Blades,N.J., Geiman,D.E., Dougherty,A., Grosset,J., Broman,K.W., and Bishai,W.R. (2003). A postgenomic method for predicting essential genes at subsaturation levels of mutagenesis: application to Mycobacterium tuberculosis. Proc. Natl. Acad. Sci. U. S. A 100, 7213-7218.
Le,Y., He,J., and Vining,L.C. (1996). Streptomyces akiyoshiensis differs from other gram-positive bacteria in the organization of a core biosynthetic pathway gene for aspartate family amino acids. Microbiology 142 ( Pt 4), 791-798.
Ledwidge,R. and Blanchard,J.S. (1999). The dual biosynthetic capability of N-acetylornithine aminotransferase in arginine and lysine biosynthesis. Biochemistry 38, 3019-3024.
Lee,S.H. and Lee,K.J. (1993). Aspartate aminotransferase and tylosin biosynthesis in Streptomyces fradiae. Appl. Environ. Microbiol. 59, 822-827.
Li, Y., Chen, Z., Li, X., Zhang, H., Huang, Q., Zhang, Y. & Xu, S. (2007). Inositol-1-phosphate synthetase mRNA as a new target for antisense inhibition of Mycobacterium tuberculosis. J Biotechnol 128, 726-734.
Li,D.W., Xiao,C.L., and Guan,Y. (2004). [Clone and expression of isocitrate lyase gene in Mycobacterium tuberculosis H37Rv]. Zhongguo Yi. Xue. Ke. Xue. Yuan Xue. Bao. 26, 368-371.
Ma, Q., Zhao, X., Nasser Eddine, A., Geerlof, A., Li, X., Cronan, J. E., Kaufmann, S. H. & Wilmanns, M. (2006). The Mycobacterium tuberculosis LipB enzyme functions as a cysteine/lysine dyad acyltransferase. Proc Natl Acad Sci U S A 103, 8662-8667.
Ma, Y., Stern, R. J., Scherman, M. S. & other authors (2001). Drug targeting Mycobacterium tuberculosis cell wall synthesis: genetics of dTDP-rhamnose synthetic enzymes and development of a microtiter plate-based screen for inhibitors of conversion of dTDP-glucose to dTDP-rhamnose. Antimicrob Agents Chemother 45, 1407-1416.
Magalhaes, M. L., Pereira, C. P., Basso, L. A. & Santos, D. S. (2002). Cloning and expression of functional shikimate dehydrogenase (EC 1.1.1.25) from Mycobacterium tuberculosis H37Rv. Protein Expr Purif 26, 59-64.
Mahadevan,U. and Padmanaban,G. (1998). Cloning and expression of an acyl-CoA dehydrogenase from Mycobacterium tuberculosis. Biochem. Biophys. Res. Commun. 244, 893-897.
Mahapatra,S., Scherman,H., Brennan,P.J., and Crick,D.C. (2005). N Glycolylation of the nucleotide precursors of peptidoglycan biosynthesis of Mycobacterium spp. is altered by drug treatment. J. Bacteriol. 187, 2341-2347.
Mao, J., Eoh, H., He, R., Wang, Y., Wan, B., Franzblau, S. G., Crick, D. C. & Kozikowski, A. P. (2008). Structure-activity relationships of compounds targeting mycobacterium tuberculosis 1-deoxy-D-xylulose 5-phosphate synthase. Bioorg Med Chem Lett 18, 5320-5323.
Marri, P. R., Bannantine, J. P. & Golding, G. B. (2006). Comparative genomics of metabolic pathways in Mycobacterium species: gene duplication, gene decay and lateral gene transfer. FEMS Microbiol Rev 30, 906-925.
Matsunaga, I., Bhatt, A., Young, D. C. & other authors (2004). Mycobacterium tuberculosis pks12 produces a novel polyketide presented by CD1c to T cells. J Exp Med 200, 1559-1569.
Matsunaga,I., Bhatt,A., Young,D.C., Cheng,T.Y., Eyles,S.J., Besra,G.S., Briken,V., Porcelli,S.A., Costello,C.E., Jacobs,W.R., Jr., and Moody,D.B. (2004). Mycobacterium tuberculosis pks12 produces a novel polyketide presented by CD1c to T cells. J. Exp. Med. 200, 1559-1569.
Mendelovitz,S. and Aharonowitz,Y. (1982). Regulation of cephamycin C synthesis, aspartokinase, dihydrodipicolinic acid synthetase, and homoserine dehydrogenase by aspartic acid family amino acids in Streptomyces clavuligerus. Antimicrob. Agents Chemother. 21, 74-84.
Meyer, L. & David, H. L. (1979). [Evaluation of urease and beta-glucosidase activity for the practical identification of mycobacteria (author's transl)]. Ann Microbiol (Paris) 130B, 323-332.
Mikusova,K., Huang,H., Yagi,T., Holsters,M., Vereecke,D., D'Haeze,W., Scherman,M.S., Brennan,P.J., McNeil,M.R., and Crick,D.C. (2005). Decaprenylphosphoryl arabinofuranose, the donor of the D-arabinofuranosyl residues of mycobacterial arabinan, is formed via a two-step epimerization of decaprenylphosphoryl ribose. J. Bacteriol. 187, 8020-8025.
Mougous,J.D., Green,R.E., Williams,S.J., Brenner,S.E., and Bertozzi,C.R. (2002). Sulfotransferases and sulfatases in mycobacteria. Chem. Biol. 9, 767-776.
Movahedzadeh,F., Rison,S.C., Wheeler,P.R., Kendall,S.L., Larson,T.J., and Stoker,N.G. (2004). The Mycobacterium tuberculosis Rv1099c gene encodes a GlpX-like class II fructose 1,6-bisphosphatase. Microbiology 150, 3499-3505.
Movahedzadeh,F., Smith,D.A., Norman,R.A., Dinadayala,P., Murray-Rust,J., Russell,D.G., Kendall,S.L., Rison,S.C., McAlister,M.S., Bancroft,G.J., McDonald,N.Q., Daffe,M., Av-Gay,Y., and Stoker,N.G. (2004). The Mycobacterium tuberculosis ino1 gene is essential for growth and virulence. Mol. Microbiol. 51, 1003-1014.
Munoz-Elias,E.J., Upton,A.M., Cherian,J., and McKinney,J.D. (2006). Role of the methylcitrate cycle in Mycobacterium tuberculosis metabolism, intracellular growth, and virulence. Mol. Microbiol. 60, 1109-1122.
Murphy, H. N., Stewart, G. R., Mischenko, V. V., Apt, A. S., Harris, R., McAlister, M. S., Driscoll, P. C., Young, D. B. & Robertson, B. D. (2005). The OtsAB pathway is essential for trehalose biosynthesis in Mycobacterium tuberculosis. J Biol Chem 280, 14524-14529.
Nagasawa,T., Kanzaki,H., and Yamada,H. (1987). Cystathionine gamma-lyase from Streptomyces phaeochromogenes. Methods Enzymol. 143, 486-492.
Nassau,P.M., Martin,S.L., Brown,R.E., Weston,A., Monsey,D., McNeil,M.R., and Duncan,K. (1996). Galactofuranose biosynthesis in Escherichia coli K-12: identification and cloning of UDP-galactopyranose mutase. J. Bacteriol. 178, 1047-1052.
Newton,G.L., Koledin,T., Gorovitz,B., Rawat,M., Fahey,R.C., and Av-Gay,Y. (2003). The glycosyltransferase gene encoding the enzyme catalyzing the first step of mycothiol biosynthesis (mshA). J. Bacteriol. 185, 3476-3479.
Okamoto,S., Lezhava,A., Hosaka,T., Okamoto-Hosoya,Y., and Ochi,K. (2003). Enhanced expression of S-adenosylmethionine synthetase causes overproduction of actinorhodin in Streptomyces coelicolor A3(2). J. Bacteriol. 185, 601-609.
Onwueme,K.C., Vos,C.J., Zurita,J., Ferreras,J.A., and Quadri,L.E. (2005). The dimycocerosate ester polyketide virulence factors of mycobacteria. Prog. Lipid Res. 44, 259-302.
Onwueme,K.C., Vos,C.J., Zurita,J., Soll,C.E., and Quadri,L.E. (2005). Identification of phthiodiolone ketoreductase, an enzyme required for production of mycobacterial diacyl phthiocerol virulence factors. J. Bacteriol. 187, 4760-4766.
Paiva, A. M., Vanderwall, D. E., Blanchard, J. S., Kozarich, J. W., Williamson, J. M. & Kelly, T. M. (2001). Inhibitors of dihydrodipicolinate reductase, a key enzyme of the diaminopimelate pathway of Mycobacterium tuberculosis. Biochim Biophys Acta 1545, 67-77.
Parish,T., Schaeffer,M., Roberts,G., and Duncan,K. (2005). HemZ is essential for heme biosynthesis in Mycobacterium tuberculosis. Tuberculosis. (Edinb. ) 85, 197-204.
Patek,M., Hochmannova,J., Jelinkova,M., Nesvera,J., and Eggeling,L. (1998). Analysis of the leuB gene from Corynebacterium glutamicum. Appl. Microbiol. Biotechnol. 50, 42-47.
Patterson, J. H., Waller, R. F., Jeevarajah, D., Billman-Jacobe, H. & McConville, M. J. (2003). Mannose metabolism is required for mycobacterial growth. Biochem J 372, 77-86.
Patterson,J.H., Waller,R.F., Jeevarajah,D., Billman-Jacobe,H., and McConville,M.J. (2003). Mannose metabolism is required for mycobacterial growth. Biochem. J. 372, 77-86.
Perez,E., Constant,P., Laval,F., Lemassu,A., Laneelle,M.A., Daffe,M., and Guilhot,C. (2004). Molecular dissection of the role of two methyltransferases in the biosynthesis of phenolglycolipids and phthiocerol dimycoserosate in the Mycobacterium tuberculosis complex. J. Biol. Chem. 279, 42584-42592.
Perez,E., Constant,P., Lemassu,A., Laval,F., Daffe,M., and Guilhot,C. (2004). Characterization of three glycosyltransferases involved in the biosynthesis of the phenolic glycolipid antigens from the Mycobacterium tuberculosis complex. J. Biol. Chem. 279, 42574-42583.
Pinto, R., Tang, Q. X., Britton, W. J., Leyh, T. S. & Triccas, J. A. (2004). The Mycobacterium tuberculosis cysD and cysNC genes form a stress-induced operon that encodes a tri-functional sulfate-activating complex. Microbiology 150, 1681-1686.
Pinto,R., Tang,Q.X., Britton,W.J., Leyh,T.S., and Triccas,J.A. (2004). The Mycobacterium tuberculosis cysD and cysNC genes form a stress-induced operon that encodes a tri-functional sulfate-activating complex. Microbiology 150, 1681-1686.
Portevin, D., De Sousa-D'Auria, C., Houssin, C., Grimaldi, C., Chami, M., Daffe, M. & Guilhot, C. (2004). A polyketide synthase catalyzes the last condensation step of mycolic acid biosynthesis in mycobacteria and related organisms. Proc Natl Acad Sci U S A 101, 314-319.
Portevin, D., de Sousa-D'Auria, C., Montrozier, H., Houssin, C., Stella, A., Laneelle, M. A., Bardou, F., Guilhot, C. & Daffe, M. (2005). The acyl-AMP ligase FadD32 and AccD4-containing acyl-CoA carboxylase are required for the synthesis of mycolic acids and essential for mycobacterial growth: identification of the carboxylation product and determination of the acyl-CoA carboxylase components. J …
Portevin,D., Sousa-D'Auria,C., Montrozier,H., Houssin,C., Stella,A., Laneelle,M.A., Bardou,F., Guilhot,C., and Daffe,M. (2005). The acyl-AMP ligase FadD32 and AccD4-containing acyl-CoA carboxylase are required for the synthesis of mycolic acids and essential for mycobacterial growth: identification of the carboxylation product and determination of the acyl-CoA carboxylase components. J. Biol. Che…
Prakash,P., Aruna,B., Sardesai,A.A., and Hasnain,S.E. (2005). Purified recombinant hypothetical protein coded by open reading frame Rv1885c of Mycobacterium tuberculosis exhibits a monofunctional AroQ class of periplasmic chorismate mutase activity. J. Biol. Chem. 280, 19641-19648.
Prinzis, S., Chatterjee, D. & Brennan, P. J. (1993). Structure and antigenicity of lipoarabinomannan from Mycobacterium bovis BCG. J Gen Microbiol 139, 2649-2658.
Raymond,J.B., Mahapatra,S., Crick,D.C., and Pavelka,M.S., Jr. (2005). Identification of the namH gene, encoding the hydroxylase responsible for the N-glycolylation of the mycobacterial peptidoglycan. J. Biol. Chem. 280, 326-333.
Reddy, M. C., Kuppan, G., Shetty, N. D., Owen, J. L., Ioerger, T. R. & Sacchettini, J. C. (2008). Crystal structures of Mycobacterium tuberculosis S-adenosyl-L-homocysteine hydrolase in ternary complex with substrate and inhibitors. Protein Sci 17, 2134-2144.
Reddy,S.K., Kamireddi,M., Dhanireddy,K., Young,L., Davis,A., and Reddy,P.T. (2001). Eukaryotic-like adenylyl cyclases in Mycobacterium tuberculosis H37Rv: cloning and characterization. J. Biol. Chem. 276, 35141-35149.
Rengarajan,J., Sassetti,C.M., Naroditskaya,V., Sloutsky,A., Bloom,B.R., and Rubin,E.J. (2004). The folate pathway is a target for resistance to the drug para-aminosalicylic acid (PAS) in mycobacteria. Mol. Microbiol. 53, 275-282.
Rivera-Marrero, C. A., Ritzenthaler, J. D., Newburn, S. A., Roman, J. & Cummings, R. D. (2002). Molecular cloning and expression of a novel glycolipid sulfotransferase in Mycobacterium tuberculosis. Microbiology 148, 783-792.
Rizzi, C., Frazzon, J., Ely, F. & other authors (2005). DAHP synthase from Mycobacterium tuberculosis H37Rv: cloning, expression, and purification of functional enzyme. Protein Expr Purif 40, 23-30.
Rizzi,C., Frazzon,J., Ely,F., Weber,P.G., da Fonseca,I.O., Gallas,M., Oliveira,J.S., Mendes,M.A., de Souza,B.M., Palma,M.S., Santos,D.S., and Basso,L.A. (2005). DAHP synthase from Mycobacterium tuberculosis H37Rv: cloning, expression, and purification of functional enzyme. Protein Expr. Purif. 40, 23-30.
Roos,A.K., Burgos,E., Ericsson,D.J., Salmon,L., and Mowbray,S.L. (2005). Competitive inhibitors of Mycobacterium tuberculosis ribose-5-phosphate isomerase B reveal new information about the reaction mechanism. J. Biol. Chem. 280, 6416-6422.
Rousseau,C., Neyrolles,O., Bordat,Y., Giroux,S., Sirakova,T.D., Prevost,M.C., Kolattukudy,P.E., Gicquel,B., and Jackson,M. (2003). Deficiency in mycolipenate- and mycosanoate-derived acyltrehaloses enhances early interactions of Mycobacterium tuberculosis with host cells. Cell Microbiol. 5, 405-415.
Rousseau,C., Sirakova,T.D., Dubey,V.S., Bordat,Y., Kolattukudy,P.E., Gicquel,B., and Jackson,M. (2003). Virulence attenuation of two Mas-like polyketide synthase mutants of Mycobacterium tuberculosis. Microbiology 149, 1837-1847.
Ruzheinikov,S.N., Burke,J., Sedelnikova,S., Baker,P.J., Taylor,R., Bullough,P.A., Muir,N.M., Gore,M.G., and Rice,D.W. (2001). Glycerol dehydrogenase. structure, specificity, and mechanism of a family III polyol dehydrogenase. Structure. 9, 789-802.
Sambandamurthy,V.K., Wang,X., Chen,B., Russell,R.G., Derrick,S., Collins,F.M., Morris,S.L., and Jacobs,W.R., Jr. (2002). A pantothenate auxotroph of Mycobacterium tuberculosis is highly attenuated and protects mice against tuberculosis. Nat. Med. 8, 1171-1174.
Sareen,D., Newton,G.L., Fahey,R.C., and Buchmeier,N.A. (2003). Mycothiol is essential for growth of Mycobacterium tuberculosis Erdman. J. Bacteriol. 185, 6736-6740.
Sasso,S., Ramakrishnan,C., Gamper,M., Hilvert,D., and Kast,P. (2005). Characterization of the secreted chorismate mutase from the pathogen Mycobacterium tuberculosis. FEBS J. 272, 375-389.
Schnell,R., Sandalova,T., Hellman,U., Lindqvist,Y., and Schneider,G. (2005). Siroheme- and [Fe4-S4]-dependent NirA from Mycobacterium tuberculosis is a sulfite reductase with a covalent Cys-Tyr bond in the active site. J. Biol. Chem. 280, 27319-27328.
Sharma,V., Grubmeyer,C., and Sacchettini,J.C. (1998). Crystal structure of quinolinic acid phosphoribosyltransferase from Mmycobacterium tuberculosis: a potential TB drug target. Structure. 6, 1587-1599.
Shen, H., Yang, Y., Wang, F., Zhang, Y., Ye, N., Xu, S. & Wang, H. (2009). Characterization of the putative tryptophan synthase beta-subunit from Mycobacterium tuberculosis. Acta Biochim Biophys Sin (Shanghai) 41, 379-388.
Shi, S. & Ehrt, S. (2006). Dihydrolipoamide acyltransferase is critical for Mycobacterium tuberculosis pathogenesis. Infect Immun 74, 56-63.
Shi, W., Feng, J., Zhang, M., Lai, X., Xu, S., Zhang, X. & Wang, H. (2007). Biosynthesis of isoprenoids: characterization of a functionally active recombinant 2-C-methyl-D-erythritol 4-phosphate cytidyltransferase (IspD) from Mycobacterium tuberculosis H37Rv. J Biochem Mol Biol 40, 911-920.
Shimizu,S., Shiozaki,S., Ohshiro,T., and Yamada,H. (1984). Occurrence of S-adenosylhomocysteine hydrolase in prokaryote cells. Characterization of the enzyme from Alcaligenes faecalis and role of the enzyme in the activated methyl cycle. Eur. J. Biochem. 141, 385-392.
Singh, V., Chandra, D., Srivastava, B. S. & Srivastava, R. (2010). Rv0189c encodes dihydroxyacid dehydratase: Down-regulation affects growth of Mycobacterium tuberculosis in vitro and in mice. Microbiology.
Sirakova,T.D., Thirumala,A.K., Dubey,V.S., Sprecher,H., and Kolattukudy,P.E. (2001). The Mycobacterium tuberculosis pks2 gene encodes the synthase for the hepta- and octamethyl-branched fatty acids required for sulfolipid synthesis. J. Biol. Chem. 276, 16833-16839.
Smith,D.A., Parish,T., Stoker,N.G., and Bancroft,G.J. (2001). Characterization of auxotrophic mutants of Mycobacterium tuberculosis and their potential as vaccine candidates. Infect. Immun. 69, 1142-1150.
Sohaskey,C.D. (2005). Regulation of nitrate reductase activity in Mycobacterium tuberculosis by oxygen and nitric oxide. Microbiology 151, 3803-3810.
Stadthagen,G., Kordulakova,J., Griffin,R., Constant,P., Bottova,I., Barilone,N., Gicquel,B., Daffe,M., and Jackson,M. (2005). p-Hydroxybenzoic acid synthesis in Mycobacterium tuberculosis. J. Biol. Chem. 280 , 40699-40706.
Sugantino,M., Zheng,R., Yu,M., and Blanchard,J.S. (2003). Mycobacterium tuberculosis ketopantoate hydroxymethyltransferase: tetrahydrofolate-independent hydroxymethyltransferase and enolization reactions with alpha-keto acids. Biochemistry 42, 191-199.
Takahashi,S., Kuzuyama,T., Watanabe,H., and Seto,H. (1998). A 1-deoxy-D-xylulose 5-phosphate reductoisomerase catalyzing the formation of 2-C-methyl-D-erythritol 4-phosphate in an alternative nonmevalonate pathway for terpenoid biosynthesis. Proc. Natl. Acad. Sci. U. S. A 95, 9879-9884.
Takayama,K., Wang,C., and Besra,G.S. (2005). Pathway to synthesis and processing of mycolic acids in Mycobacterium tuberculosis. Clin. Microbiol. Rev. 18, 81-101.
Tammenkoski,M., Benini,S., Magretova,N.N., Baykov,A.A., and Lahti,R. (2005). An unusual, His-dependent family I pyrophosphatase from Mycobacterium tuberculosis. J. Biol. Chem. 280, 41819-41826.
Tarnok,I., Pechmann,H., Krallmann-Wenzel,U., Rohrscheidt,E., and Tarnok,Z. (1979). [Nicotinamidase and the so-called pyrazinamidase in mycobacteria; the simultaneous occurrence of both activites (author's transl)]. Zentralbl. Bakteriol. [Orig. A] 244, 302-308.
Teusink,B., van Enckevort,F.H., Francke,C., Wiersma,A., Wegkamp,A., Smid,E.J., and Siezen,R.J. (2005). In silico reconstruction of the metabolic pathways of Lactobacillus plantarum: comparing predictions of nutrient requirements with those from growth experiments. Appl. Environ. Microbiol. 71, 7253-7262.
Tian, J., Bryk, R., Shi, S., Erdjument-Bromage, H., Tempst, P. & Nathan, C. (2005). Mycobacterium tuberculosis appears to lack alpha-ketoglutarate dehydrogenase and encodes pyruvate dehydrogenase in widely separated genes. Mol Microbiol 57, 859-868.
Tian,J., Bryk,R., Itoh,M., Suematsu,M., and Nathan,C. (2005). Variant tricarboxylic acid cycle in Mycobacterium tuberculosis: identification of alpha-ketoglutarate decarboxylase. Proc. Natl. Acad. Sci. U. S. A 102, 10670-10675.
Truglio,J.J., Theis,K., Feng,Y., Gajda,R., Machutta,C., Tonge,P.J., and Kisker,C. (2003). Crystal structure of Mycobacterium tuberculosis MenB, a key enzyme in vitamin K2 biosynthesis. J. Biol. Chem. 278, 42352-42360.
Tullius,M.V., Harth,G., and Horwitz,M.A. (2001). High extracellular levels of Mycobacterium tuberculosis glutamine synthetase and superoxide dismutase in actively growing cultures are due to high expression and extracellular stability rather than to a protein-specific export mechanism. Infect. Immun. 69, 6348-6363.
Uppsten,M., Davis,J., Rubin,H., and Uhlin,U. (2004). Crystal structure of the biologically active form of class Ib ribonucleotide reductase small subunit from Mycobacterium tuberculosis. FEBS Lett. 569, 117-122.
Vaishnav,P., Randev,S., Jatiani,S., Aggarwal,S., Keharia,H., Vyas,P.R., Nareshkumar,G., and Archana,G. (2000). Characterization of carbamoyl phosphate synthetase of Streptomyces spp. Indian J. Exp. Biol. 38, 931-935.
Vargha,G. (1997). A possible role of the effect of methionine on the activity of aspartokinase in sporulation of a Streptomyces fradiae mutant. Acta Biol. Hung. 48, 281-288.
Wang, W., Dong, C., McNeil, M., Kaur, D., Mahapatra, S., Crick, D. C. & Naismith, J. H. (2008). The structural basis of chain length control in Rv1086. J Mol Biol 381, 129-140.
Wheeler,P.R., Coldham,N.G., Keating,L., Gordon,S.V., Wooff,E.E., Parish,T., and Hewinson,R.G. (2005). Functional demonstration of reverse transsulfuration in the Mycobacterium tuberculosis complex reveals that methionine is the preferred sulfur source for pathogenic Mycobacteria. J. Biol. Chem. 280, 8069-8078.
White,P.J., Young,J., Hunter,I.S., Nimmo,H.G., and Coggins,J.R. (1990). The purification and characterization of 3-dehydroquinase from Streptomyces coelicolor. Biochem. J. 265, 735-738.
Whitney,J.G., Brannon,D.R., Mabe,J.A., and Wicker,K.J. (1972). Incorporation of labeled precursors into A16886B, a novel -lactam antibiotic produced by Streptomyces clavuligerus. Antimicrob. Agents Chemother. 1, 247-251.
Williams,S.J., Senaratne,R.H., Mougous,J.D., Riley,L.W., and Bertozzi,C.R. (2002). 5'-adenosinephosphosulfate lies at a metabolic branch point in mycobacteria. J. Biol. Chem. 277, 32606-32615.
Wooff,E., Michell,S.L., Gordon,S.V., Chambers,M.A., Bardarov,S., Jacobs,W.R., Jr., Hewinson,R.G., and Wheeler,P.R. (2002). Functional genomics reveals the sole sulphate transporter of the Mycobacterium tuberculosis complex and its relevance to the acquisition of sulphur in vivo. Mol. Microbiol. 43, 653-663.
Wray,L.V., Jr. and Fisher,S.H. (1988). Cloning and nucleotide sequence of the Streptomyces coelicolor gene encoding glutamine synthetase. Gene 71, 247-256.
Zhang,W., Jiang,W., Zhao,G., Yang,Y., and Chiao,J. (1999). Sequence analysis and expression of the aspartokinase and aspartate semialdehyde dehydrogenase operon from rifamycin SV-producing amycolatopsis mediterranei. Gene 237, 413-419.
Zimhony,O., Cox,J.S., Welch,J.T., Vilcheze,C., and Jacobs,W.R., Jr. (2000). Pyrazinamide inhibits the eukaryotic-like fatty acid synthetase I (FASI) of Mycobacterium tuberculosis. Nat. Med. 6, 1043-1047.
