# Supplementary material for: Systems-Based Approaches to Probing Metabolic Variation within the Mycobacterium tuberculosis Complex
Source: PLoS One. 2013 Sep 17;8(9):e75913. doi: 10.1371/journal.pone.0075913 (PMC3783153; doi:10.1371/journal.pone.0075913)
Supplement: Table S3 — GSMN-BCG. (XLS) [file pone.0075913.s008.xls]

## Sheet: GSMN-BCG
M. bovis BCG Pasteur Genome-scale metabolic network
GSMN-BCG
Reaction Number	Reaction Name	Pathway		Reaction Formula	Backward Flux	Forward Flux	E.C. number	Gene Annotation	Reference
R1	Glycerol kinase glpK	C3 compounds, Glycerol metabolism	Carbon metabolism (excluding central carbon metabolism)	ATP + GL = ADP + GL3P	0	1000	2.7.1.30	BCG3755c	Garnier at al 2003
R4	glycerol-3-phosphate dehydrogenase glpD1, glpD2	C3 compounds, Glycerol metabolism	Carbon metabolism (excluding central carbon metabolism)	GL3P + MK = DHAP + MKH2	0	1000	1.1.99.5	BCG3313c OR BCG3367c OR BCG2267c	Bott & Niebisch, 2003
R5	glyceraldehyde dehydrogenase aldC	C3 compounds, glyceraldehyde	Carbon metabolism (excluding central carbon metabolism)	NAD + T3 = DGLYCERATE + NADH	0	1000	1.2.1.3	BCG2880c OR BCG0498
R6	conserved hypothetical protein belonging to the glycerate kinase family	C3 compounds, glycerate	Carbon metabolism (excluding central carbon metabolism)	ATP + DGLYCERATE = 3PG + ADP	0	1000	2.7.1.31	BCG2221c
R7	ribokinase rbsK	C5 compounds, D-ribose	Carbon metabolism (excluding central carbon metabolism)	ATP + RIB = ADP + R5P	0	1000	2.7.1.15	BCG2455
R8	fructose-bisphosphate aldolase fba	C6 Compounds, Fructose	Carbon metabolism (excluding central carbon metabolism)	F1P = DHAP + T3	0	1000	4.1.2.13	BCG0401c	Bai et al., 1982
R9	Xylose isomerase	C6 Compounds, Fructose	Carbon metabolism (excluding central carbon metabolism)	FRU = GLC	-1000	1000	5.3.1.5
R10	Mannose isomerase	C6 Compounds, mannose	Carbon metabolism (excluding central carbon metabolism)	FRU = MAN	-1000	1000	5.3.1.7
R11	mannose-6-phosphate isomerase manA	C6 Compounds, mannose	Carbon metabolism (excluding central carbon metabolism)	MAN6P = F6P	-1000	1000	5.3.1.8	BCG3284	Patterson et al., 2003
R12	phosphomannomutase pmmA, pmmB	C6 Compounds, mannose	Carbon metabolism (excluding central carbon metabolism)	MAN1P = MAN6P	-1000	1000	5.4.2.8	BCG3286 OR BCG3373	Brosch et al., 2007; Patterson et al., 2003
R13	mannose-1-phosphate guanylyltransferase manB	C6 Compounds, mannose	Carbon metabolism (excluding central carbon metabolism)	GTP + MAN1P = GDPMAN + PI	0	1000	2.7.7.-	BCG3293
R14	polyprenol mannose synthase, Ppm1	C6 Compounds, mannose	Carbon metabolism (excluding central carbon metabolism)	DPP + GDPMAN = GDP + PPM	0	1000		BCG2070
R15	Possible GDP-Mannose 4,6-dehydratase gca, gmdA	GDP-D-rhamnose biosynthesis/ Fructose and mannose metabolism	Carbon metabolism (excluding central carbon metabolism)	GDPMAN = GDPDHDOMAN	0	1000	4.2.1.47	BCG0145
R16	GDP-4-dehydro-6-deoxy-D-mannose epimerase / GDP-4-dehydro-6-L-deoxygalactose reductase - gene deleted in M. bovis and BCG but the reaction is required for PGL synthesis	GDP-D-rhamnose biosynthesis/ Fructose and mannose metabolism	Carbon metabolism (excluding central carbon metabolism)	GDPDHDOMAN = GDPDHDOGAL	0	1000	5.-.-.-
R17	GDP-4-dehydro-6-deoxy-D-mannose epimerase / GDP-4-dehydro-6-L-deoxygalactose reductase - gene deleted in M. bovis and BCG but the reaction is required for PGL synthesis	GDP-D-rhamnose biosynthesis/ Fructose and mannose metabolism	Carbon metabolism (excluding central carbon metabolism)	GDPDHDOGAL + NADPH = GDPFUC + NADP	0	1000	1.-.-.-
R18	galactokinase, galK	C6 Compounds, Galactose	Carbon metabolism (excluding central carbon metabolism)	ATP + GLAC = ADP + GAL1P	0	1000	2.7.1.6	BCG0666	Adams et al., 1988
R19	UTP-hexose-1-phosphate uridylyltransferase, galTa, galTb	C6 Compounds, Galactose	Carbon metabolism (excluding central carbon metabolism)	GAL1P + UTP = PPI + UDPGAL	0	1000	2.7.7.10	BCG0665	Adams et al., 1988; Marri et al., 2006
R20	UDP-glucose 4-epimerase galE1, galE2, galE3	C6 Compounds, Galactose	Carbon metabolism (excluding central carbon metabolism)	UDPG = UDPGAL	-1000	1000	5.1.3.2	BCG3692c OR BCG0544 OR BCG0580	Adams et al., 1988
R21	UTP-glucose-1-phosphate uridylyltransferase, galU	C6 Compounds, Galactose	Carbon metabolism (excluding central carbon metabolism)	G1P + UTP = PPI + UDPG	0	1000	2.7.7.9	BCG1048
R22	inositol-1-phosphate synthase, Ino1	Inositols, MYO-INOSITOL SYNTHESIS	Carbon metabolism (excluding central carbon metabolism)	bDG6P = IP	-1000	1000	5.5.1.4	BCG0077c OR BCG2637c AND BCG1857	Cole et al., 1998; Movahedzadeh et al., 2004; Li et al., 2007
R23	myoinositol phosphatase	Inositols, MYO-INOSITOL SYNTHESIS	Carbon metabolism (excluding central carbon metabolism)	IP = MI + PI	0	1000	3.1.3.25	BCG2714c	Cole et al., 1998
R24	alpha-glucosidase	Disaccharides, maltose	Carbon metabolism (excluding central carbon metabolism)	MLT = 2.0 GLC	0	1000	3.2.1.20	BCG2491
R25	alpha-glucosidase	Disaccharides, Sucrose	Carbon metabolism (excluding central carbon metabolism)	SUC = FRU + GLC	0	1000	3.2.1.20	BCG2491
R27	alpha,alpha-trehalose- phosphate synthase otsA	Trehalose synthesis	Carbon metabolism (excluding central carbon metabolism)	G6P + UDPG = TRE6P + UDP	0	1000	2.4.1.15	BCG3554	Murphy et al., 2005
R28	Maltose phosphorylase	Disaccharides, Trehalose	Carbon metabolism (excluding central carbon metabolism)	MLT + PI = bDG1P + bDGLC	0	1000	2.4.1.8	BCG3471
R29	possible beta-phosphoglucomutase		Central carbon metabolism	bDG1P = bDG6P	-1000	1000	5.4.2.6	BCG3470
R30	trehalose synthase treS (TreS Pathway)	Disaccharides, Trehalose	Carbon metabolism (excluding central carbon metabolism)	MLT = TRE	-1000	1000	5.4.99.16
R31	trehalose-phosphatase otsB2	Disaccharides, Trehalose	Carbon metabolism (excluding central carbon metabolism)	TRE6P = PI + TRE	0	1000	3.1.3.12	BCG3444	Murphy et al., 2005
R32	formate dehydrogenase fdhF	Organic Acids	Other	FOR + NAD = CO2 + NADH	0	1000	1.2.1.2	BCG2921c	Lamichhane et al., 2003
R33	glucokinase	Phosphorylation of glucose	Central carbon metabolism	ATP + GLC = ADP + G6P	0	1000	2.7.1.2	BCG0699	Hsieh et al., 1996
R34	glucokinase	Phosphorylation of glucose	Central carbon metabolism	ATP + bDGLC = ADP + bDG6P	0	1000	2.7.1.2	BCG0699
R35	polyphosphate glucokinase ppgK	Phosphorylation of glucose	Central carbon metabolism	(n)POLYP + GLC = (n-1)POLYP + G6P	0	1000	2.7.1.63	BCG2715	Hsieh et al., 1996
R36	polyphosphate glucokinase	Phosphorylation of glucose	Central carbon metabolism	(n)POLYP + bDGLC = (n-1)POLYP + bDG6P	0	1000	2.7.1.63	BCG2715
R37	glucose-6-phosphate isomerase	Interconversion between alpha and beta forms of glucose-6-phosphate	Central carbon metabolism	G6P = bDG6P	-1000	1000	5.3.1.9	BCG1000c
R38	phosphoglucomutase pgmA	Interconversion between glucose-6-phosphate and glucose-1-phosphate	Central carbon metabolism	G6P = G1P	-1000	1000	5.4.2.2	BCG3093c
R39	glucose-6-phosphate isomerase	Interconversion between glucose-6-phosphate and fructose-6-phosphate	Central carbon metabolism	bDG6P = F6P	-1000	1000	5.3.1.9	BCG1000c
R40	glucose-6-phosphate isomerase, pgi	Interconversion between glucose-6-phosphate and fructose-6-phosphate	Central carbon metabolism	G6P = F6P	-1000	1000	5.3.1.9	BCG1000c
R41	6-phosphofructokinase, pfkA or pfkB	Glycolysis	Central carbon metabolism	ATP + F6P = ADP + FDP	0	1000	2.7.1.11	BCG3032c OR BCG2048c	Jayanthi et al., 1975
R43	fructose-bisphosphatase	Gluconeogenesis	Central carbon metabolism	FDP = F6P + PI	0	1000	3.1.3.11	BCG1159c	Movahedzadeh et al., 2004
R44	fructose-bisphosphate aldolase	Glycolysis	Central carbon metabolism	FDP = DHAP + G3P	-1000	1000	4.1.2.13	BCG0401c	Bai et al., 1982
R45	triose-phosphate isomerase	Glycolysis	Central carbon metabolism	DHAP = G3P	-1000	1000	5.3.1.1	BCG1499
R46	glyceraldehyde-3-phosphate dehydrogenase	Glycolysis	Central carbon metabolism	G3P + NAD + PI = 13PDG + NADH	-1000	1000	1.2.1.12	BCG1497
R48	phosphoglycerate kinase	Glycolysis	Central carbon metabolism	13PDG + ADP = 3PG + ATP	-1000	1000	2.7.2.3	BCG1498
R49	phosphoglycerate mutase gpm2, gpm1	Glycolysis	Central carbon metabolism	3PG = 2PG	-1000	1000	5.4.2.1	BCG3334 OR BCG0530
R50	phosphopyruvate hydratase	Glycolysis	Central carbon metabolism	2PG = PEP	-1000	1000	4.2.1.11	BCG1080
R51	pyruvate kinase	Glycolysis	Central carbon metabolism	ADP + PEP = ATP + PYR	0	1000	2.7.1.40	BCG1655
R52	pyruvate dehydrogenase (acetyl-transferring), E1 component, aceE	Glycolysis	Central carbon metabolism	LIPO + PYR + 0.001 THI = ADLIPO + CO2	0	1000	1.2.4.1	BCG2258	Tian et al.,2005
R53	dihydrolipoyllysine-residue acetyltransferase pdhC, E2 component of PDH	Glycolysis	Central carbon metabolism	ADLIPO + COA = ACCOA + DLIPO	-1000	1000	2.3.1.12	BCG2231	Buglino et al., 2004; Tian et al., 2005
R54	dihydrolipoyl dehydrogenase lpdC, E3 component of PDH	Glycolysis	Central carbon metabolism	DLIPO + NAD = LIPO + NADH	-1000	1000	1.8.1.4	BCG0502	Argyrou et al., 2001; Tian et al.,2005
R55	citrate synthasev citA, gltA1, gltA2	Citrate cycle (TCA cycle)	Central carbon metabolism	ACCOA + OA = CIT + COA	0	1000	2.3.3.1	BCG0948 OR BCG0941c OR BCG1192
R56	Aconitase	Citrate cycle (TCA cycle)	Central carbon metabolism	CIT = CISACONITATE	-1000	1000	4.2.1.3	BCG1537c
R57	Aconitase	Citrate cycle (TCA cycle)	Central carbon metabolism	CISACONITATE = ICIT	-1000	1000	4.2.1.3	BCG1537c
R58	isocitrate dehydrogenase (NADP), icd1, icd2	Citrate cycle (TCA cycle)	Central carbon metabolism	ICIT + NADP = AKG + CO2 + NADPH	0	1000	1.1.1.42	BCG3409c OR BCG0097c
R59	oxoglutarate dehydrogenase	Citrate cycle (TCA cycle)	Central carbon metabolism	AKG + LIPO = SDLIPO + CO2	0	1000	1.2.4.2
R60	dihydrolipoyllysine-residue succinyltransferase	Citrate cycle (TCA cycle)	Central carbon metabolism	SDLIPO + COA = DLIPO + SUCCOA	0	1000	2.3.1.61
R61	Alpha-Ketoglutarate decarboxylase kgd (menD, sucA)	Citrate cycle (TCA cycle)	Central carbon metabolism	AKG = SUCCSAL + CO2	0	1000	4.1.1.71	BCG1308c OR BCG0600
R62	a-ketoglutarate: ferredoxin oxidoreductase	Citrate cycle (TCA cycle)	Central carbon metabolism	FERI + AKG + COA = SUCCOA + FERO + CO2	0	1000	1.2.7.3	BCG2474c OR BCG2475c
R63	succinate-CoA ligase	Citrate cycle (TCA cycle)	Central carbon metabolism	ADP + PI + SUCCOA = ATP + COA + SUCC	-1000	1000	6.2.1.5	BCG1006 AND BCG1005c
R64	fumarate hydratase	Citrate cycle (TCA cycle)	Central carbon metabolism	FUM = MAL	-1000	1000	4.2.1.2	BCG1158c
R65	malate dehydrogenase	Citrate cycle (TCA cycle)	Central carbon metabolism	MAL + NAD = NADH + OA	-1000	1000	1.1.1.37	BCG1300	Tullius et al., 2001
R67	acetyl-CoA synthetase	Pyruvate metabolism	Other	AC + ATP + COA = ACCOA + AMP + PPI	0	1000	6.2.1.1	BCG3725
R68	aldehyde dehydrogenase (NAD)	Pyruvate metabolism	Other	ACAL + NAD = AC + NADH	0	1000	1.2.1.3	BCG0498
R69	pyruvate phosphate dikinase ppdK	Gluconeogenesis	Central carbon metabolism	1 PYR + 1 ATP + 1 PI = 1 PEP + 1 AMP + 1 PPI	0	1000	2.7.9.1	BCG1188c
R70	D-lactate dehydrogenase	Pyruvate metabolism	Central carbon metabolism	LAC + NAD = NADH + PYR	-1000	1000	1.1.1.28	BCG0778c
R71	L-lactate dehydrogenase, lldD1 or lldD2	Pyruvate metabolism	Central carbon metabolism	LLAC + NAD = NADH + PYR	-1000	1000	1.1.1.27	BCG1908c OR BCG0743
R72	malic enzyme (malate dehydrogenase (oxaloacetate-decarboxylating))	Pyruvate metabolism	Central carbon metabolism	MAL + NAD = CO2 + NADH + PYR	-1000	1000	1.1.1.38	BCG2354
R73	alcohol dehydrogenase adhA, adh, adhE1, adhB	Pyruvate metabolism	Other	ACAL + NADH = ETH + NAD	-1000	1000	1.1.1.1	BCG1898 OR BCG1582 OR BCG0198c OR BCG0813c
R74	alcohol dehydrogenase (nadp dependent) adhC	Pyruvate metabolism	Other	ACAL + NADPH = ETH + NADP	-1000	1000	1.1.1.1	BCG3069
R75	acetate kinase ackA	Pyruvate metabolism	Other	AC + ATP = ACETYLP + ADP	0	1000	2.7.2.1	BCG0448
R76	phosphate acetyltransferase pta	Pyruvate metabolism	Other	ACETYLP + COA = ACCOA + PI	-1000	1000	2.3.1.8	BCG0447
R77	acylphosphatase	Pyruvate metabolism	Other	ACETYLP = AC + PI	0	1000	3.6.1.7	BCG2944c
R78	phosphate acetyltransferase	Propanoate metabolism	Central carbon metabolism	COA + PROPIONYLP = PI + PROPIONYLCOA	-1000	1000	2.3.1.8	BCG0447
R79	acetate kinase	Propanoate metabolism	Central carbon metabolism	ATP + PROPANOATE = ADP + PROPIONYLP	0	1000	2.7.2.1	BCG0448
R80	methylmalonyl-CoA decarboxylase	Propanoate metabolism	Central carbon metabolism	SMMALONYLCOA = CO2 + PROPIONYLCOA	0	1000	4.1.1.41	BCG1028c OR BCG3309
R81	acetyl-CoA synthetase	Propanoate metabolism	Central carbon metabolism	ATP + COA + PROPANOATE = AMP + PPI + PROPIONYLCOA	0	1000	6.2.1.1
R82	methycitrate synthase, prpC	Propanoate metabolism - methycitrate cycle	Central carbon metabolism	OA + PROPIONYLCOA = 2METHYLCITRATE + COA	0	1000	4.1.3.31	BCG1192	Munoz-Elias & McKinney, 2006
R83	2-methylcitrate dehydrase, prpD	Propanoate metabolism - methycitrate cycle	Central carbon metabolism	2METHYLCITRATE = 2METHYLCISACONITATE	0	1000	4.2.1.79	BCG1191	Munoz-Elias & McKinney, 2006
R84	aconitate hydratase, can	Propanoate metabolism - methycitrate cycle	Central carbon metabolism	2METHYLCISACONITATE = METHYLISOCITRATE	0	1000	4.2.1.99	BCG1537c	Munoz-Elias & McKinney, 2006
R85	2-methylisocitrate lyase/isocitrarte lyase ICL1 (aceA or icl gene) or ILC2 (aceAa and aceAb genes)	Propanoate metabolism - methycitrate cycle	Central carbon metabolism	METHYLISOCITRATE = PYR + SUCC	0	1000	4.1.3.30	BCG0507 OR BCG1954	Munoz-Elias & McKinney, 2006
R86	acyl-CoA dehydrogenase	Propanoate metabolism	Central carbon metabolism	MK + PROPIONYLCOA = ACRCOA + MKH2	0	1000	1.3.99.3	BCG3163
R87	glucose-6-phosphate 1-dehydrogenase zwf, zwf2	Pentose phosphate pathway	Central carbon metabolism	0.001 F420 + G6P + NADP = D6PGL + NADPH	0	1000	1.1.1.49	BCG1508c OR BCG1182
R88	6-phosphogluconolactonase	Pentose phosphate pathway	Central carbon metabolism	D6PGL = D6PGC	0	1000	3.1.1.31	BCG1506c
R89	phosphogluconate dehydrogenase, gnd1 or gnd2	Pentose phosphate pathway	Central carbon metabolism	D6PGC + NADP = CO2 + NADPH + RL5P	0	1000	1.1.1.44	BCG1183 OR BCG1880c
R90	ribulose-phosphate 3-epimerase rpe	Pentose phosphate pathway	Central carbon metabolism	RL5P = X5P	-1000	1000	5.1.3.1	BCG0447
R91	ribose-5-phosphate isomerase, rpiB	Pentose phosphate pathway	Central carbon metabolism	RL5P = R5P	-1000	1000	5.3.1.6	BCG2485c	Roos et al., 2004
R92	phosphoglucomutase	Pentose phosphate pathway	Central carbon metabolism	R1P = R5P	-1000	1000	5.4.2.2	BCG3093c	Bhargava et al., 1965
R93	transketolase tkt	Pentose phosphate pathway	Central carbon metabolism	R5P + 0.001 THI + X5P = G3P + S7P	0	1000	2.2.1.1	BCG1510c	Ikeda et al., 1999
R94	transketolase tkt	Pentose phosphate pathway	Central carbon metabolism	G3P + S7P + 0.001 THI = R5P + X5P	0	1000	2.2.1.1	BCG1510c	Ikeda et al., 1999
R95	transketolase tkt	Pentose phosphate pathway	Central carbon metabolism	E4P + 0.001 THI + X5P = F6P + G3P	0	1000	2.2.1.1	BCG1510c
R96	transketolase tkt	Pentose phosphate pathway	Central carbon metabolism	F6P + G3P + 0.001 THI = E4P + X5P	0	1000	2.2.1.1	BCG1510c
R97	transaldolase tal	Pentose phosphate pathway	Central carbon metabolism	G3P + S7P = E4P + F6P	-1000	1000	2.2.1.2	BCG1509c
R98	ribokinase rbsK	Pentose phosphate pathway	Central carbon metabolism	ATP + RIB = ADP + DR5P	0	1000	2.7.1.15	BCG2455
R99	deoxyribose-phosphate aldolase	Pentose phosphate pathway	Central carbon metabolism	DR5P = ACAL + G3P	0	1000	4.1.2.4	BCG0519
R100	pyruvate carboxylase	Anapleurotic reactions	Central carbon metabolism	BIOTIN-CO2 + PYR = 0.999 BIOTIN + OA	-1000	1000	6.4.1.1	BCG2988c	Koffas et al., 1999
R101	phosphoenolpyruvate carboxykinase (GTP) pckA	Anapleurotic reactions	Central carbon metabolism	CO2 + GDP + PEP = GTP + OA	-1000	1000	4.1.1.32	BCG0248
R102	isocitrate lyase ICL1 (aceA or icl gene) or ILC2 (aceAa and aceAb genes). Note that In Mycobacterium tuberculosis strain CDC1551, aceA exists as a single gene	Glyoxylate shunt	Central carbon metabolism	ICIT = GLX + SUCC	0	1000	4.1.3.1	BCG0507 OR BCG1954	Li et al., 2004
R103	malate synthase	Glyoxylate shunt	Central carbon metabolism	ACCOA + GLX = COA + MAL	0	1000	2.3.3.9	BCG1872c
R104	glycolaldehyde dehydrogenase	Glyoxylate shunt	Central carbon metabolism	GLAL + NAD = GLYCOLATE + NADH	0	1000	1.2.1.21
R106	methylenetetrahydrofolate dehydrogenase (NADP)	One carbon pool by folate	Other	METTHF + NADP = METHF + NADPH	-1000	1000	1.5.1.5	BCG3428c
R107	methenyltetrahydrofolate cyclohydrolase	One carbon pool by folate	Other	METHF = FTHF	-1000	1000	3.5.4.9	BCG3428c
R108	5,10-methylenetetrahydrofolate reductase (FADH2)	One carbon pool by folate	Other	FADH2 + METTHF = FAD + MTHF	0	1000	1.7.99.5
R109	ATP sulfurylase	Other	Other	ATP + SLF = APS + PPI	0	1000	2.7.7.4	BCG1344	Pinto et al., 2004
R110	adenylyl-sulfate kinase, cysNC	Other	Other	APS + ATP = ADP + PAPS	0	1000	2.7.1.25	BCG1345	Pinto et al., 2004, Mogouse et al., 2006
R111	3'-phosphoadenylylsulfate (PAPS) reductase cysH (thioredoxin-dependent)	Other	Other	APS + RTHIO = AMP + H2SO3 + OTHIO	0	1000	1.8.4.8	BCG2406	Williams et al., 2002, Senaratne et al, 2006
R112	sulfite reductase nirA	Other	Other	6.0 FERO + H2SO3 = 6.0 FERI + H2S	-1000	1000	1.7.7.1	BCG2405	Schnell et al., 2005; Sohaskey, 2003
R113	3',5'-bisphosphate nucleotidase	Other	Other	PAP = AMP + PI	0	1000	3.1.3.7
R119	type I NADH dehydrogenase, nuoA-N	Energy metabolism	Other	MK + NADH = 4.0 H + MKH2 + NAD	0	1000	1.6.5.3	BCG3168 AND BCG3169 AND BCG3170 AND BCG3171 AND BCG3172 AND BCG3173 AND BCG3174 AND BCG3175 AND BCG3176 AND BCG3177 AND BCG3178 AND BCG3179 AND BCG3180 AND BCG3181
R120	type II NADH dehydrogenase, ndhA or ndh	Energy metabolism	Other	MK + NADH = MKH2 + NAD	0	1000		BCG1890c OR BCG0429c
R121	NADPH-dependent quinone oxidoreductase activity of LpdA - slow compared to NAD pathway	Energy metabolism	Other	MK + NADPH = MKH2 + NADP	0	1000	1.6.5.2	BCG0502	Argyrou & Blanchard, 2001; Argyrou et al., 2004; Brosch et al., 2007; Shi & Ehrt, 2006; Tian et al., 2005
R122	succinate dehydrogenase, sdhABCD	Energy metabolism	Central carbon metabolism	MK + SUCC = FUM + MKH2	-1000	1000	1.3.99.1	BCG3384 AND BCG3385 AND BCG3386 AND BCG3387
R123	probable succinate dehydrogenase, sdhABCD OR probable fumarate reductase, frdABCD	Energy metabolism	Central carbon metabolism	FAD + SUCC = FADH2 + FUM	-1000	1000	1.3.99.1	BCG3384 AND BCG3385 AND BCG3386 AND BCG3387 OR ( BCG1604 AND BCG1605 AND BCG1606 )
R124	ferredoxin-NADP reductase fprA, fprB, fdR	Energy metabolism	Other	FE3 + NADPH = FE2 + NADP	-1000	1000	1.16.1.7	BCG3131	Fischer et al., 2002; Shi et al., 2005
R125	aa3-type cytochrome c oxidase, ctaCDE AND cytochrome bc1 Or bd-type menaquinol oxidase	Energy metabolism	Other	2.0 HEME-FE3 + MKH2 = 2.0 HEME-FE2 + MK	-1000	1000	1.10.3.-	BCG2209 AND BCG2210 AND BCG2211 AND BCG2212 AND BCG1512 AND BCG1517c AND BCG3052c AND BCG3051c AND BCG2216c AND BCG3067c AND BCG1661c AND BCG1660 OR BCG1661c AND BCG1660
R126	aa3-type cytochrome c oxidase, ctaCDE AND cytochrome bc1	Energy metabolism	Other	2.0 HEME-FE2 + 0.5 O2 = 6.0 H + 2.0 HEME-FE3	0	1000	1.10.3.-	BCG2209 AND BCG2210 AND BCG2211 AND BCG2212 AND BCG1512 AND BCG1517c AND BCG3052c AND BCG3051c AND BCG2216c AND BCG3067c AND BCG1661c AND BCG1660
R127	bd-type menaquinol oxidase	Energy metabolism	Other	2.0 HEME-FE2 + 0.5 O2 = 2.0 H + 2.0 HEME-FE3	0	1000	1.10.3.-	BCG1661c AND BCG1660	Shi et al, 2005
R128	Complex V: ATP synthase (atpABCDEFGH)	Energy metabolism	Other	ADP + 4.0 H + PI = ATP	-1000	1000	3.6.3.14	BCG1364 AND BCG1365 AND BCG1366 AND BCG1367 AND BCG1368 AND BCG1369 AND BCG1370 AND BCG1371
R129	Possible Mg2+ Transport P-Type ATPase C MGTC	Energy metabolism	Other	ATP = ADP + PI	1	1.0001	3.6.3.1	BCG1845
R130	Inorganic pyrophosphatase	Energy metabolism	Other	PPI = 2.0 PI	0	1000	3.6.1.1	BCG3686	Tammenkoski et al., 2005
R131	proton-pumping inorganic diphosphatase	Energy metabolism	Other	PPI = H + 2.0 PI	0	1000	3.6.1.1	BCG3686	Tammenkoski et al., 2005
R132	polyphosphate kinase	Energy metabolism	Other	(n-1)POLYP + ATP = (n)POLYP + ADP	-1000	1000	2.7.4.1	BCG3005
R133	ferredoxin-NADP reductase fprA, fprB	Energy metabolism	Other	2.0 FERO + NADP = 2.0 FERI + NADPH	-1000	1000	1.18.1.2	BCG3131 OR BCG0938	Fischer et al., 2002
R134	catalase-peroxidase, katG		Other	2.0 H2O2 = O2	0	1000	1.11.1.6	BCG1947c
R135	glutamate decarboxylase gadB	Amino acid degradation, Glutamate family, Glutamate	Amino acid metabolism	GLU = CO2 + GABA	0	1000	4.1.1.15	BCG3498c	Chopra et al., 2002
R136	4-aminobutyrate transaminase gabT	Amino acid degradation, Glutamate family, Glutamate	Amino acid metabolism	AKG + GABA = GLU + SUCCSAL	-1000	1000	2.6.1.19	BCG2612	Green & Karp., 2004
R137	succinate-semialdehyde dehydrogenase gabD1, gabD2	Amino acid degradation, Glutamate family, Glutamate	Amino acid metabolism	NADP + SUCCSAL = NADPH + SUCC	0	1000	1.2.1.16	BCG0271c OR BCG1770
R138	Proline dehydrogenase	Amino acid degradation, Glutamate family, Proline	Amino acid metabolism	FAD + PRO = FADH2 + P5C	0	1000	1.5.99.8	BCG1250	Green & Karp., 2004
R139	Probable pyrroline-5-carboxylate dehydrogenase	Amino acid degradation, Glutamate family, 4-hydroxyproline	Amino acid metabolism	NAD + P5C = HYDROXYGLU + NADH	0	1000	1.5.1.12	BCG1249	Green & Karp., 2004
R140	Transaminase (aminotransferases)	Amino acid degradation, Glutamate family, 4-hydroxyproline degradation	Amino acid metabolism	1 HYDROXYGLU + 1 AKG = 1 HYDROXYAKG + 1 GLU	0	1000	1.5.1.12
R141	4-hydroxy-2-oxoglutarate aldolase	Glyoxylate shunt	Central carbon metabolism	HYDROXYAKG = GLX + PYR	-1000	1000	4.1.3.16	BCG1283	Green & Karp., 2004
R142	1-pyrroline-5-carboxylate dehydrogenase rocA	Amino acid degradation, Glutamate family, Proline	Amino acid metabolism	NAD + P5C = GLU + NADH	0	1000	1.5.1.12	BCG1249	Green & Karp., 2004
R143	arginine deiminase arcA	Amino acid degradation, Glutamate family, Arginine	Amino acid metabolism	ARG = CITR + NH3	0	1000	3.5.3.6	BCG1058
R144	ornithine aminotransferase rocD1, rocD2	Amino acid degradation, Glutamate family, Arginine	Amino acid metabolism	AKG + ORN = GLU + GLUGSAL	0	1000	2.6.1.13	BCG2342c OR BCG2343c	Green & Karp., 2004
R145	ornithine carbamoyltransferase	Amino acid degradation, Glutamate family, Arginine	Amino acid metabolism	CAP + ORN = CITR + PI	0	1000	2.1.3.3	BCG1695	Green & Karp., 2004
R146	ornithine decarboxylase adi	Amino acid degradation, Glutamate family, Arginine	Amino acid metabolism	ORN = CO2 + PTRSC	0	1000	4.1.1.17	BCG2553c	Green & Karp., 2004
R147	spermidine synthase	Amino acid degradation, Glutamate family, Arginine	Amino acid metabolism	PTRSC + SAM = 5MTA + SPRMD	0	1000	2.5.1.16	BCG2625	Paulin et al., 1985
R148	Urease (3 subunits: alpha ureA, Beta ureB AND gamma ureC), and urease accessory proteins: ureD, ureF, ureG	Amino acid degradation, Glutamate family, Arginine	Amino acid metabolism	UREA = CO2 + NH3	0	1000	3.5.1.5		Clemens et al., 1995; Green & Karp., 2004
R149	Branched-chain-amino-acid transaminase	Amino acid degradation, Branched chain amino acids, Isoleucine	Amino acid metabolism	AKG + ILE = GLU + OMVAL	-1000	1000	2.6.1.42	BCG2226c	Green & Karp., 2004
R150	3-methyl-2-oxobutanoate dehydrogenase (alpha subunit AND beta subunit)	Amino acid degradation, Branched chain amino acids, Isoleucine	Amino acid metabolism	LIPO + OXOMETHYLPENTANOATE = 2MBUTLIPO + CO2	0	1000	1.2.4.4	BCG2516c AND BCG2517c
R151	dihydrolipoyllysine-residue acetyltransferase	Amino acid degradation, Branched chain amino acids, Isoleucine	Amino acid metabolism	2MBUTLIPO + COA = 2MBUTCOA + DLIPO	-1000	1000	2.3.1.12	BCG2515c
R152	acyl-CoA dehydrogenase	Amino acid degradation, Branched chain amino acids, Isoleucine	Amino acid metabolism	2MBUTCOA + MK = 2MBECOA + MKH2	0	1000	1.3.99.12	BCG3163	Mahadevan & Padmanaban, 1998
R153	enoyl-CoA hydratase echA8, echA6, echA14, echA12	Amino acid degradation, Branched chain amino acids, Isoleucine	Amino acid metabolism	2MBECOA = HMBUTCOA	0	1000	4.2.1.17	BCG1128c OR BCG0957 OR BCG2504 OR BCG1533
R154	3-hydroxyacyl-CoA dehydrogenase	Amino acid degradation, Branched chain amino acids, Isoleucine	Amino acid metabolism	HMBUTCOA + NAD = MAACCOA + NADH	0	1000	1.1.1.35	BCG3836 OR BCG1206
R155	acetyl-CoA acetyltransferase fadA3	Amino acid degradation, Branched chain amino acids, Isoleucine	Amino acid metabolism	COA + MAACCOA = ACCOA + PROPIONYLCOA	-1000	1000	2.3.1.16	BCG1132c
R156	acetyl-CoA/propionyl-CoA carboxylase carboxytransferase subunit: 6 paralogues in Mtb: accD1, accD2, accD3, accD4, accD5, accD6	Amino acid degradation, Branched chain amino acids, Isoleucine	Amino acid metabolism	BIOTIN-CO2 + PROPIONYLCOA = 0.999 BIOTIN + SMMALONYLCOA	0	1000	6.4.1.3	BCG0956c OR BCG2522c OR BCG1028c OR BCG3861c OR BCG3309 OR BCG2264
R157	methylmalonyl-CoA epimerase	Amino acid degradation, Branched chain amino acids, Isoleucine	Amino acid metabolism	SMMALONYLCOA = RMMALONYLCOA	-1000	1000	5.1.99.1
R158	methylmalonyl-CoA mutase (small subunit mutA AND large subunit mutB)	Amino acid degradation, Branched chain amino acids, Isoleucine	Amino acid metabolism	0.001 COB-III + RMMALONYLCOA = SUCCOA	0	1000	5.4.99.2	BCG1555 AND BCG1556
R159	methylmalonyl-CoA mutase (small subunit mutA AND large subunit mutB)	Amino acid degradation, Branched chain amino acids, Isoleucine	Amino acid metabolism	0.001 COB-III + SUCCOA = RMMALONYLCOA	0	1000	5.4.99.2	BCG1555 AND BCG1556
R160	3-methyl-2-oxobutanoate dehydrogenase pdhA, pdhB	Amino acid degradation, Branched chain amino acids, Leucine	Amino acid metabolism	LIPO + MOP = 3MBUTLIPO + CO2	0	1000	1.2.4.4	BCG2516c AND BCG2517c
R161	dihydrolipoyllysine-residue acetyltransferase, pdhC	Amino acid degradation, Branched chain amino acids, Leucine	Amino acid metabolism	3MBUTLIPO + COA = 3MBUTCOA + DLIPO	-1000	1000	2.3.1.12	BCG2515c
R162	acyl-CoA dehydrogenase	Amino acid degradation, Branched chain amino acids, Leucine	Amino acid metabolism	3MBUTCOA + MK = 3MBECOA + MKH2	0	1000	1.3.99.3	BCG3163
R163	acetyl-CoA/propionyl-CoA carboxylase carboxytransferase subunit: 6 paralogues in Mtb: accD1, accD2, accD3, accD4, accD5, accD6	Amino acid degradation, Branched chain amino acids, Leucine	Amino acid metabolism	3MBECOA + BIOTIN-CO2 = 0.999 BIOTIN + MGLUTCOA	0	1000	6.4.1.4 OR 6.4.1.3 OR 6.4.1.2	BCG0956c OR BCG2522c OR BCG1028c OR BCG3861c OR BCG3309 OR BCG2264
R164	methylglutaconyl-CoA hydratase	Amino acid degradation, Branched chain amino acids, Leucine	Amino acid metabolism	MGLUTCOA = HMGLUTCOA	0	1000	4.2.1.18
R165	hydroxymethylglutaryl-CoA lyase	Amino acid degradation, Branched chain amino acids, Leucine	Amino acid metabolism	HMGLUTCOA = ACCOA + ACTAC	0	1000	4.1.3.4
R166	acetoacetate-CoA ligase	Amino acid degradation, Branched chain amino acids, Leucine	Amino acid metabolism	ACTAC + ATP + COA = AACCOA + AMP + PPI	0	1000	6.2.1.16
R167	3-oxoacid CoA-transferase scoA, scoB	Amino acid degradation, Branched chain amino acids, Leucine	Amino acid metabolism	ACTAC + SUCCOA = AACCOA + SUCC	-1000	1000	2.8.3.5	BCG2523c AND BCG2524c
R168	3-methyl-2-oxobutanoate dehydrogenase (alpha subunit pdhA AND beta subunit pdhB)	Amino acid degradation, Branched chain amino acids, Valine	Amino acid metabolism	LIPO + OMVAL = CO2 + IBUTLIPO	0	1000	1.2.4.4	BCG2516c AND BCG2517c
R169	dihydrolipoyllysine-residue acetyltransferase	Amino acid degradation, Branched chain amino acids, Valine	Amino acid metabolism	COA + IBUTLIPO = DLIPO + IBUTCOA	-1000	1000	2.3.1.12	BCG2515c
R170	acyl-CoA dehydrogenase	Amino acid degradation, Branched chain amino acids, Valine	Amino acid metabolism	IBUTCOA + MK = MACRCOA + MKH2	0	1000	1.3.99.3	BCG3163
R171	enoyl-CoA hydratase	Amino acid degradation, Branched chain amino acids, Valine	Amino acid metabolism	MACRCOA = HIBUTCOA	0	1000	4.2.1.17	BCG1128c OR BCG0957 OR BCG2504 OR BCG1533
R172	3-hydroxyisobutyryl-CoA hydrolase	Amino acid degradation, Branched chain amino acids, Valine	Amino acid metabolism	HIBUTCOA = COA + HIBUT	0	1000	3.1.2.4
R173	3-hydroxyacyl-CoA dehydrogenase	Amino acid degradation, Branched chain amino acids, Valine	Amino acid metabolism	HIBUT + NAD = METHYMALONATE + NADH	0	1000	1.1.1.35	BCG1206 OR BCG0802c
R174	methylmalonate-semialdehyde dehydrogenase (acylating)	Amino acid degradation, Branched chain amino acids, Valine	Amino acid metabolism	COA + METHYMALONATE + NAD = CO2 + NADH + PROPIONYLCOA	0	1000	1.2.1.27	BCG0804c
R175	spontaneous iminosuccinate deamination	Amino acid degradation, The aspartate family, Aspartate	Amino acid metabolism	ISUCC = NH3 + OA	0	1000
R176	aspartate decarboxylase, panD	Amino acid degradation, The aspartate family, Aspartate	Amino acid metabolism	ASP = CO2 + bALA	0	1000	4.1.1.11	BCG3665c	Sambandamurthy et al., 2002
R177	asparaginase ansA	Amino acid degradation, The aspartate family, Asparagine	Amino acid metabolism	ASN = ASP + NH3	0	1000	3.5.1.1	BCG1590c	Sharma et al., 1973
R178	L-threonine 3-dehydrogenase	Amino acid degradation, The aspartate family, Threonine	Amino acid metabolism	NAD + THR = 2A3KB + NADH	0	1000	1.1.1.103	BCG2277	Green & Karp, 2004
R179	spontaneous decarboxylation	Amino acid degradation, The aspartate family, Threonine	Amino acid metabolism	2A3KB = AMINOACETONE + CO2	0	1000
R180	spontaneous	Amino acid degradation, The aspartate family, Threonine	Amino acid metabolism	AMINOACETONE + NADH = 1-AMINO-PROPAN-2-OL + NAD	0	1000	1.1.1.75
R181	cystathionine gamma-lyase	Amino acid degradation, The aspartate family, Threonine	Amino acid metabolism	CYS + NH3 + OBUT = LLCT	0	1000	4.4.1.1	BCG1137	Nagasawa et al., 1987; Kern & Inamine, 1981
R182	lysine decarboxylase	Amino acid degradation, The aspartate family, Lysine	Amino acid metabolism	LYS = CADA + CO2	0	1000	4.1.1.18	BCG2553c
R183	spontaneous	Amino acid degradation, The aspartate family, methionine	Amino acid metabolism	O2 + OBUT + PI = CO2 + PROPIONYLP	0	1000
R184	aminomethyltransferase gcvT	Amino acid degradation, The serine family, Glycine	Amino acid metabolism	SAP + THF = DHLIPOYLPROTEIN + METTHF + NH3	0	1000	2.1.2.10	BCG2227c
R185	glycine hydroxymethyltransferase glyA, glyA2	Amino acid degradation, The serine family, Glycine	Amino acid metabolism	SER + THF = GLY + METTHF	-1000	1000	2.1.2.1	BCG1153 OR BCG0101c	Cole et al., 1998
R186	glycine dehydrogenase gcvB	Amino acid degradation, The serine family, Glycine	Amino acid metabolism	GLY + LIPOYLPROTEIN = CO2 + SAP	0	1000	1.4.4.2	BCG1867
R186b	glycine dehydrogenase gcvB	Amino acid degradation, The serine family, Glycine	Amino acid metabolism	1 GLY + 1 NAD = 1 GLX + 1 NH3 + 1 NADH	0	1000	1.4.4.2		Giffin et al., 2011
R187	dihydrolipoyl dehydrogenase lpd	Amino acid degradation, The serine family, Glycine	Amino acid metabolism	DHLIPOYLPROTEIN + NAD = LIPOYLPROTEIN + NADH	0	1000	1.8.1.4	BCG0502	Argyrou & Blanchard, 200; Tian et al., 2005; Shi & Ehrt, 2006
R189	cysteine desulfhydrase	Amino acid degradation, The serine family, cysteine	Amino acid metabolism	CYS = H2S + NH3 + PYR	0	1000	4.4.1.-	BCG1525	Wheeler et al., 2004
R190	L-Tyrosine:2-oxoglutarate aminotransferase	Amino acid degradation, The aromatic family, Tyrosine	Amino acid metabolism	AKG + TYR = 4HPP + GLU	-1000	1000	2.6.1.5	BCG3629 OR BCG0376c
R191	4-hydroxyphenylpyruvate dioxygenase	Amino acid degradation, The aromatic family, Tyrosine	Amino acid metabolism	4HPP + O2 = CO2 + HOMOGEN	0	1000	1.13.11.27	BCG1384c
R192	homogentisate 1,2-dioxygenase	Amino acid degradation, The aromatic family, Tyrosine	Amino acid metabolism	HOMOGEN + O2 = MACAC	0	1000	1.13.11.5
R193	maleylacetoacetate isomerase	Amino acid degradation, The aromatic family, Tyrosine	Amino acid metabolism	MACAC = FUACAC	-1000	1000	5.2.1.2
R194	fumarylacetoacetase	Amino acid degradation, The aromatic family, Tyrosine	Amino acid metabolism	FUACAC = ACTAC + FUM	0	1000	3.7.1.2
R195	L-Phenylalanine:2-oxoglutarate aminotransferase	Amino acid degradation, The aromatic family, Phenylalanine	Amino acid metabolism	AKG + PHE = GLU + PHPYR	-1000	1000	2.6.1.5	BCG3629 OR BCG0376c
R196	glutamine synthetase glnA1, glnA3, glnA4	Amino acid biosynthesis, Glutamate family, Glutamate/glutamine	Amino acid metabolism	ATP + GLU + NH3 = ADP + GLN + PI	0	1000	6.3.1.2	BCG2237 OR BCG1915 OR BCG2882c	Wray, Jr. & Fisher, 1988; Fisher & Wray, Jr., 1989; Harth et al., 2005; Chen et al., 2003;
R197	glutamate synthase gltB, gltD	Amino acid biosynthesis, Glutamate family, Glutamate/glutamine	Amino acid metabolism	AKG + GLN + NADH = 2.0 GLU + NAD	-1000	1000	1.4.1.13	BCG3922 AND BCG3921c	Fisher, 1989; Lamichhane et al., 2003; Chen et al., 2003
R198	glutamate dehydrogenase (NADP)	Amino acid biosynthesis, Glutamate family, Glutamate/glutamine	Amino acid metabolism	AKG + NADPH + NH3 = GLU + NADP	-1000	1000	1.4.1.4	BCG2496c	Fisher, 1989
R199	glutamate 5-kinase proB	Amino acid biosynthesis, Glutamate family, Proline	Amino acid metabolism	ATP + GLU = ADP + GLUP	0	1000	2.7.2.11	BCG2459c	Hood et al., 1992
R200	glutamate-5-semialdehyde dehydrogenase proA	Amino acid biosynthesis, Glutamate family, Proline	Amino acid metabolism	GLUP + NADPH = GLUGSAL + NADP + PI	0	1000	1.2.1.41	BCG2444c	Hood et al., 1992
R201	spontaneous	Amino acid biosynthesis, Glutamate family, Proline	Amino acid metabolism	GLUGSAL = P5C	-1000	1000
R202	pyrroline-5-carboxylate reductase proC	Amino acid biosynthesis, Glutamate family, Proline	Amino acid metabolism	NADH + NADPH + 2.0 P5C = NAD + NADP + 2.0 PRO	-1000	1000	1.5.1.2	BCG0542	Smith et al., 2001
R203	N-acetylglutamate synthase, argA	Amino acid biosynthesis, Glutamate family, Arginine	Amino acid metabolism	ACCOA + GLU = COA + NAGLU	-1000	1000	2.3.1.1 AND 2.3.1.35	BCG2763	Errey & Blanchard, 2005
R204	acetylglutamate kinase	Amino acid biosynthesis, Glutamate family, Arginine	Amino acid metabolism	ATP + NAGLU = ADP + NAGLUP	0	1000	2.7.2.8	BCG1693	Hindle et al., 1994; Green & Karp, 2004
R205	N-acetyl-gamma-glutamyl-phosphate reductase	Amino acid biosynthesis, Glutamate family, Arginine	Amino acid metabolism	NADPH + NAGLUP = NADP + NAGLUS + PI	0	1000	1.2.1.38	BCG1691	Hindle et al., 1994
R206	acetonitrile aminotransferase	Amino acid biosynthesis, Glutamate family, Arginine	Amino acid metabolism	GLU + NAGLUS = AKG + NAORN	0	1000	2.6.1.11	BCG1694
R207	glutamate N-acetyltransferase	Amino acid biosynthesis, Glutamate family, Arginine	Amino acid metabolism	GLU + NAORN = NAGLU + ORN	-1000	1000	2.3.1.1 AND 2.3.1.35	BCG1692	Hindle et al., 1994
R208	carbamoyl-phosphate synthase (small chain carA and large chain carB)	Amino acid biosynthesis, Glutamate family, Arginine	Amino acid metabolism	2.0 ATP + CO2 + GLN = 2.0 ADP + CAP + GLU + PI	0	1000	6.3.5.5	BCG1444 AND BCG1445	Vaishnav et al., 2000
R209	argininosuccinate synthase	Amino acid biosynthesis, Glutamate family, Arginine	Amino acid metabolism	ASP + ATP + CITR = AMP + ARGSUCC + PPI	0	1000	6.3.4.5	BCG1697	Flett et al., 1987
R210	argininosuccinate lyase	Amino acid biosynthesis, Glutamate family, Arginine	Amino acid metabolism	ARGSUCC = ARG + FUM	0	1000	4.3.2.1	BCG1698	Flett et al., 1987
R211	acetolactate synthase, ilvB and ilvN	Amino acid biosynthesis, Branched chain amino acids, Valine	Amino acid metabolism	2.0 PYR + 0.001 THI = ACLAC + CO2	0	1000	2.2.1.6	BCG3024c AND BCG3025c	Choi et al., 2005; Awasthy et al., 2009
R212	ketol-acid reductoisomerase ilvC	Amino acid biosynthesis, Branched chain amino acids, Valine	Amino acid metabolism	ACLAC + NADPH = DHMVA + NADP	0	1000	1.1.1.86	BCG3023c	De Rossi et al.,1995
R213	dihydroxy-acid dehydratase ilvD	Amino acid biosynthesis, Branched chain amino acids, Valine	Amino acid metabolism	DHMVA = OMVAL	0	1000	4.2.1.9	BCG0226c	Singh et al., 2010
R214	branched-chain-amino-acid transaminase ilvE	Amino acid biosynthesis, Branched chain amino acids, Valine	Amino acid metabolism	GLU + OMVAL = AKG + VAL	-1000	1000	2.6.1.42	BCG2226c
R215	threonine ammonia-lyase	Amino acid biosynthesis, Branched chain amino acids, Isoleucine	Amino acid metabolism	THR = NH3 + OBUT	0	1000	4.2.1.16	BCG1611
R216	acetolactate synthase ilvX, ilvG, ilvB1, ilvB2	Amino acid biosynthesis, Branched chain amino acids, Isoleucine	Amino acid metabolism	OBUT + PYR = ABUT + CO2	0	1000	4.1.3.18	BCG3573c OR BCG1855 OR BCG3025c OR ( BCG3024c AND BCG3535c )	Awasthy et al., 2009
R217	ketol-acid reductoisomerase	Amino acid biosynthesis, Branched chain amino acids, Isoleucine	Amino acid metabolism	ABUT + NADPH = DIHYDROXYMETHYLPENTANOATE + NADP	0	1000	1.1.1.86	BCG3023c	De Rossi et al.,1995
R218	dihydroxy-acid dehydratase	Amino acid biosynthesis, Branched chain amino acids, Isoleucine	Amino acid metabolism	DIHYDROXYMETHYLPENTANOATE = OXOMETHYLPENTANOATE	0	1000	4.2.1.9	BCG0226c
R219	branched-chain-amino-acid transaminase	Amino acid biosynthesis, Branched chain amino acids, Isoleucine	Amino acid metabolism	GLU + OXOMETHYLPENTANOATE = AKG + ILE	-1000	1000	2.6.1.42	BCG2226c
R220	2-isopropylmalate synthase leuA	Amino acid biosynthesis, Branched chain amino acids, Leucine	Amino acid metabolism	ACCOA + OMVAL = COA + IPPMAL	0	1000	2.3.3.13	BCG3770
R221	3-isopropylmalate dehydratase (large subunit leuC AND small subunit leuD)	Amino acid biosynthesis, Branched chain amino acids, Leucine	Amino acid metabolism	IPPMAL = CBHCAP	-1000	1000	4.2.1.33	BCG3009c AND BCG3008c
R222	3-isopropylmalate dehydrogenase	Amino acid biosynthesis, Branched chain amino acids, Leucine	Amino acid metabolism	CBHCAP + NAD = NADH + OICAP	0	1000	1.1.1.85	BCG3016c	Patek et al., 1998
R223	spontaneous	Amino acid biosynthesis, Branched chain amino acids, Leucine	Amino acid metabolism	OICAP = CO2 + MOP	0	1000
R224	branched-chain-amino-acid transaminase	Amino acid biosynthesis, Branched chain amino acids, Leucine	Amino acid metabolism	GLU + MOP = AKG + LEU	-1000	1000	2.6.1.42	BCG2226c
R225	aspartate transaminase aspB, aspC	Amino acid biosynthesis, The aspartate family, Aspartate	Amino acid metabolism	GLU + OA = AKG + ASP	-1000	1000	2.6.1.1	BCG3629 OR BCG0376c	Lee & Lee, 1993
R226	asparagine synthase asnB	Amino acid biosynthesis, The aspartate family, Asparagine	Amino acid metabolism	ASP + ATP + GLN = AMP + ASN + GLU + PPI	0	1000	6.3.5.4	BCG2217
R227	aspartate kinase ask	Amino acid biosynthesis, The aspartate family, Threonine	Amino acid metabolism	ASP + ATP = ADP + ASP4P	0	1000	2.7.2.4	BCG3769c	Vargha, 1997; Cuadrado et al., 2004; Zhang et al., 1999a
R228	aspartate-semialdehyde dehydrogenase asd	Amino acid biosynthesis, The aspartate family, Threonine	Amino acid metabolism	ASP4P + NADPH = ASPSA + NADP + PI	0	1000	1.2.1.11	BCG3768c	Le et al., 1996
R229	homoserine dehydrogenase thrA	Amino acid biosynthesis, The aspartate family, Threonine	Amino acid metabolism	ASPSA + NADPH = HSER + NADP	0	1000	1.1.1.3	BCG1354	Fernandez et al., 2002
R230	homoserine kinase thrB	Amino acid biosynthesis, The aspartate family, Threonine	Amino acid metabolism	ATP + HSER = ADP + PHSER	0	1000	2.7.1.39	BCG1356	Fernandez et al., 2002
R231	threonine synthase thrC	Amino acid biosynthesis, The aspartate family, Threonine	Amino acid metabolism	PHSER = PI + THR	0	1000	4.2.99.2	BCG1355	Fernandez et al., 2002
R232	dihydrodipicolinate synthase dapA	Amino acid biosynthesis, The aspartate family, Lysine	Amino acid metabolism	ASPSA + PYR = DIHYDRODIPICOLINATE	0	1000	4.2.1.52	BCG2769c	Mendelovitz & Aharonowitz, 1982
R233	dihydrodipicolinate reductase dapB	Amino acid biosynthesis, The aspartate family, Lysine	Amino acid metabolism	2.0 DIHYDRODIPICOLINATE + NADH + NADPH = NAD + NADP + 2.0 TETRAHYDRODIPICOLINATE	0	1000	1.3.1.26	BCG2790c	Paiva et al., 2001
R234	2,3,4,5-tetrahydropyridine-2,6-dicarboxylate N-succinyltransferase	Amino acid biosynthesis, The aspartate family, Lysine	Amino acid metabolism	SUCCOA + TETRAHYDRODIPICOLINATE = COA + SAOPIM	0	1000	2.3.1.117	BCG1261c
R235	succinyldiaminopimelate transaminase argD	Amino acid biosynthesis, The aspartate family, Lysine	Amino acid metabolism	GLU + SAOPIM = AKG + SDAPIM	-1000	1000	2.6.1.17	BCG1694 OR BCG0910c	Ledwidge & Blanchard, 1999
R236	succinyl-diaminopimelate desuccinylase dapE	Amino acid biosynthesis, The aspartate family, Lysine	Amino acid metabolism	SDAPIM = DAPIM + SUCC	0	1000	3.5.1.18	BCG1262
R237	diaminopimelate epimerase dapF	Amino acid biosynthesis, The aspartate family, Lysine	Amino acid metabolism	DAPIM = MDAPIM	-1000	1000	5.1.1.7	BCG2739c
R238	diaminopimelate decarboxylase lysA	Amino acid biosynthesis, The aspartate family, Lysine	Amino acid metabolism	MDAPIM = CO2 + LYS	0	1000	4.1.1.20	BCG1353
R239	homoserine O-succinyltransferase	Amino acid biosynthesis, The aspartate family, Methionine	Amino acid metabolism	HSER + SUCCOA = COA + OSLHSER	-1000	1000	2.3.1.46
R240	cystathionine gamma-synthase metB	Amino acid biosynthesis, The aspartate family, Methionine	Amino acid metabolism	CYS + OSLHSER = LLCT + SUCC	0	1000	2.5.1.48	BCG1137	Chang & Vining, 2002
R241	cystathionine beta-lyase	Amino acid biosynthesis, The aspartate family, Methionine	Amino acid metabolism	LLCT = HCYS + NH3 + PYR	0	1000	4.4.1.8	BCG3410
R242	Probable Homocysteine S-Methyltransferase mmuM	Amino acid biosynthesis, The aspartate family, Methionine	Amino acid metabolism	HCYS + SAM = MET + SAH	0	1000	2.1.1.10	BCG2478
R243	methionine synthase (cobalamin-dependent) metH	Amino acid biosynthesis, The aspartate family, Methionine	Amino acid metabolism	0.002 COB-I + HCYS + MTHF = 0.001 COB-II + MET + THF	0	1000	2.1.1.13	BCG2141c	Gehring et al., 2004
R244	methionine synthase (cobalamin-dependent) metH	Amino acid biosynthesis, The aspartate family, Methionine	Amino acid metabolism	0.002 COB-I + MET + THF = 0.001 COB-II + HCYS + MTHF	0	1000	2.1.1.13	BCG2141c	Gehring et al., 2004
R245	methionine synthase (cobalamin-independent) metE	Amino acid biosynthesis, The aspartate family, Methionine	Amino acid metabolism	HCYS + MTHF = MET + THF	-1000	1000	2.1.1.14	BCG1194c	Gehring et al., 2004
R246	alanine dehydrogenase	Amino acid biosynthesis, The pyruvate family, alanine	Amino acid metabolism	1 PYR + 1 NADH + 1 NH3 = 1 ALA + 1 NAD	0	1000	1.4.1.1		Fisher, 1989; Garnier at al 2003
R247	phosphoglycerate dehydrogenase	Amino acid biosynthesis, The serine family, Serine	Amino acid metabolism	3PG + NAD = NADH + PHP	0	1000	1.1.1.95	BCG3017c	Michal, 1999
R248	phosphoserine transaminase	Amino acid biosynthesis, The serine family, Serine	Amino acid metabolism	GLU + PHP = 3PSER + AKG	-1000	1000	2.6.1.52	BCG0936c	Michal, 1999
R249	phosphoserine phosphatase	Amino acid biosynthesis, The serine family, Serine	Amino acid metabolism	3PSER = PI + SER	0	1000	3.1.3.3	BCG3066c	Michal, 1999
R250	serine O-acetyltransferase	Amino acid biosynthesis, The serine family, Cysteine	Amino acid metabolism	ACCOA + SER = ASER + COA	-1000	1000	2.3.1.30	BCG2357	Hodgson, 2000, p.192
R251	cysteine synthase cysK, cysM	Amino acid biosynthesis, The serine family, Cysteine	Amino acid metabolism	ASER + H2S = AC + CYS	0	1000	2.5.1.47	BCG2356 OR BCG1398
R252	homoserine O-acetyltransferase metA	Amino acid biosynthesis, The serine family, Cysteine	Amino acid metabolism	ACCOA + HSER = COA + OAHSER	-1000	1000	2.3.1.31	BCG3411
R253	cystathionine gamma-synthase metB	Amino acid biosynthesis, The serine family, Cysteine	Amino acid metabolism	CYS + OAHSER = AC + LLCT	0	1000	2.5.1.48	BCG1137	Chang & Vining, 2002
R254	cystathionine gamma-synthase metB	Amino acid biosynthesis, The serine family, Cysteine	Amino acid metabolism	H2S + OAHSER = AC + HCYS	0	1000	2.5.1.48	BCG1137
R255	cystathionine gamma-synthase metB	Amino acid biosynthesis, The serine family, Cysteine	Amino acid metabolism	H2S + OSLHSER = HCYS + SUCC	0	1000	2.5.1.48	BCG1137
R256	cystathionine gamma-synthase metB	Amino acid biosynthesis, The serine family, Cysteine	Amino acid metabolism	OSLHSER = NH3 + OBUT + SUCC	0	1000	2.5.1.48	BCG1137
R257	cystathionine beta-synthase cysM2	Amino acid biosynthesis, The serine family, Cysteine	Amino acid metabolism	HCYS + SER = LLCT	0	1000	4.2.1.22	BCG1135	Nagasawa et al., 1984
R258	cystathionine gamma-lyase	Amino acid biosynthesis, The serine family, Cysteine	Amino acid metabolism	LLCT = CYS + NH3 + OBUT	0	1000	4.4.1.1	BCG1137	Nagasawa et al., 1987; Kern & Inamine, 1981
R259	s-adenosylmethionine synthetase	Amino acid biosynthesis, The serine family, Cysteine	Amino acid metabolism	ATP + MET = PI + PPI + SAM	0	1000	2.5.1.6	BCG1453	Whitney et al., 1972; Okamoto et al., 2003; Kim et al., 2003;
R260	S-adenosylhomocysteine hydrolase	Amino acid biosynthesis, The serine family, Cysteine	Amino acid metabolism	SAH = ADN + HCYS	0	1000	3.3.1.1	BCG3277c	Shimizu et al., 1984; Reddy et al., 2008
R261	ATP phosphoribosyltransferase	Amino acid biosynthesis, The histidine family, Histidine	Amino acid metabolism	ATP + PRPP = PPI + PRBATP	0	1000	2.4.2.17	BCG2138c	Derkos-Sojak et al., 1985
R262	phosphoribosyl-ATP diphosphatase	Amino acid biosynthesis, The histidine family, Histidine	Amino acid metabolism	PRBATP = PPI + PRBAMP	0	1000	3.6.1.31	BCG2139c
R263	phosphoribosyl-AMP cyclohydrolase	Amino acid biosynthesis, The histidine family, Histidine	Amino acid metabolism	PRBAMP = PRFP	0	1000	3.5.4.19	BCG1644
R264	1-(5-phosphoribosyl)-5-[(5-phosphoribosylamino)methylideneamino]imidazole-4-carboxamide isomerase	Amino acid biosynthesis, The histidine family, Histidine	Amino acid metabolism	PRFP = PRLP	0	1000	5.3.1.16	BCG1641	Barona-Gomez & Hodgson, 2003
R265	amidotransferase	Amino acid biosynthesis, The histidine family, Histidine	Amino acid metabolism	GLN + PRLP = AICAR + DIMGP + GLU	0	1000	2.4.2.-	BCG1640
R266	imidazole glycerol-phosphate dehydratase	Amino acid biosynthesis, The histidine family, Histidine	Amino acid metabolism	DIMGP = IMACP	0	1000	4.2.1.19	BCG1639	Derkos-Sojak et al., 1985
R267	histidinol-phosphate transaminase hisC, hisC2	Amino acid biosynthesis, The histidine family, Histidine	Amino acid metabolism	GLU + IMACP = AKG + HISOLP	-1000	1000	2.6.1.9	BCG3833 OR BCG1638
R268	histidinol-phosphatase	Amino acid biosynthesis, The histidine family, Histidine	Amino acid metabolism	HISOLP = HISOL + PI	0	1000	3.1.3.15	BCG1639
R269	histidinol dehydrogenase hisD	Amino acid biosynthesis, The histidine family, Histidine	Amino acid metabolism	HISOL + 2.0 NAD = HIS + 2.0 NADH	0	1000	1.1.1.23	BCG1637	Derkos-Sojak et al., 1985; Green & Karp, 2004
R270	3-deoxy-d-arabino-heptulosonate 7-phosphate synthase aroG	Amino acid biosynthesis, The aromatic family, The shikimate pathway	Amino acid metabolism	E4P + PEP = 3DDAH7P + PI	0	1000	2.5.1.54	BCG2193c	Rizzi et al., 2005;
R271	3-dehydroquinate synthase	Amino acid biosynthesis, The aromatic family, The shikimate pathway	Amino acid metabolism	3DDAH7P = DQT + PI	0	1000	4.2.3.4	BCG2560c
R272	3-dehydroquinate dehydratase	Amino acid biosynthesis, The aromatic family, The shikimate pathway	Amino acid metabolism	DQT = DHSK	0	1000	4.2.1.10	BCG2559c	White et al., 1990
R273	shikimate dehydrogenase	Amino acid biosynthesis, The aromatic family, The shikimate pathway	Amino acid metabolism	DHSK + NADPH = NADP + SME	0	1000	1.1.1.25	BCG2575c	Magalhaes et al., 2002
R274	shikimate kinase	Amino acid biosynthesis, The aromatic family, The shikimate pathway	Amino acid metabolism	ATP + SME = ADP + SME3P	0	1000	2.7.1.71	BCG2561c
R275	3-phosphoshikimate 1-carboxyvinyltransferase	Amino acid biosynthesis, The aromatic family, The shikimate pathway	Amino acid metabolism	PEP + SME3P = 3PSME + PI	0	1000	2.5.1.19	BCG3350
R276	chorismate synthase	Amino acid biosynthesis, The aromatic family, The shikimate pathway	Amino acid metabolism	3PSME = CHOR + PI	0	1000	4.2.3.5	BCG2562c
R277	anthranilate synthase trpE, trpG	Amino acid biosynthesis, The aromatic family, Tryptophan biosynthesis	Amino acid metabolism	CHOR + GLN = AN + GLU + PYR	0	1000	4.1.3.27	BCG1647
R278	anthranilate phosphoribosyltransferase trpD	Amino acid biosynthesis, The aromatic family, Tryptophan biosynthesis	Amino acid metabolism	AN + PRPP = NPRAN + PPI	0	1000	2.4.2.18	BCG2208c	Smith et al., 2001
R279	phosphoribosylanthranilate isomerase	Amino acid biosynthesis, The aromatic family, Tryptophan biosynthesis	Amino acid metabolism	NPRAN = CPAD5P	0	1000	5.3.1.24	BCG1641	Barona-Gomez & Hodgson, 2003
R280	indole-3-glycerol-phosphate synthase trpC	Amino acid biosynthesis, The aromatic family, Tryptophan biosynthesis	Amino acid metabolism	CPAD5P = CO2 + IGP	0	1000	4.1.1.48	BCG1649
R281	tryptophan synthase trpA, trpB	Amino acid biosynthesis, The aromatic family, Tryptophan biosynthesis	Amino acid metabolism	IGP + SER = G3P + TRP	0	1000	4.2.1.20	BCG1650 AND BCG1651	Dias et al., 2006; Shen et al., 2009
R282	chorismate mutase	Amino acid biosynthesis, The aromatic family, Tyrosine and phenylalanine	Amino acid metabolism	CHOR = PHEN	-1000	1000	5.4.99.5	BCG1922c AND BCG1002c	Prakash et al., 2005; Sasso et al., 2005
R283	prephenate dehydratase	Amino acid biosynthesis, The aromatic family, Tyrosine and phenylalanine	Amino acid metabolism	PHEN = CO2 + PHPYR	0	1000	4.2.1.51	BCG3901c
R284	aspartate transaminase	Amino acid biosynthesis, The aromatic family, Tyrosine and phenylalanine	Amino acid metabolism	GLU + PHPYR = AKG + PHE	-1000	1000	2.6.1.1	BCG3629 OR BCG0376c
R285	prephenate dehydrogenase tyrA	Amino acid biosynthesis, The aromatic family, Tyrosine and phenylalanine	Amino acid metabolism	NAD + PHEN = 4HPP + CO2 + NADH	0	1000	1.3.1.12	BCG3813
R286	aspartate transaminase aspB	Amino acid biosynthesis, The aromatic family, Tyrosine and phenylalanine	Amino acid metabolism	4HPP + GLU = AKG + TYR	-1000	1000	2.6.1.1	BCG3629 OR BCG0376c
R287	ribose-phosphate diphosphokinase	Nucleotide biosynthesis	Nucleotide biosynthesis	ATP + R5P = AMP + PRPP	-1000	1000	2.7.6.1	BCG1074c
R288	aspartate carbamoyltransferase	Nucleotide biosynthesis, de novo biosynthesis of pyrimidine ribonucleotides	Nucleotide biosynthesis	ASP + CAP = CAASP + PI	0	1000	2.1.3.2	BCG1441
R289	dihydroorotase	Nucleotide biosynthesis, de novo biosynthesis of pyrimidine ribonucleotides	Nucleotide biosynthesis	CAASP = DOROA	-1000	1000	3.5.2.3	BCG1442
R290	dihydroorotate oxidase	Nucleotide biosynthesis, de novo biosynthesis of pyrimidine ribonucleotides	Nucleotide biosynthesis	DOROA + O2 = H2O2 + OROA	0	1000	1.3.3.1	BCG2156
R291	orotate phosphoribosyltransferase	Nucleotide biosynthesis, de novo biosynthesis of pyrimidine ribonucleotides	Nucleotide biosynthesis	OROA + PRPP = OMP + PPI	0	1000	2.4.2.10	BCG0420c
R292	orotidine-5'-phosphate decarboxylase	Nucleotide biosynthesis, de novo biosynthesis of pyrimidine ribonucleotides	Nucleotide biosynthesis	OMP = CO2 + UMP	0	1000	4.1.1.23	BCG1446
R293	cytidylate kinase	Nucleotide biosynthesis, de novo biosynthesis of pyrimidine ribonucleotides	Nucleotide biosynthesis	ATP + UMP = ADP + UDP	-1000	1000	2.7.4.14	BCG1751
R294	nucleoside-diphosphate kinase	Nucleotide biosynthesis, de novo biosynthesis of pyrimidine ribonucleotides	Nucleotide biosynthesis	ATP + UDP = ADP + UTP	-1000	1000	2.7.4.6	BCG2465c	Chakrabarty, 1998
R295	CTP synthase	Nucleotide biosynthesis, de novo biosynthesis of pyrimidine ribonucleotides	Nucleotide biosynthesis	ATP + GLN + UTP = ADP + CTP + GLU + PI	0	1000	6.3.4.2	BCG1737
R296	CTP synthase	Nucleotide biosynthesis, de novo biosynthesis of pyrimidine ribonucleotides	Nucleotide biosynthesis	ATP + NH3 + UTP = ADP + CTP + PI	0	1000	6.3.4.2	BCG1737
R297	ribonucleoside-diphosphate reductase, nrdE and nrdF2	Nucleotide biosynthesis, de novo biosynthesis of pyrimidine ribonucleotides	Nucleotide biosynthesis	CDP + O2 + RTHIO = DCDP + OTHIO	0	1000	1.17.4.1	BCG3075c AND BCG3072c	Dawes et al., 2003; Uppsten et al., 2004
R298	ribonucleoside-diphosphate reductase, nrdZ	Nucleotide biosynthesis, de novo biosynthesis of pyrimidine ribonucleotides	Nucleotide biosynthesis	CDP + RTHIO + COB-II = OTHIO + DCDP + COB-III	0	1000	1.17.4.1	BCG0615
R299	nucleoside-diphosphate kinase	Nucleotide biosynthesis, de novo biosynthesis of pyrimidine ribonucleotides	Nucleotide biosynthesis	ATP + DCDP = ADP + DCTP	0	1000	2.7.4.6	BCG2465c	Chakrabarty, 1998
R300	dCTP deaminase	Nucleotide biosynthesis, de novo biosynthesis of pyrimidine deoxyribonucleotides	Nucleotide biosynthesis	DCTP = DUTP + NH3	0	1000	3.5.4.13	BCG0361
R301	dUTP diphosphatase	Nucleotide biosynthesis, de novo biosynthesis of pyrimidine deoxyribonucleotides	Nucleotide biosynthesis	DUTP = DUMP + PPI	0	1000	3.6.1.23	BCG2710c	Chan et al., 2004
R302	thymidylate synthase, thyX	Nucleotide biosynthesis, de novo biosynthesis of pyrimidine deoxyribonucleotides	Nucleotide biosynthesis	DUMP + FADH2 + METTHF = DTMP + FAD + THF	-1000	1000	2.1.1.148	BCG2770c	Sampathkumar et al., 2005
R303	thymidylate synthase, thyA	Nucleotide biosynthesis, de novo biosynthesis of pyrimidine deoxyribonucleotides	Nucleotide biosynthesis	DUMP + METTHF = DHF + DTMP	-1000	1000	2.1.1.45	BCG2781c	Rengarajan et al., 2004
R304	dTMP kinase	Nucleotide biosynthesis, de novo biosynthesis of pyrimidine deoxyribonucleotides	Nucleotide biosynthesis	ATP + DTMP = ADP + DTDP	-1000	1000	2.7.4.9	BCG3276c
R305	nucleoside-diphosphate kinase	Nucleotide biosynthesis, de novo biosynthesis of pyrimidine deoxyribonucleotides	Nucleotide biosynthesis	ATP + DTDP = ADP + DTTP	-1000	1000	2.7.4.6	BCG2465c	Chakrabarty, 1998
R306	nucleoside-diphosphate kinase	Nucleotide biosynthesis, Pyrimidines	Nucleotide biosynthesis	ATP + CDP = ADP + CTP	-1000	1000	2.7.4.6	BCG2465c	Chakrabarty, 1998
R307	cytidylate kinase	Nucleotide biosynthesis, Pyrimidines	Nucleotide biosynthesis	ATP + CMP = ADP + CDP	-1000	1000	2.7.4.14	BCG1751
R308	dCTP pyrophosphatase	Nucleotide biosynthesis, Pyrimidines	Nucleotide biosynthesis	DCTP = DCMP + PPI	0	1000	3.6.1.12
R309	cytidylate kinase	Nucleotide biosynthesis, Pyrimidines	Nucleotide biosynthesis	ATP + DCMP = ADP + DCDP	-1000	1000	2.7.4.14	BCG1751
R310	thioredoxin-disulfide reductase	Nucleotide biosynthesis, Pyrimidines	Nucleotide biosynthesis	NADPH + OTHIO = NAD + RTHIO	0	1000	1.8.1.9	BCG0019
R311	uracil phosphoribosyltransferase	Nucleotide biosynthesis, Pyrimidines	Nucleotide biosynthesis	PPI + UMP = PRPP + URA	0	1000	2.4.2.9	BCG3374c
R312	uracil phosphoribosyltransferase	Nucleotide biosynthesis, Pyrimidines	Nucleotide biosynthesis	PRPP + URA = PPI + UMP	0	1000	2.4.2.9	BCG3374c
R313	amidophosphoribosyltransferase	Nucleotide biosynthesis, Purines	Nucleotide biosynthesis	GLN + PRPP = GLU + PPI + PRAM	0	1000	2.4.2.14	BCG0860
R314	phosphoribosylamine-glycine ligase	Nucleotide biosynthesis, Purines	Nucleotide biosynthesis	ATP + GLY + PRAM = ADP + GAR + PI	0	1000	6.3.4.13	BCG0824
R315	phosphoribosylglycinamide formyltransferase	Nucleotide biosynthesis, Purines	Nucleotide biosynthesis	FTHF + GAR = FGAR + THF	0	1000	2.1.2.2	BCG1010
R316	phosphoribosylformylglycinamidine synthase	Nucleotide biosynthesis, Purines	Nucleotide biosynthesis	ATP + FGAR + GLN = ADP + FGAM + GLU + PI	0	1000	6.3.5.3	BCG0855
R317	phosphoribosylformylglycinamidine cyclo-ligase	Nucleotide biosynthesis, Purines	Nucleotide biosynthesis	ATP + FGAM = ADP + AIR + PI	0	1000	6.3.3.1	BCG0861
R318	phosphoribosylaminoimidazole carboxylase	Nucleotide biosynthesis, Purines	Nucleotide biosynthesis	AIR + ATP + HCO3 = ADP + CAIR + PI	0	1000	4.1.1.21	BCG3305c
R319	phosphoribosylaminoimidazolesuccinocarboxamide synthase, purC	Nucleotide biosynthesis, Purines	Nucleotide biosynthesis	ASP + ATP + CAIR = ADP + PI + SAICAR	0	1000	6.3.2.6	BCG0832	Jackson et al., 1999
R320	adenylosuccinate lyase	Nucleotide biosynthesis, Purines	Nucleotide biosynthesis	SAICAR = AICAR + FUM	-1000	1000	4.3.2.2	BCG0829	Green & karp., 2004
R321	phosphoribosylaminoimidazolecarboxamide formyltransferase	Nucleotide biosynthesis, Purines	Nucleotide biosynthesis	AICAR + FTHF = PRFICA + THF	-1000	1000	2.1.2.3	BCG1011
R322	phosphoribosylaminoimidazolecarboxamide formyltransferase	Nucleotide biosynthesis, Purines	Nucleotide biosynthesis	PRFICA = IMP	-1000	1000	2.1.2.3	BCG1011
R323	adenylate cyclase	Nucleotide biosynthesis, Purines	Nucleotide biosynthesis	ATP = PPI + cAMP	0	1000	4.6.1.1	BCG1663c	Reddy et al., 2001
R324	Probable Adenylate-or Guanylate cyclase	Nucleotide biosynthesis, Purines	Nucleotide biosynthesis	GTP = PPI + cGMP	0	1000	4.6.1.-	BCG2454c
R325	3',5'-cyclic-nucleotide phosphodiesterase	Nucleotide biosynthesis, Purines	Nucleotide biosynthesis	cAMP = AMP	0	1000	3.1.4.17
R326	3',5'-cyclic-nucleotide phosphodiesterase	Nucleotide biosynthesis, Purines	Nucleotide biosynthesis	cGMP = GMP	0	1000	3.1.4.17
R327	guanylate kinase	Nucleotide biosynthesis, Purines	Nucleotide biosynthesis	ATP + DGMP = ADP + DGDP	-1000	1000	2.7.4.8	BCG1450
R328	guanylate kinase	Nucleotide biosynthesis, Purines	Nucleotide biosynthesis	DATP + GMP = DADP + GDP	-1000	1000	2.7.4.8	BCG1450
R329	nucleoside-diphosphate kinase	Nucleotide biosynthesis, Purines	Nucleotide biosynthesis	ATP + DUDP = ADP + DUTP	-1000	1000	2.7.4.6	BCG2465c	Chakrabarty, 1998
R330	ribonucleoside-diphosphate reductase, nrdE and nrdF2	Nucleotide biosynthesis, de novo biosynthesis of pyrimidine ribonucleotides	Nucleotide biosynthesis	O2 + RTHIO + UDP = DUDP + OTHIO	0	1000	1.17.4.1	BCG3075c AND BCG3072c	Dawes et al., 2003; Uppsten et al., 2004
R331	ribonucleoside-diphosphate reductase, nrdZ	Nucleotide biosynthesis, de novo biosynthesis of pyrimidine ribonucleotides	Nucleotide biosynthesis	UDP + RTHIO + COB-II = OTHIO + DUDP + COB-III	0	1000	1.17.4.1	BCG0615
R332	Probable 5'-Methylthioadenosine Phosphorylase PNP	Other nucleotide metabolism	Nucleotide biosynthesis	5MTA + PI = AD + MTR1P	0	1000	2.4.2.28	BCG0579	Dawes et al., 2003; Uppsten et al., 2004
R333	adenine phosphoribosyltransferase	Nucleotide biosynthesis, Purines	Nucleotide biosynthesis	AD + PRPP = AMP + PPI	0	1000	2.4.2.7	BCG2607c
R334	Hypoxanthine-guanine phosphoribosyltransferase	Nucleotide biosynthesis, Purines	Nucleotide biosynthesis	GN + PRPP = GMP + PPI	0	1000	2.4.2.8	BCG3682c
R335	Hypoxanthine-guanine phosphoribosyltransferase	Nucleotide biosynthesis, Purines	Nucleotide biosynthesis	HYXN + PRPP = IMP + PPI	0	1000	2.4.2.8	BCG3682c
R336	Xanthine phosphoribosyltransferase	Nucleotide biosynthesis, Purines	Nucleotide biosynthesis	PRPP + XAN = PPI + XMP	0	1000	2.4.2.22
R337	purine-nucleoside phosphorylase	Nucleotide biosynthesis, Purines	Nucleotide biosynthesis	DIN + PI = DR1P + HYXN	-1000	1000	2.4.2.1	BCG3372	Basso et al., 2001
R338	purine-nucleoside phosphorylase	Nucleotide biosynthesis, Purines	Nucleotide biosynthesis	DA + PI = AD + DR1P	-1000	1000	2.4.2.1	BCG3372
R338b	phosphoglucomutase	Nucleotide biosynthesis, Purines	Nucleotide biosynthesis	DR1P = R5P	-1000	1000	5.4.2.2	BCG3093c
R339	purine-nucleoside phosphorylase	Nucleotide biosynthesis, Purines	Nucleotide biosynthesis	HYXN + R1P = INS + PI	-1000	1000	2.4.2.1	BCG3372
R340	purine-nucleoside phosphorylase	Nucleotide biosynthesis, Purines	Nucleotide biosynthesis	AD + R1P = ADN + PI	-1000	1000	2.4.2.1	BCG3372
R341	purine-nucleoside phosphorylase	Nucleotide biosynthesis, Purines	Nucleotide biosynthesis	GN + R1P = GSN + PI	-1000	1000	2.4.2.1	BCG3372
R342	purine-nucleoside phosphorylase	Nucleotide biosynthesis, Purines	Nucleotide biosynthesis	R1P + XAN = PI + XTSINE	-1000	1000	2.4.2.1	BCG3372
R343	ribonucleoside hydrolase	Nucleotide biosynthesis, Purines	Nucleotide biosynthesis	XTSINE = RIB + XAN	0	1000
R344	adenosine deaminase	Nucleotide biosynthesis, Purines	Nucleotide biosynthesis	ADN = INS + NH3	0	1000	3.5.4.4	BCG3379c
R345	adenosine deaminase	Nucleotide biosynthesis, Purines	Nucleotide biosynthesis	DA = DIN + NH3	0	1000	3.5.4.4	BCG3379c
R346	dGTP pyrophosphohydrolase mutT	Nucleotide biosynthesis, Purines	Nucleotide biosynthesis	DGTP = DGMP + PPI	0	1000	3.6.1.-
R347	GTP diphosphokinase	Nucleotide biosynthesis, Purines	Nucleotide biosynthesis	ATP + GTP = AMP + ppGpp	0	1000	2.7.6.5	BCG2606c
R348	guanosine-3',5'-bis(diphosphate) 3'-diphosphatase	Nucleotide biosynthesis, Purines	Nucleotide biosynthesis	ppGpp = GDP + PPI	0	1000	3.1.7.2	BCG2606c
R349	adenylosuccinate synthase	Nucleotide biosynthesis, Purines, ATP, ADP	Nucleotide biosynthesis	ASP + GTP + IMP = ASUC + GDP + PI	0	1000	6.3.4.4	BCG0395c
R350	adenylosuccinate lyase	Nucleotide biosynthesis, Purines, ATP, ADP	Nucleotide biosynthesis	ASUC = AMP + FUM	-1000	1000	4.3.2.2	BCG0829
R351	adenylate kinase	Nucleotide biosynthesis, Purines, ATP, ADP	Nucleotide biosynthesis	AMP + ATP = 2.0 ADP	-1000	1000	2.7.4.3	BCG0783
R351b			Nucleotide biosynthesis	ADN + ATP = ADP + AMP	-1000	1000	2.7.1.20	BCG2218c	Long et al., 2003
R352	ribonucleoside-diphosphate reductase, nrdE and nrdF2	Nucleotide biosynthesis, de novo biosynthesis of pyrimidine ribonucleotides	Nucleotide biosynthesis	ADP + O2 + RTHIO = DADP + OTHIO	0	1000	1.17.4.1	BCG3075c AND BCG3072c	Dawes et al., 2003; Uppsten et al., 2004
R353	ribonucleoside-diphosphate reductase, nrdZ	Nucleotide biosynthesis, de novo biosynthesis of pyrimidine ribonucleotides	Nucleotide biosynthesis	ADP + 1 RTHIO + COB-II = OTHIO + DADP + COB-III	0	1000	1.17.4.1	BCG0615
R354	nucleoside-diphosphate kinase	Nucleotide biosynthesis, Purines, ATP, ADP	Nucleotide biosynthesis	ATP + DADP = ADP + DATP	-1000	1000	2.7.4.6	BCG2465c
R355	IMP dehydrogenase guaB1, guaB2, guaB3	Nucleotide biosynthesis, Purines, GTP, dGTP	Nucleotide biosynthesis	IMP + NAD = NADH + XMP	0	1000	1.1.1.205	BCG3481c AND BCG3480c AND BCG1879c
R356	GMP synthase	Nucleotide biosynthesis, Purines, GTP, dGTP	Nucleotide biosynthesis	ATP + GLN + XMP = AMP + GLU + GMP + PPI	0	1000	6.3.5.2	BCG3466c
R357	guanylate kinase	Nucleotide biosynthesis, Purines, GTP, dGTP	Nucleotide biosynthesis	ATP + GMP = ADP + GDP	-1000	1000	2.7.4.8	BCG1450
R358	nucleoside-diphosphate kinase	Nucleotide biosynthesis, Purines, GTP, dGTP	Nucleotide biosynthesis	ATP + GDP = ADP + GTP	-1000	1000	2.7.4.6	BCG2465c
R359	ribonucleoside-diphosphate reductase, nrdE and nrdF2	Nucleotide biosynthesis, de novo biosynthesis of pyrimidine ribonucleotides	Nucleotide biosynthesis	GDP + O2 + RTHIO = DGDP + OTHIO	0	1000	1.17.4.1	BCG3075c AND BCG3072c	Dawes et al., 2003; Uppsten et al., 2004
R360	ribonucleoside-diphosphate reductase, nrdZ	Nucleotide biosynthesis, de novo biosynthesis of pyrimidine ribonucleotides	Nucleotide biosynthesis	UDP + RTHIO + COB-II = OTHIO + DUDP + COB-III	0	1000	1.17.4.1	BCG0615
R361	nucleoside-diphosphate kinase	Nucleotide biosynthesis, Purines, GTP, dGTP	Nucleotide biosynthesis	ATP + DGDP = ADP + DGTP	-1000	1000	2.7.4.6	BCG2465c
R362	L-aspartate oxidase	Cofactor biosynthesis, Nicotinamide nucleotides (NAD+, NADP) biosynthesis	Cofactor biosynthesis	ASP + FUM = ISUCC + SUCC	0	1000	1.4.3.16	BCG1633
R363	L-aspartate oxidase	Cofactor biosynthesis, Nicotinamide nucleotides (NAD+, NADP) biosynthesis	Cofactor biosynthesis	ASP + O2 = H2O2 + ISUCC	0	1000	1.4.3.16	BCG1633
R364	quinolinate synthase	Cofactor biosynthesis, Nicotinamide nucleotides (NAD+, NADP) biosynthesis	Cofactor biosynthesis	DHAP + ISUCC = PI + QA	0	1000		BCG1632
R365	nicotinate-nucleotide diphosphorylase	Cofactor biosynthesis, Nicotinamide nucleotides (NAD+, NADP) biosynthesis	Cofactor biosynthesis	PRPP + QA = CO2 + NACN + PPI	0	1000	2.4.2.19	BCG1634	Sharma et al., 1998
R367	nicotinate phosphoribosyltransferase	Cofactor biosynthesis, Nicotinamide nucleotides (NAD+, NADP) biosynthesis	Cofactor biosynthesis	NAC + PRPP = NACN + PPI	0	1000	2.4.2.11	BCG0618c
R368	nicotinate-nucleotide adenylyltransferase	Cofactor biosynthesis, Nicotinamide nucleotides (NAD+, NADP) biosynthesis	Cofactor biosynthesis	ATP + NACN = NAAD + PPI	0	1000	2.7.7.18	BCG2437c
R369	NAD synthetase (NH3-dependent), nadE	Cofactor biosynthesis, Nicotinamide nucleotides (NAD+, NADP) biosynthesis	Cofactor biosynthesis	ATP + NAAD + NH3 = AMP + NAD + PPI	0	1000	6.3.1.5	BCG2457c	Bellinzoni et al., 2002
R370	NAD synthase (glutamine-hydrolysing), nadE	Cofactor biosynthesis, Nicotinamide nucleotides (NAD+, NADP) biosynthesis	Cofactor biosynthesis	ATP + GLN + NAAD = AMP + GLU + NAD + PPI	0	1000	6.3.5.1	BCG2457c	Cantoni et al., 1998
R371	purine-nucleoside phosphorylase	Cofactor biosynthesis, Nicotinamide nucleotides (NAD+, NADP) biosynthesis	Cofactor biosynthesis	NAC + R1P = NACD + PI	0	1000	2.4.2.1	BCG3372	Basso et al., 2001
R372	purine-nucleoside phosphorylase	Cofactor biosynthesis, Nicotinamide nucleotides (NAD+, NADP) biosynthesis	Cofactor biosynthesis	NAM + R1P = NAMD + PI	0	1000	2.4.2.1	BCG3372	Basso et al., 2001
R373	serine/threonine-protein kinase PknG	Cofactor biosynthesis, Nicotinamide nucleotides (NAD+, NADP) biosynthesis	Cofactor biosynthesis	ATP + NACD = ADP + NACN	0	1000	2.7.1.-	BCG0449c
R374	ribosylnicotinamide kinase	Cofactor biosynthesis, Nicotinamide nucleotides (NAD+, NADP) biosynthesis	Cofactor biosynthesis	ATP + NAMD = ADP + NAMN	0	1000	2.7.1.22
R375	nicotinate-nucleotide adenylyltransferase	Cofactor biosynthesis, Nicotinamide nucleotides (NAD+, NADP) biosynthesis	Cofactor biosynthesis	ATP + NAMN = NAD + PPI	0	1000	2.7.7.18	BCG2437c
R376	NAD(P) transhydrogenase (pntAa AND pntAb AND pntB)	Cofactor biosynthesis, Nicotinamide nucleotides (NAD+, NADP) biosynthesis	Cofactor biosynthesis	NAD + NADPH = NADH + NADP	-1000	1000	1.6.1.2	BCG0191 AND BCG0193 AND BCG0192
R377	NAD kinase	Cofactor biosynthesis, Nicotinamide nucleotides (NAD+, NADP) biosynthesis	Cofactor biosynthesis	ATP + NAD = ADP + NADP	0	1000	2.7.1.23	BCG1733	Kawai et al., 2000
R378	NADP phosphatase	Cofactor biosynthesis, Nicotinamide nucleotides (NAD+, NADP) biosynthesis	Cofactor biosynthesis	NADP = NAD + PI	0	1000	3.1.3.-
R379	Probable Soluble Pyrimidine Nucleotide Transhydrogenase sthA	Cofactor biosynthesis, Nicotinate and nicotinamide metabolism	Cofactor biosynthesis	NAD + NADPH = NADH + NADP	0	1000	1.6.1.1	BCG2726 OR BCG3368c
R380	Probable NADH Pyrophosphatase nudC	Cofactor biosynthesis, NAD salvage pathway II	Cofactor biosynthesis	NAD = AMP + NAMN	0	1000	3.6.1.22	BCG3224c
R381	GTP cyclohydrolase II ribA2, ribA2	Cofactor biosynthesis, Riboflavin (vitamin B2), FMN and FAD biosynthesis	Cofactor biosynthesis	GTP = D6RP5P + FOR + PPI	0	1000	3.5.4.25	BCG1476 OR BCG1979
R382	diaminohydroxyphosphoribosylaminopyrimidine deaminase ribD, ribG	Cofactor biosynthesis, Riboflavin (vitamin B2), FMN and FAD biosynthesis	Cofactor biosynthesis	D6RP5P = A6RP5P + NH3	0	1000	3.5.4.26	BCG2684 OR BCG1470
R383	5-amino-6-(5-phosphoribosylamino)uracil reductase	Cofactor biosynthesis, Riboflavin (vitamin B2), FMN and FAD biosynthesis	Cofactor biosynthesis	A6RP5P + NADPH = A6RP5P2 + NADP	0	1000	1.1.1.193	BCG2684 OR BCG1470
R384	pyrimidine phosphatase	Cofactor biosynthesis, Riboflavin (vitamin B2), FMN and FAD biosynthesis	Cofactor biosynthesis	A6RP5P2 = A6RP + PI	0	1000
R385	3,4-dihydroxy-2-butanone 4-phosphate synthase	Cofactor biosynthesis, Riboflavin (vitamin B2), FMN and FAD biosynthesis	Cofactor biosynthesis	RL5P = DB4P + FOR	0	1000	3.5.4.25	BCG1979
R386	6,7-dimethyl-8-ribityllumazine synthase	Cofactor biosynthesis, Riboflavin (vitamin B2), FMN and FAD biosynthesis	Cofactor biosynthesis	A6RP + DB4P = D8RL + PI	0	1000	2.5.1.9	BCG1477	Cushman et al., 2004
R387	riboflavin synthase	Cofactor biosynthesis, Riboflavin (vitamin B2), FMN and FAD biosynthesis	Cofactor biosynthesis	2.0 D8RL = A6RP + RIBFLAV	0	1000	2.5.1.9	BCG1473
R388	riboflavin kinase/FMN adenylyltransferase	Cofactor biosynthesis, Riboflavin (vitamin B2), FMN and FAD biosynthesis	Cofactor biosynthesis	ATP + RIBFLAV = ADP + FMN	0	1000	2.7.1.26	BCG2804c
R388b	FMN reductase	Cofactor biosynthesis, Riboflavin (vitamin B2), FMN and FAD biosynthesis	Cofactor biosynthesis	FMN + NADH + H = FMNH2 + NADH	0	1000	1.5.1.38
R388c	5,6-dimethylbenzimidazole synthase, BluB	Cofactor biosynthesis, Riboflavin (vitamin B2), FMN and FAD biosynthesis	Cofactor biosynthesis	FMNH2 + NADH + H + O2 = DMB + E4P + NAD	0	1000	1.5.1.39
R388d	nicotinate-nucleotide:5,6-dimethylbenzimidazole phospho-D-ribosyltransferase, CobT	Cofactor biosynthesis, Riboflavin (vitamin B2), FMN and FAD biosynthesis	Cofactor biosynthesis	DMB + NACN = ARP	0	1000	2.4.2.21
R389	FMN adenylyltransferase	Cofactor biosynthesis, Riboflavin (vitamin B2), FMN and FAD biosynthesis	Cofactor biosynthesis	ATP + FMN = FAD + PPI	0	1000	2.7.7.2	BCG2804c
R390	3-methyl-2-oxobutanoate hydroxymethyltransferase	Cofactor biosynthesis, Coenzyme-A biosynthesis	Cofactor biosynthesis	METTHF + OMVAL = AKP + THF	0	1000	2.1.2.11	BCG2242	Sugantino et al., 2003
R391	2-dehydropantoate 2-reductase	Cofactor biosynthesis, Coenzyme-A biosynthesis	Cofactor biosynthesis	AKP + NADPH = NADP + PANT	0	1000	1.1.1.169	BCG2596
R392	pantoate-beta-alanine ligase, panC	Cofactor biosynthesis, Coenzyme-A biosynthesis	Cofactor biosynthesis	ATP + PANT + bALA = AMP + PNTO + PPI	0	1000	6.3.2.1	BCG3666c
R393	pantothenate kinase	Cofactor biosynthesis, Coenzyme-A biosynthesis	Cofactor biosynthesis	ATP + PNTO = 4PPNTO + ADP	0	1000	2.7.1.33	BCG1152c
R394	phosphopantothenate—cysteine ligase, coaB (bifunctional protein)	Cofactor biosynthesis, Coenzyme-A biosynthesis	Cofactor biosynthesis	4PPNTO + CTP + CYS = 4PPNCYS + CMP + PPI	0	1000	6.3.2.5	BCG1452
R395	phosphopantothenoylcysteine decarboxylase, coaB (bifunctional protein)	Cofactor biosynthesis, Coenzyme-A biosynthesis	Cofactor biosynthesis	4PPNCYS = 4PPNTE + CO2	0	1000	4.1.1.36	BCG1452
R396	pantetheine-phosphate adenylyltransferase	Cofactor biosynthesis, Coenzyme-A biosynthesis	Cofactor biosynthesis	4PPNTE + ATP = DPCOA + PPI	0	1000	2.7.7.3	BCG2986c	Brown et al., 2004
R397	dephospho-CoA kinase	Cofactor biosynthesis, Coenzyme-A biosynthesis	Cofactor biosynthesis	ATP + DPCOA = ADP + COA	0	1000	2.7.1.24	BCG1669
R398	holo-[acyl-carrier-protein] synthase acpS OR 'hypothetical' withy 4'-phosphopantetheinyl transferase region, pptA - artificial reaction	Cofactor biosynthesis, ACP biosynthesis	Cofactor biosynthesis	COA = ACP	0	1000	2.7.8.7	BCG2544c OR BCG2812c	Chopra et al., 2002
R399	GTP cyclohydrolase I	Cofactor biosynthesis, Folate biosynthesis	Cofactor biosynthesis	GTP = AHTD + FOR	0	1000	3.5.4.16	BCG3673c
R400	alkaline phosphatase (phoP & phoR)	Cofactor biosynthesis, Folate biosynthesis	Cofactor biosynthesis	AHTD = DHP + 3.0 PI	0	1000	3.1.3.1	BCG0809 AND BCG0810	Brosch et al., 2007
R401	dihydroneopterin aldolase [note: GLAL product removed as it is a dead-end]	Cofactor biosynthesis, Folate biosynthesis	Cofactor biosynthesis	DHP = AHHMP + GLAL	0	1000	4.1.2.25	BCG3671c
R402	2-amino-4-hydroxy-6-hydroxymethyldihydropteridine diphosphokinase	Cofactor biosynthesis, Folate biosynthesis	Cofactor biosynthesis	AHHMP + ATP = AHHMD + AMP	0	1000	2.7.6.3	BCG3670c
R403	aminodeoxychorismate synthase	Cofactor biosynthesis, Folate biosynthesis	Cofactor biosynthesis	CHOR + GLN = ADCHOR + GLU	0	1000	6.3.5.8	BCG0043
R404	aminodeoxychorismate lyase	Cofactor biosynthesis, Folate biosynthesis	Cofactor biosynthesis	ADCHOR = PABA + PYR	0	1000	4.1.3.38	BCG0864
R405	dihydropteroate synthase, DHPS or probable dihydropteroate synthase	Cofactor biosynthesis, Folate biosynthesis	Cofactor biosynthesis	AHHMD + PABA = DHPT + PPI	0	1000	2.5.1.15	BCG3672c OR BCG1267	Baca et al., 2000
R406	dihydropteroate synthase, DHPS or probable dihydropteroate synthase	Cofactor biosynthesis, Folate biosynthesis	Cofactor biosynthesis	AHHMP + PABA = DHPT	0	1000	2.5.1.15	BCG3672c OR BCG1267
R407	dihydrofolate synthase	Cofactor biosynthesis, Folate biosynthesis	Cofactor biosynthesis	ATP + DHPT + GLU = ADP + DHF + PI	0	1000	6.3.2.12	BCG2467c
R408	dihydrofolate reductase, folA (dfrA)	Cofactor biosynthesis, Folate biosynthesis	Cofactor biosynthesis	DHF + NADPH = NADP + THF	0	1000	1.5.1.3	BCG2780c	Rengarajan et al., 2004
R409	tetrahydrofolylpolyglutamate synthase	Cofactor biosynthesis, Folate biosynthesis	Cofactor biosynthesis	ATP + GLU + THF = ADP + PI + THFG	0	1000	6.3.2.17	BCG2467c
R410	g-glutamyl hydrolase	Cofactor biosynthesis, Folate biosynthesis	Cofactor biosynthesis	THFG = GLU + THF	0	1000	3.4.19.9
R411	cysteine desulfurase nifS OR csdB	Cofactor biosynthesis, ferredoxin biosynthesis	Cofactor biosynthesis	CYS + FE2 = ALA + FERO	0	1000	2.8.1.7	BCG1525 and BCG3048c
R412	isochorismate synthase entC, mbt1	Cofactor biosynthesis, Menaquinone biosynthesis	Cofactor biosynthesis	CHOR = ICHOR	-1000	1000	5.4.4.2	BCG3335 OR BCG2400c
R413	2-succinyl-6-hydroxy-2,4-cyclohexadiene-1-carboxylate synthase	Cofactor biosynthesis, Menaquinone biosynthesis	Cofactor biosynthesis	AKG + ICHOR = CO2 + PYR + SHCHC	0	1000	4.1.3.- AND 4.1.1.71	BCG0600
R414	o-succinylbenzoate synthase	Cofactor biosynthesis, Menaquinone biosynthesis	Cofactor biosynthesis	SHCHC = OSB	0	1000	4.2.1.-
R415	o-succinylbenzoate-CoA ligase	Cofactor biosynthesis, Menaquinone biosynthesis	Cofactor biosynthesis	ATP + COA + OSB = AMP + OSBCOA + PPI	0	1000	6.2.1.26	BCG0586c AND BCG0598
R416	naphthoate synthase, menB	Cofactor biosynthesis, Menaquinone biosynthesis	Cofactor biosynthesis	OSBCOA = COA + DHN	0	1000	4.1.3.36	BCG0592c	Truglio et al., 2003
R417	1,4-dihydroxy-2-naphthoate prenyltransferase, menA	Cofactor biosynthesis, Menaquinone biosynthesis	Cofactor biosynthesis	DHN + NPP = CO2 + DMK + PPI	0	1000	2.5.1.-	BCG0578c
R418	demethylmenaquinone methyltransferase	Cofactor biosynthesis, Menaquinone biosynthesis	Cofactor biosynthesis	DMK + SAM = MKH2 + SAH	0	1000	2.1.1.-		Johnston et al., 2003
R419	hypothetical reaction	Cofactor biosynthesis, biotin biosynthesis	Cofactor biosynthesis	4.0 ACCOA = 3.0 COA + PIMELOYL-COA	0	1000
R420	probable-8-amino-7-oxononanoate synthase bioF1, bioF2	Cofactor biosynthesis, biotin biosynthesis	Cofactor biosynthesis	ALA + PIMELOYL-COA = 8-AMINO7-OXONONANOATE + CO2 + COA	0	1000	2.3.1.47	BCG1622 AND BCG0063
R421	probable adenosylmethionine-8-amino-7-oxononanoate amino transferase bioA	Cofactor biosynthesis, biotin biosynthesis	Cofactor biosynthesis	8-AMINO7-OXONONANOATE + SAM = 7-8-DIAMINONONANOATE + SAM-2-OXOBUTANOATE	0	1000	2.6.1.62	BCG1621
R422	artificial reaction to regenerate SAM	Cofactor biosynthesis, biotin biosynthesis	Cofactor biosynthesis	SAM-2-OXOBUTANOATE = SAM	0	1000
R423	probable dethiobiotin synthase bioD	Cofactor biosynthesis, biotin biosynthesis	Cofactor biosynthesis	7-8-DIAMINONONANOATE + ATP + CO2 = ADP + DETHIOBIOTIN	0	1000	6.3.3.3	BCG1623	Dey et al., 2010
R424	biotin synthase bioB	Cofactor biosynthesis, biotin biosynthesis	Cofactor biosynthesis	DETHIOBIOTIN + H2S + SAM = BIOTIN + DA	0	1000	2.8.1.6	BCG1627
R425	carbonic anhydrase	Cofactor biosynthesis, biotin biosynthesis	Cofactor biosynthesis	CO2 = HCO3	0	1000	4.2.1.1	BCG3653c OR BCG1343	Covarrubias et al.,2005; Carta et al., 2009
R426	biotin—[acetyl-CoA-carboxylase] ligase, birA	Cofactor biosynthesis, biotin biosynthesis	Cofactor biosynthesis	ATP + BIOTIN = AMP + BIOTIN-BCCP + PPI	0	1000	6.3.4.15	BCG3308c	Gupta et al., 2008
R427	acetyl/propionyl-CoA carboxylase alpha subunit encoding both biotin carboxylase and BCCP. Three paralogues in Mtb: accA1, accA2, accA3.	Cofactor biosynthesis, biotin biosynthesis	Cofactor biosynthesis	ATP + BIOTIN-BCCP + HCO3 = ADP + BIOTIN-CO2 + PI	0	1000	6.3.4.14	BCG2521c OR BCG1027c OR BCG3314
R427b	lipoyl-protein ligase lipB	Cofactor biosynthesis, lipoic acid biosynthesis	Cofactor biosynthesis	OCTANOYL-ACP = ACP + APO-LIPO	0	1000	2.3.1.181	BCG2233	Ma et al., 2006; Ma et al., 2006
R427c	lipoate synthase, lipA	Cofactor biosynthesis, lipoic acid biosynthesis	Cofactor biosynthesis	APO-LIPO + 2.0 H2S + 2.0 SAM = 2.0 DA + LIPO + 2.0 MET	0	1000	2.8.1.8	BCG2234	Ma et al., 2006
R428	glutamyl-tRNA synthase, gltS	Cofactor biosynthesis, heme biosynthesis	Cofactor biosynthesis	ATP + GLU = AMP + PPI + TRNA-GLU	0	1000	6.1.1.17	BCG3013c
R429	glutamyl-trna reductase, hemA	Cofactor biosynthesis, heme biosynthesis	Cofactor biosynthesis	NADPH + TRNA-GLU = GLU1SEMIALD + NADP	0	1000	1.2.1.70	BCG0552
R430	glutamate-1-semialdehyde 2,1-aminomutase, hemL	Cofactor biosynthesis, heme biosynthesis	Cofactor biosynthesis	GLU1SEMIALD = 5-AMINO-LEVULINATE	0	1000	5.4.3.8	BCG0567
R431	delta-aminolevulinic acid dehydratase, hemB	Cofactor biosynthesis, heme biosynthesis	Cofactor biosynthesis	2.0 5-AMINO-LEVULINATE = PORPHOBILILOGIN	0	1000	4.2.1.24	BCG0555
R432	porphobilinogen deaminase, hemC	Cofactor biosynthesis, heme biosynthesis	Cofactor biosynthesis	4.0 PORPHOBILILOGIN = HYDROXYMETHYLBILANE + 4.0 NH3	0	1000	2.5.1.61	BCG0553
R433	uroporphyrin-iii c-methyltransferase / Uroporphyrinogen-III synthase, cysG	Cofactor biosynthesis, heme biosynthesis	Cofactor biosynthesis	HYDROXYMETHYLBILANE = UROPORPHYRINOGEN-III	0	1000	4.2.1.75	BCG0554
R434	Probable uroporphyrinogen decarboxylase, hemE	Cofactor biosynthesis, heme biosynthesis	Cofactor biosynthesis	UROPORPHYRINOGEN-III = 4.0 CO2 + COPROPORPHYRINOGEN-III	0	1000	4.1.1.37	BCG2691c
R435	coproporphyrinogen:oxygen oxidoreductase (decarboxylating)	Cofactor biosynthesis, heme biosynthesis	Cofactor biosynthesis	COPROPORPHYRINOGEN-III + 2.0 O2 = 2.0 CO2 + 2.0 H2O2 + PROTOPORPHYRINOGEN	0	1000	1.3.3.3
R436	Probable oxygen-independent coproporphyrinogen III oxidase	Cofactor biosynthesis, heme biosynthesis	Cofactor biosynthesis	COPROPORPHYRINOGEN-III + 2.0 SAM = 2.0 CO2 + 2.0 MET + PROTOPORPHYRINOGEN	0	1000	1.3.99.2	BCG2402c
R437	Probable protoporphyrinogen oxidase, hemY' or hemK	Cofactor biosynthesis, heme biosynthesis	Cofactor biosynthesis	1.5 O2 + PROTOPORPHYRINOGEN = PROTOPORPHYRIN-IX	0	1000	1.3.3.4	BCG2690c OR BCG1360
R438	ferrochelatase, hemZ	Cofactor biosynthesis, heme biosynthesis	Cofactor biosynthesis	FE2 + PROTOPORPHYRIN-IX = PROTOHEME-FE2	0	1000	4.99.1.1	BCG1547
R439	alkyl or aryl transferase	Cofactor biosynthesis, heme biosynthesis	Cofactor biosynthesis	FPP + PROTOHEME-FE2 = HEME-FE2 + PPI	0	1000	2.5.1.-		Parish et al., 2005
R440	Probable siroheme synthase, cysG2, OR possible uroporphyrin-III c-methyltransferase / Uroporphyrinogen-III synthase cysG	Cofactor biosynthesis, cobalamin biosynthesis	Cofactor biosynthesis	2.0 SAM + UROPORPHYRINOGEN-III = PRECORIN-2 + 2.0 SAH	0	1000	2.1.1.107	BCG0554 OR BCG2867c
R441	Probable Precorrin-3B C17-methyltransferase / Precorrin-2 C20-methyltransferase, cobI/cobJ	Cofactor biosynthesis, cobalamin biosynthesis	Cofactor biosynthesis	PRECORIN-2 + SAM = PRECORIN-3A + SAH	0	1000	2.1.1.130	BCG2085
R442	possible precorrin-3X synthase; CobG	Cofactor biosynthesis, cobalamin biosynthesis	Cofactor biosynthesis	O2 + PRECORIN-3A = PRECORIN-3B	0	1000	1.14.13.83	BCG2083
R443	Precorrin-3B C17-methyltransferase / Precorrin-2 C20-methyltransferase, cobI	Cofactor biosynthesis, cobalamin biosynthesis	Cofactor biosynthesis	PRECORIN-3B + SAM = PRECORIN-4B + SAH	0	1000	2.1.1.131	BCG2085
R444	Probable precorrin-3 methylase, cobM	Cofactor biosynthesis, cobalamin biosynthesis	Cofactor biosynthesis	PRECORIN-4B + SAM = PRECORIN-5 + SAH	0	1000	2.1.1.133	BCG2090c
R445	Precorrin-6A synthase (deacetylating).	Cofactor biosynthesis, cobalamin biosynthesis	Cofactor biosynthesis	PRECORIN-5 + SAM = AC + PRECORIN-6X + SAH	0	1000	2.1.1.152
R446	probable precorrin-6x reductase	Cofactor biosynthesis, cobalamin biosynthesis	Cofactor biosynthesis	PRECORIN_6X + NADPH + 2 H = PRECORIN_6Y + NADP	0	1000	1.3.1.54	BCG2089c
R448	probable precorrin isomerase, cobH	Cofactor biosynthesis, cobalamin biosynthesis	Cofactor biosynthesis	PRECORIN-8X = HYDROGENOBYRINATE	0	1000	5.4.1.2	BCG2084
R449	probable cobyrinicacid a,c-diamide synthase , cobB	Cofactor biosynthesis, cobalamin biosynthesis	Cofactor biosynthesis	2.0 ATP + 2.0 GLN + HYDROGENOBYRINATE = 2.0 ADP + 2.0 GLU + HYDROGENOBYRINATE-A-C-DIAMIDE + 2.0 PI	0	1000	6.3.5.9	BCG2868c
R450	cobaltochelatase	Cofactor biosynthesis, cobalamin biosynthesis	Cofactor biosynthesis	ATP + CO-II + HYDROGENOBYRINATE-A-C-DIAMIDE = ADP + COB-II-RINICACID-A-C-DIAMIDE + PI	0	1000	6.6.1.2
R451	cob(II)yrinic acid a,c-diamide reductase/oxidoreductase	Cofactor biosynthesis, cobalamin biosynthesis	Cofactor biosynthesis	COB-II-RINICACID-A-C-DIAMIDE + NADH = COB-I-RINICACID-A-C-DIAMIDE + NAD	0	1000	1.16.8.1
R452	probable cob(i)alamin adenosyltransferase, cobA	Cofactor biosynthesis, cobalamin biosynthesis	Cofactor biosynthesis	ATP + COB-I-RINICACID-A-C-DIAMIDE = ADENOSYL-COBRINICACID-A-C-DIAMIDE + PPI	0	1000	2.5.1.-	BCG2869c
R453	Probable cobyric acid synthase, cobQ	Cofactor biosynthesis, cobalamin biosynthesis	Cofactor biosynthesis	ADENOSYL-COBRINICACID-A-C-DIAMIDE + 4.0 ATP + 4.0 GLN = ADENOSYL-COBRATE + 4.0 ADP + 4.0 GLU + 4.0 PI	0	1000	6.3.5.10	BCG0293c
R454	Possible cobC, aminotransferase.	Cofactor biosynthesis, cobalamin biosynthesis	Cofactor biosynthesis	1-AMINO-PROPAN-2-OL + ADENOSYL-COBRATE = ADENOSYLCOBINAMIDE	0	1000		BCG2249c
R455	Probable cobinamide kinase, cobU	Cofactor biosynthesis, cobalamin biosynthesis	Cofactor biosynthesis	ADENOSYLCOBINAMIDE + ATP = ADENOSYLCOBINIMIDE-P + ADP	0	1000	2.7.-	BCG0292c
R456	adenosylcobinamide-phosphate guanylyltransferase	Cofactor biosynthesis, cobalamin biosynthesis	Cofactor biosynthesis	ADENOSYLCOBINIMIDE-P + GTP = ADENOSYLCOBINAMIDE-GDP + PPI	0	1000	2.7.7.62
R457	Probable cobalamin (5'-phosphate) synthase, cobS	Cofactor biosynthesis, cobalamin biosynthesis	Cofactor biosynthesis	ADENOSYLCOBINAMIDE-GDP = COB-I + GMP	0	1000	2.-.-.-	BCG2224
R457b	adenosylcobinamide-GDP ribazoletransferase	Cofactor biosynthesis, cobalamin biosynthesis	Cofactor biosynthesis	1 ADENOSYLCOBINAMIDE-GDP = 1 ARP = 1 ADOCBL + 1 GMP	0	1000	2.7.8.26
R457c	adenosylcobalamin/alpha-ribazole-5'-phosphate phosphohydrolase	Cofactor biosynthesis, cobalamin biosynthesis	Cofactor biosynthesis	1 ADOCBL = 1 COB-I + 2 H + 1 PI	0	1000	3.1.3.73
R458	oxidoreductase	Cofactor biosynthesis, cobalamin biosynthesis	Cofactor biosynthesis	COB-II + NADH = COB-I + NAD	-1000	1000
R459	oxidoreductase	Cofactor biosynthesis, cobalamin biosynthesis	Cofactor biosynthesis	COB-III + NADH = COB-II + NAD	-1000	1000
R460	probably molybdopterin biosynthesis protein MoeB + cysteine desulfurase csdB	Cofactor biosynthesis, molybdopterin biosynthesis	Cofactor biosynthesis	ATP + CYS + MOAD-COOH = AMP + MOAD-COSH + PPI + SER	0	1000		BCG3232c AND BCG3048c	Teusink et al., 2005
R461	probably precursor Z biosynthesis protein complex MoaABC	Cofactor biosynthesis, molybdopterin biosynthesis	Cofactor biosynthesis	GTP = PPI + PRECURSOR-Z	0	1000		BCG3134 AND BCG3141 AND BCG3136	Teusink et al., 2005
R463	probably molybdopterin biosynthesis protein moeA1 OR moaA2, N-terminal region	Cofactor biosynthesis, molybdopterin biosynthesis	Cofactor biosynthesis	MO2 + MOLYBDOPTERIN = MOLYBDENUM	0	1000		BCG1049 OR BCG0477c	Teusink et al., 2005
R464	probable molybdopterin-guanine dinucleotide biosynthesis protein MobA	Cofactor biosynthesis, molybdopterin biosynthesis	Cofactor biosynthesis	GTP + MOLYBDENUM = MOLYBDOPTERIN-GDP + PPI	0	1000		BCG2473c	Teusink et al., 2005
R465	Hypothetical reaction	Cofactor biosynthesis, Thiamine biosynthesis	Cofactor biosynthesis	TYR = TS-COSH-TYR	0	1000
R466	Hypothetical reaction	Cofactor biosynthesis, Thiamine biosynthesis	Cofactor biosynthesis	TS-PROTEIN = TS-COSH-TYR	0	1000
R467	thiamine biosynthesis protein ThiC	Cofactor biosynthesis, Thiamine biosynthesis	Cofactor biosynthesis	AIR = AHMMP	0	1000		BCG0462c
R468	PROBABLE PHOSPHOMETHYLPYRIMIDINE KINASE THID	Cofactor biosynthesis, Thiamine biosynthesis	Cofactor biosynthesis	AHMMP + ATP = ADP + AMPMP	0	1000	2.7.1.49	BCG0461c
R469	PROBABLE PHOSPHOMETHYLPYRIMIDINE KINASE THID	Cofactor biosynthesis, Thiamine biosynthesis	Cofactor biosynthesis	AMPMP + ATP = ADP + MAHMPPP	0	1000	2.7.4.7	BCG0461c
R470	PROBABLE THIAMIN BIOSYNTHESIS PROTEIN THIG	Cofactor biosynthesis, Thiamine biosynthesis	Cofactor biosynthesis	DX5P + TS-COSH-TYR = HEMT + TS-PROTEIN	0	1000		BCG0456
R471	ATP:4-methyl-5-(2-hydroxyethyl)-thiazole 2-phosphotransferase	Cofactor biosynthesis, Thiamine biosynthesis	Cofactor biosynthesis	ATP + HEMT = ADP + MPET	0	1000	2.7.1.50
R472	2-methyl-4-aminopyridine-5-methenyltransferase, thiE	Cofactor biosynthesis, Thiamine biosynthesis	Cofactor biosynthesis	MAHMPPP + MPET = PPI + THIP	0	1000	2.5.1.3	BCG0453c
R473		Cofactor biosynthesis, Thiamine biosynthesis	Cofactor biosynthesis	THIP = PI + THI	0	1000	3.1.3.-
R474	Thiamin hydrolase	Cofactor biosynthesis, Thiamine biosynthesis	Cofactor biosynthesis	THI = AHMMP + HEMT	0	1000	3.5.99.2
R475		Cofactor biosynthesis, F420 biosynthesis	Cofactor biosynthesis	GTP + LLAC = 2-PHOSPHO-L-LACTATE + GDP	0	1000			Graupner et al., 2002
R476		Cofactor biosynthesis, F420 biosynthesis	Cofactor biosynthesis	2-PHOSPHO-L-LACTATE + GTP = LPPG + PPI	0	1000			Graupner et al., 2002
R477	F420 biosynthesis protein, FbiC: Lactyl (2) diphospho-(5')guanosine:7,8-didemethyl-8-hydroxy-5-deazariboflavin 2-phospho-L-lactate transferase	Cofactor biosynthesis, F420 biosynthesis	Cofactor biosynthesis	4HPP + A6RP = FO + NH3	0	1000		BCG1236	Choi et al., 2002
R478	F420 biosynthesis proteins, Fbia AND FbiB: Coenzyme F420-0:L-glutamate ligase	Cofactor biosynthesis, F420 biosynthesis	Cofactor biosynthesis	FO + LPPG = F420-0 + GMP	0	1000		BCG3290 AND BCG3291	Choi et al., 2002
R479	F420 biosynthesis proteins, Fbia AND FbiB: Coenzyme F420-0:L-glutamate ligase	Cofactor biosynthesis, F420 biosynthesis	Cofactor biosynthesis	5.0 ATP + F420-0 + 5.0 GLU = F420	0	1000		BCG3290 AND BCG3292	Choi et al., 2002
R480	glycosyltransferase, mshA	Cofactor biosynthesis, mycothiol biosynthesis - hyothetical reaction	Cofactor biosynthesis	IP + UDPNAG = NAG-INS + PI + UDP	0	1000		BCG0527	Newton et al., 2003; Sareen et al., 2003
R481	N-acetyl-1-D-myo-inositol-2-amino-2-deoxy-?-D-glucopyranoside deacetylase, mshB	Cofactor biosynthesis, mycothiol biosynthesis	Cofactor biosynthesis	NAG-INS = AC + NG-INS	0	1000		BCG1233	Newton et al., 2003; Sareen et al., 2003
R482	L-cysteine:1 D-myo-inositol 2-amino-2-deoxy-?-D-glucopyranoside ligase, mshC	Cofactor biosynthesis, mycothiol biosynthesis	Cofactor biosynthesis	ATP + CYS + NG-INS = AMP + CYS-NG-INS + PPI	0	1000		BCG2147c	Newton et al., 2003; Sareen et al., 2003
R483	mycothiol synthase, mshD	Cofactor biosynthesis, mycothiol biosynthesis	Cofactor biosynthesis	ACCOA + CYS-NG-INS = COA + MYCOTHIOL	0	1000		BCG0871	Newton et al., 2003; Sareen et al., 2003
R484	mycothiol oxidation	Cofactor biosynthesis, mycothiol biosynthesis	Cofactor biosynthesis	ELECTROPHILE-X + MYCOTHIOL = H2X + MYCOTHIOL-S-CONJUGATE	0	1000			Newton et al., 2003; Sareen et al., 2003
R484b	mycothiol conjugate amidase, mca	Cofactor biosynthesis, mycothiol biosynthesis	Cofactor biosynthesis	MYCOTHIOL-S-CONJUGATE = N-ACETYL-S-CONJUGATE + 0.999 NG-INS	0	1000		BCG1140	Steffek et al., 2003
R485	isochorismate pyruvate-lyase	mycobactin synthesis	Other	ICHOR = PYR + SAL	0	1000			Newton et al., 2003; Sareen et al., 2003
R486	phosphopantetheinyl transferase	mycobactin synthesis	Other	2.0 COA = MBT-HOLO	0	1000	2.7.8.7	BCG2544c	de Voss, 1999
R487	peptide arylase	mycobactin synthesis	Other	ATP + MBT-HOLO + SAL = AMP + MBTA-SAL + PPI	0	1000	6.-.-.-	BCG2398	de Voss, 1999
R488	peptide synthetase, mbtB	mycobactin synthesis	Other	ATP + MBT-HOLO + SER = AMP + MBTB-SER + PPI	0	1000		BCG2397c	de Voss, 1999
R489	peptide synthetase	mycobactin synthesis	Other	ATP + LYS + MBT-HOLO = AMP + MBTE-LYS + PPI	0	1000		BCG2394c	de Voss, 1999
R490	peptide synthetase	mycobactin synthesis	Other	ATP + LYS + MBT-HOLO = AMP + MBTF-LYS + PPI	0	1000		BCG2394c	de Voss, 1999
R491	polyketide synthase mbtC, mbtD	mycobactin synthesis	Other	ACCOA + MALCOA + MBT-HOLO = 2.0 COA + MBTCD-HBA	0	1000		BCG2396c and BCG2395c	de Voss, 1999
R492		mycobactin synthesis	Other	MBTA-SAL + MBTB-SER + MBTCD-HBA + MBTE-LYS + MBTF-LYS = MBT + 5.0 MBT-HOLO	0	1000			de Voss, 1999
R493	acyl transferase - hypothetical reaction	mycobactin synthesis	Other	2.0 ACCOA + MBT + 2.0 NADPH = 2.0 COA + MBTSEC + 2.0 NADP	0	1000			de Voss, 1999
R494	acyl transferase - hypothetical reaction	mycobactin synthesis	Other	9.0 ACCOA + MBT + 18.0 NADPH = 9.0 COA + MBTWALL + 18.0 NADP	0	1000			de Voss, 1999
R495	acetyl-CoA/propionyl-CoA carboxylase carboxytransferase subunit: 6 paralogues in Mtb: accD1, accD2, accD3, accD4, accD5, accD6	lipid biosynthesis, pathway 1	Lipid biosynthesis	ACCOA + BIOTIN-CO2 = 0.999 BIOTIN + MALCOA	0	1000	6.4.1.2	BCG0956c OR BCG2522c OR BCG1028c OR BCG3861c OR BCG3309 OR BCG2264
R496	transacylase fabD or fabD2 and acyl carrier protein AcpM	lipid biosynthesis, pathway 1	Lipid biosynthesis	ACCOA + ACP = ACACP + COA	-1000	1000	2.3.1.38	BCG2260 OR BCG0698 AND BCG2261
R497	fatty acid synthase, FAS-1	lipid biosynthesis, pathway 1	Lipid biosynthesis	ACACP + 2.0 MALACP + 4.0 NADPH = 2.0 ACP + 2.0 CO2 + HEXANOYL-ACP + 4.0 NADP	0	1000	2.3.1.41/1.1.1.100/1.3.1.10	BCG2545c	Fernandes & Kolattukudy, 1996; Zimhony et al., 2000; Parrish et al., 1997
R497b			Lipid biosynthesis	ACACP + 4.0 MALACP + 8.0 NADPH = 4.0 ACP + 4.0 CO2 + 8.0 NADP + OCTANOYL-ACP	0	1000	2.3.1.41/1.1.1.100/1.3.1.11	BCG2545c	Parrish et al., 1997
R498	fatty acid synthase, FAS-1	lipid biosynthesis, pathway 1	Lipid biosynthesis	ACACP + 6.0 MALACP + 12.0 NADPH = 6.0 ACP + 6.0 CO2 + 12.0 NADP + TETRADECANOYL-ACP	0	1000	2.3.1.41/1.1.1.100/1.3.1.10	BCG2545c	Fernandes & Kolattukudy, 1996; Zimhony et al., 2000; Parrish et al., 1997
R499	fatty acid synthase, FAS-1	lipid biosynthesis, pathway 1	Lipid biosynthesis	ACACP + 7.0 MALACP + 14.0 NADPH = 7.0 ACP + 7.0 CO2 + HEXADECANOYL-ACP + 14.0 NADP	0	1000	2.3.1.41/1.1.1.100/1.3.1.10	BCG2545c	Fernandes & Kolattukudy, 1996; Zimhony et al., 2000; Parrish et al., 1998
R500	fatty acid synthase, FAS-1	lipid biosynthesis, pathway 1	Lipid biosynthesis	ACACP + 7.0 MALACP + 13.0 NADPH = 9-HEXADECENOYL-ACP + 7.0 ACP + 7.0 CO2 + 13.0 NADP	0	1000	2.3.1.41/1.1.1.100/1.3.1.10	BCG2545c	Fernandes & Kolattukudy, 1996; Zimhony et al., 2000; Parrish et al., 1999
R501	fatty acid synthase, FAS-1	lipid biosynthesis, pathway 1	Lipid biosynthesis	ACACP + 8.0 MALACP + 16.0 NADPH = 8.0 ACP + 8.0 CO2 + 16.0 NADP + OCTADECANOYL-ACP	0	1000	2.3.1.41/1.1.1.100/1.3.1.10	BCG2545c	Fernandes & Kolattukudy, 1996; Zimhony et al., 2000; Parrish et al., 2000
R502	fatty acid synthase, FAS-1	lipid biosynthesis, pathway 1	Lipid biosynthesis	ACACP + 8.0 MALACP + 15.0 NADPH = 9-OCTADECENOYL-ACP + 8.0 ACP + 8.0 CO2 + 15.0 NADP	0	1000	2.3.1.41/1.1.1.100/1.3.1.10	BCG2545c	Fernandes & Kolattukudy, 1996; Zimhony et al., 2000; Parrish et al., 2001
R503	fatty acid synthase, FAS-1	lipid biosynthesis, pathway 1	Lipid biosynthesis	ACACP + 9.0 MALACP + 18.0 NADPH = 9.0 ACP + 9.0 CO2 + EICOSANOYL-ACP + 18.0 NADP	0	1000	2.3.1.41/1.1.1.100/1.3.1.10	BCG2545c	Fernandes & Kolattukudy, 1996; Zimhony et al., 2000; Parrish et al., 2002
R504	fatty acid synthase, FAS-1	lipid biosynthesis, pathway 1	Lipid biosynthesis	ACACP + 10.0 MALACP + 20.0 NADPH = 10.0 ACP + 10.0 CO2 + DOCOSANOYL-ACP + 20.0 NADP	0	1000	2.3.1.41/1.1.1.100/1.3.1.10	BCG2545c	Fernandes & Kolattukudy, 1996; Zimhony et al., 2000; Parrish et al., 2003
R505	fatty acid synthase, FAS-1	lipid biosynthesis, pathway 1	Lipid biosynthesis	ACACP + 11.0 MALACP + 22.0 NADPH = 11.0 ACP + 11.0 CO2 + 22.0 NADP + TETRACOSANOYL-ACP	0	1000	2.3.1.41/1.1.1.100/1.3.1.10	BCG2545c	Fernandes & Kolattukudy, 1996; Zimhony et al., 2000; Parrish et al., 2004
R506	fatty acid synthase, FAS-1	lipid biosynthesis, pathway 1	Lipid biosynthesis	ACACP + 12.0 MALACP + 24.0 NADPH = 12.0 ACP + 12.0 CO2 + HEXACOSANOYL-ACP + 24.0 NADP	0	1000	2.3.1.41/1.1.1.100/1.3.1.10	BCG2545c	Parrish et al., 1997
R507	fatty acid synthase, FAS-1	lipid biosynthesis, pathway 1	Lipid biosynthesis	ACACP + 13.0 MALACP + 26.0 NADPH = 13.0 ACP + 13.0 CO2 + 26.0 NADP + OCTACOSANOYL-ACP	0	1000	2.3.1.41/1.1.1.100/1.3.1.11	BCG2545c	Parrish et al., 1997
R508	hexacosanoyl-CoA carboxylase, accA3, accD4 and accD5	lipid biosynthesis, pathway 1	Lipid biosynthesis	BIOTIN-CO2 + HEXACOSANOYL-COA = BIOTIN + HEXACOSANOYL-COA-CO2	0	1000	6.4.1.2	BCG3309 AND BCG3861c AND BCG3314	Portevin et al., 2005; Takayama et al., 2005
R509	transacylase fabD or fabD2 and acyl carrier protein AcpM	lipid biosynthesis, pathway 1	Lipid biosynthesis	COA + HEXANOYL-ACP = ACP + HEXANOYL-COA	-1000	1000		BCG2260 OR BCG0698 AND BCG2261
R510	transacylase fabD or fabD2 and acyl carrier protein AcpM	lipid biosynthesis, pathway 1	Lipid biosynthesis	COA + TETRADECANOYL-ACP = ACP + TETRADECANOYL-COA	-1000	1000	2.3.1.39	BCG2260 OR BCG0698 AND BCG2261
R511	transacylase fabD or fabD2 and acyl carrier protein AcpM	lipid biosynthesis, pathway 1	Lipid biosynthesis	COA + HEXADECANOYL-ACP = ACP + HEXADECANOYL-COA	-1000	1000	2.3.1.39	BCG2260 OR BCG0698 AND BCG2261
R512	transacylase fabD or fabD2 and acyl carrier protein AcpM	lipid biosynthesis, pathway 1	Lipid biosynthesis	9-HEXADECENOYL-ACP + COA = 9-HEXADECENOYL-COA + ACP	-1000	1000	2.3.1.39	BCG2260 OR BCG0698 AND BCG2261
R513	transacylase fabD or fabD2 and acyl carrier protein AcpM	lipid biosynthesis, pathway 1	Lipid biosynthesis	COA + OCTADECANOYL-ACP = ACP + OCTADECANOYL-COA	-1000	1000	2.3.1.39	BCG2260 OR BCG0698 AND BCG2261
R514	transacylase fabD or fabD2 and acyl carrier protein AcpM	lipid biosynthesis, pathway 1	Lipid biosynthesis	9-OCTADECENOYL-ACP + COA = 9-OCTADECENOYL-COA + ACP	-1000	1000	2.3.1.39	BCG2260 OR BCG0698 AND BCG2261
R515	transacylase fabD or fabD2 and acyl carrier protein AcpM	lipid biosynthesis, pathway 1	Lipid biosynthesis	COA + EICOSANOYL-ACP = ACP + EICOSANOYL-COA	-1000	1000	2.3.1.39	BCG2260 OR BCG0698 AND BCG2261
R516	transacylase fabD or fabD2 and acyl carrier protein AcpM	lipid biosynthesis, pathway 1	Lipid biosynthesis	COA + DOCOSANOYL-ACP = ACP + DOCOSANOYL-COA	-1000	1000	2.3.1.39	BCG2260 OR BCG0698 AND BCG2261
R517	transacylase fabD or fabD2 and acyl carrier protein AcpM	lipid biosynthesis, pathway 1	Lipid biosynthesis	COA + TETRACOSANOYL-ACP = ACP + TETRACOSANOYL-COA	-1000	1000	2.3.1.39	BCG2260 OR BCG0698 AND BCG2261
R518	transacylase fabD or fabD2 and acyl carrier protein AcpM	lipid biosynthesis, pathway 1	Lipid biosynthesis	COA + HEXACOSANOYL-ACP = ACP + HEXACOSANOYL-COA	-1000	1000	2.3.1.39	BCG2260 OR BCG0698 AND BCG2261
R519	transacylase fabD or fabD2 and acyl carrier protein AcpM	lipid biosynthesis, pathway 1	Lipid biosynthesis	COA + OCTACOSANOYL-ACP = ACP + OCTACOSANOYL-COA	-1000	1000	2.3.1.39	BCG2260 OR BCG0698 AND BCG2261
R520	transacylase fabD or fabD2 and acyl carrier protein AcpM	lipid biosynthesis, pathway 1	Lipid biosynthesis	COA + NONADECANOYL-ACP = ACP + NONADECANOYL-COA	-1000	1000	2.3.1.39	BCG2260 OR BCG0698 AND BCG2261
R521	transacylase fabD or fabD2 and acyl carrier protein AcpM	lipid biosynthesis, pathway 1	Lipid biosynthesis	COA + HEPTADECANOYL-ACP = ACP + HEPTADECANOYL-COA	-1000	1000	2.3.1.39	BCG2260 OR BCG0698 AND BCG2261
R522	transacylase fabD or fabD2 and acyl carrier protein AcpM	lipid biosynthesis, pathway 1	Lipid biosynthesis	COA + PENTADECANOYL-ACP = ACP + PENTADECANOYL-COA	-1000	1000	2.3.1.39	BCG2260 OR BCG0698 AND BCG2261
R533	transacylase fabD or fabD2 and acyl carrier protein AcpM	lipid biosynthesis, odd numbered fatty acids	Lipid biosynthesis	ACP + PROPIONYLCOA = COA + PROPIONYLACP	0	1000	6.4.1.2	BCG2260 OR BCG0698 AND BCG2261
R534	fatty acid synthase, FAS-1	lipid biosynthesis, odd numbered fatty acids	Lipid biosynthesis	6.0 MALACP + 12.0 NADPH + PROPIONYLACP = 6.0 ACP + 6.0 CO2 + 12.0 NADP + PENTADECANOYL-ACP	0	1000	2.3.1.-	BCG2545c	Fernandes & Kolattukudy, 1996; Zimhony et al., 2000; Parrish et al., 1997
R535	fatty acid synthase, FAS-1	lipid biosynthesis, odd numbered fatty acids	Lipid biosynthesis	MALACP + 2.0 NADPH + PENTADECANOYL-ACP = ACP + CO2 + HEPTADECANOYL-ACP + 2.0 NADP	0	1000	2.3.1.-	BCG2545c	Fernandes & Kolattukudy, 1996; Zimhony et al., 2000; Parrish et al., 1998
R536	fatty acid synthase, FAS-1	lipid biosynthesis, odd numbered fatty acids	Lipid biosynthesis	HEPTADECANOYL-ACP + MALACP + 2.0 NADPH = ACP + CO2 + 2.0 NADP + NONADECANOYL-ACP	0	1000	2.3.1.-	BCG2545c	Fernandes & Kolattukudy, 1996; Zimhony et al., 2000; Parrish et al., 1999
R537	fadD1 - fadD34	acylCoA synthases	Lipid biosynthesis	ATP + COA + HEXANOATE = AMP + HEXANOYL-COA + PPI	0	1000	6.2.1.3	BCG0066 OR BCG0132 OR BCG0153 OR BCG0203 OR BCG0251 OR BCG0308 OR BCG0313c OR BCG0442 OR BCG0596c OR BCG0904 OR BCG1116 OR BCG1247c OR BCG1253 OR BCG1266 OR BCG1407 OR BCG1488c OR BCG1573 OR BCG1581 OR BCG1789c OR BCG2203 OR BCG2525c OR BCG2952 OR BCG2963 OR BCG2969c OR BCG2971c OR BCG3114 OR BCG3570 OR BCG3576c OR BCG3578c OR BCG3625 OR BCG3863c OR BCG3889 OR BCG1964 OR BCG2613
R538	fadD1 - fadD34	acylCoA synthases	Lipid biosynthesis	ATP + COA + DECANOATE = AMP + DECANOYL-COA + PPI	0	1000	6.2.1.3	BCG0066 OR BCG0132 OR BCG0153 OR BCG0203 OR BCG0251 OR BCG0308 OR BCG0313c OR BCG0442 OR BCG0596c OR BCG0904 OR BCG1116 OR BCG1247c OR BCG1253 OR BCG1266 OR BCG1407 OR BCG1488c OR BCG1573 OR BCG1581 OR BCG1789c OR BCG2203 OR BCG2525c OR BCG2952 OR BCG2963 OR BCG2969c OR BCG2971c OR BCG3114 OR BCG3570 OR BCG3576c OR BCG3578c OR BCG3625 OR BCG3863c OR BCG3889 OR BCG1964 OR BCG2613
R539	fadD1 - fadD34	acylCoA synthases	Lipid biosynthesis	ATP + COA + DODECANOATE = AMP + DODECANOYL-COA + PPI	0	1000	6.2.1.3	BCG0066 OR BCG0132 OR BCG0153 OR BCG0203 OR BCG0251 OR BCG0308 OR BCG0313c OR BCG0442 OR BCG0596c OR BCG0904 OR BCG1116 OR BCG1247c OR BCG1253 OR BCG1266 OR BCG1407 OR BCG1488c OR BCG1573 OR BCG1581 OR BCG1789c OR BCG2203 OR BCG2525c OR BCG2952 OR BCG2963 OR BCG2969c OR BCG2971c OR BCG3114 OR BCG3570 OR BCG3576c OR BCG3578c OR BCG3625 OR BCG3863c OR BCG3889 OR BCG1964 OR BCG2613
R540	fadD1 - fadD34	acylCoA synthases	Lipid biosynthesis	ATP + COA + TETRADECANOATE = AMP + PPI + TETRADECANOYL-COA	0	1000	6.2.1.3	BCG0066 OR BCG0132 OR BCG0153 OR BCG0203 OR BCG0251 OR BCG0308 OR BCG0313c OR BCG0442 OR BCG0596c OR BCG0904 OR BCG1116 OR BCG1247c OR BCG1253 OR BCG1266 OR BCG1407 OR BCG1488c OR BCG1573 OR BCG1581 OR BCG1789c OR BCG2203 OR BCG2525c OR BCG2952 OR BCG2963 OR BCG2969c OR BCG2971c OR BCG3114 OR BCG3570 OR BCG3576c OR BCG3578c OR BCG3625 OR BCG3863c OR BCG3889 OR BCG1964 OR BCG2613
R541	fadD1 - fadD34	acylCoA synthases	Lipid biosynthesis	ATP + COA + HEXADECANOATE = AMP + HEXADECANOYL-COA + PPI	0	1000	6.2.1.3	BCG0066 OR BCG0132 OR BCG0153 OR BCG0203 OR BCG0251 OR BCG0308 OR BCG0313c OR BCG0442 OR BCG0596c OR BCG0904 OR BCG1116 OR BCG1247c OR BCG1253 OR BCG1266 OR BCG1407 OR BCG1488c OR BCG1573 OR BCG1581 OR BCG1789c OR BCG2203 OR BCG2525c OR BCG2952 OR BCG2963 OR BCG2969c OR BCG2971c OR BCG3114 OR BCG3570 OR BCG3576c OR BCG3578c OR BCG3625 OR BCG3863c OR BCG3889 OR BCG1964 OR BCG2613
R542	fadD1 - fadD34	acylCoA synthases	Lipid biosynthesis	9-HEXADECENOATE + ATP + COA = 9-HEXADECENOYL-COA + AMP + PPI	0	1000	6.2.1.3	BCG0066 OR BCG0132 OR BCG0153 OR BCG0203 OR BCG0251 OR BCG0308 OR BCG0313c OR BCG0442 OR BCG0596c OR BCG0904 OR BCG1116 OR BCG1247c OR BCG1253 OR BCG1266 OR BCG1407 OR BCG1488c OR BCG1573 OR BCG1581 OR BCG1789c OR BCG2203 OR BCG2525c OR BCG2952 OR BCG2963 OR BCG2969c OR BCG2971c OR BCG3114 OR BCG3570 OR BCG3576c OR BCG3578c OR BCG3625 OR BCG3863c OR BCG3889 OR BCG1964 OR BCG2613
R543	fadD1 - fadD34	acylCoA synthases	Lipid biosynthesis	ATP + COA + OCTADECANOATE = AMP + OCTADECANOYL-COA + PPI	0	1000	6.2.1.3	BCG0066 OR BCG0132 OR BCG0153 OR BCG0203 OR BCG0251 OR BCG0308 OR BCG0313c OR BCG0442 OR BCG0596c OR BCG0904 OR BCG1116 OR BCG1247c OR BCG1253 OR BCG1266 OR BCG1407 OR BCG1488c OR BCG1573 OR BCG1581 OR BCG1789c OR BCG2203 OR BCG2525c OR BCG2952 OR BCG2963 OR BCG2969c OR BCG2971c OR BCG3114 OR BCG3570 OR BCG3576c OR BCG3578c OR BCG3625 OR BCG3863c OR BCG3889 OR BCG1964 OR BCG2613
R544	fadD1 - fadD34	acylCoA synthases	Lipid biosynthesis	9-OCTADECENOATE + ATP + COA = 9-OCTADECENOYL-COA + AMP + PPI	0	1000	6.2.1.3	BCG0066 OR BCG0132 OR BCG0153 OR BCG0203 OR BCG0251 OR BCG0308 OR BCG0313c OR BCG0442 OR BCG0596c OR BCG0904 OR BCG1116 OR BCG1247c OR BCG1253 OR BCG1266 OR BCG1407 OR BCG1488c OR BCG1573 OR BCG1581 OR BCG1789c OR BCG2203 OR BCG2525c OR BCG2952 OR BCG2963 OR BCG2969c OR BCG2971c OR BCG3114 OR BCG3570 OR BCG3576c OR BCG3578c OR BCG3625 OR BCG3863c OR BCG3889 OR BCG1964 OR BCG2613
R545	fadD1 - fadD34	acylCoA synthases	Lipid biosynthesis	ATP + COA + EICOSANOATE = AMP + EICOSANOYL-COA + PPI	0	1000	6.2.1.3	BCG0066 OR BCG0132 OR BCG0153 OR BCG0203 OR BCG0251 OR BCG0308 OR BCG0313c OR BCG0442 OR BCG0596c OR BCG0904 OR BCG1116 OR BCG1247c OR BCG1253 OR BCG1266 OR BCG1407 OR BCG1488c OR BCG1573 OR BCG1581 OR BCG1789c OR BCG2203 OR BCG2525c OR BCG2952 OR BCG2963 OR BCG2969c OR BCG2971c OR BCG3114 OR BCG3570 OR BCG3576c OR BCG3578c OR BCG3625 OR BCG3863c OR BCG3889 OR BCG1964 OR BCG2613
R546	fadD1 - fadD34	acylCoA synthases	Lipid biosynthesis	ATP + COA + DOCOSANOATE = AMP + DOCOSANOYL-COA + PPI	0	1000	6.2.1.3	BCG0066 OR BCG0132 OR BCG0153 OR BCG0203 OR BCG0251 OR BCG0308 OR BCG0313c OR BCG0442 OR BCG0596c OR BCG0904 OR BCG1116 OR BCG1247c OR BCG1253 OR BCG1266 OR BCG1407 OR BCG1488c OR BCG1573 OR BCG1581 OR BCG1789c OR BCG2203 OR BCG2525c OR BCG2952 OR BCG2963 OR BCG2969c OR BCG2971c OR BCG3114 OR BCG3570 OR BCG3576c OR BCG3578c OR BCG3625 OR BCG3863c OR BCG3889 OR BCG1964 OR BCG2613
R547	fadD1 - fadD34	acylCoA synthases	Lipid biosynthesis	ATP + COA + TETRACOSANOATE = AMP + PPI + TETRACOSANOYL-COA	0	1000	6.2.1.3	BCG0066 OR BCG0132 OR BCG0153 OR BCG0203 OR BCG0251 OR BCG0308 OR BCG0313c OR BCG0442 OR BCG0596c OR BCG0904 OR BCG1116 OR BCG1247c OR BCG1253 OR BCG1266 OR BCG1407 OR BCG1488c OR BCG1573 OR BCG1581 OR BCG1789c OR BCG2203 OR BCG2525c OR BCG2952 OR BCG2963 OR BCG2969c OR BCG2971c OR BCG3114 OR BCG3570 OR BCG3576c OR BCG3578c OR BCG3625 OR BCG3863c OR BCG3889 OR BCG1964 OR BCG2613
R548	fadD1 - fadD34	acylCoA synthases	Lipid biosynthesis	ATP + COA + HEXACOSANOATE = AMP + HEXACOSANOYL-COA + PPI	0	1000	6.2.1.3	BCG0066 OR BCG0132 OR BCG0153 OR BCG0203 OR BCG0251 OR BCG0308 OR BCG0313c OR BCG0442 OR BCG0596c OR BCG0904 OR BCG1116 OR BCG1247c OR BCG1253 OR BCG1266 OR BCG1407 OR BCG1488c OR BCG1573 OR BCG1581 OR BCG1789c OR BCG2203 OR BCG2525c OR BCG2952 OR BCG2963 OR BCG2969c OR BCG2971c OR BCG3114 OR BCG3570 OR BCG3576c OR BCG3578c OR BCG3625 OR BCG3863c OR BCG3889 OR BCG1964 OR BCG2613
R549	fadD1 - fadD34	acylCoA synthases	Lipid biosynthesis	ATP + COA + PENTADECANOATE = AMP + PENTADECANOYL-COA + PPI	0	1000	6.2.1.3	BCG0066 OR BCG0132 OR BCG0153 OR BCG0203 OR BCG0251 OR BCG0308 OR BCG0313c OR BCG0442 OR BCG0596c OR BCG0904 OR BCG1116 OR BCG1247c OR BCG1253 OR BCG1266 OR BCG1407 OR BCG1488c OR BCG1573 OR BCG1581 OR BCG1789c OR BCG2203 OR BCG2525c OR BCG2952 OR BCG2963 OR BCG2969c OR BCG2971c OR BCG3114 OR BCG3570 OR BCG3576c OR BCG3578c OR BCG3625 OR BCG3863c OR BCG3889 OR BCG1964 OR BCG2613
R550	fadD1 - fadD34	acylCoA synthases	Lipid biosynthesis	ATP + COA + HEPTADECANOATE = AMP + HEPTADECANOYL-COA + PPI	0	1000	6.2.1.3	BCG0066 OR BCG0132 OR BCG0153 OR BCG0203 OR BCG0251 OR BCG0308 OR BCG0313c OR BCG0442 OR BCG0596c OR BCG0904 OR BCG1116 OR BCG1247c OR BCG1253 OR BCG1266 OR BCG1407 OR BCG1488c OR BCG1573 OR BCG1581 OR BCG1789c OR BCG2203 OR BCG2525c OR BCG2952 OR BCG2963 OR BCG2969c OR BCG2971c OR BCG3114 OR BCG3570 OR BCG3576c OR BCG3578c OR BCG3625 OR BCG3863c OR BCG3889 OR BCG1964 OR BCG2613
R551	fadD1 - fadD34	acylCoA synthases	Lipid biosynthesis	ATP + COA + NONADECANOATE = AMP + NONADECANOYL-COA + PPI	0	1000	6.2.1.3	BCG0066 OR BCG0132 OR BCG0153 OR BCG0203 OR BCG0251 OR BCG0308 OR BCG0313c OR BCG0442 OR BCG0596c OR BCG0904 OR BCG1116 OR BCG1247c OR BCG1253 OR BCG1266 OR BCG1407 OR BCG1488c OR BCG1573 OR BCG1581 OR BCG1789c OR BCG2203 OR BCG2525c OR BCG2952 OR BCG2963 OR BCG2969c OR BCG2971c OR BCG3114 OR BCG3570 OR BCG3576c OR BCG3578c OR BCG3625 OR BCG3863c OR BCG3889 OR BCG1964 OR BCG2613
R552	acyl-CoA dehydrogenase fadE1-36 AND enoyl-CoA hydratase/isomerase echA1-21 AND 3-hydroxyacyl-CoA dehydrogenase fadB2-5 AND acetyl-CoA C-acetyltransferase fadA2-6	beta oxidation of fatty acids	beta oxidation of fatty acids	COA + FAD + NAD + OCTACOSANOYL-COA = ACCOA + FADH2 + HEXACOSANOYL-COA + NADH	0	1000	1.3.99.3 AND 4.2.1.17 AND 1.1.1.35 AND 2.3.1.16	( BCG0165c OR BCG0190c OR BCG0252c OR BCG0268 OR BCG0282c OR BCG0309c OR BCG0437c OR BCG0803c OR BCG0925 OR BCG1026c OR BCG1029c OR BCG1408 OR BCG1528c OR BCG1717 OR BCG1972c OR BCG1973c OR BCG2737c OR BCG2807c OR BCG3086c OR BCG3162 OR BCG3163 OR BCG3303c OR BCG3568 OR BCG3569 OR BCG3607c OR BCG3608c OR BCG3624 OR BCG3626 OR BCG3627 OR BCG3628 OR BCG3638c OR BCG3820c OR BCG3859 OR BCG0721 OR BCG…
R553	acyl-CoA dehydrogenase fadE1-36 AND enoyl-CoA hydratase/isomerase echA1-21 AND 3-hydroxyacyl-CoA dehydrogenase fadB2-5 AND acetyl-CoA C-acetyltransferase fadA2-7	beta oxidation of fatty acids	beta oxidation of fatty acids	COA + FAD + HEXACOSANOYL-COA + NAD = ACCOA + FADH2 + NADH + TETRACOSANOYL-COA	0	1000	1.3.99.3 AND 4.2.1.17 AND 1.1.1.35 AND 2.3.1.16	( BCG0165c OR BCG0190c OR BCG0252c OR BCG0268 OR BCG0282c OR BCG0309c OR BCG0437c OR BCG0803c OR BCG0925 OR BCG1026c OR BCG1029c OR BCG1408 OR BCG1528c OR BCG1717 OR BCG1972c OR BCG1973c OR BCG2737c OR BCG2807c OR BCG3086c OR BCG3162 OR BCG3163 OR BCG3303c OR BCG3568 OR BCG3569 OR BCG3607c OR BCG3608c OR BCG3624 OR BCG3626 OR BCG3627 OR BCG3628 OR BCG3638c OR BCG3820c OR BCG3859 OR BCG0721 OR BCG…
R554	acyl-CoA dehydrogenase fadE1-36 AND enoyl-CoA hydratase/isomerase echA1-21 AND 3-hydroxyacyl-CoA dehydrogenase fadB2-5 AND acetyl-CoA C-acetyltransferase fadA2-8	beta oxidation of fatty acids	beta oxidation of fatty acids	COA + FAD + NAD + TETRACOSANOYL-COA = ACCOA + DOCOSANOYL-COA + FADH2 + NADH	0	1000	1.3.99.3 AND 4.2.1.17 AND 1.1.1.35 AND 2.3.1.16	( BCG0165c OR BCG0190c OR BCG0252c OR BCG0268 OR BCG0282c OR BCG0309c OR BCG0437c OR BCG0803c OR BCG0925 OR BCG1026c OR BCG1029c OR BCG1408 OR BCG1528c OR BCG1717 OR BCG1972c OR BCG1973c OR BCG2737c OR BCG2807c OR BCG3086c OR BCG3162 OR BCG3163 OR BCG3303c OR BCG3568 OR BCG3569 OR BCG3607c OR BCG3608c OR BCG3624 OR BCG3626 OR BCG3627 OR BCG3628 OR BCG3638c OR BCG3820c OR BCG3859 OR BCG0721 OR BCG…
R555	acyl-CoA dehydrogenase fadE1-36 AND enoyl-CoA hydratase/isomerase echA1-21 AND 3-hydroxyacyl-CoA dehydrogenase fadB2-5 AND acetyl-CoA C-acetyltransferase fadA2-9	beta oxidation of fatty acids	beta oxidation of fatty acids	COA + DOCOSANOYL-COA + FAD + NAD = ACCOA + EICOSANOYL-COA + FADH2 + NADH	0	1000	1.3.99.3 AND 4.2.1.17 AND 1.1.1.35 AND 2.3.1.16	( BCG0165c OR BCG0190c OR BCG0252c OR BCG0268 OR BCG0282c OR BCG0309c OR BCG0437c OR BCG0803c OR BCG0925 OR BCG1026c OR BCG1029c OR BCG1408 OR BCG1528c OR BCG1717 OR BCG1972c OR BCG1973c OR BCG2737c OR BCG2807c OR BCG3086c OR BCG3162 OR BCG3163 OR BCG3303c OR BCG3568 OR BCG3569 OR BCG3607c OR BCG3608c OR BCG3624 OR BCG3626 OR BCG3627 OR BCG3628 OR BCG3638c OR BCG3820c OR BCG3859 OR BCG0721 OR BCG…
R556	acyl-CoA dehydrogenase fadE1-36 AND enoyl-CoA hydratase/isomerase echA1-21 AND 3-hydroxyacyl-CoA dehydrogenase fadB2-5 AND acetyl-CoA C-acetyltransferase fadA2-10	beta oxidation of fatty acids	beta oxidation of fatty acids	COA + EICOSANOYL-COA + FAD + NAD = ACCOA + FADH2 + NADH + OCTADECANOYL-COA	0	1000	1.3.99.3 AND 4.2.1.17 AND 1.1.1.35 AND 2.3.1.16	( BCG0165c OR BCG0190c OR BCG0252c OR BCG0268 OR BCG0282c OR BCG0309c OR BCG0437c OR BCG0803c OR BCG0925 OR BCG1026c OR BCG1029c OR BCG1408 OR BCG1528c OR BCG1717 OR BCG1972c OR BCG1973c OR BCG2737c OR BCG2807c OR BCG3086c OR BCG3162 OR BCG3163 OR BCG3303c OR BCG3568 OR BCG3569 OR BCG3607c OR BCG3608c OR BCG3624 OR BCG3626 OR BCG3627 OR BCG3628 OR BCG3638c OR BCG3820c OR BCG3859 OR BCG0721 OR BCG…
R557	acyl-CoA dehydrogenase fadE1-36 AND enoyl-CoA hydratase/isomerase echA1-21 AND 3-hydroxyacyl-CoA dehydrogenase fadB2-5 AND acetyl-CoA C-acetyltransferase fadA2-11	beta oxidation of fatty acids	beta oxidation of fatty acids	COA + FAD + NAD + OCTADECANOYL-COA = ACCOA + FADH2 + HEXADECANOYL-COA + NADH	0	1000	1.3.99.3 AND 4.2.1.17 AND 1.1.1.35 AND 2.3.1.16	( BCG0165c OR BCG0190c OR BCG0252c OR BCG0268 OR BCG0282c OR BCG0309c OR BCG0437c OR BCG0803c OR BCG0925 OR BCG1026c OR BCG1029c OR BCG1408 OR BCG1528c OR BCG1717 OR BCG1972c OR BCG1973c OR BCG2737c OR BCG2807c OR BCG3086c OR BCG3162 OR BCG3163 OR BCG3303c OR BCG3568 OR BCG3569 OR BCG3607c OR BCG3608c OR BCG3624 OR BCG3626 OR BCG3627 OR BCG3628 OR BCG3638c OR BCG3820c OR BCG3859 OR BCG0721 OR BCG…
R558	acyl-CoA dehydrogenase fadE1-36 AND enoyl-CoA hydratase/isomerase echA1-21 AND 3-hydroxyacyl-CoA dehydrogenase fadB2-5 AND acetyl-CoA C-acetyltransferase fadA2-12	beta oxidation of fatty acids	beta oxidation of fatty acids	COA + FAD + HEXADECANOYL-COA + NAD = ACCOA + FADH2 + NADH + TETRADECANOYL-COA	0	1000	1.3.99.3 AND 4.2.1.17 AND 1.1.1.35 AND 2.3.1.16	( BCG0165c OR BCG0190c OR BCG0252c OR BCG0268 OR BCG0282c OR BCG0309c OR BCG0437c OR BCG0803c OR BCG0925 OR BCG1026c OR BCG1029c OR BCG1408 OR BCG1528c OR BCG1717 OR BCG1972c OR BCG1973c OR BCG2737c OR BCG2807c OR BCG3086c OR BCG3162 OR BCG3163 OR BCG3303c OR BCG3568 OR BCG3569 OR BCG3607c OR BCG3608c OR BCG3624 OR BCG3626 OR BCG3627 OR BCG3628 OR BCG3638c OR BCG3820c OR BCG3859 OR BCG0721 OR BCG…
R559	acyl-CoA dehydrogenase fadE1-36 AND enoyl-CoA hydratase/isomerase echA1-21 AND 3-hydroxyacyl-CoA dehydrogenase fadB2-5 AND acetyl-CoA C-acetyltransferase fadA2-13	beta oxidation of fatty acids	beta oxidation of fatty acids	COA + FAD + NAD + TETRADECANOYL-COA = ACCOA + DODECANOYL-COA + FADH2 + NADH	0	1000	1.3.99.3 AND 4.2.1.17 AND 1.1.1.35 AND 2.3.1.16	( BCG0165c OR BCG0190c OR BCG0252c OR BCG0268 OR BCG0282c OR BCG0309c OR BCG0437c OR BCG0803c OR BCG0925 OR BCG1026c OR BCG1029c OR BCG1408 OR BCG1528c OR BCG1717 OR BCG1972c OR BCG1973c OR BCG2737c OR BCG2807c OR BCG3086c OR BCG3162 OR BCG3163 OR BCG3303c OR BCG3568 OR BCG3569 OR BCG3607c OR BCG3608c OR BCG3624 OR BCG3626 OR BCG3627 OR BCG3628 OR BCG3638c OR BCG3820c OR BCG3859 OR BCG0721 OR BCG…
R560	acyl-CoA dehydrogenase fadE1-36 AND enoyl-CoA hydratase/isomerase echA1-21 AND 3-hydroxyacyl-CoA dehydrogenase fadB2-5 AND acetyl-CoA C-acetyltransferase fadA2-14	beta oxidation of fatty acids	beta oxidation of fatty acids	COA + DODECANOYL-COA + FAD + NAD = ACCOA + DECANOYL-COA + FADH2 + NADH	0	1000	1.3.99.3 AND 4.2.1.17 AND 1.1.1.35 AND 2.3.1.16	( BCG0165c OR BCG0190c OR BCG0252c OR BCG0268 OR BCG0282c OR BCG0309c OR BCG0437c OR BCG0803c OR BCG0925 OR BCG1026c OR BCG1029c OR BCG1408 OR BCG1528c OR BCG1717 OR BCG1972c OR BCG1973c OR BCG2737c OR BCG2807c OR BCG3086c OR BCG3162 OR BCG3163 OR BCG3303c OR BCG3568 OR BCG3569 OR BCG3607c OR BCG3608c OR BCG3624 OR BCG3626 OR BCG3627 OR BCG3628 OR BCG3638c OR BCG3820c OR BCG3859 OR BCG0721 OR BCG…
R561	acyl-CoA dehydrogenase fadE1-36 AND enoyl-CoA hydratase/isomerase echA1-21 AND 3-hydroxyacyl-CoA dehydrogenase fadB2-5 AND acetyl-CoA C-acetyltransferase fadA2-15	beta oxidation of fatty acids	beta oxidation of fatty acids	COA + DECANOYL-COA + FAD + NAD = ACCOA + FADH2 + NADH + OCTANOYL-COA	0	1000	1.3.99.3 AND 4.2.1.17 AND 1.1.1.35 AND 2.3.1.16	( BCG0165c OR BCG0190c OR BCG0252c OR BCG0268 OR BCG0282c OR BCG0309c OR BCG0437c OR BCG0803c OR BCG0925 OR BCG1026c OR BCG1029c OR BCG1408 OR BCG1528c OR BCG1717 OR BCG1972c OR BCG1973c OR BCG2737c OR BCG2807c OR BCG3086c OR BCG3162 OR BCG3163 OR BCG3303c OR BCG3568 OR BCG3569 OR BCG3607c OR BCG3608c OR BCG3624 OR BCG3626 OR BCG3627 OR BCG3628 OR BCG3638c OR BCG3820c OR BCG3859 OR BCG0721 OR BCG…
R562	acyl-CoA dehydrogenase fadE1-36 AND enoyl-CoA hydratase/isomerase echA1-21 AND 3-hydroxyacyl-CoA dehydrogenase fadB2-5 AND acetyl-CoA C-acetyltransferase fadA2-16	beta oxidation of fatty acids	beta oxidation of fatty acids	COA + FAD + NAD + OCTANOYL-COA = ACCOA + FADH2 + HEXANOYL-COA + NADH	0	1000	1.3.99.3 AND 4.2.1.17 AND 1.1.1.35 AND 2.3.1.16	( BCG0165c OR BCG0190c OR BCG0252c OR BCG0268 OR BCG0282c OR BCG0309c OR BCG0437c OR BCG0803c OR BCG0925 OR BCG1026c OR BCG1029c OR BCG1408 OR BCG1528c OR BCG1717 OR BCG1972c OR BCG1973c OR BCG2737c OR BCG2807c OR BCG3086c OR BCG3162 OR BCG3163 OR BCG3303c OR BCG3568 OR BCG3569 OR BCG3607c OR BCG3608c OR BCG3624 OR BCG3626 OR BCG3627 OR BCG3628 OR BCG3638c OR BCG3820c OR BCG3859 OR BCG0721 OR BCG…
R563	acyl-CoA dehydrogenase fadE1-36 AND enoyl-CoA hydratase/isomerase echA1-21 AND 3-hydroxyacyl-CoA dehydrogenase fadB2-5 AND acetyl-CoA C-acetyltransferase fadA2-17	beta oxidation of fatty acids	beta oxidation of fatty acids	COA + FAD + HEXANOYL-COA + NAD = ACCOA + BUTANOYL-COA + FADH2 + NADH	0	1000	1.3.99.3 AND 4.2.1.17 AND 1.1.1.35 AND 2.3.1.16	( BCG0165c OR BCG0190c OR BCG0252c OR BCG0268 OR BCG0282c OR BCG0309c OR BCG0437c OR BCG0803c OR BCG0925 OR BCG1026c OR BCG1029c OR BCG1408 OR BCG1528c OR BCG1717 OR BCG1972c OR BCG1973c OR BCG2737c OR BCG2807c OR BCG3086c OR BCG3162 OR BCG3163 OR BCG3303c OR BCG3568 OR BCG3569 OR BCG3607c OR BCG3608c OR BCG3624 OR BCG3626 OR BCG3627 OR BCG3628 OR BCG3638c OR BCG3820c OR BCG3859 OR BCG0721 OR BCG…
R564	acyl-CoA dehydrogenase fadE1-36 AND enoyl-CoA hydratase/isomerase echA1-21 AND 3-hydroxyacyl-CoA dehydrogenase fadB2-5 AND acetyl-CoA C-acetyltransferase fadA2-18	beta oxidation of fatty acids	beta oxidation of fatty acids	BUTANOYL-COA + COA + FAD + NAD = 2.0 ACCOA + FADH2 + NADH	0	1000	1.3.99.3 AND 4.2.1.17 AND 1.1.1.35 AND 2.3.1.16	( BCG0165c OR BCG0190c OR BCG0252c OR BCG0268 OR BCG0282c OR BCG0309c OR BCG0437c OR BCG0803c OR BCG0925 OR BCG1026c OR BCG1029c OR BCG1408 OR BCG1528c OR BCG1717 OR BCG1972c OR BCG1973c OR BCG2737c OR BCG2807c OR BCG3086c OR BCG3162 OR BCG3163 OR BCG3303c OR BCG3568 OR BCG3569 OR BCG3607c OR BCG3608c OR BCG3624 OR BCG3626 OR BCG3627 OR BCG3628 OR BCG3638c OR BCG3820c OR BCG3859 OR BCG0721 OR BCG…
R565	acyl-CoA dehydrogenase fadE1-36 AND enoyl-CoA hydratase/isomerase echA1-21 AND 3-hydroxyacyl-CoA dehydrogenase fadB2-5 AND acetyl-CoA C-acetyltransferase fadA2-19	beta oxidation of unsaturated fatty acids	beta oxidation of fatty acids	9-OCTADECENOYL-COA + COA + FAD + NAD = 9-HEXADECENOYL-COA + ACCOA + FADH2 + NADH	0	1000	1.3.99.3 AND 4.2.1.17 AND 1.1.1.35 AND 2.3.1.17	( BCG0165c OR BCG0190c OR BCG0252c OR BCG0268 OR BCG0282c OR BCG0309c OR BCG0437c OR BCG0803c OR BCG0925 OR BCG1026c OR BCG1029c OR BCG1408 OR BCG1528c OR BCG1717 OR BCG1972c OR BCG1973c OR BCG2737c OR BCG2807c OR BCG3086c OR BCG3162 OR BCG3163 OR BCG3303c OR BCG3568 OR BCG3569 OR BCG3607c OR BCG3608c OR BCG3624 OR BCG3626 OR BCG3627 OR BCG3628 OR BCG3638c OR BCG3820c OR BCG3859 OR BCG0721 OR BCG…
R566	acyl-CoA dehydrogenase fadE1-36 AND enoyl-CoA hydratase/isomerase echA1-21 AND 3-hydroxyacyl-CoA dehydrogenase fadB2-5 AND acetyl-CoA C-acetyltransferase fadA2-20	beta oxidation of unsaturated fatty acids	beta oxidation of fatty acids	9-HEXADECENOYL-COA + COA + FAD + NAD = ACCOA + CIS-DELTA-5-TETRADECANOYL-COA + FADH2 + NADH	0	1000	1.3.99.3 AND 4.2.1.17 AND 1.1.1.35 AND 2.3.1.18	( BCG0165c OR BCG0190c OR BCG0252c OR BCG0268 OR BCG0282c OR BCG0309c OR BCG0437c OR BCG0803c OR BCG0925 OR BCG1026c OR BCG1029c OR BCG1408 OR BCG1528c OR BCG1717 OR BCG1972c OR BCG1973c OR BCG2737c OR BCG2807c OR BCG3086c OR BCG3162 OR BCG3163 OR BCG3303c OR BCG3568 OR BCG3569 OR BCG3607c OR BCG3608c OR BCG3624 OR BCG3626 OR BCG3627 OR BCG3628 OR BCG3638c OR BCG3820c OR BCG3859 OR BCG0721 OR BCG…
R567	acyl-CoA dehydrogenase fadE1-36 AND enoyl-CoA hydratase/isomerase echA1-21 AND 3-hydroxyacyl-CoA dehydrogenase fadB2-5 AND acetyl-CoA C-acetyltransferase fadA2-21	beta oxidation of unsaturated fatty acids	beta oxidation of fatty acids	CIS-DELTA-5-TETRADECANOYL-COA + COA + FAD + NAD = ACCOA + CIS-DELTA-3-DODECANOYL-COA + FADH2 + NADH	0	1000	1.3.99.3 AND 4.2.1.17 AND 1.1.1.35 AND 2.3.1.19	( BCG0165c OR BCG0190c OR BCG0252c OR BCG0268 OR BCG0282c OR BCG0309c OR BCG0437c OR BCG0803c OR BCG0925 OR BCG1026c OR BCG1029c OR BCG1408 OR BCG1528c OR BCG1717 OR BCG1972c OR BCG1973c OR BCG2737c OR BCG2807c OR BCG3086c OR BCG3162 OR BCG3163 OR BCG3303c OR BCG3568 OR BCG3569 OR BCG3607c OR BCG3608c OR BCG3624 OR BCG3626 OR BCG3627 OR BCG3628 OR BCG3638c OR BCG3820c OR BCG3859 OR BCG0721 OR BCG…
R568	acyl-CoA dehydrogenase fadE1-36 AND enoyl-CoA hydratase/isomerase echA1-21 AND 3-hydroxyacyl-CoA dehydrogenase fadB2-5 AND acetyl-CoA C-acetyltransferase fadA2-22	beta oxidation of unsaturated fatty acids	beta oxidation of fatty acids	CIS-DELTA-3-DODECANOYL-COA = TRANS-DELTA-2-DODECANOYL-COA	0	1000	1.3.99.3 AND 4.2.1.17 AND 1.1.1.35 AND 2.3.1.20	( BCG0165c OR BCG0190c OR BCG0252c OR BCG0268 OR BCG0282c OR BCG0309c OR BCG0437c OR BCG0803c OR BCG0925 OR BCG1026c OR BCG1029c OR BCG1408 OR BCG1528c OR BCG1717 OR BCG1972c OR BCG1973c OR BCG2737c OR BCG2807c OR BCG3086c OR BCG3162 OR BCG3163 OR BCG3303c OR BCG3568 OR BCG3569 OR BCG3607c OR BCG3608c OR BCG3624 OR BCG3626 OR BCG3627 OR BCG3628 OR BCG3638c OR BCG3820c OR BCG3859 OR BCG0721 OR BCG…
R569	acyl-CoA dehydrogenase fadE1-36 AND enoyl-CoA hydratase/isomerase echA1-21 AND 3-hydroxyacyl-CoA dehydrogenase fadB2-5 AND acetyl-CoA C-acetyltransferase fadA2-23	beta oxidation of unsaturated fatty acids	beta oxidation of fatty acids	TRANS-DELTA-2-DODECANOYL-COA = TRANS-DELTA-2-HYDROXY-DODECANOYL-COA	0	1000	1.3.99.3 AND 4.2.1.17 AND 1.1.1.35 AND 2.3.1.21	( BCG0165c OR BCG0190c OR BCG0252c OR BCG0268 OR BCG0282c OR BCG0309c OR BCG0437c OR BCG0803c OR BCG0925 OR BCG1026c OR BCG1029c OR BCG1408 OR BCG1528c OR BCG1717 OR BCG1972c OR BCG1973c OR BCG2737c OR BCG2807c OR BCG3086c OR BCG3162 OR BCG3163 OR BCG3303c OR BCG3568 OR BCG3569 OR BCG3607c OR BCG3608c OR BCG3624 OR BCG3626 OR BCG3627 OR BCG3628 OR BCG3638c OR BCG3820c OR BCG3859 OR BCG0721 OR BCG…
R570	acyl-CoA dehydrogenase fadE1-36 AND enoyl-CoA hydratase/isomerase echA1-21 AND 3-hydroxyacyl-CoA dehydrogenase fadB2-5 AND acetyl-CoA C-acetyltransferase fadA2-24	beta oxidation of unsaturated fatty acids	beta oxidation of fatty acids	NAD + TRANS-DELTA-2-HYDROXY-DODECANOYL-COA = DODECANOYL-COA + NADH	0	1000	1.3.99.3 AND 4.2.1.17 AND 1.1.1.35 AND 2.3.1.22	( BCG0165c OR BCG0190c OR BCG0252c OR BCG0268 OR BCG0282c OR BCG0309c OR BCG0437c OR BCG0803c OR BCG0925 OR BCG1026c OR BCG1029c OR BCG1408 OR BCG1528c OR BCG1717 OR BCG1972c OR BCG1973c OR BCG2737c OR BCG2807c OR BCG3086c OR BCG3162 OR BCG3163 OR BCG3303c OR BCG3568 OR BCG3569 OR BCG3607c OR BCG3608c OR BCG3624 OR BCG3626 OR BCG3627 OR BCG3628 OR BCG3638c OR BCG3820c OR BCG3859 OR BCG0721 OR BCG…
R571	phosphatidic acid phosphatase	Acylglycerol synthesis, Diacylglycerol synthesis	Lipid biosynthesis	PA = DAG + PI	0	1000	3.1.3.4
R571b			Lipid biosynthesis	1.16 TAGcat = TAGbio	-1000	1000
R572	Probable Triacylglycerol Lipase	Acylglycerol catabolism, Triacylglyceride	Lipid biosynthesis	TAGcat = 0.1 9-OCTADECENOATE + DAG + 0.1 EICOSANOATE + 0.1 HEXACOSANOATE + 0.2 HEXADECANOATE + 0.1 NONADECANOATE + 0.1 OCTADECANOATE + 0.1 PENTADECANOATE + 0.1 TETRACOSANOATE	0	1000	3.1.1.3	BCG3122c
R573		Acylglycerol catabolism, Diacylglyceride	Lipid biosynthesis	DAG = 0.1 9-OCTADECENOATE + 0.1 EICOSANOATE + 0.1 HEXACOSANOATE + 0.2 HEXADECANOATE + MAG + 0.1 NONADECANOATE + 0.1 OCTADECANOATE + 0.1 PENTADECANOATE + 0.1 TETRACOSANOATE	0	1000	3.1.1.3
R574		Acylglycerol catabolism, Monoacylglyceride	Lipid biosynthesis	MAG = 0.1 9-OCTADECENOATE + 0.1 EICOSANOATE + GL + 0.1 HEXACOSANOATE + 0.2 HEXADECANOATE + 0.1 NONADECANOATE + 0.1 OCTADECANOATE + 0.1 PENTADECANOATE + 0.1 TETRACOSANOATE	0	1000	3.1.1.23	BCG0220 AND BCG2874
R575	acyl-CoA dehydrogenase fadE AND enoyl-CoA hydratase/isomerase echA AND 3-hydroxyacyl-CoA dehydrogenase fadB AND acetyl-CoA C-acetyltransferase fadA	beta oxidation of odd-numbered acyl chain fatty acids	Lipid biosynthesis	COA + FAD + NAD + NONADECANOYL-COA = ACCOA + FADH2 + HEPTADECANOYL-COA + NADH	0	1000	1.3.99.3 AND 4.2.1.17 AND 1.1.1.35 AND 2.3.1.23	( BCG0165c OR BCG0190c OR BCG0252c OR BCG0268 OR BCG0282c OR BCG0309c OR BCG0437c OR BCG0803c OR BCG0925 OR BCG1026c OR BCG1029c OR BCG1408 OR BCG1528c OR BCG1717 OR BCG1972c OR BCG1973c OR BCG2737c OR BCG2807c OR BCG3086c OR BCG3162 OR BCG3163 OR BCG3303c OR BCG3568 OR BCG3569 OR BCG3607c OR BCG3608c OR BCG3624 OR BCG3626 OR BCG3627 OR BCG3628 OR BCG3638c OR BCG3820c OR BCG3859 OR BCG0721 OR BCG…
R576	acyl-CoA dehydrogenase fadE AND enoyl-CoA hydratase/isomerase echA AND 3-hydroxyacyl-CoA dehydrogenase fadB AND acetyl-CoA C-acetyltransferase fadA	beta oxidation of odd-numbered acyl chain fatty acids	Lipid biosynthesis	COA + FAD + HEPTADECANOYL-COA + NAD = ACCOA + FADH2 + NADH + PENTADECANOYL-COA	0	1000	1.3.99.3 AND 4.2.1.17 AND 1.1.1.35 AND 2.3.1.24	( BCG0165c OR BCG0190c OR BCG0252c OR BCG0268 OR BCG0282c OR BCG0309c OR BCG0437c OR BCG0803c OR BCG0925 OR BCG1026c OR BCG1029c OR BCG1408 OR BCG1528c OR BCG1717 OR BCG1972c OR BCG1973c OR BCG2737c OR BCG2807c OR BCG3086c OR BCG3162 OR BCG3163 OR BCG3303c OR BCG3568 OR BCG3569 OR BCG3607c OR BCG3608c OR BCG3624 OR BCG3626 OR BCG3627 OR BCG3628 OR BCG3638c OR BCG3820c OR BCG3859 OR BCG0721 OR BCG…
R577	acyl-CoA dehydrogenase fadE AND enoyl-CoA hydratase/isomerase echA AND 3-hydroxyacyl-CoA dehydrogenase fadB AND acetyl-CoA C-acetyltransferase fadA	beta oxidation of odd-numbered acyl chain fatty acids	Lipid biosynthesis	COA + FAD + NAD + PENTADECANOYL-COA = ACCOA + FADH2 + NADH + TRIDECANOYL-COA	0	1000	1.3.99.3 AND 4.2.1.17 AND 1.1.1.35 AND 2.3.1.25	( BCG0165c OR BCG0190c OR BCG0252c OR BCG0268 OR BCG0282c OR BCG0309c OR BCG0437c OR BCG0803c OR BCG0925 OR BCG1026c OR BCG1029c OR BCG1408 OR BCG1528c OR BCG1717 OR BCG1972c OR BCG1973c OR BCG2737c OR BCG2807c OR BCG3086c OR BCG3162 OR BCG3163 OR BCG3303c OR BCG3568 OR BCG3569 OR BCG3607c OR BCG3608c OR BCG3624 OR BCG3626 OR BCG3627 OR BCG3628 OR BCG3638c OR BCG3820c OR BCG3859 OR BCG0721 OR BCG…
R578	acyl-CoA dehydrogenase fadE AND enoyl-CoA hydratase/isomerase echA AND 3-hydroxyacyl-CoA dehydrogenase fadB AND acetyl-CoA C-acetyltransferase fadA	beta oxidation of odd-numbered acyl chain fatty acids	Lipid biosynthesis	COA + FAD + NAD + TRIDECANOYL-COA = ACCOA + FADH2 + NADH + UNDECANOYL-COA	0	1000	1.3.99.3 AND 4.2.1.17 AND 1.1.1.35 AND 2.3.1.26	( BCG0165c OR BCG0190c OR BCG0252c OR BCG0268 OR BCG0282c OR BCG0309c OR BCG0437c OR BCG0803c OR BCG0925 OR BCG1026c OR BCG1029c OR BCG1408 OR BCG1528c OR BCG1717 OR BCG1972c OR BCG1973c OR BCG2737c OR BCG2807c OR BCG3086c OR BCG3162 OR BCG3163 OR BCG3303c OR BCG3568 OR BCG3569 OR BCG3607c OR BCG3608c OR BCG3624 OR BCG3626 OR BCG3627 OR BCG3628 OR BCG3638c OR BCG3820c OR BCG3859 OR BCG0721 OR BCG…
R579	acyl-CoA dehydrogenase fadE AND enoyl-CoA hydratase/isomerase echA AND 3-hydroxyacyl-CoA dehydrogenase fadB AND acetyl-CoA C-acetyltransferase fadA	beta oxidation of odd-numbered acyl chain fatty acids	Lipid biosynthesis	COA + FAD + NAD + UNDECANOYL-COA = ACCOA + FADH2 + NADH + NONANOYL-COA	0	1000	1.3.99.3 AND 4.2.1.17 AND 1.1.1.35 AND 2.3.1.27	( BCG0165c OR BCG0190c OR BCG0252c OR BCG0268 OR BCG0282c OR BCG0309c OR BCG0437c OR BCG0803c OR BCG0925 OR BCG1026c OR BCG1029c OR BCG1408 OR BCG1528c OR BCG1717 OR BCG1972c OR BCG1973c OR BCG2737c OR BCG2807c OR BCG3086c OR BCG3162 OR BCG3163 OR BCG3303c OR BCG3568 OR BCG3569 OR BCG3607c OR BCG3608c OR BCG3624 OR BCG3626 OR BCG3627 OR BCG3628 OR BCG3638c OR BCG3820c OR BCG3859 OR BCG0721 OR BCG…
R580	acyl-CoA dehydrogenase fadE AND enoyl-CoA hydratase/isomerase echA AND 3-hydroxyacyl-CoA dehydrogenase fadB AND acetyl-CoA C-acetyltransferase fadA	beta oxidation of odd-numbered acyl chain fatty acids	Lipid biosynthesis	COA + FAD + NAD + NONANOYL-COA = ACCOA + FADH2 + HEPTANOYL-COA + NADH	0	1000	1.3.99.3 AND 4.2.1.17 AND 1.1.1.35 AND 2.3.1.28	( BCG0165c OR BCG0190c OR BCG0252c OR BCG0268 OR BCG0282c OR BCG0309c OR BCG0437c OR BCG0803c OR BCG0925 OR BCG1026c OR BCG1029c OR BCG1408 OR BCG1528c OR BCG1717 OR BCG1972c OR BCG1973c OR BCG2737c OR BCG2807c OR BCG3086c OR BCG3162 OR BCG3163 OR BCG3303c OR BCG3568 OR BCG3569 OR BCG3607c OR BCG3608c OR BCG3624 OR BCG3626 OR BCG3627 OR BCG3628 OR BCG3638c OR BCG3820c OR BCG3859 OR BCG0721 OR BCG…
R581	acyl-CoA dehydrogenase fadE AND enoyl-CoA hydratase/isomerase echA AND 3-hydroxyacyl-CoA dehydrogenase fadB AND acetyl-CoA C-acetyltransferase fadA	beta oxidation of odd-numbered acyl chain fatty acids	Lipid biosynthesis	COA + FAD + HEPTANOYL-COA + NAD = ACCOA + FADH2 + NADH + PENTANOYL-COA	0	1000	1.3.99.3 AND 4.2.1.17 AND 1.1.1.35 AND 2.3.1.29	( BCG0165c OR BCG0190c OR BCG0252c OR BCG0268 OR BCG0282c OR BCG0309c OR BCG0437c OR BCG0803c OR BCG0925 OR BCG1026c OR BCG1029c OR BCG1408 OR BCG1528c OR BCG1717 OR BCG1972c OR BCG1973c OR BCG2737c OR BCG2807c OR BCG3086c OR BCG3162 OR BCG3163 OR BCG3303c OR BCG3568 OR BCG3569 OR BCG3607c OR BCG3608c OR BCG3624 OR BCG3626 OR BCG3627 OR BCG3628 OR BCG3638c OR BCG3820c OR BCG3859 OR BCG0721 OR BCG…
R582	acyl-CoA dehydrogenase fadE AND enoyl-CoA hydratase/isomerase echA AND 3-hydroxyacyl-CoA dehydrogenase fadB AND acetyl-CoA C-acetyltransferase fadA	beta oxidation of odd-numbered acyl chain fatty acids	Lipid biosynthesis	COA + FAD + NAD + PENTANOYL-COA = ACCOA + FADH2 + NADH + PROPIONYLCOA	0	1000	1.3.99.3 AND 4.2.1.17 AND 1.1.1.35 AND 2.3.1.30	( BCG0165c OR BCG0190c OR BCG0252c OR BCG0268 OR BCG0282c OR BCG0309c OR BCG0437c OR BCG0803c OR BCG0925 OR BCG1026c OR BCG1029c OR BCG1408 OR BCG1528c OR BCG1717 OR BCG1972c OR BCG1973c OR BCG2737c OR BCG2807c OR BCG3086c OR BCG3162 OR BCG3163 OR BCG3303c OR BCG3568 OR BCG3569 OR BCG3607c OR BCG3608c OR BCG3624 OR BCG3626 OR BCG3627 OR BCG3628 OR BCG3638c OR BCG3820c OR BCG3859 OR BCG0721 OR BCG…
R583	glycerol-3-phosphate O-acyltransferase plsB1	Phospholipid synthesis, Synthesis of Phosphatidylethanolamine	Lipid biosynthesis	0.1 9-HEXADECENOYL-COA + 0.1 9-OCTADECENOYL-COA + 0.1 EICOSANOYL-COA + GL3P + 0.1 HEXACOSANOYL-COA + 0.2 HEXADECANOYL-COA + 0.1 NONADECANOYL-COA + 0.1 OCTADECANOYL-COA + 0.1 PENTADECANOYL-COA + 0.1 TETRACOSANOYL-COA = AGL3P + COA	0	1000	2.3.1.15	BCG2500c OR BCG1603	Cole et al., 1998
R587	1-acylglycerol-3-phosphate O-acyltransferase	Phospholipid synthesis, Synthesis of Phosphatidylethanolamine	Lipid biosynthesis	0.1 9-HEXADECENOYL-COA + 0.1 9-OCTADECENOYL-COA + AGL3P + 0.1 EICOSANOYL-COA + 0.1 HEXACOSANOYL-COA + 0.2 HEXADECANOYL-COA + 0.1 NONADECANOYL-COA + 0.1 OCTADECANOYL-COA + 0.1 PENTADECANOYL-COA + 0.1 TETRACOSANOYL-COA = COA + PA	0	1000	2.3.1.51	BCG2501c OR BCG2197c
R588	phosphatidate cytidylyltransferase	Phospholipid synthesis, Synthesis of Phosphatidylethanolamine	Lipid biosynthesis	CTP + PA = CDPDG + PPI	-1000	1000	2.7.7.41	BCG2902c
R589	CDP-diacylglycerol-serine O-phosphatidyltransferase	Phospholipid synthesis, Synthesis of Phosphatidylethanolamine	Lipid biosynthesis	CDPDG + SER = CMP + PS	-1000	1000	2.7.8.8	BCG0475c
R590	Probable Phospholipases	Inositol phosphate metabolism, Glycerophospholipid metabolism	Lipid biosynthesis	PHOSPHATIDYLCHOLINE = DAG	0	1000	3.1.4.3	BCG0254c OR BCG0257 OR BCG0695c OR BCG1134 OR BCG1164 OR BCG1165 OR BCG1460 OR BCG1461c OR BCG1487c OR BCG1560 OR BCG1939c OR BCG1962 OR BCG2064c OR BCG2299 OR BCG2399 OR BCG2483 OR BCG2503c OR BCG2991c OR BCG3109 OR BCG3551c OR BCG3837 OR BCG3229c	Garcia Pelayo et al., 2009
R591	glycerol-3-phosphate dehydrogenase gpdA1	Phospholipid synthesis, synthesis of phophatidlyglycerol	Lipid biosynthesis	DHAP + NADH = GL3P + NAD	-1000	1000	1.1.1.94	BCG3003c OR BCG0609c	Cole et al., 1998
R592	CDP-diacylglycerol-glycerol-3-phosphate 3-phosphatidyltransferase	Phospholipid synthesis, synthesis of phophatidlyglycerol	Lipid biosynthesis	CDPDG + GL3P = CMP + PGP	-1000	1000	2.7.8.5	BCG2762c
R593	phosphatidylglycerophosphatase	Phospholipid synthesis, synthesis of phophatidlyglycerol	Lipid biosynthesis	PGP = PG + PI	0	1000	3.1.3.27
R594	glycerol-3-phosphate O-acyltransferase	Phosphatidylinositol mannoside (PIM) synthesis	Lipid biosynthesis	GL3P + HEXADECANOYL-ACP = A160GL3P + ACP	0	1000	2.3.1.15	BCG2500c
R595	1-acylglycerol-3-phosphate O-acyltransferase	Phosphatidylinositol mannoside (PIM) synthesis	Lipid biosynthesis	A160GL3P + TUBERCULOSTEROYL-ACP = ACP + PA-TBA	0	1000	2.3.1.51	BCG2501c OR BCG2197c
R596	phosphatidate cytidylyltransferase	Phosphatidylinositol mannoside (PIM) synthesis	Lipid biosynthesis	CTP + PA-TBA = CDPDAG-TBA + PPI	0	1000	2.7.7.41	BCG2902c
R597	CDP-diacylglyceride--inositol phosphatidyltransferase pgsA	Phosphatidylinositol mannoside (PIM) synthesis	Lipid biosynthesis	CDPDAG-TBA + MI = CMP + PI-TBA	0	1000	2.7.8.11	BCG2637c
R598	alpha-mannosyltransferase, pimA	Phosphatidylinositol mannoside (PIM) synthesis	Lipid biosynthesis	GDPMAN + PI-TBA = AC1PIM1 + GDP	0	1000	2.4.1.-	BCG2635c
R599	acyl transferase	Phosphatidylinositol mannoside (PIM) synthesis	Lipid biosynthesis	AC1PIM1 + HEXADECANOYL-ACP = AC2PIM1 + ACP	-1000	1000	2.3.1.-	BCG2636c
R600	acyl transferase	Phosphatidylinositol mannoside (PIM) synthesis	Lipid biosynthesis	AC2PIM1 + HEXADECANOYL-ACP = AC3PIM1 + ACP	-1000	1000	2.3.1.-	BCG2636c
R601	acyl transferase	Phosphatidylinositol mannoside (PIM) synthesis	Lipid biosynthesis	AC3PIM1 + HEXADECANOYL-ACP = AC4PIM1 + ACP	-1000	1000	2.3.1.-	BCG2636c
R602	alpha-mannosyltransferase, pimB	Phosphatidylinositol mannoside (PIM) synthesis	Lipid biosynthesis	AC1PIM1 + GDPMAN = AC1PIM2 + GDP	0	1000	2.4.1.-	BCG0602
R603	acyl transferase	Phosphatidylinositol mannoside (PIM) synthesis	Lipid biosynthesis	AC1PIM2 + HEXADECANOYL-ACP = AC2PIM2 + ACP	-1000	1000	2.3.1.-	BCG2636c
R604	acyl transferase	Phosphatidylinositol mannoside (PIM) synthesis	Lipid biosynthesis	AC2PIM2 + HEXADECANOYL-ACP = AC3PIM2 + ACP	-1000	1000	2.3.1.-	BCG2636c
R605	acyl transferase	Phosphatidylinositol mannoside (PIM) synthesis	Lipid biosynthesis	AC3PIM2 + HEXADECANOYL-ACP = AC4PIM2 + ACP	-1000	1000	2.3.1.-	BCG2636c
R606	alpha-mannosyltransferase, pimC - present in H37Ra, M. bovis and BCG but absent from H37Rv	Phosphatidylinositol mannoside (PIM) synthesis	Lipid biosynthesis	AC1PIM2 + GDPMAN = AC1PIM3 + GDP	0	1000	2.4.1.-
R607	acyl transferase	Phosphatidylinositol mannoside (PIM) synthesis	Lipid biosynthesis	AC1PIM3 + HEXADECANOYL-ACP = AC2PIM3 + ACP	-1000	1000	2.3.1.-	BCG2636c
R608	acyl transferase	Phosphatidylinositol mannoside (PIM) synthesis	Lipid biosynthesis	AC2PIM3 + HEXADECANOYL-ACP = AC3PIM3 + ACP	-1000	1000	2.3.1.-	BCG2636c
R609	acyl transferase	Phosphatidylinositol mannoside (PIM) synthesis	Lipid biosynthesis	AC3PIM3 + HEXADECANOYL-ACP = AC4PIM3 + ACP	-1000	1000	2.3.1.-	BCG2636c
R610	alpha-mannosyltransferase	Phosphatidylinositol mannoside (PIM) synthesis	Lipid biosynthesis	AC3PIM3 + PPM = AC3PIM4 + DPP	0	1000	2.4.1.-
R611	alpha-mannosyltransferase	Phosphatidylinositol mannoside (PIM) synthesis	Lipid biosynthesis	AC3PIM4 + PPM = AC3PIM5 + DPP	0	1000	2.4.1.-
R612	acyl transferase	Phosphatidylinositol mannoside (PIM) synthesis	Lipid biosynthesis	AC3PIM5 + HEXADECANOYL-ACP = AC4PIM5 + ACP	-1000	1000	2.3.1.-	BCG2636c
R613	alpha-mannosyltransferase, pimF	Phosphatidylinositol mannoside (PIM) synthesis	Lipid biosynthesis	AC4PIM5 + PPM = AC4PIM6 + DPP	0	1000	2.-.-.-	BCG1564
R614	alpha-mannosyltransferase	Phosphatidylinositol mannoside (PIM) synthesis	Lipid biosynthesis	AC4PIM6 + PPM = AC4PIM7 + DPP	0	1000	2.4.1.-
R615	polyketide synthase, pks12, msl6	synthesis of mannosyl beta-1-phosphodolichol (MPD)	Lipid biosynthesis	HEXANOYL-COA + 5.0 MALCOA + 20.0 NADPH + 5.0 SMMALONYLCOA = 10.0 CO2 + 11.0 COA + 20.0 NADP + PENTA-METHYL-TRICONTANOYL	0	1000		BCG2067c	Matsunaga et al., 2004
R616	polyketide synthase, pks12, msl7	synthesis of mannosyl beta-1-phosphodolichol (MPD)	Lipid biosynthesis	COA + PENTA-METHYL-TRICONTANOYL = PENTA-METHYL-TRICONTANOYL-COA	0	1000		BCG2067c	Matsunaga et al., 2005
R617		synthesis of mannosyl beta-1-phosphodolichol (MPD)	Lipid biosynthesis	ATP + PENTA-METHYL-TRICONTANOYL-COA = ADP + PHOSPHO-PENTA-METHYL-TRICONTANOYL-COA	0	1000			Matsunaga et al., 2004
R618	malonyl-CoA-ACP transacylase fabD or fabD2 and acyl carrier protein AcpM	lipid biosynthesis, Synthesis of mycolic acids, common reactions	Lipid biosynthesis	ACP + MALCOA = COA + MALACP	0	1000	2.3.1.39	( BCG2260 OR BCG0698 ) AND BCG2261	Takayama et al., 2005
R619	malonyl-CoA-ACP transacylase fabD or fabD2 and acyl carrier protein AcpM	lipid biosynthesis, Synthesis of mycolic acids, common reactions	Lipid biosynthesis	ACP + SMMALONYLCOA = COA + RMMALONYLACP	0	1000	2.3.1.39	( BCG2260 OR BCG0698 ) AND BCG2261	Takayama et al., 2005
R620	beta-ketoacyl-ACP synthase III, fabH	lipid biosynthesis, Synthesis of mycolic acids, FASIIA module	Lipid biosynthesis	EICOSANOYL-COA + MALACP = BETA-KETO-C22-ACYL-ACP + CO2 + COA	0	1000	2.3.1.41	BCG0577c	Takayama et al., 2005
R621	MabA (Rv1483) known to carry out this beta-ketoacyl-ACP reductase but numerous homologues exist including FabG2, FabG3, FabG4 and FabG5.	lipid biosynthesis, Synthesis of mycolic acids, FASIIA module	Lipid biosynthesis	BETA-KETO-C22-ACYL-ACP + NADPH = D-3-HYDROXY-C22-ACYL-ACP + NADP	0	1000	1.1.1.100	BCG1545 OR BCG1412 OR BCG2019 OR BCG0280c OR BCG2783c	Takayama et al., 2005
R622	beta-hydroxyacylACP dehydrase, HadAB and HadBC	lipid biosynthesis, Synthesis of mycolic acids, FASIIA module	Lipid biosynthesis	D-3-HYDROXY-C22-ACYL-ACP = TRANS-DELTA-2-ENOYL-C22-ACYL-ACP	0	1000	4.2.1.61	( BCG0684 AND BCG0685 ) OR ( BCG0685 AND BCG0686 )	Takayama et al., 2005, Brown et al., 2007, Sacco et al., 2007
R623	2-transenoyl-ACP isomerase. EchA10 and EchA11 have highest homology to S. pheumoniae FabM but many other possible candidates.	lipid biosynthesis, Synthesis of mycolic acids, FASIIA module	Lipid biosynthesis	TRANS-DELTA-2-ENOYL-C22-ACYL-ACP = CIS-DELTA-3-ENOYL-C22-ACYL-ACP	0	1000	4.2.1.17	BCG1204c OR BCG1203c	Takayama et al., 2005
R624	fas II Module (kasA/B, mabA/fabG1, fabA/fab2, inhA)	lipid biosynthesis, Synthesis of mycolic acids, FASIIA module	Lipid biosynthesis	CIS-DELTA-3-ENOYL-C22-ACYL-ACP + 5.0 MALACP + 10.0 NADPH = 5.0 ACP + CIS-DELTA-13-ENOYL-C32-ACYL-ACP + 5.0 CO2 + 10.0 NADP	0	1000	2.3.1.41	( BCG2262 OR BCG2263 ) AND ( BCG1545 OR BCG1412 OR BCG2019 OR BCG0280c OR BCG2783c ) AND ( BCG0131 OR BCG0164 ) AND BCG1546	Takayama et al., 2005; Bhatt et al., 2007
R625	fas IIB Module: kasA/B, mabA/fabG1, fabA/fab2, fabM	lipid biosynthesis, Synthesis of mycolic acids, FASIIA module	Lipid biosynthesis	CIS-DELTA-13-ENOYL-C32-ACYL-ACP + MALACP + NADPH = ACP + CIS-DELTA-2-3,15-ENOYL-C34-ACYL-ACP + CO2 + NADP	0	1000	2.3.1.41	( BCG2262 OR BCG2263 ) AND ( BCG1545 OR BCG1412 OR BCG2019 OR BCG0280c OR BCG2783c ) AND ( BCG0131 OR BCG0164 ) AND ( BCG1204c OR BCG1203c )	Takayama et al., 2005; Bhatt et al., 2008
R626	fas II Module (kasA/B, mabA/fabG1, fabA/fab2, inhA)	lipid biosynthesis, Synthesis of mycolic acids, SYNTHESIS OF ALPHA MYCOLATE	Lipid biosynthesis	CIS-DELTA-2-3,15-ENOYL-C34-ACYL-ACP + 8.0 MALACP + 16.0 NADPH = 8.0 ACP + CIS-DELTA-2-19,31-ENOYL-C50-ACYL-ACP + 8.0 CO2 + 16.0 NADP	0	1000	2.1.1.-	( BCG2262 OR BCG2263 ) AND ( BCG1545 OR BCG1412 OR BCG2019 OR BCG0280c OR BCG2783c ) AND ( BCG0131 OR BCG0164 ) AND BCG1546	Takayama et al., 2005; Bhatt et al., 2009
R628	fas II Module (kasA/B, mabA/fabG1, fabA/fab2, inhA)	lipid biosynthesis, Synthesis of mycolic acids, SYNTHESIS OF METHOXY MYCOLATE	Lipid biosynthesis	CIS-DELTA-3-ENOYL-C22-ACYL-ACP + 8.0 MALACP + 16.0 NADPH = 8.0 ACP + CIS-DELTA-19-ENOYL-C38-ACYL-ACP + 8.0 CO2 + 16.0 NADP	0	1000	2.3.1.41	( BCG2262 OR BCG2263 ) AND ( BCG1545 OR BCG1412 OR BCG2019 OR BCG0280c OR BCG2783c ) AND ( BCG0131 OR BCG0164 ) AND BCG1546	Takayama et al., 2005; Bhatt et al., 2007
R629	fas IIB Module: kasA/B, mabA/fabG1, fabA/fab2, fabM	lipid biosynthesis, Synthesis of mycolic acids, SYNTHESIS OF METHOXY MYCOLATE	Lipid biosynthesis	CIS-DELTA-19-ENOYL-C38-ACYL-ACP + MALACP + NADPH = ACP + CIS-DELTA-2-3,21-ENOYL-C40-ACYL-ACP + CO2 + NADP	0	1000	2.3.1.41	( BCG2262 OR BCG2263 ) AND ( BCG1545 OR BCG1412 OR BCG2019 OR BCG0280c OR BCG2783c ) AND ( BCG0131 OR BCG0164 ) AND ( BCG1204c OR BCG1203c )	Takayama et al., 2005; Bhatt et al., 2008
R630	fas II Module (kasA/B, mabA/fabG1, fabA/fab2, inhA)	lipid biosynthesis, Synthesis of mycolic acids, SYNTHESIS OF METHOXY MYCOLATE	Lipid biosynthesis	CIS-DELTA-2-3,21-ENOYL-C40-ACYL-ACP + 8.0 MALACP + 16.0 NADPH = 8.0 ACP + CIS-DELTA-2-19,37-ENOYL-C56-ACYL-ACP + 8.0 CO2 + 16.0 NADP	0	1000	2.3.1.41	( BCG2262 OR BCG2263 ) AND ( BCG1545 OR BCG1412 OR BCG2019 OR BCG0280c OR BCG2783c ) AND ( BCG0131 OR BCG0164 ) AND BCG1546	Takayama et al., 2005; Bhatt et al., 2009
R631	methoxymycolic acid synthase 4, mmaA4	lipid biosynthesis, Synthesis of mycolic acids, SYNTHESIS OF METHOXY MYCOLATE	Lipid biosynthesis	CIS-DELTA-2-19,37-ENOYL-C56-ACYL-ACP + SAM = CIS-DELTA-37-ENOYL-METHY-HYDROXY-C56-ACYL-ACP + SAH	0	1000	2.1.1.-	BCG0691c	Takayama et al., 2005
R633	methxymycolic acid synthase A1, mmaA1	lipid biosynthesis, Synthesis of mycolic acids, SYNTHESIS OF KETO MYCOLATE	Lipid biosynthesis	CIS-DELTA-37-ENOYL-METHY-HYDROXY-C56-ACYL-ACP + 2.0 NADP + SAM = CIS-KETO-MEROACYL-ACP + 2.0 NADPH + SAH	0	1000	2.1.1.-	BCG0693c	Takayama et al., 2005
R634	cyclopropane mycolic synthase synthase A2, cmaA2 plus redox system	lipid biosynthesis, Synthesis of mycolic acids, SYNTHESIS OF METHOXY MYCOLATE	Lipid biosynthesis	CIS-DELTA-37-ENOYL-METHY-HYDROXY-C56-ACYL-ACP + NADP + SAM = CIS-DELTA-37-ENOYL-DIMETHY-HYDROXY-C56-ACYL-ACP + NADPH + SAH	0	1000	2.1.1.-	BCG0694c	Takayama et al., 2005
R636	cyclopropane fatty acyl-phospholipid synthase 2, cmaA2	lipid biosynthesis, Synthesis of mycolic acids, SYNTHESIS OF KETO MYCOLATE	Lipid biosynthesis	CIS-DELTA-37-ENOYL-DIMETHY-HYDROXY-C56-ACYL-ACP + 2.0 NADP + SAM = 2.0 NADPH + SAH + TRANS-KETO-MEROACYL-ACP	0	1000	2.1.1.79	BCG0546c	Takayama et al., 2005
R637	acyl-AMP ligase, fadD32	lipid biosynthesis, Synthesis of mycolic acids, MYCOLIC ACID (alpha, keto and methoxy) CONDENSATION	Lipid biosynthesis	ATP + 0.05 CIS-KETO-MEROACYL-ACP + 0.05 CIS-METHOXY-MEROACYL-ACP + 0.8 CYCLOPROPYL-MEROACYL-ACP + 0.05 TRANS-KETO-MEROACYL-ACP + 0.05 TRANS-METHOXY-MEROACYL-ACP = ACP + MEROACYL-AMP + PI	0	1000	6.2.1.-	BCG3863c	Portevin et al., 2005; Takayama et al., 2005
R638	Claisen-type condensation by polyketide synthase, pks13	lipid biosynthesis, Synthesis of mycolic acids, MYCOLIC ACID CONDENSATION	Lipid biosynthesis	HEXACOSANOYL-COA-CO2 + MEROACYL-AMP = AMP + C78-3-OXY-MYCOLATE-ENZ + CO2 + COA	0	1000		BCG3862c	Takayama et al., 2005; Portevin et al., 2004
R639	unidentified reductase	lipid biosynthesis, Synthesis of mycolic acids, MYCOLIC ACID CONDENSATION	Lipid biosynthesis	C78-3-OXY-MYCOLATE-ENZ + NADPH = C78MYCOLATE-ENZ	0	1000			Takayama et al., 2005
R640	mycoyltransferase I. activity not demonstrated	lipid biosynthesis, Synthesis of mycolic acids, MYCOLIC ACID CONDENSATION	Lipid biosynthesis	C78MYCOLATE-ENZ + PPM = C78MYCOLATE-PP	0	1000		BCG3864c	Takayama et al., 2005
R641	mycoyltransferase II. activity not demonstrated	lipid biosynthesis, Synthesis of mycolic acids, MYCOLIC ACID CONDENSATION	Lipid biosynthesis	C78MYCOLATE-PP + TRE6P = PPM + TREHALOSEMONOMYCOLATE-P	0	1000		BCG1347 OR BCG0562c OR BCG0826c	Takayama et al., 2005
R642	trehalosemonomycolatephosphate phosphatase. Possible candisdates are otsB1 and Rv3400.	lipid biosynthesis, Synthesis of mycolic acids, MYCOLIC ACID CONDENSATION	Lipid biosynthesis	TREHALOSEMONOMYCOLATE-P = PI + TREHALOSEMONOMYCOLATE(CY)	0	1000	3.-.-.- OR 3.1.3.12	BCG3470 OR BCG2023	Takayama et al., 2005
R643	holo-MAS synthesis - artificial reaction	lipid biosynthesis, synthesis of branched fatty acids, synthesis of mycocerosic acid	Lipid biosynthesis	COA = MAS	0	1000
R644	acyl-CoA-mas transacylase	lipid biosynthesis, synthesis of branched fatty acids, synthesis of mycocerosic acid	Lipid biosynthesis	0.25 DOCOSANOYL-ACP + 0.25 EICOSANOYL-ACP + MAS + 0.25 OCTACOSANOYL-ACP + 0.25 TETRACOSANOYL-ACP = ACP + ACYL-MAS	0	1000	6.2.1.-	BCG2963
R645	Mycocerosic acid synthase, mas	lipid biosynthesis, synthesis of branched fatty acids, synthesis of mycocerosic acid	Lipid biosynthesis	ACYL-MAS + 8.0 NADPH + 4.0 SMMALONYLCOA = 4.0 CO2 + 4.0 COA + MYCOCEROSOYL-MAS + 8.0 NADP	0	1000		BCG2962c	Kolatlukady, 1997; Azad et al., 1996
R646		lipid biosynthesis, synthesis of branched fatty acids, synthesis of pthioceranic acid	Lipid biosynthesis	HEXADECANOYL-COA + MAS = COA + HEXADECANOYL-MAS	0	1000		BCG2962c	Kolatlukady, 1997; Azad et al., 1997
R647		lipid biosynthesis, synthesis of branched fatty acids, synthesis of pthioceranic acid	Lipid biosynthesis	HEXADECANOYL_MAS + 6 SMMALONYLCOA + 12 NADPH = PTHIOCERANOYL_COA + 12 NADP + 6 CO2 + 5 COA + MAS	0	1000		BCG3888c
R648	polyketide synthase, pks2	lipid biosynthesis, synthesis of branched fatty acids, synthesis of pthioceranic acid	Lipid biosynthesis	HEXADECANOYL_MAS + 8 SMMALONYLCOA + 15 NADPH = HYDROXYPHTHIOCERANOYL_COA + 15 NADP + 8 CO2 + 7 COA + MAS	0	1000		BCG3888c
R649	Mycocerosic acid synthase, mas	lipid biosynthesis, synthesis of hydroxypthioceranic acid (HPA)	Lipid biosynthesis	HEXADECANOYL-ACP + 2.0 NADPH + SMMALONYLCOA = CO2 + COA + 2.0 NADP + TUBERCULOSTEROYL-ACP	0	1000		BCG2962c	Kolatlukady, 1997; Azad et al., 1996
R650	chorismate pyruvate-lyase	Synthesis of Phthiocerol and Phenolphthiocerol, p-hydroxybenzoic acid (HBA) synthesis	Lipid biosynthesis	CHOR = HBA + PYR	0	1000	4.-.-.-	BCG2970c	Stadthagen et al., 2005; Onwuema et al., 2005
R651	pthiocerol synthase ppsA - ppsE	Synthesis of Phthiocerol and Phenolphthiocerol, PHTHIODIOLONE-A synthesis	Lipid biosynthesis	ATP + DOCOSANOYL-COA + 3.0 MALCOA + 5.0 NADPH + 2.0 SMMALONYLCOA = AMP + 5.0 CO2 + 5.0 NADP + PHTHIODIOLONE-A + PPI	0	1000		BCG2953 AND BCG2954 AND BCG2955 AND BCG2956 AND BCG2957	Onwueme et al., 2006; Azad et al., 1997
R652	phthiodiolone reductase	Synthesis of Phthiocerol and Phenolphthiocerol, PTT synthesis	Lipid biosynthesis	NADPH + PHTHIODIOLONE-A = NADP + PTT	0	1000	1.-.-.-	BCG2972c	Onwueme et al., 2006
R653	methyltransferase	Synthesis of Phthiocerol and Phenolphthiocerol, phthiocerol (PTC) synthesis	Lipid biosynthesis	PTT + SAM = PTC + SAH	0	1000	2.1.1.-	BCG2973	Perez, 2004b
R654	polyketide-associated protein, papA5	Synthesis of Phthiocerol and Phenolphthiocerol, phthiocerol dimycocerosate (DIM) synthesis	Lipid biosynthesis	2.0 MYCOCEROSOYL-MAS + PTC = DIM-CYTO + 2.0 MAS	0	1000		BCG2961
R655	polyketide synthase, pks15/1, frameshift in H37Rv	Synthesis of Phthiocerol and Phenolphthiocerol, phenolpthiocerol (PPTC) synthesis	Lipid biosynthesis	ATP + HBA + 8.0 MALCOA + 16.0 NADPH = AMP + 9.0 CO2 + 7.0 COA + PHPAA-COA + PPI	0	1000		BCG2968c	Constant et al 2002
R656	phenolpthiocerol synthase ppsA - ppsE, fadD26, fadD28, pks7	Synthesis of Phthiocerol and Phenolphthiocerol, phenolpthiocerol (PPTC) synthesis	Lipid biosynthesis	3.0 MALCOA + PHPAA-COA + 2.0 SMMALONYLCOA = 5.0 CO2 + 5.0 COA + PHENOLPHTHIODIOLONE-A	0	1000		BCG2953 AND BCG2954 AND BCG2955 AND BCG2956 AND BCG2957 AND BCG2952 AND BCG2963 AND BCG1700	Constant et al 2002; Rousseau et al 2003
R657	phenolphthiodiolone reductase	Synthesis of Phthiocerol and Phenolphthiocerol, phenolpthiocerol (PPTC) synthesis	Lipid biosynthesis	NADPH + PHENOLPHTHIODIOLONE-A = NADP + PPTT	0	1000	1.-.-.-	BCG2972c	Constant et al 2002; Rousseau et al 2003
R658	methylase	Synthesis of Phthiocerol and Phenolphthiocerol, phenolpthiocerol (PPTC) synthesis	Lipid biosynthesis	PPTT + SAM = PPTC + SAH	0	1000	2.1.1.-	BCG2973	Perez 2004b
R659	polyketide-associated protein, papA5	Synthesis of Phthiocerol and Phenolphthiocerol, phenolphthiocerol dimycocerosate (PDIM) synthesis	Lipid biosynthesis	2.0 MYCOCEROSOYL-MAS + PPTC = 2.0 MAS + PHDIM-CYTO	0	1000		BCG2961
R660	RND permease, mmpL7 AND drrABC transporter	Synthesis of Phthiocerol and Phenolphthiocerol, phenolphthiocerol dimycocerosate (PDIM) synthesis	Lipid biosynthesis	PHDIM-CYTO = PHDIM	0	1000		BCG2964 AND BCG2958 AND BCG2959 AND BCG2960	Jain et al., 2005; Camacho et al., 2001
R661	glycosyl transferase	Phenolic Glycolipid synthesis	Lipid biosynthesis	DTDPRHAM + PHDIM = DTDP + PHDIMRHAM1	0	1000	2.4.1.-	BCG2983c
R662	glycosyl transferase	Phenolic Glycolipid synthesis	Lipid biosynthesis	DTDPRHAM + PHDIMRHAM1 = DTDP + PHDIMRHAM2	0	1000	2.4.1.-
R663	methyltransferase	Phenolic Glycolipid synthesis	Lipid biosynthesis	0.281 PHDIMRHAM2 + 0.281 SAM = MYCOSIDE_B + 0.281 SAH	0	1000	2.1.1.-	BCG2980c	Perez 2004b
R664	glycosyltransferase	pHBAD1 and pHBAD2 synthesis	Lipid biosynthesis	1 HBA + 1 DTDPRHAM = 1 HBARHAM1 + 1 DTDP	0	1000	2.4.1.-	BCG2983c	Perez 2004a
R665	glycosyltransferase	pHBAD1 and pHBAD2 synthesis	Lipid biosynthesis	1 HBA + 1 DTDPRHAM = 1 HBARHAM2 + 1 DTDP	0	1000	2.4.1.-		Perez 2004a
R666	methyltransferase	pHBAD1 and pHBAD2 synthesis	Lipid biosynthesis	1 HBARHAM2 + 1 SAM = 1 PHBAD1 + 1 SAH	0	1000	2.1.1.-	BCG2980c	Perez 2004b
R668	sulfotransferase	sulfolipid-1 (SL-1) synthesis, trehalose sulfate (TRE-S) synthesis	Lipid biosynthesis	PAPS + TRE = PAP + TRE-S	0	1000		BCG3593c OR BCG1434 OR BCG2284c	Mougous et al., 2002
R669		sulfolipid-1 (SL-1) synthesis, acyl trehalose sulfate-COA (ACYL-TRE-S)	Lipid biosynthesis	0.333 EICOSANOYL-COA + 0.333 HEXADECANOYL-COA + 0.333 OCTADECANOYL-COA + TRE-S = ACYL-TRE-S-COA	0	1000
R670	acyl transferase, possibly fadD23 or papA1	sulfolipid-1 (SL-1) synthesis, SL1278-CYTO synthesis	Lipid biosynthesis	ACYL-TRE-S-COA + HYDROXYPHTHIOCERANOYL-COA = 2.0 COA + SL1278-CYTO	0	1000			Converse et al., 2003
R672	mas-like gene, msl3	synthesis of mycolipanoic, mycolipenic (phthienoic), mycolipodienoic acid and polyacyl trehalose	Lipid biosynthesis	6.0 NADPH + OCTADECANOYL-COA + 3.0 RMMALONYLACP = 2.0 ACP + 3.0 CO2 + COA + MYCOLIPANOIC-ACP + 6.0 NADP	0	1000		BCG1243	Dubey et al., 2002; Rousseau et al., 2003;
R673	mas-like gene, msl4	synthesis of mycolipanoic, mycolipenic (phthienoic), mycolipodienoic acid and polyacyl trehalose	Lipid biosynthesis	5.0 NADPH + OCTADECANOYL-COA + 3.0 RMMALONYLACP = 2.0 ACP + 3.0 CO2 + COA + MYCOLIPENOYL-ACP + 5.0 NADP	0	1000		BCG1244	Dubey et al., 2002; Rousseau et al., 2003;
R674	mas-like gene, msl5	synthesis of mycolipanoic, mycolipenic (phthienoic), mycolipodienoic acid and polyacyl trehalose	Lipid biosynthesis	4.0 NADPH + OCTADECANOYL-COA + 3.0 RMMALONYLACP = 2.0 ACP + 3.0 CO2 + COA + MYCOLIPDIENOYL-ACP + 4.0 NADP	0	1000		BCG1245	Dubey et al., 2002; Rousseau et al., 2003;
R678	1-deoxy-D-xylulose-5-phosphate synthase	Polyprenoids biosynthesis	Other	G3P + PYR = CO2 + DX5P	0	1000	2.2.1.7	BCG3450c OR BCG2695c	Crick et al., 2001; Mao et al., 2008
R679	1-deoxy-D-xylulose-5-phosphate reductoisomerase	Polyprenoids biosynthesis	Other	DX5P + NADPH = MDE4P + NADP	0	1000	1.1.1.267	BCG2892c	Takahashi et al., 1998
R680	2-C-methyl-D-erythritol 4-phosphate cytidylyltransferase	Polyprenoids biosynthesis	Other	CTP + MDE4P = CDPMDE + PPI	0	1000	2.7.7.60	BCG3647c	Shi et al., 2007
R681	4-(cytidine 5'-diphospho)-2-C-methyl-D-erythritol kinase	Polyprenoids biosynthesis	Other	ATP + CDPMDE = 2PCDPMDE + ADP	0	1000	2.7.1.148	BCG1068
R682	2-C-methyl-D-erythritol 2,4-cyclodiphosphate synthase	Polyprenoids biosynthesis	Other	2PCDPMDE = CMP + MDECPP	0	1000	4.6.1.12	BCG3646c	Kemp et al., 2002
R683	4-hydroxy-3-methylbut-2-en-1-yl diphosphate synthase	Polyprenoids biosynthesis	Other	MDECPP + NADH = HMB4PP + NAD	0	1000	1.17.4.3	BCG2890c
R684	Probable LYTB-Related protein lytB1 & lytB2	Polyprenoids biosynthesis	Other	HMB4PP + NADH = IPP + NAD	0	1000		BCG3451c OR BCG1170
R685	isopentenyl-diphosphate D-isomerase	Polyprenoids biosynthesis	Other	IPP = DMPP	-1000	1000	5.3.3.2	BCG1784c
R686	dimethylallyltranstransferase	Polyprenoids biosynthesis	Other	DMPP + IPP = GPP + PPI	0	1000	2.5.1.1	BCG3468c OR BCG3452c OR BCG2188
R687	FPP synthase	Polyprenoids biosynthesis	Other	GPP + IPP = FPP + PPI	0	1000	2.5.1.10	BCG1144	Crick et al., 2001; Wang et al., 2008
R688	farnesyltranstransferase	Polyprenoids biosynthesis	Other	FPP + IPP = GGPP + PPI	0	1000	2.5.1.29	BCG3468c
R689	dimethylallyltranstransferase	Polyprenoids biosynthesis	Other	GGPP + IPP = PPI + PPPP	0	1000		BCG3468c
R690	trans-pentaprenyltranstransferase	Polyprenoids biosynthesis	Other	IPP + PPPP = HPPP + PPI	0	1000	2.5.1.33
R691	trans-hexaprenyltranstransferase	Polyprenoids biosynthesis	Other	HPPP + IPP = HEPPP + PPI	0	1000	2.5.1.30	BCG0607
R692	trans-hexaprenyltranstransferase	Polyprenoids biosynthesis	Other	HEPPP + IPP = OPP + PPI	0	1000	2.5.1.30
R693	trans-octaprenyltranstransferase	Polyprenoids biosynthesis	Other	IPP + OPP = NPP + PPI	0	1000	2.5.1.11
R694	Decaprenyl diphosphate synthase	Polyprenoids biosynthesis	Other	FPP + 7.0 IPP = DPP	0	1000	2.5.1.31	BCG2375c	Kaur et al., 2004
R695	phosphoribose:decaprenyl ribosyltransferase	synthesis of arabinogalactan (incomplete)	Cell wall synthesis	DPP + PRPP = DPPPR + PPI	0	1000		BCG3868c	Huang et al., 2005; Mikusova et al., 2005
R696	decaprenylphosphoryl-5-phosphoribose phosphatase	synthesis of arabinogalactan (incomplete)	Cell wall synthesis	DPPPR = DPPR + PI	0	1000			Huang et al., 2005; Mikusova et al., 2005
R697	decaprenylphosphoryl-beta-D-ribose epimerase	synthesis of arabinogalactan (incomplete)	Cell wall synthesis	DPPR = ARAFDPP	0	1000	1.-.-.-	BCG3852 AND BCG3853	Huang et al., 2005; Mikusova et al., 2005
R698	alanine racemase	synthesis of arabinogalactan (incomplete), 4.4 PEPTIDOGLYCAN PRECURSORS BIOSYNTHESIS (Ingraham et al., 1983), p.112, D-alanyl-D-alanine synthesis	Cell wall synthesis	ALA = DALA	-1000	1000	5.1.1.1	BCG3493c	Caceres et al., 1997; Garcia Pelayo et al., 2009
R699	D-alanine-D-alanine ligase	synthesis of arabinogalactan (incomplete), 4.4 PEPTIDOGLYCAN PRECURSORS BIOSYNTHESIS (Ingraham et al., 1983), p.112, D-alanyl-D-alanine synthesis	Cell wall synthesis	ATP + 2.0 DALA = ADP + ALAALA + PI	0	1000	6.3.2.4	BCG3002c	Caceres et al., 1997; Garcia Pelayo et al., 2010
R700	Unidentified transferase	synthesis of arabinogalactan (incomplete)	Cell wall synthesis	DPP + UDPNAG = NAGDPP + UMP	0	1000			Crick et al., 2001
R701	Rhamnosyl transferase wbbL, wbbL2	synthesis of arabinogalactan (incomplete)	Cell wall synthesis	DTDPRHAM + NAGDPP = DTDP + RHAMNAGDPP	0	1000	2.-.-.-	BCG3294c OR BCG1577	Crick et al., 2001; Ma et al., 2001
R702	bifunctional UDP-galactofuranosyl transferase glfT	synthesis of arabinogalactan (incomplete)	Cell wall synthesis	RHAMNAGDPP + 30.0 UDPGALF = GALACTANDPP + 30.0 UDP	-1000	1000	2.-.-.-	BCG3870c	Crick et al., 2001
R705	arabinosyl transferases aftA	synthesis of arabinogalactan (incomplete), ArabinofuranoseDPP Synthesis	Cell wall synthesis	ARAFDPP + GALACTANDPP = ARA[1]GALACTANDPP + DPP	-1000	1000	2.4.2.34	BCG3854	Berg et al., 2005; Alderwick et al., 2006
R706	arabinosyl transferases embA and embB	synthesis of arabinogalactan (incomplete), ArabinofuranoseDPP Synthesis	Cell wall synthesis	70.0 ARAFDPP + ARA[1]GALACTANDPP = ARABINOGALACTANDPP + 70.0 DPP	-1000	1000	2.4.2.34	BCG3856 AND BCG3857	Berg et al., 2005; Alderwick et al., 2006
R707	alpha-D-glucose-1-phosphate thymidylyl-transferase rmlA	synthesis of arabinogalactan (incomplete), dTDP-Rhamnose Synthesis	Cell wall synthesis	DTTP + G1P = DTDPGLC + PPI	0	1000	2.7.7.24	BCG0373
R708	dTDP-glucose-4,6-dehydratase rmlB/rmlB2/rmlB3/epiB	synthesis of arabinogalactan (incomplete), dTDP-Rhamnose Synthesis	Cell wall synthesis	DTDPGLC = DTDP4DH6DGLC	-1000	1000	4.2.1.46	BCG3529 OR BCG3692c OR BCG3533c OR BCG3846	Crick et al., 2001; Ma et al., 2001
R709	dTDP-4-dehydrorhamnose 3,5-epimerase rmlC	synthesis of arabinogalactan (incomplete), dTDP-Rhamnose Synthesis	Cell wall synthesis	DTDP4DH6DGLC = DTDP4DH6DMAN	0	1000	5.1.3.13	BCG3530
R710	WhiB-like regulatory protein rmlD	synthesis of arabinogalactan (incomplete), dTDP-Rhamnose Synthesis	Cell wall synthesis	DTDP4DH6DMAN + NADPH = DTDPRHAM + NADP	0	1000	1.1.1.133	BCG3295c	Crick et al., 2001; Ma et al., 2001
R711	UDP-galactopyranose mutase glf	synthesis of arabinogalactan (incomplete), UDP-Galactofuranose Synthesis	Cell wall synthesis	UDPGAL = UDPGALF	0	1000	5.4.99.9	BCG3871c	Nassau et al., 1996
R712	glutamine-fructose-6-phosphate transaminase	Peptidoglycan Synthesis, NAG and NAM biosynthesis	Cell wall synthesis	F6P + GLN = GA6P + GLU	-1000	1000	2.6.1.16	BCG3502c
R713	glutamate racemase, murI	Peptidoglycan Synthesis, NAG and NAM biosynthesis	Cell wall synthesis	GLU = DGLU	0	1000	5.1.1.3	BCG1400
R714	glucosamine-6-phosphate deaminase	Peptidoglycan Synthesis, NAG and NAM biosynthesis	Cell wall synthesis	GA6P = F6P + NH3	-1000	1000	3.5.99.6
R715	phosphoglucomutase	Peptidoglycan Synthesis, NAG and NAM biosynthesis	Cell wall synthesis	GA1P = GA6P	-1000	1000	5.4.2.2	BCG3093c
R716	glucosamine-1-phosphate N-acetyltransferase	Peptidoglycan Synthesis, NAG and NAM biosynthesis	Cell wall synthesis	ACCOA + GA1P = COA + NAGA1P	-1000	1000	2.3.1.157
R717	UDP-N-acetylglucosamine-pyrophosphorylase	Peptidoglycan Synthesis, NAG and NAM biosynthesis	Cell wall synthesis	NAGA1P + UTP = PPI + UDPNAG	0	1000	2.7.7.23	BCG1075c
R718	UDP-N-acetylglucosamine enolpyruvoyl transferase : murA	Peptidoglycan Synthesis, NAG and NAM biosynthesis	Cell wall synthesis	PEP + UDPNAG = UDPNAGPEE	-1000	1000	2.5.1.7	BCG1376
R719	UDP-N-acetylenolpyruvoylglucosamine reductase	Peptidoglycan Synthesis, NAG and NAM biosynthesis	Cell wall synthesis	NADPH + UDPNAGPEE = NADP + UDPNAM	0	1000	1.1.1.158	BCG0523
R722	UDP-N-acetylmuramic acid hydroxylase, namH	Peptidoglycan Synthesis, NAG and NAM biosynthesis	Cell wall synthesis	NADPH + UDPNAM = NADP + UDPNGM	0	1000		BCG3880	Raymond et al., 2005
R723	UDP-N-acetylmuramate-alanine ligase	Peptidoglycan Synthesis, NAG and NAM biosynthesis	Cell wall synthesis	ALA + ATP + 0.3 UDPNAM + 0.7 UDPNGM = ADP + PI + UDP[NAM:NGM]ALA	-1000	1000	6.3.2.8	BCG2169c	Mahapatra et al., 2005
R724	UDP-N-acetylmuramoylalanine D-glutamate ligase, murD	Peptidoglycan Synthesis, NAG and NAM biosynthesis	Cell wall synthesis	ATP + DGLU + UDP[NAM:NGM]ALA = ADP + PI + UDP[NAM:NGM]ALAGLU	0	1000	6.3.2.9	BCG2172c
R725	UDP-N-acetylmuramoylalanyl-D-glutamate-2,6-diaminopimelate ligase	Peptidoglycan Synthesis, NAG and NAM biosynthesis	Cell wall synthesis	ATP + MDAPIM + UDP[NAM:NGM]ALAGLU = ADP + PI + UDP[NAM:NGM]AGMDAPIM	0	1000	6.3.2.13	BCG2175c
R726	UDP-N-acetylmuramoylalanyl-D-glutamate-2,6-diaminopimelate-D-alanyl-D-alanyl ligase	Peptidoglycan Synthesis, NAG and NAM biosynthesis	Cell wall synthesis	ALAALA + ATP + UDP[NAM:NGM]AGMDAPIM = ADP + PI + UDP[NAM:NGM]AGMDAPIMAA	0	1000	6.3.2.15	BCG2174c
R727	Probable phospho-N-acetylmuramoyl-pentappeptidetransferase MurX (Lipid 1 formation)	Peptidoglycan Synthesis, NAG and NAM biosynthesis	Cell wall synthesis	DPP + UDP[NAM:NGM]AGMDAPIMAA = LIPID1 + UMP	-1000	1000	2.7.8.13	BCG2173c
R728	UDP-N-acetylglucosamine-N-acetylmuramyl(pentapeptide) phosphoryl-undecaprenyl-N-acetylglucoasmine transferase (Lipid 2 formation)	Peptidoglycan Synthesis, NAG and NAM biosynthesis	Cell wall synthesis	LIPID1 + UDPNAG = LIPID2 + UDP	0	1000	2.4.1.-	BCG2170c
R729		Peptidoglycan Synthesis, NAG and NAM biosynthesis	Cell wall synthesis	ATP + LIPID2 + NH3 = ADP + LIPID2-AMIDATED + PI	0	1000			Mahapatra et al., 2005; Kotani et al., 1970
R730		Peptidoglycan Synthesis, NAG and NAM biosynthesis	Cell wall synthesis	LIPID2-AMIDATED = DPP + PEPTIDOGLYCAN	0	1000
R731	unidentified enzymes(s)	Arabinogalactan_Petidoglycan Complex biosynthesis	Cell wall synthesis	ARABINOGALACTANDPP + 30.0 PEPTIDOGLYCAN = ARABINOGALACTAN_PEPTIDOGLYCAN + DPP	0	1000
R_PROT		Macromolecule biosynthesis	Amino acid metabolism	1.324 ALA + 0.696 ARG + 0.213 ASN + 0.537 ASP + 40.74 ATP + 0.094 CYS + 0.283 GLN + 0.429 GLU + 0.958 GLY + 0.208 HIS + 0.389 ILE + 0.899 LEU + 0.192 LYS + 0.173 MET + 0.26 PHE + 0.56 PRO + 0.541 SER + 0.556 THR + 0.132 TRP + 0.187 TYR + 0.832 VAL = PROTEIN	0	1000
R_RNA		Macromolecule biosynthesis	Nucleotide biosynthesis	1.98 ATP + 0.708 CTP + 1.13 GTP + 0.641 UTP = 1.25 ADP + 1.25 PI + 3.21 PPI + RNA	0	1000
R_DNA		Macromolecule biosynthesis	Nucleotide biosynthesis	4.44 ATP + 0.557 DATP + 1.061 DCTP + 1.061 DGTP + 0.557 DTTP = 4.44 ADP + DNA + 4.44 PI + 3.24 PPI	0	1000
R_SM_MOL	NOTE: It has been estimated that 7 to 64 µg of Fe/g of mycobacterial cell mass is required to support growth	Macromolecule biosynthesis	Other	0.012 ACP + 0.163 COA + 0.159 FAD + 0.001 FE2 + 0.001 FE3 + 0.001 FERI + 0.001 FERO + 0.274 FMN + 0.01 HEME-FE2 + 0.01 HEME-FE3 + 0.012 LIPO + 0.163 MAS + 0.012 MBT-HOLO + 0.146 MK + 0.01 MTR1P + 0.188 NAD + 0.168 NADP + 0.01 SPRMD = SMALLMOLECULES	0	1000			De Voss et al., 1999
R_PE	phosphatidylserine decarboxylase	Phospholipid synthesis, Synthesis of Phosphatidylethanolamine	Lipid biosynthesis	1.23 PS = 1.23 CO2 + PE	0	1000	4.1.1.65	BCG0476c
R_TAG	triacylglycerol synthase	triglyceride synthesis	Lipid biosynthesis	0.11 9-HEXADECENOYL-COA + 0.11 9-OCTADECENOYL-COA + 1.16 DAG + 0.11 EICOSANOYL-COA + 0.11 HEXACOSANOYL-COA + 0.22 HEXADECANOYL-COA + 0.11 NONADECANOYL-COA + 0.11 OCTADECANOYL-COA + 0.11 PENTADECANOYL-COA + 0.11 TETRACOSANOYL-COA = 1.1 COA + 1.1 PI + TAGbio	0	1000	2.3.1.75	BCG3153c OR BCG3794c OR BCG3263c OR BCG3113 OR BCG1801 OR BCG2300 OR BCG0258 OR BCG3799c OR BCG3112 OR BCG3443 OR BCG3544c OR BCG1486 OR BCG0947 OR BCG2502c	Daniel et al., 2004, Sirokova et al., 2006
R_PIMS	artificial reaction	Phosphatidylinositol mannoside (PIM) synthesis	Lipid biosynthesis	0.082 AC2PIM1 + 0.082 AC2PIM2 + 0.082 AC3PIM5 + 0.082 AC4PIM6 + 0.082 AC4PIM7 = PIMS	0	1000
R_LAM	arabinosyl transferases embC	Macromolecule biosynthesis	Lipid biosynthesis	4.5 ARAFDPP + 0.064 LM = 4.5 DPP + LAM	0	1000	2.4.2.34	BCG3855	Berg et al., 2005; Alderwick et al., 2006; Prinzis et al., 1993
R_MAPC	mycoyltransferase Antigen-85 complex (FbpA, FbpB, FbpC)	MAPC biosynthesis	Other	0.008 ARABINOGALACTAN_PEPTIDOGLYCAN + 0.238 TREHALOSEMONOMYCOLATE = MAPC + 0.238 TRE	0	1000		BCG3866c AND BCG1923c AND BCG0163c	Crick et al., 2001
R_P-L-GLX	secreted glutamine synthetase glnA1 + unknown enzymes (possibly amino acid ligases - see	poly-L-glutamate/glutamine synthesis (cell wall)	Amino acid metabolism	3.4 GLN + 3.4 GLU = P-L-GLX	0	1000	6.3.1.2	BCG2237	Harth & Horwitz, 1999; Harth et al., 2000
R_CL	cardiolipin synthase	Phospholipid synthesis, synthesis of cardiolipin	Lipid biosynthesis	0.647 CDPDG + 0.647 PG = CL + 0.647 CMP	0	1000	2.7.8.-	BCG1857
R_LM	alpha-mannosyltransferase	Lipoarabinomannan (LAM) & Lipomannan (LM) synthesis	Lipid biosynthesis	0.2 AC3PIM2 + 3.6 PPM = 3.6 DPP + LM	0	1000	2.4.1.-
R_TDM	mycoyltransferase Antigen-85 complex (FbpA, FbpB, FbpC)	lipid biosynthesis, Synthesis of mycolic acids, MYCOLIC ACID CONDENSATION	Lipid biosynthesis	0.522 TREHALOSEMONOMYCOLATE(CY) = 0.522 TRE + TREHALOSEDIMYCOLATE	0	1000	2.3.1.-	BCG3866c AND BCG1923c AND BCG0163c	Takayama et al., 2005; Belisle et al., 1997; Puech et al, 2000
R_TMM	ABC transporters	lipid biosynthesis, Synthesis of mycolic acids, MYCOLIC ACID CONDENSATION	Lipid biosynthesis	0.48 ATP + 0.48 TREHALOSEMONOMYCOLATE(CY) = 0.48 ADP + 0.48 PI + TREHALOSEMONOMYCOLATE	0	1000		( BCG1332c AND BCG1331c ) OR ( BCG1410 AND BCG1411 ) OR BCG0231 OR BCG1854c OR BCG1786 ( BCG1725c AND BCG1724c )	Takayama et al., 2005; Fujita et al., 2005
R_DAT	unidentified acyl transferase	synthesis of mycolipanoic, mycolipenic (phthienoic), mycolipodienoic acid and polyacyl trehalose	Lipid biosynthesis	1.38 MYCOLIPENOYL-ACP + 0.69 TRE6P = 1.38 ACP + DIACYLTREHALOSE	0	1000
R_PAT	unidentified acyl transferase	synthesis of mycolipanoic, mycolipenic (phthienoic), mycolipodienoic acid and polyacyl trehalose	Lipid biosynthesis	0.334 MYCOLIPANOIC-ACP + 0.668 MYCOLIPDIENOYL-ACP + 0.668 MYCOLIPENOYL-ACP + 0.334 TRE6P = 1.67 ACP + POLYACYLTREHALOSE	0	1000
R_MPD		synthesis of mannosyl beta-1-phosphodolichol (MPD)	Lipid biosynthesis	1.01 GDPMAN + 1.01 PHOSPHO-PENTA-METHYL-TRICONTANOYL-COA = 1.01 COA + 1.01 GDP + MPD	0	1000			Matsunaga et al., 2004
R_DIM	RND permease, mmpL7 AND drrABC transporter	Synthesis of Phthiocerol and Phenolphthiocerol, phenolphthiocerol dimycocerosate (PDIM) synthesis	Lipid biosynthesis	0.436 DIM-CYTO = DIM	0	1000		BCG2964 AND BCG2958 AND BCG2959 AND BCG2960	Jain et al., 2005; Camacho et al., 2001
R_GLUCAN			Other	5.5 GLC = GLUCAN	0	1000
R_BIOMASS - in vitro			Other	47.0 ATP + 0.022 DNA + 0.008 LAM + 0.234 MAPC + 0.17 P_L_GLX + 0.01 PE + 0.09 PIMS + 0.214 PROTEIN + 0.036 RNA + 0.05 SMALLMOLECULES + 0.02 TAGbio + 0.01 DPP = 47.0 ADP + BIOMASS + 47.0 PI	0	1000
R_BIOMASS - fast growth			Other	0.214 PROTEIN + 0.036 RNA + 0.022 DNA + 0.050 SMALLMOLECULES + 0.009 PE + 0.016 TAGbio + 0.073 PIMS + 0.006 LAM + 0.188 MAPC + 0.041 P_L_GLX + 0.012 CL + 0.053 LM + 0.012 TREHALOSEDIMYCOLATE + 0.006 TREHALOSEMONOMYCOLATE + 0.004 POLYACYLTREHALOSE + 0.002 DIACYLTREHALOSE + 0.0001 MPD + 0.002 DIM + 0.031 MYCOSIDE_B + 0.1 GLUCAN + 47 ATP = 1 BIOMASS + 47 ADP + 47 PI	0	1000
R_BIOMASS - slow growth			Other	0.229 PROTEIN + 0.013 RNA + 0.032 DNA + 0.038 SMALLMOLECULES + 0.007 PE + 0.012 TAGbio + 0.057 PIMS + 0.005 LAM + 0.145 MAPC + 0.041 P_L_GLX + 0.009 CL + 0.041 LM + 0.009 TREHALOSEDIMYCOLATE + 0.004 TREHALOSEMONOMYCOLATE + 0.003 POLYACYLTREHALOSE + 0.002 DIACYLTREHALOSE + 0.0001 MPD + 0.002 DIM + 0.024 MYCOSIDE_B + 0.1 GLUCAN + 47 ATP = 1 BIOMASS + 47 ADP + 47 PI	0	1000
R_BXT			Other	BIOMASS = BIOMASS_xt	0	1000
R800	ammonia transport via diffusion	Transport reactions, Free diffusion	Transport reaction	NH3_xt = NH3	-1000	1000
R803	passive diffucion of nitrite out of the cell	Transport reactions, Proton-linked active transport	Transport reaction	NO2_xt = NO2	-1000	1000
R804	oxygen transport via diffusion	Transport reactions, Free diffusion	Transport reaction	O2_xt = O2	-1000	1000			Sohaskey, 2005
R805	CO2 transport via diffusion	Transport reactions, Free diffusion	Transport reaction	CO2_xt = CO2	-1000	1000
R806	formate transport via diffusion	Transport reactions, Free diffusion	Transport reaction	FOR_xt = FOR	-1	1
R807	glycolate transport via diffusion	Transport reactions, Free diffusion	Transport reaction	GLYCOLATE_xt = GLYCOLATE	-1	1
R808	acetate transport via diffusion	Transport reactions, Facilitated diffusion	Transport reaction	AC_xt = AC	0	1
R809	acetaldehyde transport via facilitated diffusion	Transport reactions, Facilitated diffusion	Transport reaction	ACAL_xt = ACAL	-1	1
R810	anthranilate transport via facilitated diffusion	Transport reactions, Facilitated diffusion	Transport reaction	AN_xt = AN	-1	1
R811	citrulline transport via facilitated diffusion	Transport reactions, Facilitated diffusion	Transport reaction	CITR_xt = CITR	-1	1
R812	glycerol transport via channel/putative glycerol uptake facilitator protein	Transport reactions, Facilitated diffusion	Transport reaction	GL_xt = GL	0	1
R814	guanine transport via facilitated diffusion	Transport reactions, Facilitated diffusion	Transport reaction	GN_xt = GN	-1	1
R815	hypoxanthine transport via facilitated diffusion	Transport reactions, Facilitated diffusion	Transport reaction	HYXN_xt = HYXN	-1	1
R816	nicotinic acid transport via facilitated diffusion	Transport reactions, Facilitated diffusion	Transport reaction	NAC_xt = NAC	-1	1
R817	glyceraldehyde transport via facilitated diffusion	Transport reactions, Facilitated diffusion	Transport reaction	T3_xt = T3	-1	1
R818	urea transport via facilitated diffusion	Transport reactions, Facilitated diffusion	Transport reaction	UREA_xt = UREA	-1	1
R819	xanthine transport via facilitated diffusion	Transport reactions, Facilitated diffusion	Transport reaction	XAN_xt = XAN	-1	1
R820	L-alanine transport via ABC system	Transport reactions, Osmotic shock-sensitive active transport (ABC system)	Transport reaction	ALA_xt + ATP = ADP + ALA	0	1
R821	L-arginine transport via ABC system	Transport reactions, Osmotic shock-sensitive active transport (ABC system)	Transport reaction	ARG_xt + ATP = ADP + ARG + PI	0	1
R822	L-asparagine transport via ABC system/putative L-asparagine permease	Transport reactions, Osmotic shock-sensitive active transport (ABC system)	Transport reaction	ASN_xt + ATP = ADP + ASN + PI	0	1
R823	L-aspartate transport via ABC system	Transport reactions, Osmotic shock-sensitive active transport (ABC system)	Transport reaction	ASP_xt + ATP = ADP + ASP + PI	0	1		BCG2144
R824	Sucrose transport via ABC system/putative cellobiose transport permease	Transport reactions, Osmotic shock-sensitive active transport (ABC system)	Transport reaction	ATP + SUC_xt = ADP + PI + SUC	0	1
R825	cellobiose transport via ABC system/putative cellobiose transport permease	Transport reactions, Osmotic shock-sensitive active transport (ABC system)	Transport reaction	ATP + CELB_xt = ADP + CELB + PI	0	1
R826	L-cysteine transport via ABC system	Transport reactions, Osmotic shock-sensitive active transport (ABC system)	Transport reaction	ATP + CYS_xt = ADP + CYS + PI	0	1
R827	2,6-diaminopimelic acid transport via ABC system	Transport reactions, Osmotic shock-sensitive active transport (ABC system)	Transport reaction	ATP + DAPIM_xt = ADP + DAPIM + PI	0	1
R828	D-glutamate transport via ABC system	Transport reactions, Osmotic shock-sensitive active transport (ABC system)	Transport reaction	ATP + DGLU_xt = ADP + DGLU + PI	0	1
R829	L-glutamine binding (glnH) and transport via ABC system (glnQ)	Transport reactions, Osmotic shock-sensitive active transport (ABC system)	Transport reaction	ATP + GLN_xt = ADP + GLN + PI	0	1		BCG0450c AND BCG2587
R830	glutamate transport via ABC system	Transport reactions, Osmotic shock-sensitive active transport (ABC system)	Transport reaction	ATP + GLU_xt = ADP + GLU + PI	0	1
R831	L-histidine transport via ABC system	Transport reactions, Osmotic shock-sensitive active transport (ABC system)	Transport reaction	ATP + HIS_xt = ADP + HIS + PI	0	1		BCG0450c
R832	L-isoleucine transport via ABC system	Transport reactions, Osmotic shock-sensitive active transport (ABC system)	Transport reaction	ATP + ILE_xt = ADP + ILE + PI	0	1
R833	L-leucine transport via ABC system	Transport reactions, Osmotic shock-sensitive active transport (ABC system)	Transport reaction	ATP + LEU_xt = ADP + LEU + PI	0	1
R834	L-lysine transport via ABC system	Transport reactions, Osmotic shock-sensitive active transport (ABC system)	Transport reaction	ATP + LYS_xt = ADP + LYS + PI	0	1
R835	L-methionine transport via ABC system	Transport reactions, Osmotic shock-sensitive active transport (ABC system)	Transport reaction	ATP + MET_xt = ADP + MET + PI	0	1
R836	maltose transport via ABC system	Transport reactions, Osmotic shock-sensitive active transport (ABC system)	Transport reaction	ATP + MLT_xt = ADP + MLT + PI	0	1
R837	ornithine transport via ABC system	Transport reactions, Osmotic shock-sensitive active transport (ABC system)	Transport reaction	1 ORNxt + 1 ATP = 1 ORN + 1 ADP + 1 PI	0	1
R839	L-proline transport via ATPase	Transport reactions, Proton-linked active transport	Transport reaction	PRO_xt + ATP = PRO + ADP + PI	0	1
R840	D-ribose transport via ABC system	Transport reactions, Osmotic shock-sensitive active transport (ABC system)	Transport reaction	ATP + RIB_xt = ADP + PI + RIB	0	1
R841	sulfate transport via ABC system cysTWA and sulfate-binding lipoprotein, subI	Transport reactions, Osmotic shock-sensitive active transport (ABC system)	Transport reaction	ATP + SLF_xt = ADP + PI + SLF	0	1000		BCG2412c AND BCG2413 AND BCG2414 AND BCG2415	Wooff et al., 2002
R842	L-threonine transport via ABC system	Transport reactions, Osmotic shock-sensitive active transport (ABC system)	Transport reaction	ATP + THR_xt = ADP + PI + THR	0	1
R843	L-valine transport via ABC system	Transport reactions, Osmotic shock-sensitive active transport (ABC system)	Transport reaction	ATP + VAL_xt = ADP + PI + VAL	0	1
R844	acetate transport via proton symport	Transport reactions, Proton-linked active transport	Transport reaction	AC_xt + H = AC	0	1
R845	adenine transport via proton symport	Transport reactions, Proton-linked active transport	Transport reaction	AD_xt + H = AD	0	1
R846	adenosine transport via proton symport	Transport reactions, Proton-linked active transport	Transport reaction	ADN_xt + H = ADN	0	1
R847	2-oxoglutarate transport via proton symport	Transport reactions, Proton-linked active transport	Transport reaction	AKG_xt + H = AKG	0	1
R848	L-aspartate transport in via proton symport	Transport reactions, Proton-linked active transport	Transport reaction	ASP_xt + H = ASP	0	1
R849	L-aspartate transport via proton symport (2 H)	Transport reactions, Proton-linked active transport	Transport reaction	ASP_xt + 2.0 H = ASP	0	1
R850	L-asparate transport via proton symport (3 H)	Transport reactions, Proton-linked active transport	Transport reaction	ASP_xt + 3.0 H = ASP	0	1
R851	citrate transport via protone symport	Transport reactions, Proton-linked active transport	Transport reaction	CIT_xt + 3.0 H = CIT	0	1
R852	deoxyadenosine transport via proton symport	Transport reactions, Proton-linked active transport	Transport reaction	DA_xt + H = DA	0	1
R853	D-alanine transport via proton symport	Transport reactions, Proton-linked active transport	Transport reaction	DALA_xt + H = DALA	0	1
R854	deoxycytidine transport via proton symport	Transport reactions, Proton-linked active transport	Transport reaction	DC_xt + H = DC	0	1
R855	deoxyinosine transport via proton symport	Transport reactions, Proton-linked active transport	Transport reaction	DIN_xt + H = DIN	0	1
R856	thymidine transport via proton symport	Transport reactions, Proton-linked active transport	Transport reaction	DT_xt + H = DT	0	1
R857	deoxyuridine transport via proton symport	Transport reactions, Proton-linked active transport	Transport reaction	DU_xt + H = DU	0	1
R858	ethanol transport via proton symport	Transport reactions, Proton-linked active transport	Transport reaction	ETH_xt + H = ETH	0	1
R859	fumarate transport via proton symport (2 H)	Transport reactions, Proton-linked active transport	Transport reaction	FUM_xt + 2.0 H = FUM	0	1
R860	fumarate transport via proton symport (3 H)	Transport reactions, Proton-linked active transport	Transport reaction	FUM_xt + 3.0 H = FUM	0	1
R861	4-aminobutyrate transport via proton symport	Transport reactions, Proton-linked active transport	Transport reaction	GABA_xt + H = GABA	0	1
R862	D-galactose transport in via proton symport	Transport reactions, Proton-linked active transport	Transport reaction	GLAC_xt + H = GLAC	0	1
R863	D-glucose uptake via proton symport	Transport reactions, Proton-linked active transport	Transport reaction	GLC_xt + H = GLC	0	1
R864	L-glutamate efflux via proton symport	Transport reactions, Proton-linked active transport	Transport reaction	GLU_xt + H = GLU	0	1
R865	D-gluconate transport via proton symport/putative gluconate permease	Transport reactions, Proton-linked active transport	Transport reaction	GLUC_xt + H = GLUC	0	1
R866	glycine transport via proton symport	Transport reactions, Proton-linked active transport	Transport reaction	GLY_xt + H = GLY	0	1
R867	guanosine transport via proton symport	Transport reactions, Proton-linked active transport	Transport reaction	GSN_xt + H = GSN	0	1
R868	L-histidine transport via proton symport	Transport reactions, Proton-linked active transport	Transport reaction	H + HIS_xt = HIS	0	1
R869	L-histidine transport via proton symport	Transport reactions, Proton-linked active transport	Transport reaction	HIS = H + HIS_xt	0	1
R870	L-isoleucine transport via proton symport	Transport reactions, Proton-linked active transport	Transport reaction	H + ILE_xt = ILE	0	1
R871	L-isoleucine transport via proton symport	Transport reactions, Proton-linked active transport	Transport reaction	ILE = H + ILE_xt	0	1
R872	inosine transport via proton symport	Transport reactions, Proton-linked active transport	Transport reaction	H + INS_xt = INS	0	1
R873	D-lactate transport via proton symport	Transport reactions, Proton-linked active transport	Transport reaction	H + LAC_xt = LAC	0	1
R874	L-leucine transport via proton symport	Transport reactions, Proton-linked active transport	Transport reaction	H + LEU_xt = LEU	0	1
R875	L-leucine transport via proton symport	Transport reactions, Proton-linked active transport	Transport reaction	LEU = H + LEU_xt	0	1
R876	L-lactate transport via proton symport/putative L-lactate permease	Transport reactions, Proton-linked active transport	Transport reaction	H + LLAC_xt = LLAC	0	1
R877	L-lysine reversible transport via proton symport	Transport reactions, Proton-linked active transport	Transport reaction	H + LYS_xt = LYS	0	1
R878	L-lysine reversible transport via proton symport	Transport reactions, Proton-linked active transport	Transport reaction	LYS = H + LYS_xt	0	1
R879	malate transport via proton symport (2 H)	Transport reactions, Proton-linked active transport	Transport reaction	2.0 H + MAL_xt = MAL	0	1
R880	malate transport via proton symport (3 H)	Transport reactions, Proton-linked active transport	Transport reaction	3.0 H + MAL_xt = MAL	0	1
R881	L-phenylalanine transport via proton symport	Transport reactions, Proton-linked active transport	Transport reaction	H + PHE_xt = PHE	0	1
R882	phosphate reversible transport via symport/ phosphate transport protein	Transport reactions, Proton-linked active transport	Transport reaction	H + PI_xt = PI	0	1
R883	L-proline transport via proton symport	Transport reactions, Proton-linked active transport	Transport reaction	H + PRO_xt = PRO	0	1		BCG2296
R884	L-proline transport via proton symport	Transport reactions, Proton-linked active transport	Transport reaction	PRO = H + PRO_xt	0	1
R885	pyruvate transport via proton symport	Transport reactions, Proton-linked active transport	Transport reaction	H + PYR_xt = PYR	0	1
R886	L-serine transport via proton symport	Transport reactions, Proton-linked active transport	Transport reaction	H + SER_xt = SER	0	1
R887	L-serine transport via proton symport	Transport reactions, Proton-linked active transport	Transport reaction	SER = H + SER_xt	0	1
R888	succinate transport via proton symport (2 H)	Transport reactions, Proton-linked active transport	Transport reaction	2.0 H + SUCC_xt = SUCC	0	1
R889	succinate transport via proton symport (3 H)	Transport reactions, Proton-linked active transport	Transport reaction	3.0 H + SUCC_xt = SUCC	0	1
R890	succinate efflux via proton symport	Transport reactions, Proton-linked active transport	Transport reaction	SUCC = H + SUCC_xt	0	1
R891	L-threonine transport via proton symport	Transport reactions, Proton-linked active transport	Transport reaction	H + THR_xt = THR	0	1
R892	L-threonine transport via proton symport	Transport reactions, Proton-linked active transport	Transport reaction	THR = H + THR_xt	0	1
R893	L-tryptophan transport via proton symport	Transport reactions, Proton-linked active transport	Transport reaction	H + TRP_xt = TRP	0	1
R894	L-tyrosine transport via proton symport	Transport reactions, Proton-linked active transport	Transport reaction	H + TYR_xt = TYR	0	1
R895	uracil transport via proton symport	Transport reactions, Proton-linked active transport	Transport reaction	H + URA_xt = URA	0	1
R896	uridine transport via proton symport	Transport reactions, Proton-linked active transport	Transport reaction	H + URI_xt = URI	0	1
R897	L-valine transport via proton symport	Transport reactions, Proton-linked active transport	Transport reaction	H + VAL_xt = VAL	0	1
R898	L-valine transport via proton symport	Transport reactions, Proton-linked active transport	Transport reaction	VAL = H + VAL_xt	0	1
R899	fructose transport via PEP:PTS	Transport reactions, Other transport, PTS:PEP transport system	Transport reaction	FRU_xt + PEP = F6P + PYR	0	1
R900	fructose transport via PEP:PTS	Transport reactions, Other transport, PTS:PEP transport system	Transport reaction	FRU_xt + PEP = F1P + PYR	0	1
R901	D-mannose transport via PEP:PTS	Transport reactions, Other transport, PTS:PEP transport system	Transport reaction	MAN_xt + PEP = MAN6P + PYR	0	1
R902	trehalose transport via PEP:PTS	Transport reactions, Other transport, PTS:PEP transport system	Transport reaction	PEP + TRE_xt = PYR + TRE6P	0	1	2.7.1.69
R903	lysine/cadaverine antiporter	Transport reactions, Other transport, Antiporters	Transport reaction	CADA + H + LYS_xt = CADA_xt + LYS	0	1	2.7.1.69
R904	citrate transport via succinate antiport	Transport reactions, Other transport, Antiporters	Transport reaction	CIT_xt + SUCC = CIT + SUCC_xt	0	1	2.7.1.69
R905	succinate/fumarate antiporter	Transport reactions, Other transport, Antiporters	Transport reaction	FUM_xt + SUCC = FUM + SUCC_xt	0	1
R907	fatty acid transport protein (FATP)	Transport reactions, Fatty Acid transport	Transport reaction	PROPANOATE_xt = PROPANOATE	0	1
R908	fatty acid transport protein (FATP)	Transport reactions, Fatty Acid transport	Transport reaction	HEXANOATE_xt = HEXANOATE	0	1
R909	fatty acid transport protein (FATP)	Transport reactions, Fatty Acid transport	Transport reaction	HEXACOSANOATE_xt = HEXACOSANOATE	0	1
R910	fatty acid transport protein (FATP)	Transport reactions, Fatty Acid transport	Transport reaction	TETRACOSANOATE_xt = TETRACOSANOATE	0	1
R911	fatty acid transport protein (FATP)	Transport reactions, Fatty Acid transport	Transport reaction	TETRADECANOATE_xt = TETRADECANOATE	0	1
R912	fatty acid transport protein (FATP)	Transport reactions, Fatty Acid transport	Transport reaction	EICOSANOATE_xt = EICOSANOATE	0	1
R913	fatty acid transport protein (FATP)	Transport reactions, Fatty Acid transport	Transport reaction	PENTADECANOATE_xt = PENTADECANOATE	0	1
R914	fatty acid transport protein (FATP)	Transport reactions, Fatty Acid transport	Transport reaction	HEPTADECANOATE_xt = HEPTADECANOATE	0	1
R915	fatty acid transport protein (FATP)	Transport reactions, Fatty Acid transport	Transport reaction	NONADECANOATE_xt = NONADECANOATE	0	1
R916	fatty acid transport protein (FATP)	Transport reactions, Fatty Acid transport	Transport reaction	HEXADECANOATE_xt = HEXADECANOATE	0	1			Hirsch et al., 1998
R917	fatty acid transport protein (FATP)	Transport reactions, Fatty Acid transport	Transport reaction	9-HEXADECENOATE_xt = 9-HEXADECENOATE	0	1
R918	fatty acid transport protein (FATP)	Transport reactions, Fatty Acid transport	Transport reaction	9-OCTADECENOATE_xt = 9-OCTADECENOATE	0	1
R919	fatty acid transport protein (FATP)	Transport reactions, Fatty Acid transport	Transport reaction	PENTADECANOATE_xt = PENTADECANOATE	0	1
R920	fatty acid transport protein (FATP)	Transport reactions, Fatty Acid transport	Transport reaction	DODECANOATE_xt = DODECANOATE	0	1
R921	TAG transporter	Transport reactions, Fatty Acid transport	Transport reaction	TAG_xt = TAGcat	0	1
R922	host lipid transport	Transport reactions, Fatty Acid transport	Transport reaction	PHOSPHATIDYLCHOLINE_xt = PHOSPHATIDYLCHOLINE	0	1
R923	mycobactin-mediated iron uptake	Transport reactions, cofactor transport, Iron	Transport reaction	ATP + FE3_xt + 0.001 MBTSEC + 0.001 MBTWALL = ADP + FE3 + PI	0	1000
R924	iron uptake via citrate	Transport reactions, cofactor transport, Iron	Transport reaction	CIT_xt + FE3_xt = CIT + FE3	0	1000
R925	biotin transport	Transport reactions, cofactor transport, Biotin	Transport reaction	BIOTIN_xt = BIOTIN	0	1000
R926	Cobalt transport	Transport reactions, cofactor transport, Cobalt	Transport reaction	CO-II_xt = CO-II	0	1000
R927	Molybdenum transport	Transport reactions, cofactor transport, Molybdenum	Transport reaction	MO2_xt = MO2	0	1000
R928	secreted protease	Transport reactions, secreted permease	Transport reaction	BSA = 0.05 ALA_xt + 0.05 ARG_xt + 0.05 ASN_xt + 0.05 ASP_xt + 0.05 CYS_xt + 0.05 GLN_xt + 0.05 GLU_xt + 0.05 GLY_xt + 0.05 HIS_xt + 0.05 ILE_xt + 0.05 LEU_xt + 0.05 LYS_xt + 0.05 MET_xt + 0.05 PHE_xt + 0.05 PRO_xt + 0.05 SER_xt + 0.05 THR_xt + 0.05 TRP_xt + 0.05 TYR_xt + 0.05 VAL_xt	-1	1
R929	Electrophile x transport	Transport reactions, electrophile x	Transport reaction	ELECTROPHILE-X_xt = ELECTROPHILE-X	-1	1
R930	H2X transport	Transport reactions, H2X	Transport reaction	H2X_xt = H2X	-1	1
R931	N acetyl S conjugate	Transport reactions, N acetyl S conjugate	Transport reaction	N-ACETYL-S-CONJUGATE_xt = N-ACETYL-S-CONJUGATE	-1	1
R932	cholesterol uptake (mce4 locus and supAB and mceG)	Transport reactions, cholesterol	Transport reaction	CHOLESTEROLxt = CHOLESTEROL	0	1		BCG3558c AND BCG3559c AND BCG3560c AND BCG3561c AND BCG3562c AND BCG3563c AND BCG3564c AND BCG3565c AND BCG0704
R933	3-beta-hydroxysteroid dehydrogenase, hsd	cholesterol degradation	Other	CHOLESTEROL = 4ADSD	0	1000		BCG1166c
R934	3-ketosteroid-delta-1-dehydrogenase, kstD	cholesterol degradation	Other	4ADSD = ADD	0	1000		BCG3601
R935	KSH, 3-ketosteroid 9a-hydroxylase comprised of KshA (oxygenase) and KshB (oxygenase-reductase)	cholesterol degradation	Other	ADD = 9OHADD	0	1000		BCG3590 AND BCG3636 AND BCG3637
R936	non-enzymatic	cholesterol degradation	Other	9OHADD = 3HSA	0	1000
R937	oxygenase of 3-HSA 4-hydroxylase hsaA, reductase of 3-HSA 4-hydroxylase, hsaB	cholesterol degradation	Other	3HSA = 34DHSA	0	1000		BCG3635c AND BCG3632c
R938	3,4-DHSA dioxygenase, hsaC	cholesterol degradation	Other	34DHSA = 49DHSA	0	1000		BCG3633c
R939	MCP hydrolase, hsaD	cholesterol degradation	Other	49DHSA = DOHNAA	0	1000		BCG3634c
R940	degradation of C and D rings - precise pathway unclear	cholesterol degradation	Other	DOHNAA + 3 COA = 4ANDROSTENEDIONE + 2 PROPIONYLCOA + ACCOA	0	1000		BCG3566c AND BCG3602 AND BCG3568 AND BCG3569 AND BCG3570 AND BCG3578c AND BCG3579 AND BCG3586 AND BCG3587
R941	degradation of 4-androstene-3,17-dione - precise pathway unclear	cholesterol degradation	Other	4ANDROSTENEDIONE + 3 COA = 3 PROPIONYLCOA + PYR	0	1000		BCG3634c AND BCG3598c AND BCG3599c AND BCG3600c

## Sheet: Metabolite names
Genome scale metabolic network - metabolite names
(n)POLYP	(polyphosphate)(n)
(n_1)POLYP	(polyphosphate)(n-1)
1_AMINO_PROPAN_2_OL	1-amino-propan-2-ol
13PDG	1,3-diphosphateglycerate
2_PHOSPHO_L_LACTATE	2-phospho-L-lactate
2A3KB	2-amino-3-oxobutanoate
2MBECOA	2-methylbut-2-enoyl-CoA (tiglyl-CoA, 2-methylcrotonoyl-CoA)
2MBUTCOA	S-2-methyl-butyryl-CoA
2MBUTLIPO	enzyme_N6-(S-[2-methylpropanoyl]dihydrolipoyl)lysine
2METHYLCISACONITATE	2-methyl-cis-aconitate
2METHYLCITRATE	2-methylcitrate
2PCDPMDE	2-phospho-4-(cytidine_5'-diphospho)-2-C-methyl-D-erythritol
2PG	2-phosphoglycerate
34DHSA	3,4_dihydroxy_9,10_seco_nandrost_1,3,5(10)_triene_9,17_dione
3DDAH7P	3-deoxy-D-arabino-heptulosonate-7-phosphate
3HSA	3_hydroxy_9,10_seconandrost_1,3,5(10)_triene_9,17_dione
3MBECOA	3-methylbut-2-enoyl-CoA (3-methylcrotonyl-CoA)
3MBUTCOA	S-3-methyl-butyryl-CoA
3MBUTLIPO	enzyme_N6-(S-[3-methylbutanoyl]dihydrolipoyl)lysine
3PG	3-phosphoglycerate
3PSER	3-phospho-serine
3PSME	5-enolpyruvyl-shikimate-3-phosphate
49DHSA	4,5–9,10_diseco_3_hydroxy_5,9,17_trioxoandrosta_1(10),2_diene_4_oic acid
4ADSD	4_androstene_3,17_dione
4ANDROSTENEDIONE	4 androstenedione
4HPP	p-hydroxyphenylpyruvate
4PPNCYS	R-4'-phosphopantothenoyl-L-cysteine
4PPNTE	pantetheine_4'-phosphate
4PPNTO	D-4'-phosphopantothenate
5_AMINO_LEVULINATE	5-amino-levulinate
5MTA	5'-methylthioadenosine
7_8_DIAMINONONANOATE	7,8-Diaminononanoate
8_AMINO7_OXONONANOATE	8-amino-7-oxononanoate
9_HEXADECENOATE	9-hexadecenoate
9_HEXADECENOATE_xt	external 9-hexadecenoate
9_HEXADECENOYL_ACP	9-hexadecenoyl-ACP
9_HEXADECENOYL_COA	9-hexadecenoyl-CoA
9_OCTADECENOATE	9-octadecenoate
9_OCTADECENOATE_xt	external 9-octadecenoate
9_OCTADECENOYL_ACP	9-octadecenoyl-ACP
9_OCTADECENOYL_COA	9-octadecenoyl-CoA
9OHADD	9α_hydroxy_1,4_androstadiene_3,17_dione;
A160GL3P	A160GL3P
A6RP	5-amino-6-(5'-phosphoribosylamino)uracil
A6RP5P	5-amino-6-(5'-phosphoribitylamino)uracil
A6RP5P2	5-amino-6-(5'-phosphoribosylamino)uracil
AACCOA	acetoacetyl-CoA
ABUT	2-aceto-2-hydroxy-butyrate
AC	acetate
AC_xt	external acetate
AC1PIM1	acyl phosphatidylinositol mannoside
AC1PIM2	acyl phosphatidylinositol mannoside di_mannose
AC1PIM3	di_acyl phosphatidylinositol mannoside di_mannose
AC2PIM1	tri_acyl phosphatidylinositol mannoside di_mannose
AC2PIM2	di-acyl phosphatidylinositol mannoside di-mannose
AC2PIM3	di-acyl phosphatidylinositol mannoside tri-mannose
AC3PIM1	tri-acyl phosphatidylinositol mannoside
AC3PIM2	tri-acyl phosphatidylinositol di-mannose
AC3PIM3	tri-acyl phosphatidylinositol tri-mannose
AC3PIM4	tri-acyl phosphatidylinositol 4-mannose
AC3PIM5	tri-acyl phosphatidylinositol 5-mannose
AC4PIM1	4-acyl phosphatidylinositol mannoside
AC4PIM2	tri-acyl phosphatidylinositol di-mannose
AC4PIM3	tri-acyl phosphatidylinositol tri-mannose
AC4PIM5	tri-acyl phosphatidylinositol 5-mannose
AC4PIM6	tri-acyl phosphatidylinositol 6-mannose
AC4PIM7	tri-acyl phosphatidylinositol 7-mannose
ACACP	acetyl-ACP
ACAL	acetaldehyde
ACAL_xt	external acetaldehyde
ACCOA	acetyl-CoA
ACETYLP	acetylphosphate
ACLAC	2-acetolactate
ACP	acyl-carrier-protein
ACRCOA	acrylyl-CoA
ACTAC	acetoacetate
ACYL_MAS	acyl-mas
ACYL_TRE_S_COA	acyl-tre-s-coa
AD	adenine
AD_xt	external adenine
ADCHOR	4-amino-4-deoxychorismate
ADD	1,4_androstadiene_3,17_dione
ADENOSYL_COBRATE	adenosyl-cobyrate
ADENOSYL_COBRINICACID_A_C_DIAMIDE	adenosyl-cobyrinic acid a,c-diamide
ADENOSYLCOBINAMIDE	adenosylcobinamide
ADENOSYLCOBINAMIDE_GDP	adenosylcobinamide-GDP
ADENOSYLCOBINIMIDE_P	adenosylcobinamide-P
ADLIPO	enzyme_N6-(S-acetyldihydrolipoyl)lysine
ADN	adenosine
ADN_xt	external adenosine
ADOCBL	adenosylcobalamin
ADP	adenosine-diphosphate
AGL3P	1-acyl-sn-glycerol-3P
AHHMD	2-amino-4-hydroxy-6-hydroxymethyl-7,8-dihydropteridine_diphosphate
AHHMP	6-hydroxymethyl-dihydropterin
AHMMP	hydroxymethylpyrimidine
AHTD	7,8-dihydroneopterin_3'-triphosphate
AICAR	amino-4-imidazolecarboxamide_ribotide
AIR	5-aminoimidazole_ribonucleotide
AKG	α-ketoglutarate
AKG_xt	external α-ketoglutarate
AKP	2-dehydropantoate
ALA	D-alanine
ALA_xt	external D-alanine
ALAALA	D-alanyl-D-alanine
AMINOACETONE	aminoacetone
AMP	adenosine-monophosphate
AMPMP	hydroxymethylpyrimidine_phosphate
AN	anthranilate
AN_xt	external anthranilate
APO_LIPO	apolipo protein
APS	adenylyl-sulfate
ARA[1]GALACTANDPP	arabinogalactan_peptidoglycan
ARABINOGALACTAN_PEPTIDOGLYCAN	arabinogalactan-decaprenylphosphate
ARABINOGALACTANDPP	arabinogalactan_decaprenylphosphate
ARAFDPP	arabinofuranose-decaprenylphosphate
ARG	L-arginine
ARG_xt	external L-arginine
ARGSUCC	L-arginino-succinate
ARP	α-ribazole 5'-phosphate
ASER	O-acetyl-L-serine
ASN	L-asparagine
ASN_xt	external L-asparagine
ASP	L-aspartate
ASP_xt	external L-aspartate
ASP4P	L-aspartyl-4-phosphate
ASPSA	L-aspartate-semialdehyde
ASUC	adenylo-succinate
ATP	adenosine-triphosphate
bALA	β-alanine
bDG1P	β-D-Glucose_1-phosphate
bDG6P	β-D-glucose-6-phosphate
bDGLC	β-D-glucose
BETA_KETO_C22_ACYL_ACP	beta-keto-c22-acyl-acp
BIOMASS	biomass
BIOMASS_xt	biomass
BIOTIN	biotin
BIOTIN_BCCP	biotin-BCCP
BIOTIN_CO2	BCCP-biotin-CO2
BIOTIN_xt	external biotin
BSA	bovine serum albumin
BUTANOYL_COA	butanoyl-CoA
C78_3_OXY_MYCOLATE_ENZ	3-oxo-C78-α-mycolate-ENZ
C78MYCOLATE_ENZ	C78-α-mycolate-ENZ
C78MYCOLATE_PP	C78-α-mycolate-PP
CAASP	carbamoyl-L-aspartate
CADA	cadaverine
CADA_xt	external cadaverine
CAIR	4-carboxyaminoimidazole_ribonucleotide
cAMP	cyclic-AMP
CAP	carbamoyl-phosphate
CBHCAP	3-carboxy-2-hydroxy-4-methylpentanoate
CDP	cytidine-diphosphate
CDPDAG_TBA	CDP-diacylglycerol-TBA
CDPDG	CDP-diacylglycerol
CDPMDE	4-(cytidine_5'-diphospho)-2-C-methyl-D-erythritol
CELB	cellobiose
CELB_xt	external cellobiose
cGMP	cyclic-GMP
CHOLESTEROL	cholesterol
CHOLESTEROL_xt	external cholesterol
CHOR	chorismate
CIS_DELTA_13_ENOYL_C32_ACYL_ACP	cis-delta-13-enoyl-c32-acyl-acp
CIS_DELTA_19_ENOYL_C38_ACYL_ACP	cis-delta-19-enoyl-c38-acyl-acp
CIS_DELTA_2_19,31_ENOYL_C50_ACYL_ACP	cis-delta-2-19,31-enoyl-c50-acyl-acp
CIS_DELTA_2_19,37_ENOYL_C56_ACYL_ACP	cis-delta-2-19,37-enoyl-c56-acyl-acp
CIS_DELTA_2_3,15_ENOYL_C34_ACYL_ACP	cis-delta-2-3,15-enoyl-c34-acyl-acp
CIS_DELTA_2_3,21_ENOYL_C40_ACYL_ACP	cis-delta-2-3,21-enoyl-c40-acyl-acp
CIS_DELTA_3_DODECANOYL_COA	cis-delta-3-dodecanoyl-coa
CIS_DELTA_3_ENOYL_C22_ACYL_ACP	cis-delta-3-enoyl-c22-acyl-acp
CIS_DELTA_37_ENOYL_DIMETHY_HYDROXY_C56_ACYL_ACP	cis-delta-37-enoyl-dimethy-hydroxy-c56-acyl-acp
CIS_DELTA_37_ENOYL_METHY_HYDROXY_C56_ACYL_ACP	cis-delta-37-enoyl-methy-hydroxy-c56-acyl-acp
CIS_DELTA_5_TETRADECANOYL_COA	cis-delta-5-tetradecanoyl-coa
CIS_KETO_MEROACYL_ACP	cis-keto-meroacyl-acp
CISACONITATE	cisaconitate
CIT	citrate
CIT_xt	external_citrate
CITR	citrulline
CITR_xt	external citrulline
CL	cardiolipin
CMP	cytidine-monophosphate
CO_II	Co2+ (cobalt ion)
CO_II_xt	external Co2+ (cobalt ion)
CO2	carbon_dioxide
CO2_xt	external_carbon_dioxide
COA	coenzyme_A
COB_I	coenzyme B12
COB_I_RINICACID_A_C_DIAMIDE	cob(I)yrinic acid a,c-diamide
COB_II	COB-II
COB_II_RINICACID_A_C_DIAMIDE	cob(II)yrinic acid a,c-diamide
COB_III	COB-III
COPROPORPHYRINOGEN_III	coproporphyrinogen_III
CPAD5P	1-(o-carboxyphenylamino)-1'-deoxyribulose-5'-phosphate
CTP	cytidine-5'-triphosphate
CYS	L-cysteine
CYS_NG_INS	desacetylmycothiol_(1-D-myo-inosityl-2-(L-cysteinyl)amido-2-deoxy-α-D-glucopyranoside)
CYS_xt	external_L-cysteine
D_3_HYDROXY_C22_ACYL_ACP	D-3-hydroxy-c22-acyl-acp
D6PGC	6-phospho-D-gluconate
D6PGL	D-glucono-δ-lactone-6-phosphate
D6RP5P	2,5-diamino-6-(ribosylamino)-4-(3H)-pyrimidinone_5'-phosphate
D8RL	6,7-dimethyl-8-(1-D-ribityl)lumazine
DA	deoxyadenosine
DA_xt	external_deoxyadenosine
DADP	deoxyadenosine-diphosphate
DAG	1,2-diacylglycerol
DALA	D-alanine
DALA_xt	external_D-alanine
DAPIM	L,L-diaminopimelate
DAPIM_xt	external_L,L-diaminopimelate
DATP	deoxyadenosine-triphosphate
DB4P	2,5-diamino-6-(ribosylamino)-4-(3H)-pyrimidinone_5'-phosphate
DC	deoxycytidine
DC_xt	external_deoxycytidine
DCDP	deoxycytidine-diphosphate
DCMP	deoxycytidine_monophosphate
DCTP	deoxycytidine-triphosphate
DECANOATE	decanoate
DECANOYL_COA	decanoyl-CoA
DETHIOBIOTIN	dethiobiotin
DGDP	deoxyguanosine-diphosphate
DGLU	D-glutamate
DGLU_xt	external_D-glutamate
DGLYCERATE	D-glycerate
DGMP	deoxyguanosine-monophosphate
DGTP	deoxyguanosine-triphosphate
DHAP	dihydroxyacetone-phosphate
DHF	7,8-dihydrofolate
DHLIPOYLPROTEIN	enzyme_N6-(dihydrolipoyl)lysine
DHMVA	2,3-dihydroxy-3-methylvalerate
DHN	1,4-dihydroxy-2-naphthoate
DHP	dihydro-neo-pterin
DHPT	7,8-dihydropteroate
DHSK	3-dehydro-shikimate
DIACYLTREHALOSE	diacyltrehalose.
DIHYDRODIPICOLINATE	L-2,3-dihydrodipicolinate
DIHYDROXYMETHYLPENTANOATE	Dihydroxy-methylpentanoate
DIM	dimycocerosate
DIM_CYTO	cytoplasmic_dimycocerosate
DIMGP	D-erythro-imidazole-glycerol-phosphate
DIN	deoxyinosine
DIN_xt	external_deoxyinosine
DLIPO	dlipo
DMB	dimethylbenzimidazole
DMK	3-demethylubiquinone-8
DMPP	dimethylallyl-pyrophosphate
DNA	deoxyribonucleic acid
DOCOSANOATE	docosanoate
DOCOSANOYL_ACP	docosanoyl-ACP
DOCOSANOYL_COA	docosanoyl-CoA
DODECANOATE	dodecanoate
DODECANOATE_xt	external_dodecanoate
DODECANOYL_COA	dodecanoyl-CoA
DOHNAA	9,17_dioxo_1,2,3,4,10,19_hexanorandro_stan_5_oic acid
DOROA	dihydroorotate
DPCOA	dephospho-CoA
DPP	dimethylallyl-pyrophosphate
DPPPR	decaprenylphosphoryl_beta_D_5_phosphoribose
DPPR	decaprenylphosphoryl_beta_D_5_ribose
DQT	3-dehydroquinate
DR1P	deoxyribose-1-phosphate
DR5P	deoxyribose-5-phosphate
DT	Dithiothreitol
DT_xt	external_Dithiothreitol
DTDP	deoxythymidine-5'-diphosphate
DTDP4DH6DGLC	dTDP-4-dehydro-6-deoxy-D-glucose
DTDP4DH6DMAN	dTDP-4-dehydro-6-deoxy-L-mannose
DTDPGLC	dTDP-glucose
DTDPRHAM	dTDP-α-L-rhamnose
DTMP	deoxythymidine 5'-phosphate
DTTP	deoxythymidine 5'-triphosphate
DU	deoxyuridine
DU_xt	external_deoxyuridine
DUDP	deoxyuridine-diphosphate
DUMP	deoxyuridine-phosphate
DUTP	deoxyuridine-triphosphate
DX5P	1-deoxy-D-xylulose 5-phosphate
E4P	D-erythrose-4-phosphate
EICOSANOATE	eicosanoate
EICOSANOATE_xt	external_eicosanoate
EICOSANOYL_ACP	eicosanoyl-ACP
EICOSANOYL_COA	eicosanoyl-CoA
ELECTROPHILE_X	electrophile-x
ELECTROPHILE_X_xt	external_electrophile-x
ETH	ethanol
ETH_xt	external_ethanol
F1P	fructose-1-phosphate
F420	coenzyme F420
F420_0	F420-0
F6P	D-fructose-6-phosphate
FAD	flavin adenine dinucleotide
FADH2	flavin adenine dinucleotide reduced
FDP	fructose-1,6-bisphosphate
FE2	ferrous iron
FE3	ferric iron
FE3_xt	external ferric iron
FERI	oxidized ferredoxin
FERO	reduced ferredoxin
FGAM	5-phosphoribosyl-N-formylglycineamidine
FGAR	5'-phosphoribosyl-N-formylglycineamide
FMN	flavin_mononucleotide
FMNH2	flavin_mononucleotide reduced
FO	FO
FOR	formate
FOR_xt	external_formate
FPP	trans, trans-farnesyl diphosphate
FRU	fructose
FRU_xt	N10-formyl-THF
FTHF	4-fumaryl-acetoacetate
FUACAC	β-L-fucose_1-phosphate
FUM	fumarate
FUM_xt	external_fumarate
G1P	α-D-glucose_1-phosphate
G3P	D-glyceraldehyde-3-phosphate
G6P	β-D-glucose-6-phosphate
GA1P	D-glucosamine-1-phosphate
GA6P	D-glucosamine-6-phosphate
GABA	4-aminobutyrate_(GABA)
GABA_xt	external_4-aminobutyrate_(GABA)
GAL1P	α-D-galactose_1-phosphate
GALACTANDPP	galactan-decaprenylphosphate
GAR	5-phospho-ribosyl-glycineamide
GDP	guanosine_diphosphate
GDPDHDOGAL	GDP_4_dehydro_6_L_deoxygalactose
GDPDHDOMAN	GDP-4-dehydro-6-deoxy-D-mannose
GDPFUC	GDP_L_fucose
GDPMAN	guanosine_diphosphate_mannose
GGPP	geranylgeranyl_diphosphate
GL	Glycerol
GL_xt	external_Glycerol
GL3P	glycerol-3-phosphate
GLAC	D-galactose
GLAC_xt	external_D-galactose
GLAL	glycolaldehyde
GLC	β-D-glucose
GLC_xt	external_β-D-glucose
GLN	glutamine
GLN_xt	external_glutamine
GLU	glutamate
GLU_xt	external glutamate
GLU1SEMIALD	glutamate-1-semialdehyde
GLUC	gluconate
GLUC_xt	external gluconate
GLUCAN	glucan
GLUGSAL	L-glutamate_γ-semialdehyde
GLUP	L-glutamate-5-phosphate
GLX	glyoxylate
GLY	glycine
GLY_xt	external glycine
GLYCOLATE	glycolate
GLYCOLATE_xt	external glycolate
GMP	guanosine-monophosphate
GN	guanine
GN_xt	external guanine
GPP	geranyl-PP
GSN	guanosine
GSN_xt	external guanosine
GTP	guanosine-triphosphate
H	proton
H2O2	hydrogen_peroxide
H2S	hydrogen_sulfide
H2SO3	sulfurous_acid_
H2X	H2X
H2X_xt	external H2X
HBA	salicylate_(o-hydroxybenzoic_acid)
HBARHAM1	hbarham1
HBARHAM2	hbarham2
HCO3	bicarbonate
HCYS	L-homocysteine
HEME_FE2	heme-fe2
HEME_FE3	heme-fe3
HEMT	4-methyl-5-(β-hydroxyethyl)thiazole
HEPPP	heppp
HEPTADECANOATE	heptadecanoate
HEPTADECANOATE_xt	external heptadecanoate
HEPTADECANOYL_ACP	heptadecanoyl-ACP
HEPTADECANOYL_COA	heptadecanoyl-CoA
HEPTANOYL_COA	heptanoyl-CoA
HEXACOSANOATE	hexacosanoate
HEXACOSANOATE_xt	external hexacosanoate
HEXACOSANOYL_ACP	hexacosanoyl-ACP
HEXACOSANOYL_COA	hexacosanoyl-CoA
HEXACOSANOYL_COA_CO2	hexacosanoyl-CoA-CO2
HEXADECANOATE	hexadecanoate
HEXADECANOATE_xt	external hexadecanoate
HEXADECANOYL_ACP	hexadecanoyl-ACP
HEXADECANOYL_COA	hexadecanoyl-COA
HEXADECANOYL_MAS	hexadecanoyl-MAS
HEXANOATE	hexanoate
HEXANOATE_xt	external hexanoate
HEXANOYL_ACP	hexanoyl-ACP
HEXANOYL_COA	hexanoyl-CoA
HIBUT	3-hydroxy-isobutyrate
HIBUTCOA	3-hydroxy-isobutyryl-CoA
HIS	L-histidine
HIS_xt	external histidine
HISOL	histidinol
HISOLP	L-histidinol-phosphate
HMB4PP	1-hydroxy-2-methyl-2-(E)-butenyl_4-diphosphate
HMBUTCOA	3-hydroxybutyryl-CoA
HMGLUTCOA	3-hydroxy-3-methyl-glutaryl-CoA
HOMOGEN	homogentisate
HPPP	hppp
HSER	homoserine
HYDROGENOBYRINATE	hydrogenobyrinate
HYDROGENOBYRINATE_A_C_DIAMIDE	hydrogenobyrinate_a,c_diamide
HYDROXYAKG	D-4-hydroxy-2-keto-glutarate
HYDROXYGLU	D-4-hydroxy-glutarate
HYDROXYMETHYLBILANE	hydroxymethylbilane
HYDROXYPHTHIOCERANOYL_COA	hydroxyphthioceranoyl-CoA
HYXN	hypoxanthine
HYXN_xt	external hypoxanthine
IBUTCOA	ibutcoa
IBUTLIPO	ibutlipo
ICHOR	isochorismate
ICIT	isocitrate
IGP	indole-3-glycerol-phosphate
ILE	L-isoleucine
ILE_xt	external L-isoleucine
IMACP	imidazole_acetol-phosphate
IMP	inosine-5'-phosphate
INS	inosine
INS_xt	external inosine
IP	inositol_phosphate
IPP	Δ3-isopentenyl-PP
IPPMAL	2-isopropylmalate
ISUCC	iminoaspartate_(α-iminosuccinate)
LAC	D-lactate
LAC_xt	external D-lactate
LAM	lipoarabinomannan
LEU	L-leucine
LEU_xt	external L-leucine
LIPID1	lipid1
LIPID2	lipid2
LIPID2_AMIDATED	lipid2-amidated
LIPO	enzyme N6-(lipoyl)lysine
LIPOYLPROTEIN	H-protein-(lipoyl)lysine
LLAC	lactate
LLAC_xt	external lactate
LLCT	cystathionine
LM	lipomannan
LPPG	LPPG
LYS	L-lysine
LYS_xt	external L-lysine
MAACCOA	maacoa
MACAC	4-maleyl-acetoacetate
MACRCOA	methylacrylyl-CoA
MAG	monoacylglycerol
MAHMPPP	4-amino-5-hydroxymethyl-2-methylpyrimidine-pyrophosphate
MAL	malate
MAL_xt	external malate
MALACP	malonyl-ACP
MALCOA	malonyl-CoA
MAN	mannose
MAN_xt	external mannose
MAN1P	α-D-mannose_1-phosphate
MAN6P	mannose-6-phosphate
MAPC	mycolic_acid–arabinogalactan-peptidoglycan_complex
MAS	mas
MBT	mycobactin
MBT_HOLO	mycobactinF-HOLO
MBTA_SAL	mycobactinA-SAL
MBTB_SER	mycobactinB-SER
MBTCD_HBA	mycobactinCD-HBA
MBTE_LYS	mycobactinE-LYS
MBTF_LYS	mycobactinF-LYS
MBTSEC	mycobactinSEC
MBTWALL	mycobactinWALL
MDAPIM	meso-diaminopimelate
MDE4P	2-C-methyl-D-erythritol-4-phosphate
MDECPP	2-C-methyl-D-erythritol-2,4-cyclodiphosphate
MEROACYL_AMP	meroacyl-AMP
MET	methionine
MET_xt	external methionine
METHF	5,10-methenyl-THF
METHYLISOCITRATE	methylisocitrate
METHYMALONATE	methylmalonate
METTHF	5,10-methylene-THF
MGLUTCOA	3-methylglutaconyl-CoA
MI	myo-inositol
MK	ubiquinone-8
MKH2	ubiquinol-8
MLT	maltose
MLT_xt	external maltose
MO2	molybdenum_ion
MO2_xt	external_molybdenum_ion
MOAD_COOH	moad-cooh
MOAD_COSH	moad-cosh
MOLYBDENUM	molybdenum
MOLYBDOPTERIN	molybdopterin
MOLYBDOPTERIN_GDP	molybdopterin_guanine_dinucleotide
MOP	4-methyl-2-oxopentanoate
MPD	mannosyl-ß-1-phosphodolichol
MPET	4-methyl-5-(β-hydroxyethyl)thiazole_phosphate
MTHF	5-methyl-THF
MTR1P	5-methylthioribose-1-phosphate
MYCOCEROSOYL_MAS	mycocerosoyl-mas
MYCOLIPANOIC_ACP	mycolipanoic-ACP
MYCOLIPDIENOYL_ACP	mycolipdienoyl-acp
MYCOLIPENOYL_ACP	mycolipenoyl-acp
MYCOSIDE_B	mycoside_b
MYCOTHIOL	mycothiol
MYCOTHIOL_S_CONJUGATE	mycothiol-s-conjugate
N_ACETYL_S_CONJUGATE	n-acetyl-s-conjugate
N_ACETYL_S_CONJUGATE_xt	external n-acetyl-s-conjugate
NAAD	deamido-nad
NAC	nicotinate
NAC_xt	external nicotinate
NACD	nicotinate_ribonucleoside
NACN	nicotinate_nucleotide
NAD	nicotinamide_adenine_dinucleotide
NADH	nicotinamide_adenine_dinucleotide_-_reduced
NADP	nicotinamide_adenine_dinucleotide_phosphate
NADPH	Nicotinamide_adenine_dinucleotide_phosphate_-_reduced
NAG_INS	1-D-myo-inosityl-2-acetamido-2-deoxy-α-D-glucopyranoside
NAGA1P	N-acetyl-glucosamine-1-phosphate
NAGDPP	N-acetyl-glucosamine-DPP
NAGLU	N-acetyl-L-glutamate
NAGLUP	N-acetylglutamyl-phosphate
NAGLUS	N-acetyl-L-glutamate_5-semialdehyde
NAM	nicotinamide
NAMD	nicotinamide_riboside
NAMN	nicotinamide_mononucleotide
NAORN	N-acetyl-L-ornithine
NG_INS	glucosaminyl-inositol
NH3	ammonia
NH3_xt	external_ammonia
NO2	nitrite
NO2_xt	external_nitrite
NONADECANOATE	nonadecanoate
NONADECANOATE_xt	external nonadecanoate
NONADECANOYL_ACP	nonadecanoyl-ACP
NONADECANOYL_COA	nonadecanoyl-COA
NONANOYL_COA	nonanoyl-COA
NPP	nerylpyrophosphate
NPRAN	N-(5'-phosphoribosyl)-anthranilate
O2	oxygen
O2_xt	external_oxygen
OA	oxaloacetate
OAHSER	O-acetyl-L-homoserine
OBUT	2-oxobutanoate
OCTACOSANOYL_ACP	octacosanoyl-ACP
OCTACOSANOYL_COA	octacosanoyl-COA
OCTADECANOATE	octadecanoate
OCTADECANOYL_ACP	octadecanoyl-ACP
OCTADECANOYL_COA	octadecanoyl-CoA
OCTANOYL_ACP	octanoyl-acp
OCTANOYL_COA	octanoyl-coa
OICAP	oicap
OMP	orotidine-5'-phosphate
OMVAL	2-keto-3-methyl-valerate
OPP	octaprenyl_diphosphate
ORN	ornithine
ORNxt	external ornithine
OROA	orotate
OSB	O-succinylbenzoate
OSBCOA	O-succinylbenzoyl-CoA
OSLHSER	O-succinyl-L-homoserine
OTHIO	thioredoxin_disulfide
OXOMETHYLPENTANOATE	2-oxo-3-methylpentanoate
P_L_GLX	poly-l-glutamate/glutamine (pl-glx) cell wall structure
P5C	pyrroline_5-carboxylate
PA	L-phosphatidate
PA_TBA	PA-tuberculostearic_acid
PABA	para-aminobenzoic_acid
PANT	L-pantoate
PAP	adenosine_3',5'-bisphosphate
PAPS	3'-phosphoadenylyl-sulfate
PE	L-1-phosphatidyl-ethanolamine
PENTA_METHYL_TRICONTANOYL	penta-methyl-tricontanoyl
PENTA_METHYL_TRICONTANOYL_COA	penta-methyl-tricontanoyl-coa
PENTADECANOATE	pentadecanoate
PENTADECANOATE_xt	external pentadecanoate
PENTADECANOYL_ACP	pentadecanoyl-ACP
PENTADECANOYL_COA	pentadecanoyl-CoA
PENTANOYL_COA	pentanoyl-CoA
PEP	phosphoenolpyruvate
PEPTIDOGLYCAN	peptidoglycan
PG	L-1-phosphatidyl-glycero
PGP	L-1-phosphatidylglycerol-phosphate
PHBAD1	PHBAD1
PHDIM	phthiocerol dimycocerosate
PHDIM_CYTO	cytoplasmic_phthiocerol_dimycocerosate
PHDIMRHAM1	phdimrham1
PHDIMRHAM2	phdimrham2
PHE	phenylalanine
PHE_xt	external phenylalanine
PHEN	prephenate
PHENOLPHTHIODIOLONE_A	phenolphthiodiolone A
PHOSPHATIDYLCHOLINE	phosphatidylcholine
PHOSPHATIDYLCHOLINE_xt	external phosphatidylcholine
PHOSPHO_PENTA_METHYL_TRICONTANOYL_COA	phospho-penta-methyl-tricontanoyl-coa
PHP	3-phospho-hydroxypyruvate
PHPAA_COA	phpaa-coa
PHPYR	phenylpyruvate
PHSER	o-phospho-l-homoserine
PHTHIODIOLONE_A	phthiodiolone_a
PI	phosphate
PI_TBA	pi-tuberculostearic_acid
PI_xt	external_phosphate
PIMELOYL_COA	pimeloyl-coa
PIMS	phosphatidyl_myo-inositol_mannosides
PNTO	pantothenate
POLYACYLTREHALOSE	polyacyltrehalose
PORPHOBILILOGIN	porphobilinogen
ppGpp	ppgpp
PPI	pyrophosphate
PPM	polyprenolmannose
PPPP	pppp
PPTC	phenolphthiocerol
PPTT	pptt
PRAM	5-phosphoribosylamine
PRBAMP	phosphoribosylformiminoAICAR-phosphate
PRBATP	5-phosphoribosyl_1-pyrophosphate
PRECORIN_2	precorrin-2
PRECORIN_3A	precorrin-3A
PRECORIN_3B	precorrin-3B
PRECORIN_4B	precorrin-4B
PRECORIN_5	precorrin-5
PRECORIN_6X	precorrin-6x
PRECORIN_6Y	precorrin-6y
PRECORIN_8X	precorrin-8x
PRECURSOR_Z	precursor-Z
PRFICA	phosphoribosyl-formamido-carboxamide
PRFP	phosphoribosylformiminoAICAR-phosphate
PRLP	phosphoribulosylformimino-AICAR-P
PRO	proline
PRO_xt	external proline
PROPANOATE	propanoate
PROPANOATE_xt	external propanoate
PROPIONYLACP	propionyl-ACP
PROPIONYLCOA	propionyl-CoA
PROPIONYLP	propionyl-P
PROTEIN	average_mycobacterial_protein
PROTOHEME_FE2	protoheme
PROTOPORPHYRIN_IX	protoporphyrin_IX
PROTOPORPHYRINOGEN	protoporphyrinogen_IX
PRPP	5-phosphoribosyl_1-pyrophosphate
PS	phosphatidylserine
PTC	phthiocerol
PTHIOCERANOYL_COA	phthioceranoyl-coa
PTRSC	putrescine
PTT	ptt
PYR	pyruvate
PYR_xt	external pyruvate
QA	quinolinate
R1P	ribose-1-phosphate
R5P	D-ribose-5-phosphate
RHAMNAGDPP	Rha-GlcNAc-DPP
RIB	Ribose
RIB_xt	external Ribose
RIBFLAV	riboflavin
RL5P	D-ribulose-5-phosphate
RMMALONYLACP	(R)-methylmalonyl-ACP
RMMALONYLCOA	(R)-methylmalonyl-CoA
RNA	ribonucleic_acid
RTHIO	reduced_thioredoxin
S7P	D-sedoheptulose-7-phosphate
SAH	S-adenosyl-L-homocysteine
SAICAR	5'-phosphoribosyl-4-(N-succinocarboxamide)-5-aminoimidazole
SAL	salicylate
SAM	S-adenosyl-L-methionine
SAM_2_OXOBUTANOATE	S-adenosyl-4-methylthio-2-oxobutanoate
SAOPIM	N-succinyl-2-amino-6-ketopimelate
SAP	H-protein-S-(aminomethyldihydrolipoyl)lysine
SDAPIM	N-succinyl-L,L-2,6-diaminopimelate
SDLIPO	succinyldihydrolipoyl
SER	serine
SER_xt	external serine
SHCHC	2-succinyl-6-hydroxy-2,4-cyclohexadiene-1-carboxylate
SL1278_CYTO	cyptoplasmic_SL1278_(SL-1_precursor)
SLF	sulfate
SLF_xt	external_sulfate
SMALLMOLECULES	small_molecules
SME	shikimate
SME3P	shikimate-3-phosphate
SMMALONYLCOA	(S)-methyl-malonyl-CoA
SPRMD	spermidine
SUC	sucrose
SUC_xt	external sucrose
SUCC	succinate
SUCC_xt	external succinate
SUCCOA	succinyl-CoA
SUCCSAL	succinate_semialdehyde_(succinic_semialdehyde)
T3	D-glyceraldehyde-3-phosphate
T3_xt	external D-glyceraldehyde-3-phosphate
TAG_xt	external triacylglycerol
TAGbio	triacylglycerol
TAGcat	triacylglycerol
TETRACOSANOATE	tetracosanoate
TETRACOSANOATE_xt	external tetracosanoate
TETRACOSANOYL_ACP	tetracosanoyl-ACP
TETRACOSANOYL_COA	tetracosanoyl-CoA
TETRADECANOATE	tetradecanoate_
TETRADECANOATE_xt	external tetradecanoate_
TETRADECANOYL_ACP	tetradecanoyl-ACP
TETRADECANOYL_COA	tetradecanoyl-CoA
TETRAHYDRODIPICOLINATE	tetrahydrodipicolinate
THF	tetrahydrofolate
THFG	THF-L-glutamate
THI	thiamine
THIP	thiamine-phosphate
THR	threonine
THR_xt	external threonine
TRANS_DELTA_2_DODECANOYL_COA	trans-delta-2-dodecanoyl-coa
TRANS_DELTA_2_ENOYL_C22_ACYL_ACP	trans-delta-2-enoyl-c22-acyl-acp
TRANS_DELTA_2_HYDROXY_DODECANOYL_COA	trans-delta-2-hydroxy-dodecanoyl-coa
TRANS_KETO_MEROACYL_ACP	trans-keto-meroacyl-acp
TRE	trehalose
TRE_S	sulfated_trehalose
TRE_xt	external trehalose
TRE6P	trehalose_6-phosphate
TREHALOSEDIMYCOLATE	trehalosedimycolate_(TDM)
TREHALOSEMONOMYCOLATE	trehalosemonomycolate_(TMM)
TREHALOSEMONOMYCOLATE(CY)	cytoplasmic_trehalosemonomycolate_(TMM)
TREHALOSEMONOMYCOLATE_P	cytoplasmic_trehalosemonomycolate-P
TRIDECANOYL_COA	tridecanoyl-CoA
TRNA_GLU	tRNAGlu
TRP	tryptophan
TRP_xt	external tryptophan
TS_COSH_TYR	L-tyrosine/ThiS-COSH_complex
TS_PROTEIN	ThiS_protein/C1of_Tyrosine,_4hydroxybenzyl_alcohol_complex
TUBERCULOSTEROYL_ACP	Tuberculostearic acid (TBSA)
TYR	tyrosine
TYR_xt	external tyrosine
UDP	uridine-diphosphate
UDP[NAM:NGM]AGMDAPIM	UDP[NAM:NGM]AGMDAPIM
UDP[NAM:NGM]AGMDAPIMAA	UDP[NAM:NGM]AGMDAPIMAA
UDP[NAM:NGM]ALA	UDP[NAM:NGM]ALA
UDP[NAM:NGM]ALAGLU	UDP[NAM:NGM]ALAGLU
UDPG	UDP-D-glucose
UDPGAL	UDP-galactose
UDPGALF	UDP-D-galacto-1,4-furanose
UDPNAG	UDP-N-acetyl-D-glucosamine
UDPNAGPEE	UDP-GlcNAc-pyruvate_enol_ether
UDPNAM	UDP-N-acetylmuramate
UDPNGM	UDPNGM
UMP	uridine-monophosphate
UNDECANOYL_COA	undecanoyl-CoA
URA	uracil
URA_xt	external uracil
UREA	urea
UREA_xt	external urea
URI	Uridine
URI_xt	External Uridine
UROPORPHYRINOGEN_III	uroporphyrinogen-III
UTP	uridine-triphosphate
VAL	valine
VAL_xt	external valine
X5P	D-xylulose-5-phosphate
XAN	xanthine
XAN_xt	external xanthine
XMP	xanthosine-5-phosphate
XTSINE	xanthosine

## Sheet: Macromolecular composition
Genome scale metabolic network - Macromolecular Composition calculations
LIPIDS
Beste et al.(Beste et al., 2005) finds lipid = has 44.8% of dry weight of BCG (23 hour doubling time).
Brennan, Rooney and Winder(Brennan et al., 1970) obtain 6.5 g ‘total lipid’ per gram of Nitrogen which, taking Nitrogen as 0.05 of total mass gives 0.325 g lipid/g cells.
However, their ‘total lipid’ contained 3.5 g of carbohydrate so the actual lipid content was 0.13 g/ g whole cells, which is close to the Acharya and Goldman(Acharya and GOLDMAN, 1970) value of 0.112 g/g.
The lipid in Beste et al.(Beste et al., 2005) was not assed for carbohydrate content but if it is assumed that 46% of ‘lipid’ is carbohydrate (the value in the Brennan and Rooney lipid fraction) this gives a value of 20.8% of cell mass as lipid.
Lipid content = 0.218
Phospholipids
Breenan, Rooney, Winder(Brennan et al., 1970) obtain two values for the proportion of lipid that is phospholipid depending on the extraction method:
using extraction method A: 4%
using extraction method B: 35%
However, efficient extraction of phospholipids requires methanol in the solvent mixture so method A above, using chloroform only, would be very inefficient and the value was ignored.
Paul Wheeler (unpublished observations) obtains 30 to 40 % of 14C-acetate goes into a fraction containing phospholipids, PIMs and a few other very polar lipids. Taking an average of the method B value and Paul Wheeler’s estimate generates an estimate of phospholipid content of 28.8 % of total lipid = 59.3 mg/g (using 20.8% of total dry weight mass is lipid).
According to Sareen and khuller(Sareen and Khuller, 1990) phospholipids can be separated into 77% PIMS, 10% phosphoethanolamine and 13% cardiolipin then we get:
PIMS: 45.7 mg/g
PE: 5.9 mg/g
CL: 7.7 mg/g
To convert to mM/g we need the mw of PIMS. Average composition =
I inositol
4.2 mannose
1 glycerol
1 tuberculosteric acid
1 phosphate group
2 acyl groups
1.2 Fatty acid distribution
Using data on fatty acid fractionation (Brennan et al., 1970) we get roughly:
C140: 0.05
C160: 0.3
C161: 0.2
C180: 0.25
C181: 0.1
C200: 0.1
Peptidoglycan
Using carbohydrate fractionation data (Winder and Rooney, 1970):
NAM = 618 umols/g of insoluble N
In our model, peptidoglycan is the only sink for NAM
Beste et al., (unpublished) determined that total cell mass was made up of 5% N
So 618 umol/g N = 30.9 uM/g total cell mass
The insoluble N is mostly the cell wall and in the Brennan, Winder, Rooney study (Brennan et al., 1970) accounts for about 35% of cell mass
So to get to total cell mass we have to dilute by the rest of the cell (x .35) = 10.8 uM/g
According to Mahapatra et al. (Mahapatra et al., 2005) the NGM:NAM ratio in peptidoglycan is 7:3
Taking the Winder 1970 NAM to actually be NGM + NAM
And, then NGM:NAM:NAG = 0.7:0.3:1.0
So the conc of peptidoglycan concentration becomes 10.8 uM/g cell
Arabinogalactan
1 Arabinogalactan (repeating unit) = 1 NAG + 70 ARA + 30 GAL + 1 RHAM
In our model GAL is unique to arabinogalactan so using the abundance of GAL from the Winder and Rooney 1970 data (Winder and Rooney, 1970) then
GAL = 652 uM/g of insoluble N in insoluble fraction
/ 20 -> 32.6 uM/g of insoluble fraction
X .35 -> 11.41 uM/g of total cell
/30 -> 0.38 uM/g arabinogalactan repeating units
So then the peptidoglycan condensation reaction (R731) should be written as:
30 PEPTIDOGLYCAN + 1 ARABINOGALACTANDPP = 1 ARABINOGALACTAN_PEPTIDOGLYCAN + 1 DPP
LAM
LAM = 70 ARA + 1 MAN + 1 INO + acyl groups
There are 2 sinks for arabinose: ARAGAL (-> 70) and LAM (-> 70)
Ara from ARAGAL should be 70 x 0.31 = 21.7 uM/g
Total ARA from Winder and Rooney (Winder and Rooney, 1970) (insoluble fraction + alkali-extractable fraction + ethanol-sol fraction) = 2.82 mM/g of N
= 49.42 uM g/cell
Therefore ARA from LAM must be 49.4 – 26.6 = 22.8 uM/g cell
And LAM must be 10.7/70 = 0.326 uM/g
LM
LM = I INO + 20 MAN + 1 glycerol + 1 acyl groups + 1 tuberculostearic acid
Sinks of mannose are:
PIMS 4.2 (x 23.3) = 97.86 uM
LAM 2 (x 0.326) = 0.65 uM
LM 20
MPD 1 (negligible as MPD is present at only 1ppm weight cell wall)
From Caldes and Prescott (Caldes and Prescott, 1971) mannose = 24mg/g
= 133 mM
133 = 97.86 + 0.65 + (20 x LM)
20 x LM = 34.5
LM = 1.72 uM
Mycothiol
Mycothiol present at 13.7 nMol/109 cells in erdman strain (Sareen et al., 2003).
From Beste et al. cells at 0.03 growth rate contain 124.8 fg lipid
And lipid is 44.82% of total mass
Then total mass of single cell = 278fg
So 109 cells would weigh 0.278g
So mycothiol is present at 49nM/g
= 0.049 uM
Triglyceride
Parish et al. (Parrish et al., 1999) find 4.3% of total lipid is triglyceride in BCG, which (taking lipid = 20.4% of total mass) corresponds to 0.87% total mass = triglyceride.
And according to Janicki et al. (Janicki et al., 1973) 1-3 mg/g wet weight of cells is triglyceride.
Taking a value of 1% dry weight = triglyceride.
10mg/g
Mw = 860
= 11.6 uM
Trehalose lipopolysaccharides
Parish et al., (Parrish et al., 1999) find 0.11% of total lipid as ‘lipids of intermediate polarity which is likely to consist of the trehalose lipids:
Diacyltrehalose
Polyacyltrehalose
0.11 % of total lipid corresponds to 0.022% of total cell mass
Ie 0.22 mg/g
Taking average mw of 2052
= 0.1 uM
Mycolic Acids and mycolates
From Acharya and Goldman (Acharya and GOLDMAN, 1970) 1 g of cell wall yields .227 g mycolic acids.
Which diluted (x .35) to whole cells gives 79 mg/g cells
Parish et al (Parrish et al., 1999) finds 16.6% of total lipid as alpha and keto (mostly keto) mycolate
= 3.4% total cell mass
= 34mg/g
Taking an average of these two values gives 56.5 mg/g
= 53.7 uM/g
Acharya and Goldman (Acharya and GOLDMAN, 1970) obtained 178 mg of mycolic acid from 227 mg of total fatty acids recovered from the hot methanol insoluble fraction (the rest being ‘normal’ fatty acids). Assuming this value represents the mycolic acids in MAPC then we have 79 mg/g mycolic acid in MAPC.
Paul Wheeler (unpublished) obtains 8 to 20% of the mycolates labelled in TDM, a little less in TMM, the rest over 75% in wall-bound mycolates-ie in MAPC.
Noll et al.(NOLL and BLOCH, 1953) finds 5 – 20% of wax C is cord factor (TDM) but they obtain 60 – 90% of total wax as wax C. Total wax from Acharya and Goldman (Acharya and GOLDMAN, 1970) was 94 mg but only about 5% wax C. If assume 60 – 90% of this total wax corresponds to Noll’s wax C then that would yield 56 – 84% wax C and thereby 2.8 – 17 mg TDM, which is 3.5 - 20% of the 79 mg/g of mycolic…
Kato and Maeda (Kato and Maeda, 1974) purified TMM from wax D fraction with yield of 0.04% of dry weight- about half the yield of TDM (0.06% dryweight)
Corresponding to:
TDM: 0.6mg/g
TMN: 0.3mg/g
So, I have 3 estimates for TDM:
2.8 – 17mg, average 10mg (Noll)
6 – 16 mg, average 11 mg (based on PW’s estimate 8 – 20% of mycolate [79mg])
0.6 mg (K+M)
Taking a mean of these = 7.2mg
And estimating TMM is ½ TDM = 3.6mg
So, in conclusion for mycolates:
Mycolic acids in MAPC, 79 mg = 71 uM/g
TDM: 7.2 mg (mw 2444) = 2.9 uM
TMM: 3.6 mg = (mw 1393) = 2.9 uM
Azuma et al., (Azuma et al., 1968) find 92 mg/g of cell wall is arabinose mycolate (fraction B) which has a chemical composition of 1 mycolic acid: 1 arabinose
mw = 1051 + 180 = 1201
so 92 mg/g cell wall = 32.2 mg/g cells = 26.8 mM
which is close to the value of 20.7 mM/g in MAPC
Arabinogalactan (from above) = 0.38 uM and since each ARAGAL yields 30 ARA’s then the molarity of ARA is 11.4 uM suggesting that each of the 30 ARA’s in arabinogalactan is esterified with a single mycolic acid molecule.
This would imply that the mycolic acid condensation reaction (MAPC) should be written as:
1 ARABINOGALACTAN_PEPTIDOGLYCAN + 30 TREHALOSEMONOMYCOLATE(CELLWALL) = 1 MAPC + 30 TRE
So that the molarity of MAPC is the same as the arabinogalactan = 0.38 uM/g.
However, the estimated mycolic acid concentration (30x MAPC) from this value is then 11.4 uM, much lower than the above estimate of mycolic acid conc of 71uM. Keeping the ratio 1 ARA: 1 MYCOLIC, and fixing the MAPC conc from the 71mM mycolic acid concentration then an alternative MAPC conc is calculated as 2.3 uM/g. Taking an average of these two estimates for the MAPC = 1.34 uM, which then accou…
MPD
Present at 1ppm in cell wall (Matsunaga et al., 2004)
1 ug/g cell wall
= 0.35 ug/g cell
mw = 878, = 0.4 nM
DIM
Parish et al., (Parrish et al., 1999) finds 0.08% cell wall lipid is “extractable non-polar long chain compounds” which is probably mostly DIM.
0.8 mg/g of lipid
= 0.164 mg/g cell
mw = 1948.5
= 0.08 uM/g
The major mycoside of M. bovis is a PGL. Chatterjee et al., (Chatterjee et al., 1989) obtained 19 to 25 mg/g of ‘mycoside B’, representing 2 to 2.5% of the cell dry weight.
Extracellular carbohydrate - glucan
From Lemassu and Daffe (Lemassu and Daffe, 1994), 10 - 20% of the dried mass of early and late-growth phase cultures is extracellular polysaccharide consisting of three components:
D-glucan
D-arabino-D-mannan
D-mannan
Glucose was the major sugar accounting for 60 – 90% of mass (average = 80%) and, for simplicity, included as the only component of glucan in the model.
Reference List
Acharya,P.V. and Goldman,D.S. (1970). Chemical composition of the cell wall of the H37Ra strain of Mycobacterium tuberculosis. J. Bacteriol. 102, 733-739.
Azuma,I., Yamamura,Y., and Fukushi,K. (1968). Fractionation of mycobacterial cell wall. Isolation of arabinose mycolate and arabinogalactan from cell wall fraction of Mycobacterium tuberculosis strain Aoyama B. J. Bacteriol. 96, 1885-1887.
Beste,D.J., Peters,J., Hooper,T., Avignone-Rossa,C., Bushell,M.E., and McFadden,J. (2005). Compiling a molecular inventory for Mycobacterium bovis BCG at two growth rates: evidence for growth rate-mediated regulation of ribosome biosynthesis and lipid metabolism. J. Bacteriol. 187, 1677-1684.
Brennan,P.J., Rooney,S.A., and Winder,F.G. (1970). The lipids of Mycobacterium tuberculosis BCG: fractionation, composition, turnover and the effects of isoniazid. Ir. J. Med. Sci. 3, 371-390.
Caldes,G. and Prescott,B. (1971). A comparison of the chemical composition of Mycobacterium tuberculosis muris with Mycobacterium tuberculosis bovis (BCG). Biochem. Biophys. Res. Commun. 44, 852-858.
Chatterjee,D., Bozic,C.M., Knisley,C., Cho,S.N., and Brennan,P.J. (1989). Phenolic glycolipids of Mycobacterium bovis: new structures and synthesis of a corresponding seroreactive neoglycoprotein. Infect. Immun. 57, 322-330.
Janicki,B.W., Good,R.C., Minden,P., Affronti,L.F., and Hymes,W.F. (1973). Immune responses in rhesus monkeys after bacillus Calmette-Guerin vaccination and aerosol challenge with Mycobacterium tuberculosis. Am. Rev. Respir. Dis. 107, 359-366.
Kato,M. and Maeda,J. (1974). Isolation and biochemical activities of trehalose-6-monomycolate of Mycobacterium tuberculosis. Infect. Immun. 9, 8-14.
Lemassu,A. and Daffe,M. (1994). Structural features of the exocellular polysaccharides of Mycobacterium tuberculosis. Biochem. J. 297 ( Pt 2), 351-357.
Mahapatra,S., Scherman,H., Brennan,P.J., and Crick,D.C. (2005). N Glycolylation of the nucleotide precursors of peptidoglycan biosynthesis of Mycobacterium spp. is altered by drug treatment. J. Bacteriol. 187, 2341-2347.
Matsunaga,I., Bhatt,A., Young,D.C., Cheng,T.Y., Eyles,S.J., Besra,G.S., Briken,V., Porcelli,S.A., Costello,C.E., Jacobs,W.R., Jr., and Moody,D.B. (2004). Mycobacterium tuberculosis pks12 produces a novel polyketide presented by CD1c to T cells. J. Exp. Med. 200, 1559-1569.
Noll,H. and Bloch,H. (1953). A toxic lipid component of the tubercle bacillus (cord factor). II. Occurrence in chloroform extracts of young and older bacterial cultures. Am. Rev. Tuberc. 67, 828-852.
Parrish,N.M., Kuhajda,F.P., Heine,H.S., Bishai,W.R., and Dick,J.D. (1999). Antimycobacterial activity of cerulenin and its effects on lipid biosynthesis. J. Antimicrob. Chemother. 43, 219-226.
Sareen,D., Newton,G.L., Fahey,R.C., and Buchmeier,N.A. (2003). Mycothiol is essential for growth of Mycobacterium tuberculosis Erdman. J. Bacteriol. 185, 6736-6740.
Sareen,M. and Khuller,G.K. (1990). Cell wall and membrane changes associated with ethambutol resistance in Mycobacterium tuberculosis H37Ra. Antimicrob. Agents Chemother. 34, 1773-1776.
Winder,F.G. and Rooney,S.A. (1970). The effects of isoniazid on the carbohydrates of Mycobacterium tuberculosis BCG. Biochem. J. 117, 355-368.

## Sheet: Stoichiometric to mass formulae
Genome-scale metabolic network - biomass components conversion from stoichiometric formulae to mass formulae
Reaction	stoichiometric	mw of biomass component	per 1 g of biomass component
PROT			0.389 ILE + 0.832 VAL + 0.173 MET + 1.324 ALA + 0.208 HIS + 0.192 LYS + 0.899 LEU + 0.696 ARG + 0.537 ASP + 0.541 SER + 0.429 GLU + 0.283 GLN + 0.556 THR + 0.132 TRP + 0.187 TYR + 0.094 CYS + 0.213 ASN + 40.74 ATP + 0.958 GLY + 0.56 PRO + 0.26 PHE = PROTEIN
RNA			0.641 UTP + 0.708 CTP + 1.98 ATP + 1.13 GTP = RNA + 1.25 ADP + 1.25 PI + 3.21 PPI
DNA			0.557 DTTP + 1.061 DGTP + 1.061 DCTP + 4.44 ATP + 0.557 DATP = DNA + 4.44 ADP + 4.44 PI + 3.24 PPI
SM_MOL	0.146 MK + 0.012 ACP + 0.163 COA + 0.163 MAS + 0.084 NADP + 0.084 NADPH + 0.159 FAD + 0.094 NAD + 0.094 NADH + 0.01 HEME-FE2 + 0.01 HEME-FE3 + 0.274 FMN + 0.001 FE2 + 0.001 FE3 + 0.001 FERO + 0.001 FERI + 0.01 SPRMD + 0.01 MTR1P = 1.5 SMALLMOLECULES		0.188 NAD + 0.168 NADP + 0.163 COA + 0.012 ACP + 0.012 MBT-HOLO + 0.146 MK + 0.274 FMN + 0.159 FAD + 0.163 MAS + 0.01 HEME-FE2 + 0.01 HEME-FE3 + 0.001 FE2 + 0.001 FE3 + 0.001 FERO + 0.001 FERI + 0.01 SPRMD + 0.01 MTR1P = SMALLMOLECULES
SUGARS	0.106 G6P + 0.003 MAN + 0.003 DPPARA + 0.301 TRE + 0.587 UDPNAG = SUGARS + 0.587 UDP + 0.003 DPP		0.106 G6P + 0.003 MAN + 0.003 DPPARA + 0.301 TRE + 0.587 UDPNAG = SUGARS + 0.587 UDP + 0.003 DPP
PE	1 PS = 1 PE + 1 CO2	807	1.23 PS = 1 PE + 1.23 CO2
TAG	0.2 HEXADECANOYL-COA + 0.1 9-HEXADECENOYL-COA + 0.1 OCTADECANOYL-COA + 0.1 9-OCTADECENOYL-COA + 0.1 EICOSANOYL-COA + 0.1 TETRACOSANOYL-COA + 0.1 HEXACOSANOYL-COA + 0.1 NONADECANOYL-COA + 0.1 PENTADECANOYL-COA + 1 DAG = 1 PI + 1 TAG + 1 COA	905	0.220 HEXADECANOYL-COA + 0.110 9-HEXADECENOYL-COA + 0.110 OCTADECANOYL-COA + 0.110 9-OCTADECENOYL-COA + 0.110 EICOSANOYL-COA + 0.110 TETRACOSANOYL-COA + 0.110 HEXACOSANOYL-COA + 0.110 NONADECANOYL-COA + 0.110 PENTADECANOYL-COA + 1.16 DAG = 1.10 PI + 1 TAGbio + 1.10 COA
PIMS	0.2 AC2PIM1 + 0.2 AC2PIM2 + 0.2 AC3PIM5 + 0.2 AC4PIM6 + 0.2 AC4PIM7 = 1 PIMS	2423	0.082 AC2PIM1 + 0.082 AC2PIM2 + 0.082 AC3PIM5 + 0.082 AC4PIM6 + 0.082 AC4PIM7 = 1 PIMS
LAM	1 LM + 70 ARAFDPP = 70 DPP + 1 LAM	15513	0.064 LM + 4.5 ARAFDPP = 4.5 DPP + 1 LAM
MAPC	1 ARABINOGALACTAN_PEPTIDOGLYCAN + 30 TREHALOSEMONOMYCOLATE = 1 MAPC + 30 TRE	125930	0.008 ARABINOGALACTAN_PEPTIDOGLYCAN + 0.238 TREHALOSEMONOMYCOLATE = 1 MAPC + 0.238 TRE
P-L-GLX	1 GLU + 1 GLN = 1 P-L-GLX	293	3.4 GLU + 3.4 GLN = 1 P-L-GLX
CL	1 CDPDG + 1 PG = 1 CMP + 1 CL	1545	0.647 CDPDG + 0.647 PG = 0.647 CMP + 1 CL
LM	18 PPM + 1 AC3PIM2 = 18 DPP + 1 LM	5004	3.60 PPM + 0.200 AC3PIM2 = 3.60 DPP + 1 LM
TDM	2 TREHALOSEMONOMYCOLATE = 1 TREHALOSEDIMYCOLATE + 1 TRE	3826	0.522 TREHALOSEMONOMYCOLATE(CY) = 1 TREHALOSEDIMYCOLATE + 0.522 TRE
TMM	1 TREHALOSEMONOMYCOLATE(CY) + 1 ATP = 1 TREHALOSEMONOMYCOLATE + 1 ADP + 1 PI	2084	0.480 TREHALOSEMONOMYCOLATE(CY) + 0.480 ATP = 1 TREHALOSEMONOMYCOLATE + 0.480 ADP + 0.480 PI
DAT	2 MYCOLIPENOYL-ACP + 1 TRE6P = 1 DIACYLTREHALOSE + 2 ACP	1451	1.38 MYCOLIPENOYL-ACP + 0.690 TRE6P = 1 DIACYLTREHALOSE + 1.38 ACP
PAT	1 MYCOLIPANOIC-ACP + 2 MYCOLIPENOYL-ACP + 2 MYCOLIPDIENOYL-ACP + 1 TRE6P = 1 POLYACYLTREHALOSE + 5 ACP	2994	0.334 MYCOLIPANOIC-ACP + 0.668 MYCOLIPENOYL-ACP + 0.668 MYCOLIPDIENOYL-ACP + 0.334 TRE6P = 1 POLYACYLTREHALOSE + 1.67 ACP
MPD	1 PHOSPHO-PENTA-METHYL-TRICONTANOYL-COA + 1 GDPMAN = 1 MPD + 1 GDP + 1 COA	991	1.01 PHOSPHO-PENTA-METHYL-TRICONTANOYL-COA + 1.01 GDPMAN = 1 MPD + 1.01 GDP + 1.01 COA
DIM	1 DIM-CYTO = 1 DIM	2295	0.436 DIM-CYTO = 1 DIM
R663	1 PHDIMRHAM2 + 1 SAM = 1 MYCOSIDE_B + 1 SAH	3562	0.281 PHDIMRHAM2 + 0.281 SAM = MYCOSIDE_B + 0.281 SAH
MYCOTH	1 CYS-NG-INS + 1 ACCOA = 1 MYCOTHIOL + 1 COA	435	2.30 CYS-NG-INS + 2.30 ACCOA = 1 MYCOTHIOL + 2.30 COA
GLUCAN	682 GLC = 1 GLUCAN	123000	5.5 GLC = 1 GLUCAN
R_BIOMASS - in vitro	47.0 ATP + 0.022 DNA + 0.008 LAM + 0.234 MAPC + 0.17 P_L_GLX + 0.01 PE + 0.09 PIMS + 0.214 PROTEIN + 0.036 RNA + 0.05 SMALLMOLECULES + 0.02 TAGbio + 0.01 DPP = 47.0 ADP + BIOMASS + 47.0 PI
Fast	Slow
0.214 PROTEIN	0.229 PROTEIN
0.036 RNA	0.013 RNA
0.022 DNA	0.032 DNA
0.050 SMALLMOLECULES	0.038 SMALLMOLECULES
0.009 PE	0.007 PE
0.016 TAGbio	0.012 TAGbio
0.073 PIMS	0.057 PIMS
0.006 LAM	0.005 LAM
0.188 MAPC	0.145 MAPC
0.041 P-L-GLX	0.041 P-L-GLX
0.012 CL	0.009 CL
0.053 LM	0.041 LM
0.012 TREHALOSEDIMYCOLATE	0.009 TREHALOSEDIMYCOLATE
0.006 TREHALOSEMONOMYCOLATE	0.004 TREHALOSEMONOMYCOLATE
0.004 POLYACYLTREHALOSE	0.003 POLYACYLTREHALOSE
0.002 DIACYLTREHALOSE	0.002 DIACYLTREHALOSE
0.0001 MPD	0.0001 MPD
0.002 DIM	0.002 DIM
0.031 MYCOSIDE_B	0.024 MYCOSIDE_B
0.1 GLUCAN	0.1 GLUCAN
47 ATP = 1 BIOMASS	47 ATP = 1 BIOMASS
47 ADP	47 ADP
47 PI	47 PI
0.214 PROTEIN + 0.036 RNA + 0.022 DNA + 0.050 SMALLMOLECULES + 0.009 PE + 0.016 TAGbio + 0.073 PIMS + 0.006 LAM + 0.188 MAPC + 0.041 P_L_GLX + 0.012 CL + 0.053 LM + 0.012 TREHALOSEDIMYCOLATE + 0.006 TREHALOSEMONOMYCOLATE + 0.004 POLYACYLTREHALOSE + 0.002 DIACYLTREHALOSE + 0.0001 MPD + 0.002 DIM + 0.031 MYCOSIDE_B + 0.1 GLUCAN + 47 ATP = 1 BIOMASS + 47 ADP + 47 PI	0.229 PROTEIN + 0.013 RNA + 0.032 DNA + 0.038 SMALLMOLECULES + 0.007 PE + 0.012 TAGbio + 0.057 PIMS + 0.005 LAM + 0.145 MAPC + 0.041 P_L_GLX + 0.009 CL + 0.041 LM + 0.009 TREHALOSEDIMYCOLATE + 0.004 TREHALOSEMONOMYCOLATE + 0.003 POLYACYLTREHALOSE + 0.002 DIACYLTREHALOSE + 0.0001 MPD + 0.002 DIM + 0.024 MYCOSIDE_B + 0.1 GLUCAN + 47 ATP = 1 BIOMASS + 47 ADP + 47 PI

## Sheet: References
Genome-scale metabolic network - References
Adams,C.W., Fornwald,J.A., Schmidt,F.J., Rosenberg,M., and Brawner,M.E. (1988). Gene organization and structure of the Streptomyces lividans gal operon. J. Bacteriol. 170, 203-212.
Alderwick,L.J., Seidel,M., Sahm,H., Besra,G.S., and Eggeling,L. (2006). Identification of a novel arabinofuranosyltransferase (AftA) involved in cell wall arabinan biosynthesis in Mycobacterium tuberculosis. J. Biol. Chem. 281, 15653-15661.
Argyrou,A. and Blanchard,J.S. (2001). Mycobacterium tuberculosis lipoamide dehydrogenase is encoded by Rv0462 and not by the lpdA or lpdB genes. Biochemistry 40, 11353-11363.
Argyrou,A., Vetting,M.W., and Blanchard,J.S. (2004). Characterization of a new member of the flavoprotein disulfide reductase family of enzymes from Mycobacterium tuberculosis. J. Biol. Chem. 279, 52694-52702.
Awasthy, D., Gaonkar, S., Shandil, R. K., Yadav, R., Bharath, S., Marcel, N., Subbulakshmi, V. & Sharma, U. (2009). Inactivation of the ilvB1 gene in Mycobacterium tuberculosis leads to branched-chain amino acid auxotrophy and attenuation of virulence in mice. Microbiology 155, 2978-2987.
Azad, A. K., Sirakova, T. D., Rogers, L. M. & Kolattukudy, P. E. (1996). Targeted replacement of the mycocerosic acid synthase gene in Mycobacterium bovis BCG produces a mutant that lacks mycosides. Proc Natl Acad Sci U S A 93, 4787-4792.
Baca,A.M., Sirawaraporn,R., Turley,S., Sirawaraporn,W., and Hol,W.G. (2000). Crystal structure of Mycobacterium tuberculosis 7,8-dihydropteroate synthase in complex with pterin monophosphate: new insight into the enzymatic mechanism and sulfa-drug action. J. Mol. Biol. 302, 1193-1212.
Bai,N.J., Pai,M.R., Murthy,P.S., and Venkitasubramanian,T.A. (1982). Fructose-bisphosphate aldolases from mycobacteria. Methods Enzymol. 90 Pt E, 241-250.
Barona-Gomez,F. and Hodgson,D.A. (2003). Occurrence of a putative ancient-like isomerase involved in histidine and tryptophan biosynthesis. EMBO Rep. 4, 296-300.
Basso,L.A., Santos,D.S., Shi,W., Furneaux,R.H., Tyler,P.C., Schramm,V.L., and Blanchard,J.S. (2001). Purine nucleoside phosphorylase from Mycobacterium tuberculosis. Analysis of inhibition by a transition-state analogue and dissection by parts. Biochemistry 40, 8196-8203.
Belisle,J.T., Vissa,V.D., Sievert,T., Takayama,K., Brennan,P.J., and Besra,G.S. (1997). Role of the major antigen of Mycobacterium tuberculosis in cell wall biogenesis. Science 276, 1420-1422.
Bellinzoni,M., De Rossi,E., Branzoni,M., Milano,A., Peverali,F.A., Rizzi,M., and Riccardi,G. (2002). Heterologous expression, purification, and enzymatic activity of Mycobacterium tuberculosis NAD(+) synthetase. Protein Expr. Purif. 25, 547-557.
Berg,S., Starbuck,J., Torrelles,J.B., Vissa,V.D., Crick,D.C., Chatterjee,D., and Brennan,P.J. (2005). Roles of conserved proline and glycosyltransferase motifs of EmbC in biosynthesis of lipoarabinomannan. J. Biol. Chem. 280, 5651-5663.
Bhargava,U. and Venkitasubramanian,T.A. (1965). Carbohydrate metabolism in experimental tuberculosis: hepatic enzymes related to glycogen metabolism & synthesis of glycogen from labelled glucose. Indian J. Biochem. 2, 115-117.
Bhatt, A., Fujiwara, N., Bhatt, K. & other authors (2007). Deletion of kasB in Mycobacterium tuberculosis causes loss of acid-fastness and subclinical latent tuberculosis in immunocompetent mice. Proc Natl Acad Sci U S A 104, 5157-5162.
Bonicke, R. & Lisboa, B. P. (1959). [Type differentiation of tuberculosis bacteria with the aid of the nicotinamidase test.]. Tuberkulosearzt 13, 377-384.
Bott,M. and Niebisch,A. (2003). The respiratory chain of Corynebacterium glutamicum. J. Biotechnol. 104, 129-153.
Braibant,M., Lefevre,P., de Wit,L., Ooms,J., Peirs,P., Huygen,K., Wattiez,R., and Content,J. (1996). Identification of a second Mycobacterium tuberculosis gene cluster encoding proteins of an ABC phosphate transporter. FEBS Lett. 394, 206-212.
Braibant,M., Lefevre,P., de Wit,L., Peirs,P., Ooms,J., Huygen,K., Andersen,A.B., and Content,J. (1996). A Mycobacterium tuberculosis gene cluster encoding proteins of a phosphate transporter homologous to the Escherichia coli Pst system. Gene 176, 171-176.
Brosch, R., Gordon, S. V., Garnier, T. & other authors (2007). Genome plasticity of BCG and impact on vaccine efficacy. Proc Natl Acad Sci U S A 104, 5596-5601.
Brown,K.L., Morris,V.K., and Izard,T. (2004). Rhombohedral crystals of Mycobacterium tuberculosis phosphopantetheine adenylyltransferase. Acta Crystallogr. D. Biol. Crystallogr. 60, 195-196.
Buglino,J., Onwueme,K.C., Ferreras,J.A., Quadri,L.E., and Lima,C.D. (2004). Crystal structure of PapA5, a phthiocerol dimycocerosyl transferase from Mycobacterium tuberculosis. J. Biol. Chem. 279, 30634-30642.
Caceres,N.E., Harris,N.B., Wellehan,J.F., Feng,Z., Kapur,V., and Barletta,R.G. (1997). Overexpression of the D-alanine racemase gene confers resistance to D-cycloserine in Mycobacterium smegmatis. J. Bacteriol. 179, 5046-5055.
Camacho,L.R., Constant,P., Raynaud,C., Laneelle,M.A., Triccas,J.A., Gicquel,B., Daffe,M., and Guilhot,C. (2001). Analysis of the phthiocerol dimycocerosate locus of Mycobacterium tuberculosis. Evidence that this lipid is involved in the cell wall permeability barrier. J. Biol. Chem. 276 , 19845-19854.
Cantoni,R., Branzoni,M., Labo,M., Rizzi,M., and Riccardi,G. (1998). The MTCY428.08 gene of Mycobacterium tuberculosis codes for NAD+ synthetase. J. Bacteriol. 180, 3218-3221.
Carta, F., Maresca, A., Covarrubias, A. S., Mowbray, S. L., Jones, T. A. & Supuran, C. T. (2009). Carbonic anhydrase inhibitors. Characterization and inhibition studies of the most active beta-carbonic anhydrase from Mycobacterium tuberculosis, Rv3588c. Bioorg Med Chem Lett 19, 6649-6654.
Chakrabarty,A.M. (1998). Nucleoside diphosphate kinase: role in bacterial growth, virulence, cell signalling and polysaccharide synthesis. Mol. Microbiol. 28, 875-882.
Chan,S., Segelke,B., Lekin,T., Krupka,H., Cho,U.S., Kim,M.Y., So,M., Kim,C.Y., Naranjo,C.M., Rogers,Y.C., Park,M.S., Waldo,G.S., Pashkov,I., Cascio,D., Perry,J.L., and Sawaya,M.R. (2004). Crystal structure of the Mycobacterium tuberculosis dUTPase: insights into the catalytic mechanism. J. Mol. Biol. 341, 503-517.
Chang,Z. and Vining,L.C. (2002). Biosynthesis of sulfur-containing amino acids in Streptomyces venezuelae ISP5230: roles for cystathionine beta-synthase and transsulfuration. Microbiology 148, 2135-2147.
Chen, J. M., Alexander, D. C., Behr, M. A. & Liu, J. (2003). Mycobacterium bovis BCG vaccines exhibit defects in alanine and serine catabolism. Infect Immun 71, 708-716.
Choi,K.J., Yu,Y.G., Hahn,H.G., Choi,J.D., and Yoon,M.Y. (2005). Characterization of acetohydroxyacid synthase from Mycobacterium tuberculosis and the identification of its new inhibitor from the screening of a chemical library. FEBS Lett. 579, 4903-4910.
Choi,K.P., Bair,T.B., Bae,Y.M., and Daniels,L. (2001). Use of transposon Tn5367 mutagenesis and a nitroimidazopyran-based selection system to demonstrate a requirement for fbiA and fbiB in coenzyme F(420) biosynthesis by Mycobacterium bovis BCG. J. Bacteriol. 183, 7058-7066.
Choi,K.P., Kendrick,N., and Daniels,L. (2002). Demonstration that fbiC is required by Mycobacterium bovis BCG for coenzyme F(420) and FO biosynthesis. J. Bacteriol. 184, 2420-2428.
Chopra,S., Pai,H., and Ranganathan,A. (2002). Expression, purification, and biochemical characterization of Mycobacterium tuberculosis aspartate decarboxylase, PanD. Protein Expr. Purif. 25, 533-540.
Clemens,D.L., Lee,B.Y., and Horwitz,M.A. (1995). Purification, characterization, and genetic analysis of Mycobacterium tuberculosis urease, a potentially critical determinant of host-pathogen interaction. J. Bacteriol. 177, 5644-5652.
Cole,S.T., Brosch,R., Parkhill,J., Garnier,T., Churcher,C., Harris,D., Gordon,S.V., Eiglmeier,K., Gas,S., Barry,C.E., III, Tekaia,F., Badcock,K., Basham,D., Brown,D., Chillingworth,T., Connor,R., Davies,R., Devlin,K., Feltwell,T., Gentles,S., Hamlin,N., Holroyd,S., Hornsby,T., Jagels,K., Krogh,A., McLean,J., Moule,S., Murphy,L., Oliver,K., Osborne,J., Quail,M.A., Rajandream,M.A., Rogers,J., Rutte…
Constant,P., Perez,E., Malaga,W., Laneelle,M.A., Saurel,O., Daffe,M., and Guilhot,C. (2002). Role of the pks15/1 gene in the biosynthesis of phenolglycolipids in the Mycobacterium tuberculosis complex. Evidence that all strains synthesize glycosylated p-hydroxybenzoic methly esters and that strains devoid of phenolglycolipids harbor a frameshift mutation in the pks15/1 gene. J. Biol. Chem. 277, 3…
Converse,S.E., Mougous,J.D., Leavell,M.D., Leary,J.A., Bertozzi,C.R., and Cox,J.S. (2003). MmpL8 is required for sulfolipid-1 biosynthesis and Mycobacterium tuberculosis virulence. Proc. Natl. Acad. Sci. U. S. A 100, 6121-6126.
Covarrubias,A.S., Bergfors,T., Jones,T.A., and Hogbom,M. (2006). Structural mechanics of the pH-dependent activity of beta-carbonic anhydrase from Mycobacterium tuberculosis. J. Biol. Chem. 281, 4993-4999.
Crick,D.C., Mahapatra,S., and Brennan,P.J. (2001). Biosynthesis of the arabinogalactan-peptidoglycan complex of Mycobacterium tuberculosis. Glycobiology 11, 107R-118R.
Cuadrado,Y., Fernandez,M., Recio,E., Aparicio,J.F., and Martin,J.F. (2004). Characterization of the ask-asd operon in aminoethoxyvinylglycine-producing Streptomyces sp. NRRL 5331. Appl. Microbiol. Biotechnol. 64, 228-236.
Cushman,M., Sambaiah,T., Jin,G., Illarionov,B., Fischer,M., and Bacher,A. (2004). Design, synthesis, and evaluation of 9-D-ribitylamino-1,3,7,9-tetrahydro-2,6,8-purinetriones bearing alkyl phosphate and alpha,alpha-difluorophosphonate substituents as inhibitors of tiboflavin synthase and lumazine synthase. J. Org. Chem. 69, 601-612.
Dawes, S. S., Warner, D. F., Tsenova, L., Timm, J., McKinney, J. D., Kaplan, G., Rubin, H. & Mizrahi, V. (2003). Ribonucleotide reduction in Mycobacterium tuberculosis: function and expression of genes encoding class Ib and class II ribonucleotide reductases. Infect Immun 71, 6124-6131.
Dawes,S.S., Warner,D.F., Tsenova,L., Timm,J., McKinney,J.D., Kaplan,G., Rubin,H., and Mizrahi,V. (2003). Ribonucleotide reduction in Mycobacterium tuberculosis: function and expression of genes encoding class Ib and class II ribonucleotide reductases. Infect. Immun. 71, 6124-6131.
De Rossi,E., Leva,R., Gusberti,L., Manachini,P.L., and Riccardi,G. (1995). Cloning, sequencing and expression of the ilvBNC gene cluster from Streptomyces avermitilis. Gene 166, 127-132.
De Voss,J.J., Rutter,K., Schroeder,B.G., and Barry,C.E., III (1999). Iron acquisition and metabolism by mycobacteria. J. Bacteriol. 181, 4443-4451.
De Voss,J.J., Rutter,K., Schroeder,B.G., Su,H., Zhu,Y., and Barry,C.E., III (2000). The salicylate-derived mycobactin siderophores of Mycobacterium tuberculosis are essential for growth in macrophages. Proc. Natl. Acad. Sci. U. S. A 97, 1252-1257.
Derkos-Sojak,V., Pigac,J., and Delic,V. (1985). Biochemical and genetic studies of a histidine regulatory mutant of Streptomyces coelicolor A3 (2). J. Basic Microbiol. 25, 479-485.
Dey, S., Lane, J. M., Lee, R. E., Rubin, E. J. & Sacchettini, J. C. (2010). Structural characterization of the Mycobacterium tuberculosis biotin biosynthesis enzymes 7,8-diaminopelargonic acid synthase and dethiobiotin synthetase. Biochemistry 49, 6746-6760.
Dias, M. V., Canduri, F., da Silveira, N. J., Czekster, C. M., Basso, L. A., Palma, M. S., Santos, D. S. & de Azevedo, W. F., Jr. (2006). Molecular models of tryptophan synthase from mycobacterium tuberculosis complexed with inhibitors. Cell Biochem Biophys 44, 375-384.
Dubey, V. S., Sirakova, T. D. & Kolattukudy, P. E. (2002). Disruption of msl3 abolishes the synthesis of mycolipanoic and mycolipenic acids required for polyacyltrehalose synthesis in Mycobacterium tuberculosis H37Rv and causes cell aggregation. Mol Microbiol 45, 1451-1459.
Errey,J.C. and Blanchard,J.S. (2005). Functional characterization of a novel ArgA from Mycobacterium tuberculosis. J. Bacteriol. 187, 3039-3044.
Feng,Z. and Barletta,R.G. (2003). Roles of Mycobacterium smegmatis D-alanine:D-alanine ligase and D-alanine racemase in the mechanisms of action of and resistance to the peptidoglycan inhibitor D-cycloserine. Antimicrob. Agents Chemother. 47, 283-291.
Fernandes,N.D. and Kolattukudy,P.E. (1996). Cloning, sequencing and characterization of a fatty acid synthase-encoding gene from Mycobacterium tuberculosis var. bovis BCG. Gene 170, 95-99.
Fernandez,M., Cuadrado,Y., Recio,E., Aparicio,J.F., and Martin,J.F. (2002). Characterization of the hom-thrC-thrB cluster in aminoethoxyvinylglycine-producing Streptomyces sp. NRRL 5331. Microbiology 148, 1413-1420.
Fischer,F., Raimondi,D., Aliverti,A., and Zanetti,G. (2002). Mycobacterium tuberculosis FprA, a novel bacterial NADPH-ferredoxin reductase. Eur. J. Biochem. 269, 3005-3013.
Fisher,S.H. (1989). Glutamate synthesis in Streptomyces coelicolor. J. Bacteriol. 171, 2372-2377.
Fisher,S.H. and Wray,L.V., Jr. (1989). Regulation of glutamine synthetase in Streptomyces coelicolor. J. Bacteriol. 171, 2378-2383.
Flett,F., Platt,J., and Cullum,J. (1987). DNA rearrangements associated with instability of an arginine gene in Streptomyces coelicolor A3(2). J. Basic Microbiol. 27, 3-10.
Fujita, Y., Naka, T., Doi, T. & Yano, I. (2005). Direct molecular mass determination of trehalose monomycolate from 11 species of mycobacteria by MALDI-TOF mass spectrometry. Microbiology 151, 1443-1452.
Galamba,A., Soetaert,K., Buyssens,P., Monnaie,D., Jacobs,P., and Content,J. (2001). Molecular and biochemical characterisation of Mycobacterium smegmatis alcohol dehydrogenase C. FEMS Microbiol. Lett. 196, 51-56.
Galamba,A., Soetaert,K., Wang,X.M., De Bruyn,J., Jacobs,P., and Content,J. (2001). Disruption of adhC reveals a large duplication in the Mycobacterium smegmatis mc(2)155 genome. Microbiology 147, 3281-3294.
Garcia Pelayo, M. C., Uplekar, S., Keniry, A. & other authors (2009). A comprehensive survey of single nucleotide polymorphisms (SNPs) across Mycobacterium bovis strains and M. bovis BCG vaccine strains refines the genealogy and defines a minimal set of SNPs that separate virulent M. bovis strains and M. bovis BCG strains. Infect Immun 77, 2230-2238.
Gupta, V., Gupta, R. K., Khare, G., Surolia, A., Salunke, D. M. & Tyagi, A. K. (2008). Crystallization and preliminary X-ray diffraction analysis of biotin acetyl-CoA carboxylase ligase (BirA) from Mycobacterium tuberculosis. Acta Crystallogr Sect F Struct Biol Cryst Commun 64, 524-527.
Harth, G., Maslesa-Galic, S., Tullius, M. V. & Horwitz, M. A. (2005). All four Mycobacterium tuberculosis glnA genes encode glutamine synthetase activities but only GlnA1 is abundantly expressed and essential for bacterial homeostasis. Mol Microbiol 58, 1157-1172.
Harth,G., Zamecnik,P.C., Tang,J.Y., Tabatadze,D., and Horwitz,M.A. (2000). Treatment of Mycobacterium tuberculosis with antisense oligonucleotides to glutamine synthetase mRNA inhibits glutamine synthetase activity, formation of the poly-L-glutamate/glutamine cell wall structure, and bacterial replication. Proc. Natl. Acad. Sci. U. S. A 97, 418-423.
Hindle,Z., Callis,R., Dowden,S., Rudd,B.A., and Baumberg,S. (1994). Cloning and expression in Escherichia coli of a Streptomyces coelicolor A3(2) argCJB gene cluster. Microbiology 140 ( Pt 2), 311-320.
Hirsch,D., Stahl,A., and Lodish,H.F. (1998). A family of fatty acid transporters conserved from mycobacterium to man. Proc. Natl. Acad. Sci. U. S. A 95, 8625-8629.
Hodgson,D.A. (2000). Primary metabolism and its control in streptomycetes: a most unusual group of bacteria. Adv. Microb. Physiol 42, 47-238.
Hood,D.W., Heidstra,R., Swoboda,U.K., and Hodgson,D.A. (1992). Molecular genetic analysis of proline and tryptophan biosynthesis in Streptomyces coelicolor A3(2): interaction between primary and secondary metabolism--a review. Gene 115, 5-12.
Hsieh,P.C., Shenoy,B.C., Samols,D., and Phillips,N.F. (1996). Cloning, expression, and characterization of polyphosphate glucokinase from Mycobacterium tuberculosis. J. Biol. Chem. 271, 4909-4915.
Huang, H., Scherman, M. S., D'Haeze, W., Vereecke, D., Holsters, M., Crick, D. C. & McNeil, M. R. (2005). Identification and active expression of the Mycobacterium tuberculosis gene encoding 5-phospho-{alpha}-d-ribose-1-diphosphate: decaprenyl-phosphate 5-phosphoribosyltransferase, the first enzyme committed to decaprenylphosphoryl-d-arabinose synthesis. J Biol Chem 280, 24539-24543.
Huang,H., Scherman,M.S., D'Haeze,W., Vereecke,D., Holsters,M., Crick,D.C., and McNeil,M.R. (2005). Identification and active expression of the Mycobacterium tuberculosis gene encoding 5-phospho-{alpha}-d-ribose-1-diphosphate: decaprenyl-phosphate 5-phosphoribosyltransferase, the first enzyme committed to decaprenylphosphoryl-d-arabinose synthesis. J. Biol. Chem. 280, 24539-24543.
Humanes,L., Garcia-Fernandez,J.M., Roldan,J.M., and Diez,J. (1999). Cloning of an ORF with homology to Mycobacterium echA1, encoding the enoyl-CoA hydratase, in Rhodococcus fascians. DNA Seq. 10, 309-315.
Ikeda,M., Kamada,N., Takano,Y., and Nakano,T. (1999). Molecular analysis of the Corynebacterium glutamicum transketolase gene. Biosci. Biotechnol. Biochem. 63, 1806-1810.
Jackson,M., Phalen,S.W., Lagranderie,M., Ensergueix,D., Chavarot,P., Marchal,G., McMurray,D.N., Gicquel,B., and Guilhot,C. (1999). Persistence and protective efficacy of a Mycobacterium tuberculosis auxotroph vaccine. Infect. Immun. 67, 2867-2873.
Jain,M. and Cox,J.S. (2005). Interaction between polyketide synthase and transporter suggests coupled synthesis and export of virulence lipid in M. tuberculosis. PLoS. Pathog. 1, e2.
Johnston,J.M., Arcus,V.L., Morton,C.J., Parker,M.W., and Baker,E.N. (2003). Crystal structure of a putative methyltransferase from Mycobacterium tuberculosis: misannotation of a genome clarified by protein structural analysis. J. Bacteriol. 185, 4057-4065.
Kaur,D., Brennan,P.J., and Crick,D.C. (2004). Decaprenyl diphosphate synthesis in Mycobacterium tuberculosis. J. Bacteriol. 186 , 7564-7570.
Kawai,S., Mori,S., Mukai,T., Suzuki,S., Yamada,T., Hashimoto,W., and Murata,K. (2000). Inorganic Polyphosphate/ATP-NAD kinase of Micrococcus flavus and Mycobacterium tuberculosis H37Rv. Biochem. Biophys. Res. Commun. 276, 57-63.
Kemp,L.E., Bond,C.S., and Hunter,W.N. (2002). Structure of 2C-methyl-D-erythritol 2,4- cyclodiphosphate synthase: an essential enzyme for isoprenoid biosynthesis and target for antimicrobial drug development. Proc. Natl. Acad. Sci. U. S. A 99, 6591-6596.
Kern,B.A. and Inamine,E. (1981). Cystathionine gamma-lyase activity in the cephamycin C producer Streptomyces lactamdurans. J. Antibiot. (Tokyo) 34, 583-589.
Kim,D.J., Huh,J.H., Yang,Y.Y., Kang,C.M., Lee,I.H., Hyun,C.G., Hong,S.K., and Suh,J.W. (2003). Accumulation of S-adenosyl-L-methionine enhances production of actinorhodin but inhibits sporulation in Streptomyces lividans TK23. J. Bacteriol. 185, 592-600.
Koffas,M., Roberge,C., Lee,K., and Stephanopoulos,G. (1999). Metabolic engineering. Annu. Rev. Biomed. Eng 1, 535-557.
Kolattukudy,P.E., Fernandes,N.D., Azad,A.K., Fitzmaurice,A.M., and Sirakova,T.D. (1997). Biochemistry and molecular genetics of cell-wall lipid biosynthesis in mycobacteria. Mol. Microbiol. 24, 263-270.
Kotani,S., Yanagida,I., Kato,K., and Matsuda,T. (1970). Studies on peptides, glycopeptides and antigenic polysaccharide-glycopeptide complexes isolated from an L-11 enzyme lysate of the cell walls of Mycobacterium tuberculosis strain H37Rv. Biken. J. 13, 249-275.
Lamichhane,G., Zignol,M., Blades,N.J., Geiman,D.E., Dougherty,A., Grosset,J., Broman,K.W., and Bishai,W.R. (2003). A postgenomic method for predicting essential genes at subsaturation levels of mutagenesis: application to Mycobacterium tuberculosis. Proc. Natl. Acad. Sci. U. S. A 100, 7213-7218.
Le,Y., He,J., and Vining,L.C. (1996). Streptomyces akiyoshiensis differs from other gram-positive bacteria in the organization of a core biosynthetic pathway gene for aspartate family amino acids. Microbiology 142 ( Pt 4), 791-798.
Ledwidge,R. and Blanchard,J.S. (1999). The dual biosynthetic capability of N-acetylornithine aminotransferase in arginine and lysine biosynthesis. Biochemistry 38, 3019-3024.
Lee,S.H. and Lee,K.J. (1993). Aspartate aminotransferase and tylosin biosynthesis in Streptomyces fradiae. Appl. Environ. Microbiol. 59, 822-827.
Li, Y., Chen, Z., Li, X., Zhang, H., Huang, Q., Zhang, Y. & Xu, S. (2007). Inositol-1-phosphate synthetase mRNA as a new target for antisense inhibition of Mycobacterium tuberculosis. J Biotechnol 128, 726-734.
Li,D.W., Xiao,C.L., and Guan,Y. (2004). [Clone and expression of isocitrate lyase gene in Mycobacterium tuberculosis H37Rv]. Zhongguo Yi. Xue. Ke. Xue. Yuan Xue. Bao. 26, 368-371.
Ma, Q., Zhao, X., Nasser Eddine, A., Geerlof, A., Li, X., Cronan, J. E., Kaufmann, S. H. & Wilmanns, M. (2006). The Mycobacterium tuberculosis LipB enzyme functions as a cysteine/lysine dyad acyltransferase. Proc Natl Acad Sci U S A 103, 8662-8667.
Ma, Y., Stern, R. J., Scherman, M. S. & other authors (2001). Drug targeting Mycobacterium tuberculosis cell wall synthesis: genetics of dTDP-rhamnose synthetic enzymes and development of a microtiter plate-based screen for inhibitors of conversion of dTDP-glucose to dTDP-rhamnose. Antimicrob Agents Chemother 45, 1407-1416.
Magalhaes, M. L., Pereira, C. P., Basso, L. A. & Santos, D. S. (2002). Cloning and expression of functional shikimate dehydrogenase (EC 1.1.1.25) from Mycobacterium tuberculosis H37Rv. Protein Expr Purif 26, 59-64.
Mahadevan,U. and Padmanaban,G. (1998). Cloning and expression of an acyl-CoA dehydrogenase from Mycobacterium tuberculosis. Biochem. Biophys. Res. Commun. 244, 893-897.
Mahapatra,S., Scherman,H., Brennan,P.J., and Crick,D.C. (2005). N Glycolylation of the nucleotide precursors of peptidoglycan biosynthesis of Mycobacterium spp. is altered by drug treatment. J. Bacteriol. 187, 2341-2347.
Mao, J., Eoh, H., He, R., Wang, Y., Wan, B., Franzblau, S. G., Crick, D. C. & Kozikowski, A. P. (2008). Structure-activity relationships of compounds targeting mycobacterium tuberculosis 1-deoxy-D-xylulose 5-phosphate synthase. Bioorg Med Chem Lett 18, 5320-5323.
Marri, P. R., Bannantine, J. P. & Golding, G. B. (2006). Comparative genomics of metabolic pathways in Mycobacterium species: gene duplication, gene decay and lateral gene transfer. FEMS Microbiol Rev 30, 906-925.
Matsunaga, I., Bhatt, A., Young, D. C. & other authors (2004). Mycobacterium tuberculosis pks12 produces a novel polyketide presented by CD1c to T cells. J Exp Med 200, 1559-1569.
Matsunaga,I., Bhatt,A., Young,D.C., Cheng,T.Y., Eyles,S.J., Besra,G.S., Briken,V., Porcelli,S.A., Costello,C.E., Jacobs,W.R., Jr., and Moody,D.B. (2004). Mycobacterium tuberculosis pks12 produces a novel polyketide presented by CD1c to T cells. J. Exp. Med. 200, 1559-1569.
Mendelovitz,S. and Aharonowitz,Y. (1982). Regulation of cephamycin C synthesis, aspartokinase, dihydrodipicolinic acid synthetase, and homoserine dehydrogenase by aspartic acid family amino acids in Streptomyces clavuligerus. Antimicrob. Agents Chemother. 21, 74-84.
Meyer, L. & David, H. L. (1979). [Evaluation of urease and beta-glucosidase activity for the practical identification of mycobacteria (author's transl)]. Ann Microbiol (Paris) 130B, 323-332.
Mikusova,K., Huang,H., Yagi,T., Holsters,M., Vereecke,D., D'Haeze,W., Scherman,M.S., Brennan,P.J., McNeil,M.R., and Crick,D.C. (2005). Decaprenylphosphoryl arabinofuranose, the donor of the D-arabinofuranosyl residues of mycobacterial arabinan, is formed via a two-step epimerization of decaprenylphosphoryl ribose. J. Bacteriol. 187, 8020-8025.
Mougous,J.D., Green,R.E., Williams,S.J., Brenner,S.E., and Bertozzi,C.R. (2002). Sulfotransferases and sulfatases in mycobacteria. Chem. Biol. 9, 767-776.
Movahedzadeh,F., Rison,S.C., Wheeler,P.R., Kendall,S.L., Larson,T.J., and Stoker,N.G. (2004). The Mycobacterium tuberculosis Rv1099c gene encodes a GlpX-like class II fructose 1,6-bisphosphatase. Microbiology 150, 3499-3505.
Movahedzadeh,F., Smith,D.A., Norman,R.A., Dinadayala,P., Murray-Rust,J., Russell,D.G., Kendall,S.L., Rison,S.C., McAlister,M.S., Bancroft,G.J., McDonald,N.Q., Daffe,M., Av-Gay,Y., and Stoker,N.G. (2004). The Mycobacterium tuberculosis ino1 gene is essential for growth and virulence. Mol. Microbiol. 51, 1003-1014.
Munoz-Elias,E.J., Upton,A.M., Cherian,J., and McKinney,J.D. (2006). Role of the methylcitrate cycle in Mycobacterium tuberculosis metabolism, intracellular growth, and virulence. Mol. Microbiol. 60, 1109-1122.
Murphy, H. N., Stewart, G. R., Mischenko, V. V., Apt, A. S., Harris, R., McAlister, M. S., Driscoll, P. C., Young, D. B. & Robertson, B. D. (2005). The OtsAB pathway is essential for trehalose biosynthesis in Mycobacterium tuberculosis. J Biol Chem 280, 14524-14529.
Nagasawa,T., Kanzaki,H., and Yamada,H. (1987). Cystathionine gamma-lyase from Streptomyces phaeochromogenes. Methods Enzymol. 143, 486-492.
Nassau,P.M., Martin,S.L., Brown,R.E., Weston,A., Monsey,D., McNeil,M.R., and Duncan,K. (1996). Galactofuranose biosynthesis in Escherichia coli K-12: identification and cloning of UDP-galactopyranose mutase. J. Bacteriol. 178, 1047-1052.
Newton,G.L., Koledin,T., Gorovitz,B., Rawat,M., Fahey,R.C., and Av-Gay,Y. (2003). The glycosyltransferase gene encoding the enzyme catalyzing the first step of mycothiol biosynthesis (mshA). J. Bacteriol. 185, 3476-3479.
Okamoto,S., Lezhava,A., Hosaka,T., Okamoto-Hosoya,Y., and Ochi,K. (2003). Enhanced expression of S-adenosylmethionine synthetase causes overproduction of actinorhodin in Streptomyces coelicolor A3(2). J. Bacteriol. 185, 601-609.
Onwueme,K.C., Vos,C.J., Zurita,J., Ferreras,J.A., and Quadri,L.E. (2005). The dimycocerosate ester polyketide virulence factors of mycobacteria. Prog. Lipid Res. 44, 259-302.
Onwueme,K.C., Vos,C.J., Zurita,J., Soll,C.E., and Quadri,L.E. (2005). Identification of phthiodiolone ketoreductase, an enzyme required for production of mycobacterial diacyl phthiocerol virulence factors. J. Bacteriol. 187, 4760-4766.
Paiva, A. M., Vanderwall, D. E., Blanchard, J. S., Kozarich, J. W., Williamson, J. M. & Kelly, T. M. (2001). Inhibitors of dihydrodipicolinate reductase, a key enzyme of the diaminopimelate pathway of Mycobacterium tuberculosis. Biochim Biophys Acta 1545, 67-77.
Parish,T., Schaeffer,M., Roberts,G., and Duncan,K. (2005). HemZ is essential for heme biosynthesis in Mycobacterium tuberculosis. Tuberculosis. (Edinb. ) 85, 197-204.
Patek,M., Hochmannova,J., Jelinkova,M., Nesvera,J., and Eggeling,L. (1998). Analysis of the leuB gene from Corynebacterium glutamicum. Appl. Microbiol. Biotechnol. 50, 42-47.
Patterson, J. H., Waller, R. F., Jeevarajah, D., Billman-Jacobe, H. & McConville, M. J. (2003). Mannose metabolism is required for mycobacterial growth. Biochem J 372, 77-86.
Patterson,J.H., Waller,R.F., Jeevarajah,D., Billman-Jacobe,H., and McConville,M.J. (2003). Mannose metabolism is required for mycobacterial growth. Biochem. J. 372, 77-86.
Perez,E., Constant,P., Laval,F., Lemassu,A., Laneelle,M.A., Daffe,M., and Guilhot,C. (2004). Molecular dissection of the role of two methyltransferases in the biosynthesis of phenolglycolipids and phthiocerol dimycoserosate in the Mycobacterium tuberculosis complex. J. Biol. Chem. 279, 42584-42592.
Perez,E., Constant,P., Lemassu,A., Laval,F., Daffe,M., and Guilhot,C. (2004). Characterization of three glycosyltransferases involved in the biosynthesis of the phenolic glycolipid antigens from the Mycobacterium tuberculosis complex. J. Biol. Chem. 279, 42574-42583.
Pinto, R., Tang, Q. X., Britton, W. J., Leyh, T. S. & Triccas, J. A. (2004). The Mycobacterium tuberculosis cysD and cysNC genes form a stress-induced operon that encodes a tri-functional sulfate-activating complex. Microbiology 150, 1681-1686.
Pinto,R., Tang,Q.X., Britton,W.J., Leyh,T.S., and Triccas,J.A. (2004). The Mycobacterium tuberculosis cysD and cysNC genes form a stress-induced operon that encodes a tri-functional sulfate-activating complex. Microbiology 150, 1681-1686.
Portevin, D., De Sousa-D'Auria, C., Houssin, C., Grimaldi, C., Chami, M., Daffe, M. & Guilhot, C. (2004). A polyketide synthase catalyzes the last condensation step of mycolic acid biosynthesis in mycobacteria and related organisms. Proc Natl Acad Sci U S A 101, 314-319.
Portevin, D., de Sousa-D'Auria, C., Montrozier, H., Houssin, C., Stella, A., Laneelle, M. A., Bardou, F., Guilhot, C. & Daffe, M. (2005). The acyl-AMP ligase FadD32 and AccD4-containing acyl-CoA carboxylase are required for the synthesis of mycolic acids and essential for mycobacterial growth: identification of the carboxylation product and determination of the acyl-CoA carboxylase components. J …
Portevin,D., Sousa-D'Auria,C., Montrozier,H., Houssin,C., Stella,A., Laneelle,M.A., Bardou,F., Guilhot,C., and Daffe,M. (2005). The acyl-AMP ligase FadD32 and AccD4-containing acyl-CoA carboxylase are required for the synthesis of mycolic acids and essential for mycobacterial growth: identification of the carboxylation product and determination of the acyl-CoA carboxylase components. J. Biol. Che…
Prakash,P., Aruna,B., Sardesai,A.A., and Hasnain,S.E. (2005). Purified recombinant hypothetical protein coded by open reading frame Rv1885c of Mycobacterium tuberculosis exhibits a monofunctional AroQ class of periplasmic chorismate mutase activity. J. Biol. Chem. 280, 19641-19648.
Prinzis, S., Chatterjee, D. & Brennan, P. J. (1993). Structure and antigenicity of lipoarabinomannan from Mycobacterium bovis BCG. J Gen Microbiol 139, 2649-2658.
Raymond,J.B., Mahapatra,S., Crick,D.C., and Pavelka,M.S., Jr. (2005). Identification of the namH gene, encoding the hydroxylase responsible for the N-glycolylation of the mycobacterial peptidoglycan. J. Biol. Chem. 280, 326-333.
Reddy, M. C., Kuppan, G., Shetty, N. D., Owen, J. L., Ioerger, T. R. & Sacchettini, J. C. (2008). Crystal structures of Mycobacterium tuberculosis S-adenosyl-L-homocysteine hydrolase in ternary complex with substrate and inhibitors. Protein Sci 17, 2134-2144.
Reddy,S.K., Kamireddi,M., Dhanireddy,K., Young,L., Davis,A., and Reddy,P.T. (2001). Eukaryotic-like adenylyl cyclases in Mycobacterium tuberculosis H37Rv: cloning and characterization. J. Biol. Chem. 276, 35141-35149.
Rengarajan,J., Sassetti,C.M., Naroditskaya,V., Sloutsky,A., Bloom,B.R., and Rubin,E.J. (2004). The folate pathway is a target for resistance to the drug para-aminosalicylic acid (PAS) in mycobacteria. Mol. Microbiol. 53, 275-282.
Rivera-Marrero, C. A., Ritzenthaler, J. D., Newburn, S. A., Roman, J. & Cummings, R. D. (2002). Molecular cloning and expression of a novel glycolipid sulfotransferase in Mycobacterium tuberculosis. Microbiology 148, 783-792.
Rizzi, C., Frazzon, J., Ely, F. & other authors (2005). DAHP synthase from Mycobacterium tuberculosis H37Rv: cloning, expression, and purification of functional enzyme. Protein Expr Purif 40, 23-30.
Rizzi,C., Frazzon,J., Ely,F., Weber,P.G., da Fonseca,I.O., Gallas,M., Oliveira,J.S., Mendes,M.A., de Souza,B.M., Palma,M.S., Santos,D.S., and Basso,L.A. (2005). DAHP synthase from Mycobacterium tuberculosis H37Rv: cloning, expression, and purification of functional enzyme. Protein Expr. Purif. 40, 23-30.
Roos,A.K., Burgos,E., Ericsson,D.J., Salmon,L., and Mowbray,S.L. (2005). Competitive inhibitors of Mycobacterium tuberculosis ribose-5-phosphate isomerase B reveal new information about the reaction mechanism. J. Biol. Chem. 280, 6416-6422.
Rousseau,C., Neyrolles,O., Bordat,Y., Giroux,S., Sirakova,T.D., Prevost,M.C., Kolattukudy,P.E., Gicquel,B., and Jackson,M. (2003). Deficiency in mycolipenate- and mycosanoate-derived acyltrehaloses enhances early interactions of Mycobacterium tuberculosis with host cells. Cell Microbiol. 5, 405-415.
Rousseau,C., Sirakova,T.D., Dubey,V.S., Bordat,Y., Kolattukudy,P.E., Gicquel,B., and Jackson,M. (2003). Virulence attenuation of two Mas-like polyketide synthase mutants of Mycobacterium tuberculosis. Microbiology 149, 1837-1847.
Ruzheinikov,S.N., Burke,J., Sedelnikova,S., Baker,P.J., Taylor,R., Bullough,P.A., Muir,N.M., Gore,M.G., and Rice,D.W. (2001). Glycerol dehydrogenase. structure, specificity, and mechanism of a family III polyol dehydrogenase. Structure. 9, 789-802.
Sambandamurthy,V.K., Wang,X., Chen,B., Russell,R.G., Derrick,S., Collins,F.M., Morris,S.L., and Jacobs,W.R., Jr. (2002). A pantothenate auxotroph of Mycobacterium tuberculosis is highly attenuated and protects mice against tuberculosis. Nat. Med. 8, 1171-1174.
Sareen,D., Newton,G.L., Fahey,R.C., and Buchmeier,N.A. (2003). Mycothiol is essential for growth of Mycobacterium tuberculosis Erdman. J. Bacteriol. 185, 6736-6740.
Sasso,S., Ramakrishnan,C., Gamper,M., Hilvert,D., and Kast,P. (2005). Characterization of the secreted chorismate mutase from the pathogen Mycobacterium tuberculosis. FEBS J. 272, 375-389.
Schnell,R., Sandalova,T., Hellman,U., Lindqvist,Y., and Schneider,G. (2005). Siroheme- and [Fe4-S4]-dependent NirA from Mycobacterium tuberculosis is a sulfite reductase with a covalent Cys-Tyr bond in the active site. J. Biol. Chem. 280, 27319-27328.
Sharma,V., Grubmeyer,C., and Sacchettini,J.C. (1998). Crystal structure of quinolinic acid phosphoribosyltransferase from Mmycobacterium tuberculosis: a potential TB drug target. Structure. 6, 1587-1599.
Shen, H., Yang, Y., Wang, F., Zhang, Y., Ye, N., Xu, S. & Wang, H. (2009). Characterization of the putative tryptophan synthase beta-subunit from Mycobacterium tuberculosis. Acta Biochim Biophys Sin (Shanghai) 41, 379-388.
Shi, S. & Ehrt, S. (2006). Dihydrolipoamide acyltransferase is critical for Mycobacterium tuberculosis pathogenesis. Infect Immun 74, 56-63.
Shi, W., Feng, J., Zhang, M., Lai, X., Xu, S., Zhang, X. & Wang, H. (2007). Biosynthesis of isoprenoids: characterization of a functionally active recombinant 2-C-methyl-D-erythritol 4-phosphate cytidyltransferase (IspD) from Mycobacterium tuberculosis H37Rv. J Biochem Mol Biol 40, 911-920.
Shimizu,S., Shiozaki,S., Ohshiro,T., and Yamada,H. (1984). Occurrence of S-adenosylhomocysteine hydrolase in prokaryote cells. Characterization of the enzyme from Alcaligenes faecalis and role of the enzyme in the activated methyl cycle. Eur. J. Biochem. 141, 385-392.
Singh, V., Chandra, D., Srivastava, B. S. & Srivastava, R. (2010). Rv0189c encodes dihydroxyacid dehydratase: Down-regulation affects growth of Mycobacterium tuberculosis in vitro and in mice. Microbiology.
Sirakova,T.D., Thirumala,A.K., Dubey,V.S., Sprecher,H., and Kolattukudy,P.E. (2001). The Mycobacterium tuberculosis pks2 gene encodes the synthase for the hepta- and octamethyl-branched fatty acids required for sulfolipid synthesis. J. Biol. Chem. 276, 16833-16839.
Smith,D.A., Parish,T., Stoker,N.G., and Bancroft,G.J. (2001). Characterization of auxotrophic mutants of Mycobacterium tuberculosis and their potential as vaccine candidates. Infect. Immun. 69, 1142-1150.
Sohaskey,C.D. (2005). Regulation of nitrate reductase activity in Mycobacterium tuberculosis by oxygen and nitric oxide. Microbiology 151, 3803-3810.
Stadthagen,G., Kordulakova,J., Griffin,R., Constant,P., Bottova,I., Barilone,N., Gicquel,B., Daffe,M., and Jackson,M. (2005). p-Hydroxybenzoic acid synthesis in Mycobacterium tuberculosis. J. Biol. Chem. 280 , 40699-40706.
Sugantino,M., Zheng,R., Yu,M., and Blanchard,J.S. (2003). Mycobacterium tuberculosis ketopantoate hydroxymethyltransferase: tetrahydrofolate-independent hydroxymethyltransferase and enolization reactions with alpha-keto acids. Biochemistry 42, 191-199.
Takahashi,S., Kuzuyama,T., Watanabe,H., and Seto,H. (1998). A 1-deoxy-D-xylulose 5-phosphate reductoisomerase catalyzing the formation of 2-C-methyl-D-erythritol 4-phosphate in an alternative nonmevalonate pathway for terpenoid biosynthesis. Proc. Natl. Acad. Sci. U. S. A 95, 9879-9884.
Takayama,K., Wang,C., and Besra,G.S. (2005). Pathway to synthesis and processing of mycolic acids in Mycobacterium tuberculosis. Clin. Microbiol. Rev. 18, 81-101.
Tammenkoski,M., Benini,S., Magretova,N.N., Baykov,A.A., and Lahti,R. (2005). An unusual, His-dependent family I pyrophosphatase from Mycobacterium tuberculosis. J. Biol. Chem. 280, 41819-41826.
Tarnok,I., Pechmann,H., Krallmann-Wenzel,U., Rohrscheidt,E., and Tarnok,Z. (1979). [Nicotinamidase and the so-called pyrazinamidase in mycobacteria; the simultaneous occurrence of both activites (author's transl)]. Zentralbl. Bakteriol. [Orig. A] 244, 302-308.
Teusink,B., van Enckevort,F.H., Francke,C., Wiersma,A., Wegkamp,A., Smid,E.J., and Siezen,R.J. (2005). In silico reconstruction of the metabolic pathways of Lactobacillus plantarum: comparing predictions of nutrient requirements with those from growth experiments. Appl. Environ. Microbiol. 71, 7253-7262.
Tian, J., Bryk, R., Shi, S., Erdjument-Bromage, H., Tempst, P. & Nathan, C. (2005). Mycobacterium tuberculosis appears to lack alpha-ketoglutarate dehydrogenase and encodes pyruvate dehydrogenase in widely separated genes. Mol Microbiol 57, 859-868.
Tian,J., Bryk,R., Itoh,M., Suematsu,M., and Nathan,C. (2005). Variant tricarboxylic acid cycle in Mycobacterium tuberculosis: identification of alpha-ketoglutarate decarboxylase. Proc. Natl. Acad. Sci. U. S. A 102, 10670-10675.
Truglio,J.J., Theis,K., Feng,Y., Gajda,R., Machutta,C., Tonge,P.J., and Kisker,C. (2003). Crystal structure of Mycobacterium tuberculosis MenB, a key enzyme in vitamin K2 biosynthesis. J. Biol. Chem. 278, 42352-42360.
Tullius,M.V., Harth,G., and Horwitz,M.A. (2001). High extracellular levels of Mycobacterium tuberculosis glutamine synthetase and superoxide dismutase in actively growing cultures are due to high expression and extracellular stability rather than to a protein-specific export mechanism. Infect. Immun. 69, 6348-6363.
Uppsten,M., Davis,J., Rubin,H., and Uhlin,U. (2004). Crystal structure of the biologically active form of class Ib ribonucleotide reductase small subunit from Mycobacterium tuberculosis. FEBS Lett. 569, 117-122.
Vaishnav,P., Randev,S., Jatiani,S., Aggarwal,S., Keharia,H., Vyas,P.R., Nareshkumar,G., and Archana,G. (2000). Characterization of carbamoyl phosphate synthetase of Streptomyces spp. Indian J. Exp. Biol. 38, 931-935.
Vargha,G. (1997). A possible role of the effect of methionine on the activity of aspartokinase in sporulation of a Streptomyces fradiae mutant. Acta Biol. Hung. 48, 281-288.
Wang, W., Dong, C., McNeil, M., Kaur, D., Mahapatra, S., Crick, D. C. & Naismith, J. H. (2008). The structural basis of chain length control in Rv1086. J Mol Biol 381, 129-140.
Wheeler,P.R., Coldham,N.G., Keating,L., Gordon,S.V., Wooff,E.E., Parish,T., and Hewinson,R.G. (2005). Functional demonstration of reverse transsulfuration in the Mycobacterium tuberculosis complex reveals that methionine is the preferred sulfur source for pathogenic Mycobacteria. J. Biol. Chem. 280, 8069-8078.
White,P.J., Young,J., Hunter,I.S., Nimmo,H.G., and Coggins,J.R. (1990). The purification and characterization of 3-dehydroquinase from Streptomyces coelicolor. Biochem. J. 265, 735-738.
Whitney,J.G., Brannon,D.R., Mabe,J.A., and Wicker,K.J. (1972). Incorporation of labeled precursors into A16886B, a novel -lactam antibiotic produced by Streptomyces clavuligerus. Antimicrob. Agents Chemother. 1, 247-251.
Williams,S.J., Senaratne,R.H., Mougous,J.D., Riley,L.W., and Bertozzi,C.R. (2002). 5'-adenosinephosphosulfate lies at a metabolic branch point in mycobacteria. J. Biol. Chem. 277, 32606-32615.
Wooff,E., Michell,S.L., Gordon,S.V., Chambers,M.A., Bardarov,S., Jacobs,W.R., Jr., Hewinson,R.G., and Wheeler,P.R. (2002). Functional genomics reveals the sole sulphate transporter of the Mycobacterium tuberculosis complex and its relevance to the acquisition of sulphur in vivo. Mol. Microbiol. 43, 653-663.
Wray,L.V., Jr. and Fisher,S.H. (1988). Cloning and nucleotide sequence of the Streptomyces coelicolor gene encoding glutamine synthetase. Gene 71, 247-256.
Zhang,W., Jiang,W., Zhao,G., Yang,Y., and Chiao,J. (1999). Sequence analysis and expression of the aspartokinase and aspartate semialdehyde dehydrogenase operon from rifamycin SV-producing amycolatopsis mediterranei. Gene 237, 413-419.
Zimhony,O., Cox,J.S., Welch,J.T., Vilcheze,C., and Jacobs,W.R., Jr. (2000). Pyrazinamide inhibits the eukaryotic-like fatty acid synthetase I (FASI) of Mycobacterium tuberculosis. Nat. Med. 6, 1043-1047.
