# Supplementary material for: Systems-Based Approaches to Probing Metabolic Variation within the Mycobacterium tuberculosis Complex
Source: PLoS One. 2013 Sep 17;8(9):e75913. doi: 10.1371/journal.pone.0075913 (PMC3783153; doi:10.1371/journal.pone.0075913)
Supplement: Table S5 — GSMN-MB gene essentiality. (XLSX) [file pone.0075913.s010.xlsx]

## Sheet: GSMN-MB gene essentiality
GSMN MB gene essentiality predictions
										TraSH			Deep sequencing
Gene annotation M. bovis AF2122/97	Gene annotation M.tuberculosis H37Rv	Gene	Gene ID	Reaction-ID	Reaction pathway		E.C. number	Growth rate	in silico essentiality	Ratio	Result	in silico vs in vitro result	p value	Result	in silico vs in vitro result
Mb0013	Rv0013	aminodeoxychorismate synthase	trpG	403	Cofactor biosynthesis, Folate biosynthesis	Cofactor biosynthesis	6.3.5.8	0.0802682	NE	no-data	no-data	no-data	0.00048	E	FN
Mb0033	Rv0032	probable-8-amino-7-oxononanoate synthase bioF1, bioF2	bioF2	420	Cofactor biosynthesis, biotin biosynthesis	Cofactor biosynthesis	2.3.1.47	0.0802682	NE	0.46446	NE	TN	0.00724	E	FN
Mb0036	Rv0035	acyl-CoA dehydrogenase fadE1-36 AND enoyl-CoA hydratase/isomerase echA1-21 AND 3-hydroxyacyl-CoA dehydrogenase fadB2-5 AND acetyl-CoA C-acetyltransferase fadA2-11	fadD34	537, 538, 539, 540, 541, 542, 543, 544, 545, 546, 547, 548, 549, 550, 551	beta oxidation of fatty acids	β oxidation of fatty acids	1.3.99.3 AND 4.2.1.17 AND 1.1.1.35 AND 2.3.1.16	0.0802682	NE	1.75651	NE	TN	0.99807	NE	TN
Mb0047	Rv0046c	inositol-1-phosphate synthase, Ino1	ino1	22	Inositols, MYO-INOSITOL SYNTHESIS	Lipid biosyntheis	5.5.1.5 and 5.5.1.4	0.0802682	NE	0.416912	NE	TN	7e-05	E	FN
Mb0067c	Rv0066c	isocitrate dehydrogenase (NADP), icd1, icd2	icd2	58	Citrate cycle (TCA cycle)	Central carbon metabolism	1.1.1.42	0.0802682	NE	0.334296	NE	TN	0	E	FN
Mb0070c	Rv0069c	L-serine ammonia-lyase (dehydratase) sdaA	sdaA	188	Amino acid degradation, The serine family, Serine	Amino acid metabolism	4.2.1.13	0.0802682	NE	0.385794	NE	TN	0.7782	NE	TN
Mb0071c	Rv0070c	glycine hydroxymethyltransferase glyA, glyA2	glyA	185	Amino acid degradation, The serine family, Glycine	Amino acid metabolism	2.1.2.1	0.0802682	NE	2.13719	NE	TN	0.67826	NE	TN
Mb0101	Rv0098	fas II Module (kasA/B, mabA/fabG1, fabA/fab2, inhA)	-	624, 625, 626, 628, 629, 630	lipid biosynthesis, Synthesis of mycolic acids, FASIIA module	Lipid biosyntheis	2.3.1.41 and 1.1.1.100 and 2.1.1.-	0.0802682	NE	0.877549	NE	TN	0.53046	NE	TN
Mb0102	Rv0099	acyl-CoA dehydrogenase fadE1-36 AND enoyl-CoA hydratase/isomerase echA1-21 AND 3-hydroxyacyl-CoA dehydrogenase fadB2-5 AND acetyl-CoA C-acetyltransferase fadA2-11	fadD10	537, 538, 539, 540, 541, 542, 543, 544, 545, 546, 547, 548, 549, 550, 551	beta oxidation of fatty acids	β oxidation of fatty acids	1.3.99.3 AND 4.2.1.17 AND 1.1.1.35 AND 2.3.1.16	0.0802682	NE	0.889811	NE	TN	0.12017	NE	TN
Mb0116	Rv0112	Possible GDP-Mannose 4,6-dehydratase gca, gmdA	gca	15	GDP-D-rhamnose biosynthesis/ Fructose and mannose metabolism	Carbohydrate metabolism (excluding central metabolism)	4.2.1.47	0.0802682	NE	0.0910024	E	FN	0.03077	E	FN
Mb0123	Rv0119	acyl-CoA dehydrogenase fadE1-36 AND enoyl-CoA hydratase/isomerase echA1-21 AND 3-hydroxyacyl-CoA dehydrogenase fadB2-5 AND acetyl-CoA C-acetyltransferase fadA2-11	fadD7	537, 538, 539, 540, 541, 542, 543, 544, 545, 546, 547, 548, 549, 550, 551	beta oxidation of fatty acids	β oxidation of fatty acids	1.3.99.3 AND 4.2.1.17 AND 1.1.1.35 AND 2.3.1.16	0.0802682	NE	no-data	no-data	no-data	0.00045	E	FN
Mb0134c	Rv0129c	mycoyltransferase Antigen-85 complex (FbpA, FbpB, FbpC), mycoyltransferase Antigen-85 complex (FbpA, FbpB, FbpC)	fbpC	MAPC, TDM	lipid biosynthesis, Synthesis of mycolic acids, MYCOLIC ACID CONDENSATION	Lipid biosyntheis	2.3.1.-	0	E	1.07859	NE	FP	0.19361	NE	FP
Mb0135	Rv0130	fas II Module (kasA/B, mabA/fabG1, fabA/fab2, inhA)	-	624, 625, 626, 628, 629, 630	lipid biosynthesis, Synthesis of mycolic acids, FASIIA module	Lipid biosyntheis	2.3.1.41 and 1.1.1.100 and 2.1.1.-	0.0802682	NE	0.796981	NE	TN	0.86358	NE	TN
Mb0136c	Rv0131c	acyl-CoA dehydrogenase fadE1-36 AND enoyl-CoA hydratase/isomerase echA1-21 AND 3-hydroxyacyl-CoA dehydrogenase fadB2-5 AND acetyl-CoA C-acetyltransferase fadA2-6	fadE1	552, 553, 554, 555, 556, 557, 558, 559, 560, 561, 562, 563, 564, 565, 566, 567, 568, 569, 570, 575, 576, 577, 578, 579, 580, 581, 582	beta oxidation of fatty acids	β oxidation of fatty acids	1.3.99.3 AND 4.2.1.17 AND 1.1.1.35 AND 2.3.1.16	0.0802682	NE	0.864329	NE	TN	0.98889	NE	TN
Mb0159c	Rv0154c	acyl-CoA dehydrogenase fadE1-36 AND enoyl-CoA hydratase/isomerase echA1-21 AND 3-hydroxyacyl-CoA dehydrogenase fadB2-5 AND acetyl-CoA C-acetyltransferase fadA2-6	fadE2	552, 553, 554, 555, 556, 557, 558, 559, 560, 561, 562, 563, 564, 565, 566, 567, 568, 569, 570, 575, 576, 577, 578, 579, 580, 581, 582	beta oxidation of fatty acids	β oxidation of fatty acids	1.3.99.3 AND 4.2.1.17 AND 1.1.1.35 AND 2.3.1.16	0.0802682	NE	2.10459	NE	TN	0.53046	NE	TN
Mb0160	Rv0155	NAD(P) transhydrogenase (pntAa AND pntAb AND pntB) and Probable Soluble Pyrimidine Nucleotide Transhydrogenase sthA	pntAa	376	Cofactor biosynthesis, Nicotinamide nucleotides (NAD+, NADP) biosynthesis	Cofactor biosynthesis	1.6.1.2 and 1.6.1.1	0.0802682	NE	no-data	no-data	no-data	0.74854	NE	TN
Mb0161	Rv0156	NAD(P) transhydrogenase (pntAa AND pntAb AND pntB) and Probable Soluble Pyrimidine Nucleotide Transhydrogenase sthA	pntAb	376	Cofactor biosynthesis, Nicotinamide nucleotides (NAD+, NADP) biosynthesis	Cofactor biosynthesis	1.6.1.2 and 1.6.1.1	0.0802682	NE	0.705964	NE	TN	0.39226	NE	TN
Mb0162	Rv0157	NAD(P) transhydrogenase (pntAa AND pntAb AND pntB) and Probable Soluble Pyrimidine Nucleotide Transhydrogenase sthA	pntB	376	Cofactor biosynthesis, Nicotinamide nucleotides (NAD+, NADP) biosynthesis	Cofactor biosynthesis	1.6.1.2 and 1.6.1.1	0.0802682	NE	0.884043	NE	TN	0.84779	NE	TN
Mb0167c	Rv0162c	alcohol dehydrogenase adhA, adh, adhE1, adhB	adhE1	73	Pyruvate metabolism	Other	1.1.1.1	0.0802682	NE	0.940703	NE	TN	0.88157	NE	TN
Mb0172	Rv0166	acyl-CoA dehydrogenase fadE1-36 AND enoyl-CoA hydratase/isomerase echA1-21 AND 3-hydroxyacyl-CoA dehydrogenase fadB2-5 AND acetyl-CoA C-acetyltransferase fadA2-11	fadD5	537, 538, 539, 540, 541, 542, 543, 544, 545, 546, 547, 548, 549, 550, 551	beta oxidation of fatty acids	β oxidation of fatty acids	1.3.99.3 AND 4.2.1.17 AND 1.1.1.35 AND 2.3.1.16	0.0802682	NE	1.61123	NE	TN	0.82864	NE	TN
Mb0189	Rv0183	-	-	574	Acylglycerol catabolism, Monoacylglyceride	Lipid biosyntheis	3.1.1.23	0.0802682	NE	1.36095	NE	TN	0.97648	NE	TN
Mb0195	Rv0189c	dihydroxy-acid dehydratase ilvD	ilvD	213, 218	Amino acid biosynthesis, Branched chain amino acids, Valine	Amino acid metabolism	4.2.1.9	0	E	0.0917148	E	TP	0	E	TP
Mb0200	Rv0194	ABC transporters	-	TMM	lipid biosynthesis, Synthesis of mycolic acids, MYCOLIC ACID CONDENSATION	Lipid biosyntheis	-	0.0802682	NE	2.1504	NE	TN	0.99911	NE	TN
Mb0217	Rv0211	phosphoenolpyruvate carboxykinase (GTP) pckA	pckA	101	Anapleurotic reactions	Central carbon metabolism	4.1.1.32	0.0799579	NE	no-data	no-data	no-data	0	E	FN
Mb0220	Rv0214	acyl-CoA dehydrogenase fadE1-36 AND enoyl-CoA hydratase/isomerase echA1-21 AND 3-hydroxyacyl-CoA dehydrogenase fadB2-5 AND acetyl-CoA C-acetyltransferase fadA2-11	fadD4	537, 538, 539, 540, 541, 542, 543, 544, 545, 546, 547, 548, 549, 550, 551	beta oxidation of fatty acids	β oxidation of fatty acids	1.3.99.3 AND 4.2.1.17 AND 1.1.1.35 AND 2.3.1.16	0.0802682	NE	2.77754	NE	TN	0.98598	NE	TN
Mb0221c	Rv0215c	acyl-CoA dehydrogenase fadE1-36 AND enoyl-CoA hydratase/isomerase echA1-21 AND 3-hydroxyacyl-CoA dehydrogenase fadB2-5 AND acetyl-CoA C-acetyltransferase fadA2-6	fadE3	552, 553, 554, 555, 556, 557, 558, 559, 560, 561, 562, 563, 564, 565, 566, 567, 568, 569, 570, 575, 576, 577, 578, 579, 580, 581, 582	beta oxidation of fatty acids	β oxidation of fatty acids	1.3.99.3 AND 4.2.1.17 AND 1.1.1.35 AND 2.3.1.16	0.0802682	NE	2.33062	NE	TN	0.67826	NE	TN
Mb0223c	Rv0217c	Probable Phospholipases	lipW	590	Inositol phosphate metabolism, Glycerophospholipid metabolism	Lipid biosyntheis	3.1.4.3	0.0802682	NE	1.19664	NE	TN	0.73366	NE	TN
Mb0226	Rv0220	Probable Phospholipases	lipC	590	Inositol phosphate metabolism, Glycerophospholipid metabolism	Lipid biosyntheis	3.1.4.3	0.0802682	NE	0.829739	NE	TN	0.3276	NE	TN
Mb0227	Rv0221	triacylglycerol synthase	-	TAG	triglyceride synthesis	Lipid biosyntheis	2.3.1.75	0.0802682	NE	no-data	no-data	no-data	0.97022	NE	TN
Mb0236	Rv0231	acyl-CoA dehydrogenase fadE1-36 AND enoyl-CoA hydratase/isomerase echA1-21 AND 3-hydroxyacyl-CoA dehydrogenase fadB2-5 AND acetyl-CoA C-acetyltransferase fadA2-6	fadE4	552, 553, 554, 555, 556, 557, 558, 559, 560, 561, 562, 563, 564, 565, 566, 567, 568, 569, 570, 575, 576, 577, 578, 579, 580, 581, 582	beta oxidation of fatty acids	β oxidation of fatty acids	1.3.99.3 AND 4.2.1.17 AND 1.1.1.35 AND 2.3.1.16	0.0802682	NE	2.91794	NE	TN	0.9999	NE	TN
Mb0239c	Rv0234c	succinate-semialdehyde dehydrogenase gabD1, gabD2	gabD1	137	Amino acid degradation, Glutamate family, Glutamate	Amino acid metabolism	2.6.1.19	0.0802682	NE	no-data	no-data	no-data	0.9508	NE	TN
Mb0248c	Rv0242c	fas II Module (kasA/B, mabA/fabG1, fabA/fab2, inhA)	fabG	621, 624, 625, 626, 628, 629, 630	lipid biosynthesis, Synthesis of mycolic acids, FASIIA module	Lipid biosyntheis	2.3.1.41 and 1.1.1.100 and 2.1.1.-	0.0802682	NE	0.960829	NE	TN	0.08394	NE	TN
Mb0249	Rv0243	acyl-CoA dehydrogenase fadE1-36 AND enoyl-CoA hydratase/isomerase echA1-21 AND 3-hydroxyacyl-CoA dehydrogenase fadB2-5 AND acetyl-CoA C-acetyltransferase fadA2-6	fadA2	552, 553, 554, 555, 556, 557, 558, 559, 560, 561, 562, 563, 564, 565, 566, 567, 568, 569, 570, 575, 576, 577, 578, 579, 580, 581, 582	beta oxidation of fatty acids	β oxidation of fatty acids	1.3.99.3 AND 4.2.1.17 AND 1.1.1.35 AND 2.3.1.16	0.0802682	NE	0.952539	NE	TN	0.46875	NE	TN
Mb0250c	Rv0244c	acyl-CoA dehydrogenase fadE1-36 AND enoyl-CoA hydratase/isomerase echA1-21 AND 3-hydroxyacyl-CoA dehydrogenase fadB2-5 AND acetyl-CoA C-acetyltransferase fadA2-6	fadE5	552, 553, 554, 555, 556, 557, 558, 559, 560, 561, 562, 563, 564, 565, 566, 567, 568, 569, 570, 575, 576, 577, 578, 579, 580, 581, 582	beta oxidation of fatty acids	β oxidation of fatty acids	1.3.99.3 AND 4.2.1.17 AND 1.1.1.35 AND 2.3.1.16	0.0802682	NE	no-data	no-data	no-data	0.99682	NE	TN
Mb0260c	Rv0254c	Probable cobinamide kinase, cobU, and adenosylcobinamide-phosphate guanylyltransferase	cobU	455	Cofactor biosynthesis, cobalamin biosynthesis	Cofactor biosynthesis	2.7.- and 2.7.7.62	0.0802682	NE	1.05989	NE	TN	0.77686	NE	TN
Mb0261c	Rv0255c	Probable cobyric acid synthase, cobQ	cobQ1	453	Cofactor biosynthesis, cobalamin biosynthesis	Cofactor biosynthesis	6.3.5.10	0.0802682	NE	1.4379	NE	TN	0.97648	NE	TN
Mb0276	Rv0270	acyl-CoA dehydrogenase fadE1-36 AND enoyl-CoA hydratase/isomerase echA1-21 AND 3-hydroxyacyl-CoA dehydrogenase fadB2-5 AND acetyl-CoA C-acetyltransferase fadA2-11	fadD2	537, 538, 539, 540, 541, 542, 543, 544, 545, 546, 547, 548, 549, 550, 551	beta oxidation of fatty acids	β oxidation of fatty acids	1.3.99.3 AND 4.2.1.17 AND 1.1.1.35 AND 2.3.1.16	0.0802682	NE	2.31447	NE	TN	0.9985	NE	TN
Mb0277c	Rv0271c	acyl-CoA dehydrogenase fadE1-36 AND enoyl-CoA hydratase/isomerase echA1-21 AND 3-hydroxyacyl-CoA dehydrogenase fadB2-5 AND acetyl-CoA C-acetyltransferase fadA2-6	fadE6	552, 553, 554, 555, 556, 557, 558, 559, 560, 561, 562, 563, 564, 565, 566, 567, 568, 569, 570, 575, 576, 577, 578, 579, 580, 581, 582	beta oxidation of fatty acids	β oxidation of fatty acids	1.3.99.3 AND 4.2.1.17 AND 1.1.1.35 AND 2.3.1.16	0.0802682	NE	0.555432	NE	TN	0.99984	NE	TN
Mb0281c	Rv0275c	acyl-CoA dehydrogenase fadE1-36 AND enoyl-CoA hydratase/isomerase echA1-21 AND 3-hydroxyacyl-CoA dehydrogenase fadB2-5 AND acetyl-CoA C-acetyltransferase fadA2-11	-	537, 538, 539, 540, 541, 542, 543, 544, 545, 546, 547, 548, 549, 550, 551	beta oxidation of fatty acids	β oxidation of fatty acids	1.3.99.3 AND 4.2.1.17 AND 1.1.1.35 AND 2.3.1.16	0.0802682	NE	no-data	no-data	no-data	0.82622	NE	TN
Mb0329	Rv0321	dCTP deaminase	dcd	300	Nucleotide biosynthesis, de novo biosynthesis of pyrimidine deoxyribonucleotides	Nucleotide biosynthesis	3.5.4.13	0.0802682	NE	0.57784	NE	TN	0.82622	NE	TN
Mb0341	Rv0334	alpha-D-glucose-1-phosphate thymidylyl-transferase rmlA	rmlA	707	synthesis of arabinogalactan (incomplete), dTDP-Rhamnose Synthesis	Cell wall syntheisis	2.7.7.24	0	E	0.0874394	E	TP	2e-05	E	TP
Mb0344c	Rv0337c	L-Tyrosine:2-oxoglutarate aminotransferase, L-Phenylalanine:2-oxoglutarate aminotransferase, aspartate transaminase aspB, aspC	aspC	190, 195, 225, 284, 286	Amino acid degradation, The aromatic family, Tyrosine	Amino acid metabolism	2.6.1.5 and 2.6.1.1	0.0802682	NE	0.0606256	E	FN	0	E	FN
Mb0364c	Rv0357c	adenylosuccinate synthase	purA	349	Nucleotide biosynthesis, Purines, ATP, ADP	Nucleotide biosynthesis	6.3.4.4	0	E	0.17258	E	TP	0	E	TP
Mb0370c	Rv0363c	fructose-bisphosphate aldolase	fba	44, 8	Glycolysis	Central carbon metabolism	4.1.2.13	0.0789762	NE	no-data	no-data	no-data	7e-05	E	FN
Mb0389c	Rv0382c	orotate phosphoribosyltransferase	pyrE	291	Nucleotide biosynthesis, de novo biosynthesis of pyrimidine ribonucleotides	Nucleotide biosynthesis	2.4.2.10	0	E	0.694281	NE	FP	0.00083	E	TP
Mb0398c	Rv0392c	type II NADH dehydrogenase, ndhA or ndh	ndhA	120	Energy metabolism	Other	1.6.5.3	0.0802682	NE	0.834684	NE	TN	0.86574	NE	TN
Mb0406c	Rv0400c	acyl-CoA dehydrogenase fadE1-36 AND enoyl-CoA hydratase/isomerase echA1-21 AND 3-hydroxyacyl-CoA dehydrogenase fadB2-5 AND acetyl-CoA C-acetyltransferase fadA2-6	fadE7	552, 553, 554, 555, 556, 557, 558, 559, 560, 561, 562, 563, 564, 565, 566, 567, 568, 569, 570, 575, 576, 577, 578, 579, 580, 581, 582	beta oxidation of fatty acids	β oxidation of fatty acids	1.3.99.3 AND 4.2.1.17 AND 1.1.1.35 AND 2.3.1.16	0.0802682	NE	0.129425	E	FN	0.49993	NE	TN
Mb0411	Rv0404	acyl-CoA dehydrogenase fadE1-36 AND enoyl-CoA hydratase/isomerase echA1-21 AND 3-hydroxyacyl-CoA dehydrogenase fadB2-5 AND acetyl-CoA C-acetyltransferase fadA2-11	fadD30	537, 538, 539, 540, 541, 542, 543, 544, 545, 546, 547, 548, 549, 550, 551	beta oxidation of fatty acids	β oxidation of fatty acids	1.3.99.3 AND 4.2.1.17 AND 1.1.1.35 AND 2.3.1.16	0.0802682	NE	0.132506	E	FN	0	E	FN
Mb0416	Rv0408	phosphate acetyltransferase pta	pta	76, 78, 90	Pyruvate metabolism	Other	2.3.1.8	0.0725489	NE	no-data	no-data	no-data	0.16141	NE	TN
Mb0417	Rv0409	acetate kinase ackA	ackA	75, 79	Pyruvate metabolism	Other	2.7.2.1	0.0801818	NE	0.989095	NE	TN	0.86574	NE	TN
Mb0418c	Rv0410c	serine/threonine-protein kinase PknG	pknG	373	Cofactor biosynthesis, Nicotinamide nucleotides (NAD+, NADP) biosynthesis	Cofactor biosynthesis	2.7.1.-	0.0802682	NE	0.132241	E	FN	0	E	FN
Mb0419c	Rv0411c	L-glutamine binding (glnH) and transport via ABC system (glnQ)	glnH	829, 831	Transport reaction	Transport reaction	-	0.0802682	NE	0.100948	E	FN	0.00903	E	FN
Mb0422c	Rv0414c	2-methyl-4-aminopyridine-5-methenyltransferase, thiE	thiE	472	Cofactor biosynthesis, Thiamine biosynthesis	Cofactor biosynthesis	2.5.1.3	0	E	no-data	no-data	no-data	0.00903	E	TP
Mb0425	Rv0417	PROBABLE THIAMIN BIOSYNTHESIS PROTEIN THIG	thiG	470	Cofactor biosynthesis, Thiamine biosynthesis	Cofactor biosynthesis	-	0	E	0.0466101	E	TP	0.00026	E	TP
Mb0429c	Rv0422c	PROBABLE PHOSPHOMETHYLPYRIMIDINE KINASE THID	thiD	468, 469	Cofactor biosynthesis, Thiamine biosynthesis	Cofactor biosynthesis	2.7.1.49 and 2.7.4.7	0	E	0.0856634	E	TP	0.00045	E	TP
Mb0430c	Rv0423c	thiamine biosynthesis protein ThiC	thiC	467	Cofactor biosynthesis, Thiamine biosynthesis	Cofactor biosynthesis	-	0	E	0.0331619	E	TP	1e-05	E	TP
Mb0444c	Rv0436c	CDP-diacylglycerol-serine O-phosphatidyltransferase	pssA	589	Phospholipid synthesis, Synthesis of Phosphatidylethanolamine	Lipid biosyntheis	2.7.8.8	0	E	no-data	no-data	no-data	0.03357	E	TP
Mb0445c	Rv0437c	phosphatidylserine decarboxylase	psd	PE	Phospholipid synthesis, Synthesis of Phosphatidylethanolamine	Lipid biosyntheis	4.1.1.65	0	E	1.08604	NE	FP	0.06177	NE	FP
Mb0446c	Rv0438c	probably molybdopterin biosynthesis protein moeA1 OR moaA2, N-terminal region	moeA2	463	Cofactor biosynthesis, molybdopterin biosynthesis	Cofactor biosynthesis	-	0.0802682	NE	1.09815	NE	TN	0.97648	NE	TN
Mb0464c	Rv0456c	acyl-CoA dehydrogenase fadE1-36 AND enoyl-CoA hydratase/isomerase echA1-21 AND 3-hydroxyacyl-CoA dehydrogenase fadB2-5 AND acetyl-CoA C-acetyltransferase fadA2-6	echA2	552, 553, 554, 555, 556, 557, 558, 559, 560, 561, 562, 563, 564, 565, 566, 567, 568, 569, 570, 575, 576, 577, 578, 579, 580, 581, 582	beta oxidation of fatty acids	β oxidation of fatty acids	1.3.99.3 AND 4.2.1.17 AND 1.1.1.35 AND 2.3.1.16	0.0802682	NE	0.79224	NE	TN	0.93607	NE	TN
Mb0467	Rv0458	glyceraldehyde dehydrogenase aldC	-	5	C3 compounds, glyceraldehyde	Central carbon metabolism	1.2.1.3	0.0789928	NE	1.17893	NE	TN	0.99682	NE	TN
Mb0471	Rv0462	NADPH-dependent quinone oxidoreductase activity of LpdA - slow compared to NAD pathway	lpd	121, 187	Energy metabolism	Other	1.6.5.2 and 1.8.1.4	0.0740564	NE	0.127449	E	FN	0	E	FN
Mb0476	Rv0467	2-methylisocitrate lyase/isocitrarte lyase ICL1 (aceA or icl gene) or ILC2 (aceAa and aceAb genes)	icl	102, 85	Propanoate metabolism - methycitrate cycle, Glyoxylate shunt	Central carbon metabolism	4.1.3.30	0.0802682	NE	no-data	no-data	no-data	0.01897	E	FN
Mb0477	Rv0468	acyl-CoA dehydrogenase fadE1-36 AND enoyl-CoA hydratase/isomerase echA1-21 AND 3-hydroxyacyl-CoA dehydrogenase fadB2-5 AND acetyl-CoA C-acetyltransferase fadA2-6	fadB2	552, 553, 554, 555, 556, 557, 558, 559, 560, 561, 562, 563, 564, 565, 566, 567, 568, 569, 570, 575, 576, 577, 578, 579, 580, 581, 582	beta oxidation of fatty acids	β oxidation of fatty acids	1.3.99.3 AND 4.2.1.17 AND 1.1.1.35 AND 2.3.1.16	0.0802682	NE	2.40659	NE	TN	0.96122	NE	TN
Mb0488	Rv0478	deoxyribose-phosphate aldolase	deoC	99	Pentose phosphate pathway	Central carbon metabolism	4.1.2.4	0.0789928	NE	0.436946	NE	TN	0.77553	NE	TN
Mb0492	Rv0482	UDP-N-acetylenolpyruvoylglucosamine reductase	murB	719	Peptidoglycan Synthesis, NAG and NAM biosynthesis	Cell wall syntheisis	1.1.1.158	0	E	0.60786	NE	FP	0.0009	E	TP
Mb0496	Rv0486	glycosyltransferase, mshA	-	480	Cofactor biosynthesis, mycothiol biosynthesis - hyothetical reaction	Cofactor biosynthesis	-	0.0802682	NE	no-data	no-data	no-data	0.00656	E	FN
Mb0499	Rv0489	phosphoglycerate mutase gpm2, gpm1	gpmA	49	Glycolysis	Central carbon metabolism	5.4.2.1	0.0802682	NE	no-data	no-data	no-data	0.00153	E	FN
Mb0511	Rv0500	pyrroline-5-carboxylate reductase proC	proC	202	Amino acid biosynthesis, Glutamate family, Proline	Amino acid metabolism	1.5.1.2	0	E	0.118531	E	TP	0.00083	E	TP
Mb0513	Rv0501	UDP-glucose 4-epimerase galE1, galE2, galE3	galE2	20	C6 Compounds, Galactose	Carbohydrate metabolism (excluding central metabolism)	5.1.3.2	0.0802682	NE	1.96289	NE	TN	0.96172	NE	TN
Mb0515c	Rv0503c	cyclopropane fatty acyl-phospholipid synthase 2, cmaA2	cmaA2	636	lipid biosynthesis, Synthesis of mycolic acids, SYNTHESIS OF KETO MYCOLATE	Lipid biosyntheis	2.1.1.79	0	E	2.91223	NE	FP	0.99475	NE	FP
Mb0521	Rv0509	glutamyl-trna reductase, hemA	hemA	429	Cofactor biosynthesis, heme biosynthesis	Cofactor biosynthesis	1.2.1.70	0	E	0.0285323	E	TP	0	E	TP
Mb0523	Rv0510	porphobilinogen deaminase, hemC	hemC	432	Cofactor biosynthesis, heme biosynthesis	Cofactor biosynthesis	2.5.1.61	0	E	0.0306345	E	TP	0.00166	E	TP
Mb0524	Rv0511	Probable Homocysteine S-Methyltransferase mmuM, auroporphyrin-iii c-methyltransferase / Uroporphyrinogen-III synthase, cysG, Probable siroheme synthase, cysG2	hemD	433, 440	Amino acid biosynthesis, The aspartate family, Methionine	Amino acid metabolism	2.1.1.10 and 4.2.1.75 and 2.1.1.107	0	E	0.0449212	E	TP	4e-05	E	TP
Mb0525	Rv0512	delta-aminolevulinic acid dehydratase, hemB	hemB	431	Cofactor biosynthesis, heme biosynthesis	Cofactor biosynthesis	4.2.1.24	0	E	no-data	no-data	no-data	1e-05	E	TP
Mb0532c	Rv0519c	mycoyltransferase II. activity not demonstrated	-	641	lipid biosynthesis, Synthesis of mycolic acids, MYCOLIC ACID CONDENSATION	Lipid biosyntheis	-	0.0802682	NE	0.977612	NE	TN	0.91791	NE	TN
Mb0537	Rv0524	glutamate-1-semialdehyde 2,1-aminomutase, hemL	hemL	430	Cofactor biosynthesis, heme biosynthesis	Cofactor biosynthesis	5.4.3.8	0	E	0.0505898	E	TP	1e-05	E	TP
Mb0547c	Rv0533c	beta-ketoacyl-ACP synthase III, fabH	fabH	620	lipid biosynthesis, Synthesis of mycolic acids, FASIIA module	Lipid biosyntheis	2.3.1.41	0	E	1.07471	NE	FP	0.95021	NE	FP
Mb0548c	Rv0534c	1,4-dihydroxy-2-naphthoate prenyltransferase, menA	menA	417	Cofactor biosynthesis, Menaquinone biosynthesis	Cofactor biosynthesis	2.5.1.-	0	E	0.427082	NE	FP	0.00304	E	TP
Mb0549	Rv0535	Probable 5'-Methylthioadenosine Phosphorylase PNP	pnp	332	Nucleotide biosynthesis, de novo biosynthesis of pyrimidine ribonucleotides	Nucleotide biosynthesis	2.4.2.28	0	E	no-data	no-data	no-data	0.24771	NE	FP
Mb0550	Rv0536	UDP-glucose 4-epimerase galE1, galE2, galE3	galE3	20	C6 Compounds, Galactose	Carbohydrate metabolism (excluding central metabolism)	5.1.3.2	0.0802682	NE	0.834173	NE	TN	0.95021	NE	TN
Mb0556c	Rv0542c	o-succinylbenzoate-CoA ligase	menE	415	Cofactor biosynthesis, Menaquinone biosynthesis	Cofactor biosynthesis	6.2.1.26	0	E	0.151521	E	TP	0.00048	E	TP
Mb0562c	Rv0548c	naphthoate synthase, menB	menB	416	Cofactor biosynthesis, Menaquinone biosynthesis	Cofactor biosynthesis	4.1.3.36	0	E	0.7433	NE	FP	0.0033	E	TP
Mb0566c	Rv0551c	acyl-CoA dehydrogenase fadE1-36 AND enoyl-CoA hydratase/isomerase echA1-21 AND 3-hydroxyacyl-CoA dehydrogenase fadB2-5 AND acetyl-CoA C-acetyltransferase fadA2-11	fadD8	537, 538, 539, 540, 541, 542, 543, 544, 545, 546, 547, 548, 549, 550, 551	beta oxidation of fatty acids	β oxidation of fatty acids	1.3.99.3 AND 4.2.1.17 AND 1.1.1.35 AND 2.3.1.16	0.0802682	NE	1.89154	NE	TN	0.9841	NE	TN
Mb0568	Rv0553	o-succinylbenzoate synthase and o-succinylbenzoate-CoA ligase	menC	415	Cofactor biosynthesis, Menaquinone biosynthesis	Cofactor biosynthesis	4.2.1.- and 6.2.1.26	0	E	0.183982	E	TP	0.00304	E	TP
Mb0570	Rv0555	2-succinyl-6-hydroxy-2,4-cyclohexadiene-1-carboxylate synthase	menD	413	Cofactor biosynthesis, Menaquinone biosynthesis	Cofactor biosynthesis	4.1.3.- AND 4.1.1.71	0	E	0.0568609	E	TP	0.00024	E	TP
Mb0572	Rv0557	alpha-mannosyltransferase, pimB	pimB	602	Phosphatidylinositol mannoside (PIM) synthesis	Lipid biosyntheis	-	0	E	0.168488	E	TP	0.21191	NE	FP
Mb0577	Rv0562	trans-hexaprenyltranstransferase	grcC1	691	Polyprenoids biosynthesis	Other	2.5.1.30	0	E	0.157352	E	TP	0.00048	E	TP
Mb0579c	Rv0564	glycerol-3-phosphate dehydrogenase gpdA1	gpsA	591	Phospholipid synthesis, synthesis of phophatidlyglycerol	Lipid biosyntheis	1.1.1.94	0.0802682	NE	0.873747	NE	TN	0.95021	NE	TN
Mb0585	Rv0570	ribonucleoside-diphosphate reductase, nrdZ	nrdZ	298, 331, 353, 360	Nucleotide biosynthesis, de novo biosynthesis of pyrimidine ribonucleotides	Nucleotide biosynthesis	1.17.4.1	0.0802682	NE	0.75	NE	TN	0.69	NE	TN
Mb0588c	Rv0573c	nicotinate phosphoribosyltransferase	-	367	Cofactor biosynthesis, Nicotinamide nucleotides (NAD+, NADP) biosynthesis	Cofactor biosynthesis	2.4.2.11	0.0802682	NE	1.14553	NE	TN	0.88157	NE	TN
Mb0635	Rv0618	UTP-hexose-1-phosphate uridylyltransferase, galTa, galTb	galTa	19	C6 Compounds, Galactose	Carbohydrate metabolism (excluding central metabolism)	2.7.7.10	0.0802682	NE	no-data	no-data	no-data	0.8946	NE	TN
Mb0636	Rv0620	galactokinase, galK	galK	18	C6 Compounds, Galactose	Carbohydrate metabolism (excluding central metabolism)	2.7.1.6	0.0802682	NE	0.590188	NE	TN	0.24771	NE	TN
Mb0649c	Rv0632c	acyl-CoA dehydrogenase fadE1-36 AND enoyl-CoA hydratase/isomerase echA1-21 AND 3-hydroxyacyl-CoA dehydrogenase fadB2-5 AND acetyl-CoA C-acetyltransferase fadA2-6	echA3	552, 553, 554, 555, 556, 557, 558, 559, 560, 561, 562, 563, 564, 565, 566, 567, 568, 569, 570, 575, 576, 577, 578, 579, 580, 581, 582	beta oxidation of fatty acids	β oxidation of fatty acids	1.3.99.3 AND 4.2.1.17 AND 1.1.1.35 AND 2.3.1.16	0.0802682	NE	0.653386	NE	TN	0.35774	NE	TN
Mb0654	Rv0635	beta-hydroxyacylACP dehydrase, HadAB and HadBC	-	622	lipid biosynthesis, Synthesis of mycolic acids, FASIIA module	Lipid biosyntheis	4.2.1.61	0.0802682	NE	0.0629024	E	FN	0.00045	E	FN
Mb0655	Rv0636	beta-hydroxyacylACP dehydrase, HadAB and HadBC	-	622	lipid biosynthesis, Synthesis of mycolic acids, FASIIA module	Lipid biosyntheis	4.2.1.61	0	E	0.136818	E	TP	0.01594	E	TP
Mb0656	Rv0637	beta-hydroxyacylACP dehydrase, HadAB and HadBC	-	622	lipid biosynthesis, Synthesis of mycolic acids, FASIIA module	Lipid biosyntheis	4.2.1.61	0.0802682	NE	0.526457	NE	TN	0.0315	E	FN
Mb0661c	Rv0642c	methoxymycolic acid synthase 4, mmaA4	mmaA4	631	lipid biosynthesis, Synthesis of mycolic acids, SYNTHESIS OF METHOXY MYCOLATE	Lipid biosyntheis	2.1.1.-	0	E	2.05965	NE	FP	0.01897	E	TP
Mb0662c	Rv0643c	methoxy mycolic acid synthase 2/cyclopropane synthase, mmaA2/PcaA	mmaA3	627	lipid biosynthesis, Synthesis of mycolic acids, SYNTHESIS OF ALPHA MYCOLATE	Lipid biosyntheis	/2.1.1.-	0	E	1.62211	NE	FP	0.93677	NE	FP
Mb0663c	Rv0644c	methxymycolic acid synthase A1, mmaA1	mmaA2	633	lipid biosynthesis, Synthesis of mycolic acids, SYNTHESIS OF KETO MYCOLATE	Lipid biosyntheis	2.1.1.-	0	E	1.35649	NE	FP	0.95021	NE	FP
Mb0664c	Rv0645c	cyclopropane mycolic synthase synthase A2, cmaA2 plus redox system	mmaA1	634	lipid biosynthesis, Synthesis of mycolic acids, SYNTHESIS OF METHOXY MYCOLATE	Lipid biosyntheis	2.1.1.-	0	E	3.4461	NE	FP	0.99326	NE	FP
Mb0665c	Rv0646c	Probable Phospholipases	lipG	590	Inositol phosphate metabolism, Glycerophospholipid metabolism	Lipid biosyntheis	3.1.4.3	0.0802682	NE	2.83752	NE	TN	0.91791	NE	TN
Mb0668	Rv0649	fatty acid synthase	fabD2	496, 509, 510, 511, 512, 513, 514, 515, 516, 517, 518, 519, 520, 521, 522, 533, 618, 619	lipid biosynthesis, pathway 1	Lipid biosyntheis	2.3.1.41/1.1.1.100/1.3.1.10	0.0802682	NE	0.931246	NE	TN	0.39468	NE	TN
Mb0669	Rv0650	glucokinase	-	33, 34	Phosphorylation of glucose	Central carbon metabolism	2.7.1.2	0.0802682	NE	0.513961	NE	TN	0.77686	NE	TN
Mb0674	Rv0655	cholesterol uptake (mce4 locus and supAB and mceG)	mkl	932	Transport reaction	Transport reaction	-	0.0802682	NE	0.576065	NE	TN	0.84779	NE	TN
Mb0691	Rv0672	acyl-CoA dehydrogenase fadE1-36 AND enoyl-CoA hydratase/isomerase echA1-21 AND 3-hydroxyacyl-CoA dehydrogenase fadB2-5 AND acetyl-CoA C-acetyltransferase fadA2-6	fadE8	552, 553, 554, 555, 556, 557, 558, 559, 560, 561, 562, 563, 564, 565, 566, 567, 568, 569, 570, 575, 576, 577, 578, 579, 580, 581, 582	beta oxidation of fatty acids	β oxidation of fatty acids	1.3.99.3 AND 4.2.1.17 AND 1.1.1.35 AND 2.3.1.16	0.0802682	NE	1.73781	NE	TN	0.34862	NE	TN
Mb0692	Rv0673	acyl-CoA dehydrogenase fadE1-36 AND enoyl-CoA hydratase/isomerase echA1-21 AND 3-hydroxyacyl-CoA dehydrogenase fadB2-5 AND acetyl-CoA C-acetyltransferase fadA2-6	echA4	552, 553, 554, 555, 556, 557, 558, 559, 560, 561, 562, 563, 564, 565, 566, 567, 568, 569, 570, 575, 576, 577, 578, 579, 580, 581, 582	beta oxidation of fatty acids	β oxidation of fatty acids	1.3.99.3 AND 4.2.1.17 AND 1.1.1.35 AND 2.3.1.16	0.0802682	NE	1.16514	NE	TN	0.46741	NE	TN
Mb0694	Rv0675	acyl-CoA dehydrogenase fadE1-36 AND enoyl-CoA hydratase/isomerase echA1-21 AND 3-hydroxyacyl-CoA dehydrogenase fadB2-5 AND acetyl-CoA C-acetyltransferase fadA2-6	echA5	552, 553, 554, 555, 556, 557, 558, 559, 560, 561, 562, 563, 564, 565, 566, 567, 568, 569, 570, 575, 576, 577, 578, 579, 580, 581, 582	beta oxidation of fatty acids	β oxidation of fatty acids	1.3.99.3 AND 4.2.1.17 AND 1.1.1.35 AND 2.3.1.16	0.0802682	NE	0.0662542	E	FN	0.27021	NE	TN
Mb0713	Rv0694	L-lactate dehydrogenase, lldD1 or lldD2	lldD1 or lldD2	71	Pyruvate metabolism	Central carbon metabolism	1.1.1.27	0.0802682	NE	no-data	no-data	no-data	0.67826	NE	TN
Mb0749	Rv0728c	phosphoglycerate dehydrogenase	serA2	70	D-lactate dehydrogenase	Central carbon metabolism	1.1.1.95	0.0802682	NE	0.245624	NE	TN	0.6768	NE	TN
Mb0754	Rv0733	adenylate kinase	adk	351	Nucleotide biosynthesis, Purines, ATP, ADP	Nucleotide biosynthesis	2.7.4.3	0	E	no-data	no-data	no-data	0.09086	NE	FP
Mb0773c	Rv0751c	3-hydroxyacyl-CoA dehydrogenase	mmsB	173	Amino acid degradation, Branched chain amino acids, Valine	Amino acid metabolism	1.1.1.35	0.0802682	NE	0.463305	NE	TN	0.86466	NE	TN
Mb0774c	Rv0752c	acyl-CoA dehydrogenase fadE1-36 AND enoyl-CoA hydratase/isomerase echA1-21 AND 3-hydroxyacyl-CoA dehydrogenase fadB2-5 AND acetyl-CoA C-acetyltransferase fadA2-6	fadE9	552, 553, 554, 555, 556, 557, 558, 559, 560, 561, 562, 563, 564, 565, 566, 567, 568, 569, 570, 575, 576, 577, 578, 579, 580, 581, 582	beta oxidation of fatty acids	β oxidation of fatty acids	1.3.99.3 AND 4.2.1.17 AND 1.1.1.35 AND 2.3.1.16	0.0802682	NE	0.752176	NE	TN	0.86574	NE	TN
Mb0775c	Rv0753c	methylmalonate-semialdehyde dehydrogenase (acylating)	mmsA	174	Amino acid degradation, Branched chain amino acids, Valine	Amino acid metabolism	1.2.1.27	0.0802682	NE	0.959282	NE	TN	0.99135	NE	TN
Mb0780	Rv0757	alkaline phosphatase (phoP & phoR)	phoP	400	Cofactor biosynthesis, Folate biosynthesis	Cofactor biosynthesis	3.1.3.1	0.0802682	NE	1.32673	NE	TN	0.01203	E	FN
Mb0781	Rv0758	alkaline phosphatase (phoP & phoR)	phoR	400	Cofactor biosynthesis, Folate biosynthesis	Cofactor biosynthesis	3.1.3.1	0.0802682	NE	0.545742	NE	TN	0.67826	NE	TN
Mb0784c	Rv0761c	alcohol dehydrogenase adhA, adh, adhE1, adhB	adhB	74	Pyruvate metabolism	Other	1.1.1.1	0.0802682	NE	0.813208	NE	TN	0.58605	NE	TN
Mb0795	Rv0772	phosphoribosylamine-glycine ligase	purD	314	Nucleotide biosynthesis, Purines	Nucleotide biosynthesis	6.3.4.13	0	E	0.679949	NE	FP	0.5875	NE	FP
Mb0797c	Rv0774c	mycoyltransferase II. activity not demonstrated	-	641	lipid biosynthesis, Synthesis of mycolic acids, MYCOLIC ACID CONDENSATION	Lipid biosyntheis	-	0.0802682	NE	0.851895	NE	TN	0.74854	NE	TN
Mb0800	Rv0777	adenylosuccinate lyase	purB	320, 350	Nucleotide biosynthesis, Purines	Nucleotide biosynthesis	4.3.2.2	0	E	no-data	no-data	no-data	4e-05	E	TP
Mb0803	Rv0780	phosphoribosylaminoimidazolesuccinocarboxamide synthase, purC	hemH	319	Nucleotide biosynthesis, Purines	Nucleotide biosynthesis	6.3.2.6	0	E	0.149901	E	TP	0	E	TP
Mb0826	Rv0803	phosphoribosylformylglycinamidine synthase	purL	316	Nucleotide biosynthesis, Purines	Nucleotide biosynthesis	6.3.5.3	0	E	0.0339189	E	TP	0	E	TP
Mb0831	Rv0808	amidophosphoribosyltransferase	purF	313	Nucleotide biosynthesis, Purines	Nucleotide biosynthesis	2.4.2.14	0	E	0.0842515	E	TP	0	E	TP
Mb0832	Rv0809	phosphoribosylformylglycinamidine cyclo-ligase	purM	317	Nucleotide biosynthesis, Purines	Nucleotide biosynthesis	6.3.3.1	0	E	0.531497	NE	FP	0.00048	E	TP
Mb0835	Rv0812	aminodeoxychorismate lyase	-	404	Cofactor biosynthesis, Folate biosynthesis	Cofactor biosynthesis	4.1.3.38	0.0802682	NE	no-data	no-data	no-data	0.00014	E	FN
Mb0842	Rv0819	mycothiol synthase, mshD	-	483	Cofactor biosynthesis, mycothiol biosynthesis	Cofactor biosynthesis	-	0.0802682	NE	1.77935	NE	TN	0.0009	E	FN
Mb0875	Rv0852	acyl-CoA dehydrogenase fadE1-36 AND enoyl-CoA hydratase/isomerase echA1-21 AND 3-hydroxyacyl-CoA dehydrogenase fadB2-5 AND acetyl-CoA C-acetyltransferase fadA2-11	fadD16	537, 538, 539, 540, 541, 542, 543, 544, 545, 546, 547, 548, 549, 550, 551	beta oxidation of fatty acids	β oxidation of fatty acids	1.3.99.3 AND 4.2.1.17 AND 1.1.1.35 AND 2.3.1.16	0.0802682	NE	no-data	no-data	no-data	0.61132	NE	TN
Mb0881c	Rv0858c	succinyldiaminopimelate transaminase argD	-	235	Amino acid biosynthesis, The aspartate family, Lysine	Amino acid metabolism	2.6.1.17	0.0802682	NE	2.16288	NE	TN	0.92831	NE	TN
Mb0882	Rv0859	acyl-CoA dehydrogenase fadE1-36 AND enoyl-CoA hydratase/isomerase echA1-21 AND 3-hydroxyacyl-CoA dehydrogenase fadB2-5 AND acetyl-CoA C-acetyltransferase fadA2-6	fadA	552, 553, 554, 555, 556, 557, 558, 559, 560, 561, 562, 563, 564, 565, 566, 567, 568, 569, 570, 575, 576, 577, 578, 579, 580, 581, 582	beta oxidation of fatty acids	β oxidation of fatty acids	1.3.99.3 AND 4.2.1.17 AND 1.1.1.35 AND 2.3.1.16	0.0802682	NE	0.707504	NE	TN	0.6768	NE	TN
Mb0897	Rv0873	acyl-CoA dehydrogenase fadE1-36 AND enoyl-CoA hydratase/isomerase echA1-21 AND 3-hydroxyacyl-CoA dehydrogenase fadB2-5 AND acetyl-CoA C-acetyltransferase fadA2-6	fadE10	552, 553, 554, 555, 556, 557, 558, 559, 560, 561, 562, 563, 564, 565, 566, 567, 568, 569, 570, 575, 576, 577, 578, 579, 580, 581, 582	beta oxidation of fatty acids	β oxidation of fatty acids	1.3.99.3 AND 4.2.1.17 AND 1.1.1.35 AND 2.3.1.16	0.0802682	NE	2.33752	NE	TN	0.98763	NE	TN
Mb0908c	Rv0884c	phosphoserine transaminase	serC	248	Amino acid biosynthesis, The serine family, Serine	Amino acid metabolism	2.6.1.52	0	E	0.106367	E	TP	0.00166	E	TP
Mb0910	Rv0886	ferredoxin-NADP reductase fprA, fprB	fprB	133	Energy metabolism	Other	2.7.4.1	0.0802682	NE	1.7442	NE	TN	0.33819	NE	TN
Mb0913	Rv0889c	citrate synthasev citA, gltA1, gltA2	citA	55	Citrate cycle (TCA cycle)	Central carbon metabolism	2.3.3.1	0.0802682	NE	1.33023	NE	TN	0.7782	NE	TN
Mb0919	Rv0895	triacylglycerol synthase	-	TAG	triglyceride synthesis	Lipid biosyntheis	2.3.1.75	0.0802682	NE	1.17629	NE	TN	0.99929	NE	TN
Mb0920	Rv0896	citrate synthasev citA, gltA1, gltA2	gltA	55	Citrate cycle (TCA cycle)	Central carbon metabolism	2.3.3.1	0.0802682	NE	no-data	no-data	no-data	0	E	FN
Mb0928c	Rv0904c	acetyl-CoA/propionyl-CoA carboxylase carboxytransferase subunit: 6 paralogues in Mtb: accD1, accD2, accD3, accD4, accD5, accD6	accD3	156, 163, 495	Amino acid degradation, Branched chain amino acids, Isoleucine	Amino acid metabolism	6.4.1.4 and 6.4.1.3 and 6.4.1.2	0.0802682	NE	1.16511	NE	TN	0.95661	NE	TN
Mb0929	Rv0905	acyl-CoA dehydrogenase fadE1-36 AND enoyl-CoA hydratase/isomerase echA1-21 AND 3-hydroxyacyl-CoA dehydrogenase fadB2-5 AND acetyl-CoA C-acetyltransferase fadA2-6	echA6	153, 171, 552, 553, 554, 555, 556, 557, 558, 559, 560, 561, 562, 563, 564, 565, 566, 567, 568, 569, 570, 575, 576, 577, 578, 579, 580, 581, 582	beta oxidation of fatty acids	β oxidation of fatty acids	1.3.99.3 AND 4.2.1.17 AND 1.1.1.35 AND 2.3.1.16	0.0802682	NE	1.82753	NE	TN	0.71492	NE	TN
Mb0971c	Rv0946c	glucose-6-phosphate isomerase	pgi	37, 39, 40	Interconversion between glucose-6-phosphate and fructose-6-phosphate	Central carbon metabolism	5.3.1.9	0.0748642	NE	0.0561123	E	FN	2e-05	E	FN
Mb0973c	Rv0948c	chorismate mutase	Rv0948c	282	Amino acid biosynthesis, The aromatic family, Tyrosine and phenylalanine	Amino acid metabolism		0	E	0.95	NE	FP	0.105	NE	FP
Mb0976	Rv0951	succinate-CoA ligase	sucC	63	Citrate cycle (TCA cycle)	Central carbon metabolism	6.2.1.5	0.0802637	NE	0.0631928	E	FN	0.00013	E	FN
Mb0977	Rv0952	succinate-CoA ligase	sucD	63	Citrate cycle (TCA cycle)	Central carbon metabolism	6.2.1.5	0.0802637	NE	0.166416	E	FN	0.00153	E	FN
Mb0981	Rv0956	phosphoribosylglycinamide formyltransferase	purN	315	Nucleotide biosynthesis, Purines	Nucleotide biosynthesis	2.1.2.2	0	E	1.48213	NE	FP	0.00096	E	TP
Mb0982	Rv0957	phosphoribosylaminoimidazolecarboxamide formyltransferase	purH	321, 322	Nucleotide biosynthesis, Purines	Nucleotide biosynthesis	2.1.2.3	0	E	0.0618303	E	TP	0	E	TP
Mb0996c	Rv0971c	acyl-CoA dehydrogenase fadE1-36 AND enoyl-CoA hydratase/isomerase echA1-21 AND 3-hydroxyacyl-CoA dehydrogenase fadB2-5 AND acetyl-CoA C-acetyltransferase fadA2-6	echA7	552, 553, 554, 555, 556, 557, 558, 559, 560, 561, 562, 563, 564, 565, 566, 567, 568, 569, 570, 575, 576, 577, 578, 579, 580, 581, 582	beta oxidation of fatty acids	β oxidation of fatty acids	1.3.99.3 AND 4.2.1.17 AND 1.1.1.35 AND 2.3.1.16	0.0802682	NE	0.735459	NE	TN	0.82622	NE	TN
Mb0997c	Rv0972c	acyl-CoA dehydrogenase fadE1-36 AND enoyl-CoA hydratase/isomerase echA1-21 AND 3-hydroxyacyl-CoA dehydrogenase fadB2-5 AND acetyl-CoA C-acetyltransferase fadA2-6	fadE12	552, 553, 554, 555, 556, 557, 558, 559, 560, 561, 562, 563, 564, 565, 566, 567, 568, 569, 570, 575, 576, 577, 578, 579, 580, 581, 582	beta oxidation of fatty acids	β oxidation of fatty acids	1.3.99.3 AND 4.2.1.17 AND 1.1.1.35 AND 2.3.1.16	0.0802682	NE	no-data	no-data	no-data	0.13364	NE	TN
Mb0998c	Rv0973c	acetyl/propionyl-CoA carboxylase alpha subunit encoding both biotin carboxylase and BCCP. Three paralogues in Mtb: accA1, accA2, accA3.	accA2	427	Cofactor biosynthesis, biotin biosynthesis	Cofactor biosynthesis	6.3.4.14	0.0802682	NE	0.200878	E	FN	0.01257	E	FN
Mb0999c	Rv0974c	acetyl-CoA/propionyl-CoA carboxylase carboxytransferase subunit: 6 paralogues in Mtb: accD1, accD2, accD3, accD4, accD5, accD6, methylmalonyl-CoA decarboxylase	accD2	80, 156, 163, 495, 80	Amino acid degradation, Branched chain amino acids, Isoleucine	Amino acid metabolism	6.4.1.4 and 6.4.1.3 and 6.4.1.2 and 4.1.1.41	0.0802682	NE	no-data	no-data	no-data	0.0769	NE	TN
Mb1000c	Rv0975c	acyl-CoA dehydrogenase fadE1-36 AND enoyl-CoA hydratase/isomerase echA1-21 AND 3-hydroxyacyl-CoA dehydrogenase fadB2-5 AND acetyl-CoA C-acetyltransferase fadA2-6	fadE13	552, 553, 554, 555, 556, 557, 558, 559, 560, 561, 562, 563, 564, 565, 566, 567, 568, 569, 570, 575, 576, 577, 578, 579, 580, 581, 582	beta oxidation of fatty acids	β oxidation of fatty acids	1.3.99.3 AND 4.2.1.17 AND 1.1.1.35 AND 2.3.1.16	0.0802682	NE	1.7803	NE	TN	0.91873	NE	TN
Mb1020	Rv0993	UTP-glucose-1-phosphate uridylyltransferase, galU	galU	21	C6 Compounds, Galactose	Carbohydrate metabolism (excluding central metabolism)	2.7.7.9	0	E	0.0956508	E	TP	0.00048	E	TP
Mb1021	Rv0994	probably molybdopterin biosynthesis protein moeA1 OR moaA2, N-terminal region	moeA1	463	Cofactor biosynthesis, molybdopterin biosynthesis	Cofactor biosynthesis	-	0.0802682	NE	0.564632	NE	TN	0.82743	NE	TN
Mb1028	Rv1001	arginine deiminase arcA	arcA	143	Amino acid degradation, Glutamate family, Arginine	Amino acid metabolism	3.5.3.6	0.0802682	NE	1.48892	NE	TN	0.92831	NE	TN
Mb1038	Rv1011	4-(cytidine 5'-diphospho)-2-C-methyl-D-erythritol kinase	ispE	681	Polyprenoids biosynthesis	Other	2.7.1.148	0	E	0.107688	E	TP	0.00083	E	TP
Mb1045c	Rv1017c	ribose-phosphate diphosphokinase	prsA	287	Nucleotide biosynthesis	Nucleotide biosynthesis	2.7.6.1	0	E	0.127521	E	TP	0.00166	E	TP
Mb1046c	Rv1018c	glucosamine-1-phosphate N-acetyltransferase, UDP-N-acetylglucosamine-pyrophosphorylase	glmU	717	Peptidoglycan Synthesis, NAG and NAM biosynthesis	Cell wall syntheisis	2.3.1.157 and 2.7.7.23	0	E	0.148298	E	TP	0	E	TP
Mb1051	Rv1023	phosphopyruvate hydratase	eno	50	Glycolysis	Central carbon metabolism	4.2.1.11	0.0658464	NE	0.130653	E	FN	7e-05	E	FN
Mb1087	Rv1058	acyl-CoA dehydrogenase fadE1-36 AND enoyl-CoA hydratase/isomerase echA1-21 AND 3-hydroxyacyl-CoA dehydrogenase fadB2-5 AND acetyl-CoA C-acetyltransferase fadA2-11	fadD14	537, 538, 539, 540, 541, 542, 543, 544, 545, 546, 547, 548, 549, 550, 551	beta oxidation of fatty acids	β oxidation of fatty acids	1.3.99.3 AND 4.2.1.17 AND 1.1.1.35 AND 2.3.1.16	0.0802682	NE	0.784071	NE	TN	0.37892	NE	TN
Mb1099	Rv1070c	acyl-CoA dehydrogenase fadE1-36 AND enoyl-CoA hydratase/isomerase echA1-21 AND 3-hydroxyacyl-CoA dehydrogenase fadB2-5 AND acetyl-CoA C-acetyltransferase fadA2-6	echA8	153, 171, 552, 553, 554, 555, 556, 557, 558, 559, 560, 561, 562, 563, 564, 565, 566, 567, 568, 569, 570, 575, 576, 577, 578, 579, 580, 581, 582	beta oxidation of fatty acids	β oxidation of fatty acids	1.3.99.3 AND 4.2.1.17 AND 1.1.1.35 AND 2.3.1.16	0.0802682	NE	1.40017	NE	TN	0.86466	NE	TN
Mb1100c	Rv1071c	acyl-CoA dehydrogenase fadE1-36 AND enoyl-CoA hydratase/isomerase echA1-21 AND 3-hydroxyacyl-CoA dehydrogenase fadB2-5 AND acetyl-CoA C-acetyltransferase fadA2-6	echA9	552, 553, 554, 555, 556, 557, 558, 559, 560, 561, 562, 563, 564, 565, 566, 567, 568, 569, 570, 575, 576, 577, 578, 579, 580, 581, 582	beta oxidation of fatty acids	β oxidation of fatty acids	1.3.99.3 AND 4.2.1.17 AND 1.1.1.35 AND 2.3.1.16	0.0802682	NE	0.672547	NE	TN	0.96122	NE	TN
Mb1103c	Rv1074c	acyl-CoA dehydrogenase fadE1-36 AND enoyl-CoA hydratase/isomerase echA1-21 AND 3-hydroxyacyl-CoA dehydrogenase fadB2-5 AND acetyl-CoA C-acetyltransferase fadA2-6	fadA3	155, 552, 553, 554, 555, 556, 557, 558, 559, 560, 561, 562, 563, 564, 565, 566, 567, 568, 569, 570, 575, 576, 577, 578, 579, 580, 581, 582	beta oxidation of fatty acids	β oxidation of fatty acids	1.3.99.3 AND 4.2.1.17 AND 1.1.1.35 AND 2.3.1.16	0.0768999	NE	1.16896	NE	TN	0.93607	NE	TN
Mb1105	Rv1076	Probable Phospholipases	lipU	590	Inositol phosphate metabolism, Glycerophospholipid metabolism	Lipid biosyntheis	3.1.4.3	0.0802682	NE	1.18509	NE	TN	0.00557	E	FN
Mb1106	Rv1077	cystathionine beta-synthase cysM2	cbs	257	Amino acid biosynthesis, The serine family, Cysteine	Amino acid metabolism	4.2.1.22	0.0802682	NE	2.48472	NE	TN	0.82864	NE	TN
Mb1108	Rv1079	cystathionine gamma-lyase, cystathionine gamma-synthase	metB	181, 240, 253, 254, 255, 256, 258	Amino acid degradation, The aspartate family, Threonine, Methionine, Cysteine	Amino acid metabolism	4.4.1.1 and 2.5.1.48 and 2.5.1.48	0	E	0.784584	NE	FP	0.2604	NE	FP
Mb1111	Rv1082	mycothiol conjugate amidase, mca	mca	484b	Cofactor biosynthesis, mycothiol biosynthesis	Cofactor biosynthesis	-	0.0802682	NE	1.05861	NE	TN	0.96122	NE	TN
Mb1115	Rv1086	FPP synthase	-	687	Polyprenoids biosynthesis	Other	2.5.1.10	0	E	0.76619	NE	FP	0.01501	E	TP
Mb1122c	Rv1092c	pantothenate kinase	coaA	393	Cofactor biosynthesis, Coenzyme-A biosynthesis	Cofactor biosynthesis	2.7.1.33	0	E	0.0924153	E	TP	2e-05	E	TP
Mb1123	Rv1093	glycine hydroxymethyltransferase glyA, glyA2	glyA	185	Amino acid degradation, The serine family, Glycine	Amino acid metabolism	2.1.2.1	0.0802682	NE	no-data	no-data	no-data	0.00045	E	FN
Mb1128c	Rv1098c	fumarate hydratase	fumC	64	Citrate cycle (TCA cycle)	Central carbon metabolism	4.2.1.2	0	E	0.114684	E	TP	0.00083	E	TP
Mb1129c	Rv1099c	fructose-bisphosphatase	glpX	43	Gluconeogenesis	Central carbon metabolism	3.1.3.11	0.0802682	NE	0.272475	NE	TN	0.0009	E	FN
Mb1134	Rv1104	Probable Phospholipases	-	590	Inositol phosphate metabolism, Glycerophospholipid metabolism	Lipid biosyntheis	3.1.4.3	0.0802682	NE	1.67985	NE	TN	0.29382	NE	TN
Mb1135	Rv1105	Probable Phospholipases	-	590	Inositol phosphate metabolism, Glycerophospholipid metabolism	Lipid biosyntheis	3.1.4.3	0.0802682	NE	0.962885	NE	TN	0.93607	NE	TN
Mb1136c	Rv1106c	3 β-hydroxysteroid dehydrogenase (hsd)	-	933	cholesterol degradation	Other	1.1.1.145 and 5.3.3.1	0.0802682	NE	1.14647	NE	TN	0.89554	NE	TN
Mb1140	Rv1110	Probable LYTB-Related protein lytB1 & lytB2	ispH	684	Polyprenoids biosynthesis	Other	-	0.0802682	NE	no-data	no-data	no-data	0.00045	E	FN
Mb1152	Rv1121	glucose-6-phosphate 1-dehydrogenase zwf, zwf2	zwf1	87	Pentose phosphate pathway	Central carbon metabolism	1.1.1.49	0.0802682	NE	0.964915	NE	TN	0.09156	NE	TN
Mb1153	Rv1122	phosphogluconate dehydrogenase, gnd1 or gnd2	gnd2	89	Pentose phosphate pathway	Central carbon metabolism	1.1.1.44	0.0802682	NE	0.0774932	E	FN	0.00048	E	FN
Mb1158c	Rv1127c	pyruvate phosphate dikinase ppdK	ppdK	69	Pyruvate metabolism	Central carbon metabolism	2.7.9.1	0.0802682	NE	1.09129	NE	TN	0.0732	NE	TN
Mb1161	Rv1130	2-methylcitrate dehydrase, prpD	-	83	Propanoate metabolism - methycitrate cycle	Central carbon metabolism	4.2.1.79	0.0769473	NE	no-data	no-data	no-data	0.34862	NE	TN
Mb1162	Rv1131	citrate synthasev citA, gltA1, gltA2	gltA1	55, 82	Citrate cycle (TCA cycle)	Central carbon metabolism	2.3.3.1	0.0769473	NE	0.851045	NE	TN	0.65733	NE	TN
Mb1164c	Rv1133c	methionine synthase (cobalamin-independent) metE	metE	245	Amino acid biosynthesis, The aspartate family, Methionine	Amino acid metabolism		0	E	0.11	E	TP	0	E	TP
Mb1173c	Rv1141c	acyl-CoA dehydrogenase fadE1-36 AND enoyl-CoA hydratase/isomerase echA1-21 AND 3-hydroxyacyl-CoA dehydrogenase fadB2-5 AND acetyl-CoA C-acetyltransferase fadA2-6	echA11	552, 553, 554, 555, 556, 557, 558, 559, 560, 561, 562, 563, 564, 565, 566, 567, 568, 569, 570, 575, 576, 577, 578, 579, 580, 581, 582, 623, 625, 629	beta oxidation of fatty acids	β oxidation of fatty acids	1.3.99.3 AND 4.2.1.17 AND 1.1.1.35 AND 2.3.1.16	0.0802682	NE	1.46785	NE	TN	0.9698	NE	TN
Mb1174c	Rv1142c	acyl-CoA dehydrogenase fadE1-36 AND enoyl-CoA hydratase/isomerase echA1-21 AND 3-hydroxyacyl-CoA dehydrogenase fadB2-5 AND acetyl-CoA C-acetyltransferase fadA2-6	echA10	552, 553, 554, 555, 556, 557, 558, 559, 560, 561, 562, 563, 564, 565, 566, 567, 568, 569, 570, 575, 576, 577, 578, 579, 580, 581, 582, 623, 625, 629	beta oxidation of fatty acids	β oxidation of fatty acids	1.3.99.3 AND 4.2.1.17 AND 1.1.1.35 AND 2.3.1.16	0.0802682	NE	1.8239	NE	TN	0.86466	NE	TN
Mb1176	Rv1144	3-hydroxyacyl-CoA dehydrogenase	-	154, 173	Amino acid degradation, Branched chain amino acids, Isoleucine	Amino acid metabolism	1.1.1.35	0.0802682	NE	1.07948	NE	TN	0.95021	NE	TN
Mb1203	Rv1170	N-acetyl-1-D-myo-inositol-2-amino-2-deoxy-?-D-glucopyranoside deacetylase, mshB	mshB	481	Cofactor biosynthesis, mycothiol biosynthesis	Cofactor biosynthesis	-	0.0802682	NE	0.874724	NE	TN	0.04688	E	FN
Mb1206	Rv1173	F420 biosynthesis protein, FbiC: Lactyl (2) diphospho-(5')guanosine:7,8-didemethyl-8-hydroxy-5-deazariboflavin 2-phospho-L-lactate transferase	fbiC	477	Cofactor biosynthesis, F420 biosynthesis	Cofactor biosynthesis	-	0.0802682	NE	no-data	no-data	no-data	0.0056	E	FN
Mb1213	Rv1181	mas-like gene, msl3	pks4	672	synthesis of mycolipanoic, mycolipenic (phthienoic), mycolipodienoic acid and polyacyl trehalose	Lipid biosyntheis	-	0.0802682	NE	0.497206	NE	TN	0.24426	NE	TN
Mb1214	Rv1182	mas-like gene, msl4	papA3	673	synthesis of mycolipanoic, mycolipenic (phthienoic), mycolipodienoic acid and polyacyl trehalose	Lipid biosyntheis	-	0.0802682	NE	0.199471	E	FN	0.99339	NE	TN
Mb1215	Rv1183	mas-like gene, msl5	mmpL10	674	synthesis of mycolipanoic, mycolipenic (phthienoic), mycolipodienoic acid and polyacyl trehalose	Lipid biosyntheis	-	0.0802682	NE	no-data	no-data	no-data	0.10098	NE	TN
Mb1217c	Rv1185c	acyl-CoA dehydrogenase fadE1-36 AND enoyl-CoA hydratase/isomerase echA1-21 AND 3-hydroxyacyl-CoA dehydrogenase fadB2-5 AND acetyl-CoA C-acetyltransferase fadA2-11	fadD21	537, 538, 539, 540, 541, 542, 543, 544, 545, 546, 547, 548, 549, 550, 551	beta oxidation of fatty acids	β oxidation of fatty acids	1.3.99.3 AND 4.2.1.17 AND 1.1.1.35 AND 2.3.1.16	0.0802682	NE	0.436343	NE	TN	0.98197	NE	TN
Mb1219	Rv1187	1-pyrroline-5-carboxylate dehydrogenase rocA	rocA	139, 142	Amino acid degradation, Glutamate family, 4-hydroxyproline, Proline	Amino acid metabolism	1.5.1.12	0.0790372	NE	0.193457	E	FN	0.01207	E	FN
Mb1220	Rv1188	Proline dehydrogenase	-	138	Amino acid degradation, Glutamate family, Proline	Amino acid metabolism	1.5.99.8	0.0802682	NE	0.189811	E	FN	0.08426	NE	TN
Mb1225	Rv1193	acyl-CoA dehydrogenase fadE1-36 AND enoyl-CoA hydratase/isomerase echA1-21 AND 3-hydroxyacyl-CoA dehydrogenase fadB2-5 AND acetyl-CoA C-acetyltransferase fadA2-11	fadD36	537, 538, 539, 540, 541, 542, 543, 544, 545, 546, 547, 548, 549, 550, 551	beta oxidation of fatty acids	β oxidation of fatty acids	1.3.99.3 AND 4.2.1.17 AND 1.1.1.35 AND 2.3.1.16	0.0802682	NE	0.161201	E	FN	0.28352	NE	TN
Mb1233c	Rv1201c	2,3,4,5-tetrahydropyridine-2,6-dicarboxylate N-succinyltransferase	-	234	Amino acid biosynthesis, The aspartate family, Lysine	Amino acid metabolism	2.3.1.117	0	E	0.134662	E	TP	0.00279	E	TP
Mb1234	Rv1202	succinyl-diaminopimelate desuccinylase dapE	dapE	236	Amino acid biosynthesis, The aspartate family, Lysine	Amino acid metabolism	3.5.1.18	0	E	0.0973887	E	TP	0.00014	E	TP
Mb1238	Rv1206	acyl-CoA dehydrogenase fadE1-36 AND enoyl-CoA hydratase/isomerase echA1-21 AND 3-hydroxyacyl-CoA dehydrogenase fadB2-5 AND acetyl-CoA C-acetyltransferase fadA2-11	fadD6	537, 538, 539, 540, 541, 542, 543, 544, 545, 546, 547, 548, 549, 550, 551	beta oxidation of fatty acids	β oxidation of fatty acids	1.3.99.3 AND 4.2.1.17 AND 1.1.1.35 AND 2.3.1.16	0.0802682	NE	0.973139	NE	TN	0.453	NE	TN
Mb1239	Rv1207	dihydropteroate synthase, DHPS or probable dihydropteroate synthase	folP2	405	Cofactor biosynthesis, Folate biosynthesis	Cofactor biosynthesis	2.5.1.15	0.0802682	NE	0.927208	NE	TN	0.71492	NE	TN
Mb1255	Rv1223	4-hydroxy-2-oxoglutarate aldolase	htrA	141	Glyoxylate shunt	Central carbon metabolism	4.1.3.16	0.0790372	NE	0.125531	E	FN	1e-05	E	FN
Mb1272	Rv1240	malate dehydrogenase	mdh	65	Citrate cycle (TCA cycle)	Central carbon metabolism	1.1.1.37	0.0782507	NE	0.686992	NE	TN	0.07631	NE	TN
Mb1280c	Rv1248c	Alpha-Ketoglutarate decarboxylase kgd (menD, sucA)	kgd	61	Citrate cycle (TCA cycle)	Central carbon metabolism	4.1.1.71	0.0802682	NE	0.0452015	E	FN	0	E	FN
Mb1303c	Rv1272c	ABC transporters	-	TMM	lipid biosynthesis, Synthesis of mycolic acids, MYCOLIC ACID CONDENSATION	Lipid biosyntheis	-	0.0802682	NE	1.39728	NE	TN	0.21891	NE	TN
Mb1304c	Rv1273c	ABC transporters	-	TMM	lipid biosynthesis, Synthesis of mycolic acids, MYCOLIC ACID CONDENSATION	Lipid biosyntheis	-	0.0802682	NE	0.584111	NE	TN	0.22511	NE	TN
Mb1315	Rv1284	carbonic anhydrase	-	425	Cofactor biosynthesis, biotin biosynthesis	Cofactor biosynthesis	4.2.1.1	0.0802682	NE	0.133161	E	FN	0.82622	NE	TN
Mb1316	Rv1285	sulfate adenylyltransferase cysD, GTPase cysN, adenylyl-sulfate kinase, cysNC	cysD	109	Sulfate metabolism	Other	2.7.7.4, 2.7.1.25	0	E	0.0470647	E	TP	0.00013	E	TP
Mb1317	Rv1286	sulfate adenylyltransferase cysD, GTPase cysN, adenylyl-sulfate kinase, cysNC	cysN	110	Sulfate metabolism	Other	2.7.7.4, 2.7.1.25	0.0802682	NE	0.0725492	E	FN	0	E	FN
Mb1319	Rv1288	mycoyltransferase II. activity not demonstrated	-	641	lipid biosynthesis, Synthesis of mycolic acids, MYCOLIC ACID CONDENSATION	Lipid biosyntheis	-	0.0802682	NE	1.79434	NE	TN	0.63652	NE	TN
Mb1325	Rv1293	diaminopimelate decarboxylase lysA	lysA	238	Amino acid biosynthesis, The aspartate family, Lysine	Amino acid metabolism	4.1.1.20	0	E	0.0269959	E	TP	0	E	TP
Mb1326	Rv1294	homoserine dehydrogenase thrA	thrA	229	Amino acid biosynthesis, The aspartate family, Threonine	Amino acid metabolism	1.1.1.3	0	E	0.0153169	E	TP	0	E	TP
Mb1327	Rv1295	threonine synthase thrC	thrC	231	Amino acid biosynthesis, The aspartate family, Threonine	Amino acid metabolism	4.2.99.2	0	E	0.0475128	E	TP	1e-05	E	TP
Mb1328	Rv1296	homoserine kinase thrB	thrB	230	Amino acid biosynthesis, The aspartate family, Threonine	Amino acid metabolism	2.7.1.39	0	E	0.0646618	E	TP	0.00013	E	TP
Mb1332	Rv1300	Probable protoporphyrinogen oxidase, hemY' or hemK	hemK	437	Cofactor biosynthesis, heme biosynthesis	Cofactor biosynthesis	1.3.3.4	0.0802682	NE	0.0766226	E	FN	0.00045	E	FN
Mb1336	Rv1304	Complex V: ATP synthase (atpABCDEFGH), Possible Mg2+ Transport P-Type ATPase C MGTC	atpB	128	Energy metabolism	Other	3.6.3.14 and 3.6.3.1	0.00868221	NE	no-data	no-data	no-data	0.00555	E	FN
Mb1337	Rv1305	Complex V: ATP synthase (atpABCDEFGH), Possible Mg2+ Transport P-Type ATPase C MGTC	atpE	128	Energy metabolism	Other	3.6.3.14 and 3.6.3.1	0.00868221	NE	0.156592	E	FN	0.01594	E	FN
Mb1338	Rv1306	Complex V: ATP synthase (atpABCDEFGH), Possible Mg2+ Transport P-Type ATPase C MGTC	atpF	128	Energy metabolism	Other	3.6.3.14 and 3.6.3.1	0.00868221	NE	0.0304053	E	FN	0.11883	NE	TN
Mb1339	Rv1307	Complex V: ATP synthase (atpABCDEFGH), Possible Mg2+ Transport P-Type ATPase C MGTC	atpH	128	Energy metabolism	Other	3.6.3.14 and 3.6.3.1	0.00868221	NE	0.0357872	E	FN	1e-05	E	FN
Mb1340	Rv1308	Complex V: ATP synthase (atpABCDEFGH), Possible Mg2+ Transport P-Type ATPase C MGTC	atpA	128	Energy metabolism	Other	3.6.3.14 and 3.6.3.1	0.00868221	NE	0.0206658	E	FN	0	E	FN
Mb1341	Rv1309	Complex V: ATP synthase (atpABCDEFGH), Possible Mg2+ Transport P-Type ATPase C MGTC	atpG	128	Energy metabolism	Other	3.6.3.14 and 3.6.3.1	0.00868221	NE	0.0390679	E	FN	2e-05	E	FN
Mb1342	Rv1310	Complex V: ATP synthase (atpABCDEFGH), Possible Mg2+ Transport P-Type ATPase C MGTC	atpD	128	Energy metabolism	Other	3.6.3.14 and 3.6.3.1	0.00868221	NE	0.0385664	E	FN	1e-05	E	FN
Mb1343	Rv1311	Complex V: ATP synthase (atpABCDEFGH), Possible Mg2+ Transport P-Type ATPase C MGTC	atpC	128	Energy metabolism	Other	3.6.3.14 and 3.6.3.1	0.00868221	NE	0.0772299	E	FN	0.22197	NE	TN
Mb1348	Rv1315	UDP-N-acetylglucosamine enolpyruvoyl transferase : murA	murA	718	Peptidoglycan Synthesis, NAG and NAM biosynthesis	Cell wall syntheisis	2.5.1.7	0	E	0.0563163	E	TP	7e-05	E	TP
Mb1357c	Rv1322A	4-hydroxyphenylpyruvate dioxygenase	-	191	Amino acid degradation, The aromatic family, Tyrosine	Amino acid metabolism	1.13.11.27	0.0802682	NE	1.06412	NE	TN	0.77686	NE	TN
Mb1358	Rv1323	acyl-CoA dehydrogenase fadE1-36 AND enoyl-CoA hydratase/isomerase echA1-21 AND 3-hydroxyacyl-CoA dehydrogenase fadB2-5 AND acetyl-CoA C-acetyltransferase fadA2-6	fadA4	552, 553, 554, 555, 556, 557, 558, 559, 560, 561, 562, 563, 564, 565, 566, 567, 568, 569, 570, 575, 576, 577, 578, 579, 580, 581, 582	beta oxidation of fatty acids	β oxidation of fatty acids	1.3.99.3 AND 4.2.1.17 AND 1.1.1.35 AND 2.3.1.16	0.0802682	NE	0.929801	NE	TN	0.84779	NE	TN
Mb1371	Rv1336	cysteine synthase cysK, cysM	cysM	251	Amino acid biosynthesis, The serine family, Cysteine	Amino acid metabolism	2.5.1.47	0.0802682	NE	2.26805	NE	TN	0.90786	NE	TN
Mb1373	Rv1338	glutamate racemase, murI	murI	713	Peptidoglycan Synthesis, NAG and NAM biosynthesis	Cell wall syntheisis	5.1.1.3	0	E	no-data	no-data	no-data	0.00014	E	TP
Mb1380	Rv1345	acyl-CoA dehydrogenase fadE1-36 AND enoyl-CoA hydratase/isomerase echA1-21 AND 3-hydroxyacyl-CoA dehydrogenase fadB2-5 AND acetyl-CoA C-acetyltransferase fadA2-11	fadD33	537, 538, 539, 540, 541, 542, 543, 544, 545, 546, 547, 548, 549, 550, 551	beta oxidation of fatty acids	β oxidation of fatty acids	1.3.99.3 AND 4.2.1.17 AND 1.1.1.35 AND 2.3.1.16	0.0802682	NE	0.878702	NE	TN	0.94423	NE	TN
Mb1381	Rv1346	acyl-CoA dehydrogenase fadE1-36 AND enoyl-CoA hydratase/isomerase echA1-21 AND 3-hydroxyacyl-CoA dehydrogenase fadB2-5 AND acetyl-CoA C-acetyltransferase fadA2-6	fadE14	552, 553, 554, 555, 556, 557, 558, 559, 560, 561, 562, 563, 564, 565, 566, 567, 568, 569, 570, 575, 576, 577, 578, 579, 580, 581, 582	beta oxidation of fatty acids	β oxidation of fatty acids	1.3.99.3 AND 4.2.1.17 AND 1.1.1.35 AND 2.3.1.16	0.0802682	NE	no-data	no-data	no-data	0.61132	NE	TN
Mb1383	Rv1348	ABC transporters	-	TMM	lipid biosynthesis, Synthesis of mycolic acids, MYCOLIC ACID CONDENSATION	Lipid biosyntheis	-	0.0802682	NE	0.0644267	E	FN	0.00031	E	FN
Mb1384	Rv1349	ABC transporters	-	TMM	lipid biosynthesis, Synthesis of mycolic acids, MYCOLIC ACID CONDENSATION	Lipid biosyntheis	-	0.0802682	NE	0.0419048	E	FN	1e-05	E	FN
Mb1385	Rv1350	fas II Module (kasA/B, mabA/fabG1, fabA/fab2, inhA)	fabG	621, 624, 625, 626, 628, 629, 630	lipid biosynthesis, Synthesis of mycolic acids, FASIIA module	Lipid biosyntheis	2.3.1.41 and 1.1.1.100 and 2.1.1.-	0.0802682	NE	0.195495	E	FN	0.37774	NE	TN
Mb1415	Rv1380	aspartate carbamoyltransferase	pyrB	288	Nucleotide biosynthesis, de novo biosynthesis of pyrimidine ribonucleotides	Nucleotide biosynthesis	2.1.3.2	0	E	0.0408011	E	TP	0.00083	E	TP
Mb1416	Rv1381	dihydroorotase	pyrC	289	Nucleotide biosynthesis, de novo biosynthesis of pyrimidine ribonucleotides	Nucleotide biosynthesis	3.5.2.3	0	E	0.0448105	E	TP	0.00279	E	TP
Mb1418	Rv1383	carbamoyl-phosphate synthase (small chain carA and large chain carB)	carA	208	Amino acid biosynthesis, Glutamate family, Arginine	Amino acid metabolism	6.3.5.5	0	E	0.0286427	E	TP	0.00083	E	TP
Mb1419	Rv1384	carbamoyl-phosphate synthase (small chain carA and large chain carB)	carB	208	Amino acid biosynthesis, Glutamate family, Arginine	Amino acid metabolism	6.3.5.5	0	E	no-data	no-data	no-data	0	E	TP
Mb1420	Rv1385	orotidine-5'-phosphate decarboxylase	pyrF	292	Nucleotide biosynthesis, de novo biosynthesis of pyrimidine ribonucleotides	Nucleotide biosynthesis	4.1.1.23	0	E	no-data	no-data	no-data	0.05426	NE	FP
Mb1424	Rv1389	guanylate kinase	gmk	327, 328, 357	Nucleotide biosynthesis, Purines	Nucleotide biosynthesis	2.7.4.8	0	E	0.0699305	E	TP	0.04669	E	TP
Mb1426	Rv1391	phosphopantothenate—cysteine ligase, coaB (bifunctional protein), phosphopantothenoyl cysteine decarboxylase, coaB (bifunctional protein)	dfp	394, 395	Cofactor biosynthesis, Coenzyme-A biosynthesis	Cofactor biosynthesis	6.3.2.5 and 4.1.1.36	0	E	0.0895346	E	TP	1e-05	E	TP
Mb1427	Rv1392	methionine adenosyltransferase metK	metK	259	Amino acid biosynthesis, The serine family, Cysteine	Amino acid metabolism	2.5.1.6	0	E	0.0742648	E	TP	2e-05	E	TP
Mb1434c	Rv1399c	Probable Phospholipases	lipH	590	Inositol phosphate metabolism, Glycerophospholipid metabolism	Lipid biosyntheis	3.1.4.3	0.0802682	NE	1.09852	NE	TN	0.98168	NE	TN
Mb1435c	Rv1400c	Probable Phospholipases	lipI	590	Inositol phosphate metabolism, Glycerophospholipid metabolism	Lipid biosyntheis	3.1.4.3	0.0802682	NE	1.32879	NE	TN	0.01798	E	FN
Mb1444	Rv1409	diaminohydroxyphosphoribosylaminopyrimidine deaminase ribD, ribG	ribG	382	Cofactor biosynthesis, Riboflavin (vitamin B2), FMN and FAD biosynthesis	Cofactor biosynthesis	3.5.4.26	0.0802682	NE	0.153198	E	FN	0.0009	E	FN
Mb1447	Rv1412	6,7-dimethyl-8-ribityllumazine synthase and riboflavin synthase	ribC	387	Cofactor biosynthesis, Riboflavin (vitamin B2), FMN and FAD biosynthesis	Cofactor biosynthesis	2.5.1.9	0	E	0.333846	NE	FP	0.05426	NE	FP
Mb1450	Rv1415	GTP cyclohydrolase II ribA2, ribA2	ribA2	381	Cofactor biosynthesis, Riboflavin (vitamin B2), FMN and FAD biosynthesis	Cofactor biosynthesis	3.5.4.25	0.0802682	NE	0.166938	E	FN	0.00024	E	FN
Mb1451	Rv1416	6,7-dimethyl-8-ribityllumazine synthase and riboflavin synthase	ribH	386	Cofactor biosynthesis, Riboflavin (vitamin B2), FMN and FAD biosynthesis	Cofactor biosynthesis	2.5.1.9	0	E	0.0410041	E	TP	0.11883	NE	FP
Mb1460	Rv1425	triacylglycerol synthase	-	TAG	triglyceride synthesis	Lipid biosyntheis	2.3.1.75	0.0802682	NE	0.716093	NE	TN	0.90786	NE	TN
Mb1461c	Rv1426c	Probable Phospholipases	lipO	590	Inositol phosphate metabolism, Glycerophospholipid metabolism	Lipid biosyntheis	3.1.4.3	0.0802682	NE	0.382089	NE	TN	0.60035	NE	TN
Mb1462c	Rv1427c	acyl-CoA dehydrogenase fadE1-36 AND enoyl-CoA hydratase/isomerase echA1-21 AND 3-hydroxyacyl-CoA dehydrogenase fadB2-5 AND acetyl-CoA C-acetyltransferase fadA2-11	fadD12	537, 538, 539, 540, 541, 542, 543, 544, 545, 546, 547, 548, 549, 550, 551	beta oxidation of fatty acids	β oxidation of fatty acids	1.3.99.3 AND 4.2.1.17 AND 1.1.1.35 AND 2.3.1.16	0.0802682	NE	no-data	no-data	no-data	0.71635	NE	TN
Mb1471	Rv1436	glyceraldehyde-3-phosphate dehydrogenase	gap	46	Glycolysis	Central carbon metabolism	1.2.1.12	0.0780119	NE	0.192819	E	FN	0.00024	E	FN
Mb1472	Rv1437	phosphoglycerate kinase	pgk	48	Glycolysis	Central carbon metabolism	2.7.2.3	0.0780119	NE	0.0441822	E	FN	0.00013	E	FN
Mb1473	Rv1438	triose-phosphate isomerase	tpiA	45	Glycolysis	Central carbon metabolism	5.3.1.1	0.0790088	NE	0.0539009	E	FN	0.00013	E	FN
Mb1480c	Rv1445c	6-phosphogluconolactonase	devB	88	Pentose phosphate pathway	Central carbon metabolism	3.1.1.31	0.0802682	NE	0.283986	NE	TN	0.46741	NE	TN
Mb1482c	Rv1447c	glucose-6-phosphate 1-dehydrogenase zwf, zwf2	zwf2	87	Pentose phosphate pathway	Central carbon metabolism	1.1.1.49	0.0802682	NE	0.429765	NE	TN	0.46875	NE	TN
Mb1483c	Rv1448c	transaldolase tal	tal	97	Pentose phosphate pathway	Central carbon metabolism	2.2.1.2	0.0726837	NE	0.141318	E	FN	0.3371	NE	TN
Mb1484c	Rv1449c	transketolase, transaldolase	tkt	93, 94, 95, 96	Pentose phosphate pathway	Central carbon metabolism	2.2.1.1	0	E	0.0404534	E	TP	0	E	TP
Mb1486	Rv1451	aa3-type cytochrome c oxidase, ctaCDE AND cytochrome bc1	ctaB	126	Energy metabolism	Other	1.10.3.-	0.0690461	NE	0.659793	NE	TN	0.00013	E	FN
Mb1491c	Rv1456c	aa3-type cytochrome c oxidase, ctaCDE AND cytochrome bc1	-	126	Energy metabolism	Other	1.10.3.-	0.0690461	NE	0.131324	E	FN	0.0009	E	FN
Mb1499	Rv1464	cysteine desulfhydrase	csd	189, 411	Amino acid degradation, The serine family, cysteine	Amino acid metabolism	4.4.1.- and 2.8.1.7	0.0802682	NE	0.0336575	E	FN	0.00024	E	FN
Mb1502c	Rv1467c	acyl-CoA dehydrogenase fadE1-36 AND enoyl-CoA hydratase/isomerase echA1-21 AND 3-hydroxyacyl-CoA dehydrogenase fadB2-5 AND acetyl-CoA C-acetyltransferase fadA2-6	fadE15	552, 553, 554, 555, 556, 557, 558, 559, 560, 561, 562, 563, 564, 565, 566, 567, 568, 569, 570, 575, 576, 577, 578, 579, 580, 581, 582	beta oxidation of fatty acids	β oxidation of fatty acids	1.3.99.3 AND 4.2.1.17 AND 1.1.1.35 AND 2.3.1.16	0.0802682	NE	0.96127	NE	TN	0.82864	NE	TN
Mb1507	Rv1472	acyl-CoA dehydrogenase fadE1-36 AND enoyl-CoA hydratase/isomerase echA1-21 AND 3-hydroxyacyl-CoA dehydrogenase fadB2-5 AND acetyl-CoA C-acetyltransferase fadA2-6	echA12	153, 171, 552, 553, 554, 555, 556, 557, 558, 559, 560, 561, 562, 563, 564, 565, 566, 567, 568, 569, 570, 575, 576, 577, 578, 579, 580, 581, 582	beta oxidation of fatty acids	β oxidation of fatty acids	1.3.99.3 AND 4.2.1.17 AND 1.1.1.35 AND 2.3.1.16	0.0802682	NE	1.36906	NE	TN	0.98168	NE	TN
Mb1511c	Rv1475c	Aconitase	acn	56, 57, 84	Citrate cycle (TCA cycle)	Central carbon metabolism	4.2.1.3 and 4.2.1.99	0.0768138	NE	0.0264101	E	FN	0	E	FN
Mb1519	Rv1483	fas II Module (kasA/B, mabA/fabG1, fabA/fab2, inhA)	fabG1	621, 624, 625, 626, 628, 629, 630	lipid biosynthesis, Synthesis of mycolic acids, FASIIA module	Lipid biosyntheis	2.3.1.41 and 1.1.1.100 and 2.1.1.-	0.0802682	NE	0.788159	NE	TN	0.00083	E	FN
Mb1520	Rv1484	fas II Module (kasA/B, mabA/fabG1, fabA/fab2, inhA)	inhA	624, 626, 628, 630	lipid biosynthesis, Synthesis of mycolic acids, FASIIA module	Lipid biosyntheis	2.3.1.41 and 1.1.1.100 and 2.1.1.-	0	E	0.385882	NE	FP	0.00505	E	TP
Mb1521	Rv1485	ferrochelatase, hemZ	hemH	438	Cofactor biosynthesis, heme biosynthesis	Cofactor biosynthesis	4.99.1.1	0	E	0.0440509	E	TP	0	E	TP
Mb1529	Rv1492	methylmalonyl-CoA mutase (small subunit mutA AND large subunit mutB)	mutA	158, 159	Amino acid degradation, Branched chain amino acids, Isoleucine	Amino acid metabolism	5.4.99.2	0.0802682	NE	1.13818	NE	TN	0.65733	NE	TN
Mb1530	Rv1493	methylmalonyl-CoA mutase (small subunit mutA AND large subunit mutB)	mutB	158, 159	Amino acid degradation, Branched chain amino acids, Isoleucine	Amino acid metabolism	5.4.99.2	0.0802682	NE	0.503131	NE	TN	0.22511	NE	TN
Mb1534	Rv1497	Probable Phospholipases	lipL	590	Inositol phosphate metabolism, Glycerophospholipid metabolism	Lipid biosyntheis	3.1.4.3	0.0802682	NE	1.28051	NE	TN	0.65733	NE	TN
Mb1538	Rv1500	alpha-mannosyltransferase, pimF	Rv1500	613	Phosphatidylinositol mannoside (PIM) synthesis	Lipid biosyntheis		0	E	0.61	NE	FP	0.009	E	TP
Mb1548	Rv1521	acyl-CoA dehydrogenase fadE1-36 AND enoyl-CoA hydratase/isomerase echA1-21 AND 3-hydroxyacyl-CoA dehydrogenase fadB2-5 AND acetyl-CoA C-acetyltransferase fadA2-11	fadD25	537, 538, 539, 540, 541, 542, 543, 544, 545, 546, 547, 548, 549, 550, 551	beta oxidation of fatty acids	β oxidation of fatty acids	1.3.99.3 AND 4.2.1.17 AND 1.1.1.35 AND 2.3.1.16	0.0802682	NE	0.579868	NE	TN	0.46161	NE	TN
Mb1552	Rv1525	Rhamnosyl transferase wbbL, wbbL2		701	synthesis of arabinogalactan (incomplete)	Cell wall syntheisis		0.0802682	NE	no-data	no-data	no-data	0.023	E	FN
Mb1556	Rv1529	acyl-CoA dehydrogenase fadE1-36 AND enoyl-CoA hydratase/isomerase echA1-21 AND 3-hydroxyacyl-CoA dehydrogenase fadB2-5 AND acetyl-CoA C-acetyltransferase fadA2-11	fadD24	537, 538, 539, 540, 541, 542, 543, 544, 545, 546, 547, 548, 549, 550, 551	beta oxidation of fatty acids	β oxidation of fatty acids	1.3.99.3 AND 4.2.1.17 AND 1.1.1.35 AND 2.3.1.16	0.0802682	NE	0.617562	NE	TN	0.25538	NE	TN
Mb1557	Rv1530	alcohol dehydrogenase adhA, adh, adhE1, adhB	adh	74	Pyruvate metabolism	Other	1.1.1.1	0.0802682	NE	no-data	no-data	no-data	0.54645	NE	TN
Mb1565c	Rv1538c	asparaginase ansA	ansA	177	Amino acid degradation, The aspartate family, Asparagine	Amino acid metabolism	3.5.1.1	0.0802682	NE	1.09385	NE	TN	0.00045	E	FN
Mb1577	Rv1551	glycerol-3-phosphate O-acyltransferase plsB1	plsB1	583	Phospholipid synthesis, Synthesis of Phosphatidylethanolamine	Lipid biosyntheis	2.3.1.15	0.0802682	NE	0.97206	NE	TN	0.23126	NE	TN
Mb1578	Rv1552	probable succinate dehydrogenase, sdhABCD OR probable fumarate reductase, frdABCD	frdA	123	Energy metabolism	Central carbon metabolism	1.3.99.1	0.0802682	NE	no-data	no-data	no-data	0.27875	NE	TN
Mb1579	Rv1553	probable succinate dehydrogenase, sdhABCD OR probable fumarate reductase, frdABCD	frdB	123	Energy metabolism	Central carbon metabolism	1.3.99.1	0.0802682	NE	1.12731	NE	TN	0.82743	NE	TN
Mb1580	Rv1554	probable succinate dehydrogenase, sdhABCD OR probable fumarate reductase, frdABCD	frdC	123	Energy metabolism	Central carbon metabolism	1.3.99.1	0.0802682	NE	0.68195	NE	TN	0.71492	NE	TN
Mb1585	Rv1559	threonine ammonia-lyase	ilvA	215	Amino acid biosynthesis, Branched chain amino acids, Isoleucine	Amino acid metabolism	4.2.1.16	0.0802682	NE	no-data	no-data	no-data	0	E	FN
Mb1595	Rv1568	probable adenosylmethionine-8-amino-7-oxononanoate amino transferase bioA	bioA	421	Cofactor biosynthesis, biotin biosynthesis	Cofactor biosynthesis	2.6.1.62	0.0802682	NE	1.26742	NE	TN	0.00013	E	FN
Mb1596	Rv1569	probable-8-amino-7-oxononanoate synthase bioF1, bioF2	bioF1	420	Cofactor biosynthesis, biotin biosynthesis	Cofactor biosynthesis	2.3.1.47	0.0802682	NE	1.03584	NE	TN	0.35661	NE	TN
Mb1597	Rv1570	probable dethiobiotin synthase bioD	bioD	423	Cofactor biosynthesis, biotin biosynthesis	Cofactor biosynthesis	6.3.3.3	0.0802682	NE	0.301778	NE	TN	0.22197	NE	TN
Mb1615	Rv1589	biotin synthase bioB	bioB	424	Cofactor biosynthesis, biotin biosynthesis	Cofactor biosynthesis	2.8.1.6	0.0802682	NE	1.22677	NE	TN	0.00555	E	FN
Mb1620	Rv1594	quinolinate synthase	nadA	364	Cofactor biosynthesis, Nicotinamide nucleotides (NAD+, NADP) biosynthesis	Cofactor biosynthesis	2.5.1.72	0	E	0.0610232	E	TP	0.00505	E	TP
Mb1621	Rv1595	L-aspartate oxidase	nadB	362, 363	Cofactor biosynthesis, Nicotinamide nucleotides (NAD+, NADP) biosynthesis	Cofactor biosynthesis	1.4.3.16	0	E	0.0682936	E	TP	0	E	TP
Mb1622	Rv1596	nicotinate-nucleotide diphosphorylase	nadC	365	Cofactor biosynthesis, Nicotinamide nucleotides (NAD+, NADP) biosynthesis	Cofactor biosynthesis	2.4.2.19	0	E	no-data	no-data	no-data	0.00096	E	TP
Mb1625	Rv1599	histidinol dehydrogenase hisD	hisD	269	Amino acid biosynthesis, The histidine family, Histidine	Amino acid metabolism	1.1.1.23	0	E	0.0362235	E	TP	7e-05	E	TP
Mb1626	Rv1600	histidinol-phosphate transaminase hisC, hisC2	hisC1	267	Amino acid biosynthesis, The histidine family, Histidine	Amino acid metabolism	2.6.1.9	0.0802682	NE	0.0445314	E	FN	0	E	FN
Mb1627	Rv1601	imidazole glycerol-phosphate dehydratase, histidinol-phosphatase	hisB	266, 268	Amino acid biosynthesis, The histidine family, Histidine	Amino acid metabolism	4.2.1.19 and 3.1.3.15	0	E	0.0210551	E	TP	0.00024	E	TP
Mb1628	Rv1602	amidotransferase	hisH	265	Amino acid biosynthesis, The histidine family, Histidine	Amino acid metabolism		0	E	0.03	E	TP	0.006	E	TP
Mb1629	Rv1603	1-(5-phosphoribosyl)-5-[(5-phosphoribosylamino)methylideneamino]imidazole-4-carboxamide isomerase	hisA	264, 279	Amino acid biosynthesis, The histidine family, Histidine	Amino acid metabolism	5.3.1.16 and 5.3.1.24	0	E	0.0904712	E	TP	0.01003	E	TP
Mb1632	Rv1606	phosphoribosyl-AMP cyclohydrolase	hisI	263	Amino acid biosynthesis, The histidine family, Histidine	Amino acid metabolism	3.5.4.19	0	E	0.1432	E	TP	0.01791	E	TP
Mb1635	Rv1609	anthranilate synthase trpE, trpG	trpE	277	Amino acid biosynthesis, The aromatic family, Tryptophan biosynthesis	Amino acid metabolism	4.1.3.27	0	E	0.0253771	E	TP	0	E	TP
Mb1637	Rv1611	indole-3-glycerol-phosphate synthase trpC	trpC	280	Amino acid biosynthesis, The aromatic family, Tryptophan biosynthesis	Amino acid metabolism	4.1.1.48	0	E	0.0158872	E	TP	0.00153	E	TP
Mb1638	Rv1612	tryptophan synthase trpA, trpB	trpB	281	Amino acid biosynthesis, The aromatic family, Tryptophan biosynthesis	Amino acid metabolism	4.2.1.20	0	E	0.0304331	E	TP	4e-05	E	TP
Mb1639	Rv1613	tryptophan synthase trpA, trpB	trpA	281	Amino acid biosynthesis, The aromatic family, Tryptophan biosynthesis	Amino acid metabolism	4.2.1.20	0	E	0.0314895	E	TP	2e-05	E	TP
Mb1648	Rv1622c	aa3-type cytochrome c oxidase, ctaCDE AND cytochrome bc1 Or bd-type menaquinol oxidase, bd-type menaquinol oxidase	cydB	125, 126, 127	Energy metabolism	Other	1.10.3.-	0	E	0.176548	E	TP	0.04322	E	TP
Mb1649c	Rv1623c	aa3-type cytochrome c oxidase, ctaCDE AND cytochrome bc1 Or bd-type menaquinol oxidase, bd-type menaquinol oxidase	cydA	125, 126, 127	Energy metabolism	Other	1.10.3.-	0	E	0.946281	NE	FP	0.02292	E	TP
Mb1651	Rv1625c	adenylate cyclase	cya	323	Nucleotide biosynthesis, Purines	Nucleotide biosynthesis	4.6.1.1	0.0802682	NE	2.28454	NE	TN	0.85815	NE	TN
Mb1657	Rv1631	dephospho-CoA kinase	coaE	397	Cofactor biosynthesis, Coenzyme-A biosynthesis	Cofactor biosynthesis	2.7.1.24	0	E	0.0796341	E	TP	0.00153	E	TP
Mb1680	Rv1652	N-acetyl-gamma-glutamyl-phosphate reductase	argC	205	Amino acid biosynthesis, Glutamate family, Arginine	Amino acid metabolism	1.2.1.38	0	E	0.0537029	E	TP	0.00024	E	TP
Mb1681	Rv1653	N-acetylglutamate synthase, argA, glutamate N-acetyltransferase	argJ	203, 207	Amino acid biosynthesis, Glutamate family, Arginine	Amino acid metabolism	2.3.1.1 AND 2.3.1.35	0	E	0.121872	E	TP	0.14626	NE	FP
Mb1682	Rv1654	acetylglutamate kinase	argB	204	Amino acid biosynthesis, Glutamate family, Arginine	Amino acid metabolism	2.7.2.8	0	E	0.0373959	E	TP	0.11883	NE	FP
Mb1683	Rv1655	acetonitrile aminotransferase	argD	206	Amino acid biosynthesis, Glutamate family, Arginine	Amino acid metabolism	2.6.1.11	0	E	0.0225463	E	TP	0.00505	E	TP
Mb1684	Rv1656	ornithine carbamoyltransferase	argF	145	Amino acid degradation, Glutamate family, Arginine	Amino acid metabolism	2.1.3.3	0	E	0.0387595	E	TP	0.07631	NE	FP
Mb1686	Rv1658	argininosuccinate synthase	argG	209	Amino acid biosynthesis, Glutamate family, Arginine	Amino acid metabolism	6.3.4.5	0	E	0.044863	E	TP	4e-05	E	TP
Mb1687	Rv1659	argininosuccinate lyase	argH	210	Amino acid biosynthesis, Glutamate family, Arginine	Amino acid metabolism	4.3.2.1	0	E	0.0683971	E	TP	0.01594	E	TP
Mb1689	Rv1661	phenolpthiocerol synthase ppsA - ppsE, fadD26, fadD28, pks7	pks7	656	Synthesis of Phthiocerol and Phenolphthiocerol, phenolpthiocerol (PPTC) synthesis	Lipid biosyntheis	-	0.0802682	NE	0.0822736	E	FN	8e-05	E	FN
Mb1706	Rv1679	acyl-CoA dehydrogenase fadE1-36 AND enoyl-CoA hydratase/isomerase echA1-21 AND 3-hydroxyacyl-CoA dehydrogenase fadB2-5 AND acetyl-CoA C-acetyltransferase fadA2-6	fadE16	552, 553, 554, 555, 556, 557, 558, 559, 560, 561, 562, 563, 564, 565, 566, 567, 568, 569, 570, 575, 576, 577, 578, 579, 580, 581, 582	beta oxidation of fatty acids	β oxidation of fatty acids	1.3.99.3 AND 4.2.1.17 AND 1.1.1.35 AND 2.3.1.16	0.0802682	NE	no-data	no-data	no-data	0.49993	NE	TN
Mb1712c	Rv1686c	ABC transporters	-	TMM	lipid biosynthesis, Synthesis of mycolic acids, MYCOLIC ACID CONDENSATION	Lipid biosyntheis	-	0.0802682	NE	no-data	no-data	no-data	0.1993	NE	TN
Mb1713c	Rv1687c	ABC transporters	-	TMM	lipid biosynthesis, Synthesis of mycolic acids, MYCOLIC ACID CONDENSATION	Lipid biosyntheis	-	0.0802682	NE	1.76564	NE	TN	0.7782	NE	TN
Mb1721	Rv1695	NAD kinase	ppnK	377	Cofactor biosynthesis, Nicotinamide nucleotides (NAD+, NADP) biosynthesis	Cofactor biosynthesis	2.7.1.23	0	E	0.0396434	E	TP	0.01594	E	TP
Mb1725	Rv1699	CTP synthase	pyrG	295, 296	Nucleotide biosynthesis, de novo biosynthesis of pyrimidine ribonucleotides	Nucleotide biosynthesis	6.3.4.2	0	E	0.0403587	E	TP	0	E	TP
Mb1739	Rv1712	cytidylate kinase	cmk	293, 307, 309	Nucleotide biosynthesis, Pyrimidines	Nucleotide biosynthesis	2.7.4.14	0	E	0.072197	E	TP	0.00083	E	TP
Mb1742	Rv1715	acyl-CoA dehydrogenase fadE1-36 AND enoyl-CoA hydratase/isomerase echA1-21 AND 3-hydroxyacyl-CoA dehydrogenase fadB2-5 AND acetyl-CoA C-acetyltransferase fadA2-6	fadB3	552, 553, 554, 555, 556, 557, 558, 559, 560, 561, 562, 563, 564, 565, 566, 567, 568, 569, 570, 575, 576, 577, 578, 579, 580, 581, 582	beta oxidation of fatty acids	β oxidation of fatty acids	1.3.99.3 AND 4.2.1.17 AND 1.1.1.35 AND 2.3.1.16	0.0802682	NE	0.174779	E	FN	0.71492	NE	TN
Mb1760	Rv1731	succinate-semialdehyde dehydrogenase gabD1, gabD2	gabD2	137	Amino acid degradation, Glutamate family, Glutamate	Amino acid metabolism	2.6.1.19	0.0802682	NE	1.37879	NE	TN	0.79299	NE	TN
Mb1774c	Rv1745c	isopentenyl-diphosphate D-isomerase	idi	685	Polyprenoids biosynthesis	Other	5.3.3.2	0	E	0.717603	NE	FP	0.3371	NE	FP
Mb1776	Rv1747	ABC transporters	-	TMM	lipid biosynthesis, Synthesis of mycolic acids, MYCOLIC ACID CONDENSATION	Lipid biosyntheis	-	0.0802682	NE	0.851963	NE	TN	0.98598	NE	TN
Mb1779c	Rv1750c	acyl-CoA dehydrogenase fadE1-36 AND enoyl-CoA hydratase/isomerase echA1-21 AND 3-hydroxyacyl-CoA dehydrogenase fadB2-5 AND acetyl-CoA C-acetyltransferase fadA2-11	fadD1	537, 538, 539, 540, 541, 542, 543, 544, 545, 546, 547, 548, 549, 550, 551	beta oxidation of fatty acids	β oxidation of fatty acids	1.3.99.3 AND 4.2.1.17 AND 1.1.1.35 AND 2.3.1.16	0.0802682	NE	2.83421	NE	TN	0.71777	NE	TN
Mb1791	Rv1760	triacylglycerol synthase	-	TAG	triglyceride synthesis	Lipid biosyntheis	2.3.1.75	0.0802682	NE	3.72454	NE	TN	0.5875	NE	TN
Mb1841	Rv1811	Possible Mg2+ Transport P-Type ATPase C MGTC	mgtC	129	Energy metabolism	Other		0	E	1.161	NE	FP	0.982	NE	FP
Mb1850c	Rv1819c	ABC transporters	-	TMM	lipid biosynthesis, Synthesis of mycolic acids, MYCOLIC ACID CONDENSATION	Lipid biosyntheis	-	0.0802682	NE	1.2221	NE	TN	0.98598	NE	TN
Mb1851	Rv1820	acetolactate synthase	ilvG	216	Amino acid biosynthesis, Branched chain amino acids, Valine	Amino acid metabolism	2.2.1.6 and 4.1.3.18	0.0802682	NE	2.61447	NE	TN	0.99326	NE	TN
Mb1853	Rv1822	cardiolipin synthase	pgsA2	CL, 22	Phospholipid synthesis, synthesis of cardiolipin	Amino acid metabolism	2.7.8.-	0.0802682	NE	no-data	no-data	no-data	0.00014	E	FN
Mb1863	Rv1832	glycine dehydrogenase gcvB	gcvB	186	Amino acid degradation, The serine family, Glycine	Amino acid metabolism	1.4.4.2	0.0782338	NE	0.0468731	E	FN	0	E	FN
Mb1868c	Rv1837c	malate synthase	glcB	103	Glyoxylate shunt	Central carbon metabolism	2.3.3.9	0.0790369	NE	0.413914	NE	TN	0	E	FN
Mb1874c	Rv1843c	IMP dehydrogenase guaB1, guaB2, guaB3	guaB1	355	Nucleotide biosynthesis, Purines, GTP, dGTP	Nucleotide biosynthesis	1.1.1.205	0	E	3.84251	NE	FP	0.94423	NE	FP
Mb1875c	Rv1844c	phosphogluconate dehydrogenase, gnd1 or gnd2	gnd1	89	Pentose phosphate pathway	Central carbon metabolism	1.1.1.44	0.0802682	NE	1.74955	NE	TN	0.98889	NE	TN
Mb1885c	Rv1854c	type II NADH dehydrogenase, ndhA or ndh	ndh	120	Energy metabolism	Other	1.6.5.4	0.0802682	NE	no-data	no-data	no-data	2e-05	E	FN
Mb1893	Rv1862	alcohol dehydrogenase adhA, adh, adhE1, adhB	adhA	73	Pyruvate metabolism	Other	1.1.1.1	0.0802682	NE	1.4778	NE	TN	0.97648	NE	TN
Mb1903c	Rv1872c	L-lactate dehydrogenase, lldD1 or lldD2		71	Pyruvate metabolism	Central carbon metabolism		0.0802682	NE	4.79	NE	TN	0.827	NE	TN
Mb1910	Rv1878	glutamine synthetase glnA1, glnA3, glnA4	glnA3	196	Amino acid biosynthesis, Glutamate family, Glutamate/glutamine	Amino acid metabolism	6.3.1.2	0.0802682	NE	1.06654	NE	TN	0.97022	NE	TN
Mb1917c	Rv1885c	chorismate mutase	-	282	Amino acid biosynthesis, The aromatic family, Tyrosine and phenylalanine	Amino acid metabolism	5.4.99.5	0	E	2.32336	NE	FP	0.58605	NE	FP
Mb1918c	Rv1886c	mycoyltransferase Antigen-85 complex (FbpA, FbpB, FbpC), mycoyltransferase Antigen-85 complex (FbpA, FbpB, FbpC)	fbpB	MAPC, TDM	lipid biosynthesis, Synthesis of mycolic acids, MYCOLIC ACID CONDENSATION	Lipid biosyntheis	2.3.1.-	0	E	3.10899	NE	FP	0.9508	NE	FP
Mb1935c	Rv1900c	Probable Phospholipases	lipJ	590	Inositol phosphate metabolism, Glycerophospholipid metabolism	Lipid biosyntheis	3.1.4.3	0.0802682	NE	2.22704	NE	TN	0.95661	NE	TN
Mb1943c	Rv1908c	catalase-peroxidase, katG	katG	134	Other	Other	1.18.1.2	0	E	0.578438	NE	FP	0	E	TP
Mb1947c	Rv1912c	acyl-CoA dehydrogenase fadE1-36 AND enoyl-CoA hydratase/isomerase echA1-21 AND 3-hydroxyacyl-CoA dehydrogenase fadB2-5 AND acetyl-CoA C-acetyltransferase fadA2-6	fadB5	552, 553, 554, 555, 556, 557, 558, 559, 560, 561, 562, 563, 564, 565, 566, 567, 568, 569, 570, 575, 576, 577, 578, 579, 580, 581, 582	beta oxidation of fatty acids	β oxidation of fatty acids	1.3.99.3 AND 4.2.1.17 AND 1.1.1.35 AND 2.3.1.16	0.0802682	NE	0.598702	NE	TN	0.82743	NE	TN
Mb1950	Rv1915	isocitrate lyase ICL1 (aceA or icl gene) or ILC2 (aceAa and aceAb genes). Note that In Mycobacterium tuberculosis strain CDC1551, aceA exists as a single gene	acea	102, 85	Glyoxylate shunt	Central carbon metabolism	4.1.3.1	0.080268	NE	0.97	NE	TN	0.928	NE	TN
Mb1950	Rv1916	isocitrate lyase ICL1 (aceA or icl gene) or ILC2 (aceAa and aceAb genes). Note that In Mycobacterium tuberculosis strain CDC1551, aceA exists as a single gene	aceb	102, 85	Glyoxylate shunt	Central carbon metabolism	4.1.3.1	0.080268	NE	no-data	no-data	no-data	0.896	NE	TN
Mb1958	Rv1923	Probable Phospholipases	lipD	590	Inositol phosphate metabolism, Glycerophospholipid metabolism	Lipid biosyntheis	3.1.4.3	0.0802682	NE	1.90016	NE	TN	0.98598	NE	TN
Mb1960	Rv1925	acyl-CoA dehydrogenase fadE1-36 AND enoyl-CoA hydratase/isomerase echA1-21 AND 3-hydroxyacyl-CoA dehydrogenase fadB2-5 AND acetyl-CoA C-acetyltransferase fadA2-11	fadD31	537, 538, 539, 540, 541, 542, 543, 544, 545, 546, 547, 548, 549, 550, 551	beta oxidation of fatty acids	β oxidation of fatty acids	1.3.99.3 AND 4.2.1.17 AND 1.1.1.35 AND 2.3.1.16	0.0802682	NE	3.29316	NE	TN	0.99251	NE	TN
Mb1968c	Rv1933c	acyl-CoA dehydrogenase fadE1-36 AND enoyl-CoA hydratase/isomerase echA1-21 AND 3-hydroxyacyl-CoA dehydrogenase fadB2-5 AND acetyl-CoA C-acetyltransferase fadA2-6	fadE18	552, 553, 554, 555, 556, 557, 558, 559, 560, 561, 562, 563, 564, 565, 566, 567, 568, 569, 570, 575, 576, 577, 578, 579, 580, 581, 582	beta oxidation of fatty acids	β oxidation of fatty acids	1.3.99.3 AND 4.2.1.17 AND 1.1.1.35 AND 2.3.1.16	0.0802682	NE	no-data	no-data	no-data	0.71492	NE	TN
Mb1969c	Rv1934c	acyl-CoA dehydrogenase fadE1-36 AND enoyl-CoA hydratase/isomerase echA1-21 AND 3-hydroxyacyl-CoA dehydrogenase fadB2-5 AND acetyl-CoA C-acetyltransferase fadA2-6	fadE17	552, 553, 554, 555, 556, 557, 558, 559, 560, 561, 562, 563, 564, 565, 566, 567, 568, 569, 570, 575, 576, 577, 578, 579, 580, 581, 582	beta oxidation of fatty acids	β oxidation of fatty acids	1.3.99.3 AND 4.2.1.17 AND 1.1.1.35 AND 2.3.1.16	0.0802682	NE	0.999748	NE	TN	0.7782	NE	TN
Mb1970c	Rv1935c	acyl-CoA dehydrogenase fadE1-36 AND enoyl-CoA hydratase/isomerase echA1-21 AND 3-hydroxyacyl-CoA dehydrogenase fadB2-5 AND acetyl-CoA C-acetyltransferase fadA2-6	echA13	552, 553, 554, 555, 556, 557, 558, 559, 560, 561, 562, 563, 564, 565, 566, 567, 568, 569, 570, 575, 576, 577, 578, 579, 580, 581, 582	beta oxidation of fatty acids	β oxidation of fatty acids	1.3.99.3 AND 4.2.1.17 AND 1.1.1.35 AND 2.3.1.16	0.0802682	NE	0.464942	NE	TN	0.91791	NE	TN
Mb1975	Rv1940	GTP cyclohydrolase II ribA2, ribA2, 3,4-dihydroxy-2-butanone 4-phosphate synthase	ribA1	381, 385	Cofactor biosynthesis, Riboflavin (vitamin B2), FMN and FAD biosynthesis	Cofactor biosynthesis	3.5.4.25	0	E	0.95449	NE	FP	0.43278	NE	FP
Mb2025	Rv2002	fas II Module (kasA/B, mabA/fabG1, fabA/fab2, inhA)	fabG3	621, 624, 625, 626, 628, 629, 630	lipid biosynthesis, Synthesis of mycolic acids, FASIIA module	Lipid biosyntheis	2.3.1.41 and 1.1.1.100 and 2.1.1.-	0.0802682	NE	0.346352	NE	TN	0.74854	NE	TN
Mb2029	Rv2006	trehalose-phosphatase otsB2 and trehalosemonomycolatephosphate phosphatase	otsB1	642	Disaccharides, Trehalose	Lipid biosyntheis	3.1.3.12 and 3.-.-.-	0.0802682	NE	0.504017	NE	TN	0.00033	E	FN
Mb2054c	Rv2029c	6-phosphofructokinase, pfkA or pfkB	pfkB	41	Glycolysis	Central carbon metabolism	2.7.1.11	0.0802682	NE	0.330609	NE	TN	0.93607	NE	TN
Mb2071c	Rv2045c	Probable Phospholipases	lipT	590	Inositol phosphate metabolism, Glycerophospholipid metabolism	Lipid biosyntheis	3.1.4.3	0.0802682	NE	0.885057	NE	TN	0.60035	NE	TN
Mb2074c	Rv2048c	polyketide synthase, pks12, msl6	pks12	615, 616	synthesis of mannosyl beta-1-phosphodolichol (MPD)	Lipid biosyntheis	-	0.0802682	NE	no-data	no-data	no-data	7e-05	E	FN
Mb2077c	Rv2051c	polyprenol mannose synthase, Ppm1	ppm1	14	C6 Compounds, mannose	Carbohydrate metabolism (excluding central metabolism)	2.3.1.-	0	E	0.628608	NE	FP	7e-05	E	TP
Mb2090	Rv2064	possible precorrin-3X synthase; CobG	cobG	442	Cofactor biosynthesis, cobalamin biosynthesis	Cofactor biosynthesis	1.14.13.83	0.0802682	NE	no-data	no-data	no-data	0.07661	NE	TN
Mb2091	Rv2065	Probable Precorrin-3B C17-methyltransferase / Precorrin-2 C20-methyltransferase, cobI/cobJ, probable precorrin isomerase, cobH	cobH	448	Cofactor biosynthesis, cobalamin biosynthesis	Cofactor biosynthesis	2.1.1.130 and 2.1.1.131 and 5.4.1.2.	0.0802682	NE	1.24008	NE	TN	0.86466	NE	TN
Mb2092	Rv2066	Probable Precorrin-3B C17-methyltransferase / Precorrin-2 C20-methyltransferase, cobI/cobJ		441	Cofactor biosynthesis, cobalamin biosynthesis	Cofactor biosynthesis		0.0802682	NE	2.4	NE	TN	0.937	NE	TN
Mb2096c	Rv2070c	probable precorrin-6x reductase	cobK	446	Cofactor biosynthesis, cobalamin biosynthesis	Cofactor biosynthesis	1.3.1.54	0.0802682	NE	0.718396	NE	TN	0.61132	NE	TN
Mb2097c	Rv2071c	Probable precorrin-3 methylase, cobM	cobM	444	Cofactor biosynthesis, cobalamin biosynthesis	Cofactor biosynthesis	2.1.1.133	0.0802682	NE	2.07692	NE	TN	0.88157	NE	TN
Mb2145c	Rv2121c	ATP phosphoribosyltransferase	hisG	261	Amino acid biosynthesis, The histidine family, Histidine	Amino acid metabolism	2.4.2.17	0	E	0.0699197	E	TP	0.00903	E	TP
Mb2146c	Rv2122c	phosphoribosyl-ATP diphosphatase	hisE	262	Amino acid biosynthesis, The histidine family, Histidine	Amino acid metabolism	3.6.1.31	0	E	0.0451273	E	TP	0.17221	NE	FP
Mb2148c	Rv2124c	methionine synthase (cobalamin-dependent) metH	metH	243, 244	Amino acid biosynthesis, The aspartate family, Methionine	Amino acid metabolism	2.1.1.13 and 2.1.1.14	0.0802682	NE	0.644986	NE	TN	0.93746	NE	TN
Mb2151	Rv2127	L-aspartate transport via ABC system	ansP1	823	Transport reaction	Transport reaction	-	0.0802682	NE	1.35561	NE	TN	0.96172	NE	TN
Mb2154c	Rv2130	L-cysteine:1 D-myo-inositol 2-amino-2-deoxy-?-D-glucopyranoside ligase, mshC	cysS	482	Cofactor biosynthesis, mycothiol biosynthesis	Cofactor biosynthesis	-	0.0802682	NE	0.0597719	E	FN	0	E	FN
Mb2163	Rv2139	dihydroorotate oxidase	pyrD	290	Nucleotide biosynthesis, de novo biosynthesis of pyrimidine ribonucleotides	Nucleotide biosynthesis	1.3.3.1	0	E	0.515466	NE	FP	0.0009	E	TP
Mb2176c	Rv2152c	UDP-N-acetylmuramate-alanine ligase	murC	723	Peptidoglycan Synthesis, NAG and NAM biosynthesis	Cell wall syntheisis	6.3.2.8	0	E	0.0209743	E	TP	0.00045	E	TP
Mb2177c	Rv2153c	UDP-N-acetylglucosamine-N-acetylmuramyl(pentapeptide) phosphoryl-undecaprenyl-N-acetylglucoasmine transferase (Lipid 2 formation)	murG	728	Peptidoglycan Synthesis, NAG and NAM biosynthesis	Cell wall syntheisis	2.4.1.-	0	E	0.0511631	E	TP	0.00045	E	TP
Mb2179c	Rv2155c	UDP-N-acetylmuramoylalanine D-glutamate ligase, murD	murD	724	Peptidoglycan Synthesis, NAG and NAM biosynthesis	Cell wall syntheisis	6.3.2.9	0	E	0.0403031	E	TP	1e-05	E	TP
Mb2180c	Rv2156c	Probable phospho-N-acetylmuramoyl-pentappeptidetransferase MurX (Lipid 1 formation)	mraY	727	Peptidoglycan Synthesis, NAG and NAM biosynthesis	Cell wall syntheisis	2.7.8.13	0	E	0.0154381	E	TP	0.00153	E	TP
Mb2181c	Rv2157c	UDP-N-acetylmuramoylalanyl-D-glutamate-2,6-diaminopimelate-D-alanyl-D-alanyl ligase	murF	726	Peptidoglycan Synthesis, NAG and NAM biosynthesis	Cell wall syntheisis	6.3.2.15	0	E	0.0334247	E	TP	0.00505	E	TP
Mb2182c	Rv2158c	UDP-N-acetylmuramoylalanyl-D-glutamate-2,6-diaminopimelate ligase	murE	725	Peptidoglycan Synthesis, NAG and NAM biosynthesis	Cell wall syntheisis	6.3.2.13	0	E	no-data	no-data	no-data	0.00279	E	TP
Mb2195	Rv2173	dimethylallyltranstransferase		686	Polyprenoids biosynthesis	Other		0.0802682	NE	no-data	no-data	no-data	0.908	NE	TN
Mb2200c	Rv2178c	3-deoxy-7-phosphoheptulonate synthase, aroG	aroG	270	Amino acid biosynthesis, The aromatic family, The shikimate pathway	Amino acid metabolism	2.5.1.54	0	E	0.159798	E	TP	0.00014	E	TP
Mb2204c	Rv2182c	1-acylglycerol-3-phosphate O-acyltransferase, 1-hexadecanoyl-sn-glycerol 3-phosphate O-acyltransferase	-	587, 595	Phospholipid synthesis, Synthesis of Phosphatidylethanolamine	Lipid biosyntheis	2.3.1.51	0.0802682	NE	0.142655	E	FN	0	E	FN
Mb2210	Rv2187	acyl-CoA dehydrogenase fadE1-36 AND enoyl-CoA hydratase/isomerase echA1-21 AND 3-hydroxyacyl-CoA dehydrogenase fadB2-5 AND acetyl-CoA C-acetyltransferase fadA2-11	fadD15	537, 538, 539, 540, 541, 542, 543, 544, 545, 546, 547, 548, 549, 550, 551	beta oxidation of fatty acids	β oxidation of fatty acids	1.3.99.3 AND 4.2.1.17 AND 1.1.1.35 AND 2.3.1.16	0.0802682	NE	2.72077	NE	TN	0.99984	NE	TN
Mb2215c	Rv2192c	anthranilate phosphoribosyltransferase trpD	trpD	278	Amino acid biosynthesis, The aromatic family, Tryptophan biosynthesis	Amino acid metabolism	2.4.2.18	0	E	0.0625167	E	TP	0.04669	E	TP
Mb2216	Rv2193	aa3-type cytochrome c oxidase, ctaCDE AND cytochrome bc1	ctaE	126	Energy metabolism	Other	1.10.3.-	0.0690461	NE	0.0403371	E	FN	7e-05	E	FN
Mb2217	Rv2194	aa3-type cytochrome c oxidase, ctaCDE AND cytochrome bc1	qcrC	126	Energy metabolism	Other	1.10.3.-	0.0690461	NE	0.0336287	E	FN	0.00153	E	FN
Mb2218	Rv2195	aa3-type cytochrome c oxidase, ctaCDE AND cytochrome bc1	qcrA	126	Energy metabolism	Other	1.10.3.-	0.0690461	NE	0.0268	E	FN	0	E	FN
Mb2219	Rv2196	aa3-type cytochrome c oxidase, ctaCDE AND cytochrome bc1	qcrB	126	Energy metabolism	Other	1.10.3.-	0.0690461	NE	0.0308385	E	FN	0	E	FN
Mb2223c	Rv2200c	aa3-type cytochrome c oxidase, ctaCDE AND cytochrome bc1	ctaC	126	Energy metabolism	Other	1.10.3.-	0.0690461	NE	0.0514618	E	FN	4e-05	E	FN
Mb2224	Rv2201	asparagine synthase asnB	asnB	226	Amino acid biosynthesis, The aspartate family, Asparagine	Amino acid metabolism	6.3.5.4	0	E	0.0485863	E	TP	0	E	TP
Mb2225c	Rv2202c	adenylate kinase	cbhK	351b	Nucleotide biosynthesis, Purines, ATP, ADP	Nucleotide biosynthesis	2.7.1.20	0.0802651	NE	no-data	no-data	no-data	1e-05	E	FN
Mb2228c	Rv2205c	conserved hypothetical protein belonging to the glycerate kinase family	-	6	C3 compounds, glycerate	Carbohydrate metabolism (excluding central metabolism)	2.7.1.31	0.0802682	NE	0.950284	NE	TN	0.96122	NE	TN
Mb2231	Rv2208	Probable cobalamin (5'-phosphate) synthase, cobS and adenosylcobinamide-GDP ribazoletransferase	cobS	457	Cofactor biosynthesis, cobalamin biosynthesis	Cofactor biosynthesis	2.-.-.- and 2.7.8.26	0.0802682	NE	0.838462	NE	TN	0.91791	NE	TN
Mb2233c	Rv2210c	Branched-chain-amino-acid transaminase	ilvE	149, 214, 219, 224	Amino acid degradation, Branched chain amino acids, Isoleucine	Amino acid metabolism	2.6.1.42	0	E	0.0783932	E	TP	1e-05	E	TP
Mb2234c	Rv2211c	aminomethyltransferase gcvT	gcvT	184	Amino acid degradation, The serine family, Glycine	Amino acid metabolism	2.1.2.10	0.0782338	NE	0.0840644	E	FN	7e-05	E	FN
Mb2238	Rv2215	dihydrolipoyllysine-residue acetyltransferase pdhC, E2 component of PDH	dlaT	53	Citrate cycle (TCA cycle)	Central carbon metabolism	2.3.1.61	0.0802682	NE	0.0457058	E	FN	0.00024	E	FN
Mb2240	Rv2217	lipoyl-protein ligase lipB	lipB	427b	Cofactor biosynthesis, lipoic acid biosynthesis	Cofactor biosynthesis	-	0	E	0.0922565	E	TP	0.01203	E	TP
Mb2241	Rv2218	lipoate synthase, lipA	lipA	427c	Cofactor biosynthesis, lipoic acid biosynthesis	Cofactor biosynthesis	2.8.1.8	0	E	0.0566606	E	TP	0.00096	E	TP
Mb2244	Rv2220	secreted glutamine synthetase glnA1 + unknown enzymes, glutamine synthetase glnA1, glnA3, glnA4	glnA1	P_L_GLX, 196	poly-L-glutamate/glutamine synthesis (cell wall)	Cell wall syntheisis	6.3.1.2	0	E	0.0940052	E	TP	0	E	TP
Mb2249	Rv2225	3-methyl-2-oxobutanoate hydroxymethyltransferase	panB	390	Cofactor biosynthesis, Coenzyme-A biosynthesis	Cofactor biosynthesis	2.1.2.11	0	E	0.130225	E	TP	0.00024	E	TP
Mb2256c	Rv2231c	Possible cobC, aminotransferase.	cobD	454	Cofactor biosynthesis, cobalamin biosynthesis	Cofactor biosynthesis	-	0.0802682	NE	no-data	no-data	no-data	0.29382	NE	TN
Mb2265	Rv2241	pyruvate dehydrogenase (acetyl-transferring), E1 component, aceE	aceE	52	Glycolysis	Central carbon metabolism		0.0802682	NE	0.96	NE	TN	0	E	FN
Mb2267	Rv2243	fatty acid synthase	fabD	496, 509, 510, 511, 512, 513, 514, 515, 516, 517, 518, 519, 520, 521, 522, 533, 618, 619	lipid biosynthesis, pathway 1	Lipid biosyntheis	2.3.1.41/1.1.1.100/1.3.1.10	0.0802682	NE	no-data	no-data	no-data	0.10518	NE	TN
Mb2268	Rv2244	fatty acid synthase	acpP	496, 509, 510, 511, 512, 513, 514, 515, 516, 517, 518, 519, 520, 521, 522, 533, 618, 619	lipid biosynthesis, pathway 1	Lipid biosyntheis	2.3.1.41/1.1.1.100/1.3.1.10	0	E	0.202507	E	TP	0.04669	E	TP
Mb2269	Rv2245	fas II Module (kasA/B, mabA/fabG1, fabA/fab2, inhA)	kasA	624, 625, 626, 628, 629, 630	lipid biosynthesis, Synthesis of mycolic acids, FASIIA module	Lipid biosyntheis	2.3.1.41 and 1.1.1.100 and 2.1.1.-	0.0802682	NE	0.0388556	E	FN	0.00013	E	FN
Mb2270	Rv2246	fas II Module (kasA/B, mabA/fabG1, fabA/fab2, inhA)	kasB	624, 625, 626, 628, 629, 630	lipid biosynthesis, Synthesis of mycolic acids, FASIIA module	Lipid biosyntheis	2.3.1.41 and 1.1.1.100 and 2.1.1.-	0.0802682	NE	0.0372091	E	FN	2e-05	E	FN
Mb2271	Rv2247	acetyl-CoA/propionyl-CoA carboxylase carboxytransferase subunit: 6 paralogues in Mtb: accD1, accD2, accD3, accD4, accD5, accD6	accD6	156, 163, 495	Amino acid degradation, Branched chain amino acids, Isoleucine	Amino acid metabolism	6.4.1.4 and 6.4.1.3 and 6.4.1.2	0.0802682	NE	0.193663	E	FN	0.0009	E	FN
Mb2273c	Rv2249c	glycerol-3-phosphate dehydrogenase glpD1, glpD2	glpD1	4	C3 compounds, Glycerol metabolism	Central carbon metabolism	1.1.99.5	0.0802682	NE	no-data	no-data	no-data	0.91873	NE	TN
Mb2283	Rv2259	L-threonine 3-dehydrogenase	adhE2	178	Amino acid degradation, The aspartate family, Threonine	Amino acid metabolism	1.1.1.103	0.0802682	NE	no-data	no-data	no-data	0.1993	NE	TN
Mb2290c	Rv2267c	sulfotransferase	-	668	sulfolipid-1 (SL-1) synthesis, trehalose sulfate (TRE-S) synthesis	Lipid biosyntheis	-	0.0802682	NE	0.585818	NE	TN	0.25538	NE	TN
Mb2302	Rv2281	phosphate reversible transport via symport/ phosphate transport protein	pitB	883	Transport reaction	Transport reaction	-	0.0663929	NE	no-data	no-data	no-data	0.18716	NE	TN
Mb2305	Rv2284	Probable Phospholipases	lipM	590	Inositol phosphate metabolism, Glycerophospholipid metabolism	Lipid biosyntheis	3.1.4.3	0.0802682	NE	no-data	no-data	no-data	0.8391	NE	TN
Mb2306	Rv2285	triacylglycerol synthase	-	TAG	triglyceride synthesis	Lipid biosyntheis	2.3.1.75	0.0802682	NE	0.516692	NE	TN	0.76519	NE	TN
Mb2348c	Rv2321c	ornithine aminotransferase rocD1, rocD2	rocD2	144	Amino acid degradation, Glutamate family, Arginine	Amino acid metabolism	2.6.1.13	0.0802682	NE	no-data	no-data	no-data	0.71492	NE	TN
Mb2349c	Rv2322c	ornithine aminotransferase rocD1, rocD2	rocD1	144	Amino acid degradation, Glutamate family, Arginine	Amino acid metabolism	2.6.1.13	0.0802682	NE	0.492801	NE	TN	0.46741	NE	TN
Mb2360	Rv2332	malic enzyme (malate dehydrogenase (oxaloacetate-decarboxylating))	mez	72	Pyruvate metabolism	Central carbon metabolism	1.1.1.38	0.0802682	NE	0.981262	NE	TN	0.97373	NE	TN
Mb2362	Rv2334	cysteine synthase cysK, cysM	cysK1	251	Amino acid biosynthesis, The serine family, Cysteine	Amino acid metabolism	2.5.1.47	0.0802682	NE	0.604878	NE	TN	0.21191	NE	TN
Mb2363	Rv2335	serine O-acetyltransferase	cysE	250	Amino acid biosynthesis, The serine family, Cysteine	Amino acid metabolism	2.3.1.30	0.0802576	NE	0.57467	NE	TN	0.17284	NE	TN
Mb2382c	Rv2361c	Decaprenyl diphosphate synthase	-	694	Polyprenoids biosynthesis	Other	2.5.1.31	0	E	0.0769857	E	TP	7e-05	E	TP
Mb2401c	Rv2380c	acyl transferase	mbtE	489, 490	mycobactin synthesis	Other	-	0.0802682	NE	no-data	no-data	no-data	0.01003	E	FN
Mb2402c	Rv2381c	acyl transferase	mbtD	491	mycobactin synthesis	Other	-	0.0802682	NE	no-data	no-data	no-data	0.00018	E	FN
Mb2403c	Rv2382c	acyl transferase	mbtC	491	mycobactin synthesis	Other	-	0.0802682	NE	0.0830652	E	FN	0.41588	NE	TN
Mb2404c	Rv2383c	acyl transferase	mbtB	488	mycobactin synthesis	Other	-	0.0802682	NE	0.68209	NE	TN	0.95715	NE	TN
Mb2405	Rv2384	acyl transferase	mbtA	487	mycobactin synthesis	Other	-	0.0802682	NE	no-data	no-data	no-data	0.48529	NE	TN
Mb2406	Rv2385	Probable Phospholipases	mbtJ	590	Inositol phosphate metabolism, Glycerophospholipid metabolism	Lipid biosyntheis	3.1.4.3	0.0802682	NE	1.06574	NE	TN	0.99135	NE	TN
Mb2407c	Rv2386c	isochorismate pyruvate-lyase	mbtI	412	isochorismate synthase entC, mbt1	Cofactor biosynthesis	-	0.0802682	NE	0.145073	E	FN	0.00031	E	FN
Mb2409c	Rv2388c	coproporphyrinogen:oxygen oxidoreductase (decarboxylating) and Probable oxygen-independent coproporphyrinogen III oxidase	hemN	436	Cofactor biosynthesis, heme biosynthesis	Cofactor biosynthesis	1.3.3.3 and 1.3.99.2	0.0802682	NE	1.01489	NE	TN	0.71635	NE	TN
Mb2412	Rv2391	sulfite reductase nirA	nirA	112	Sulfate metabolism	Other	1.7.7.1	0	E	0.19353	E	TP	2e-05	E	TP
Mb2413	Rv2392	3'-phosphoadenylylsulfate (PAPS) reductase cysH (thioredoxin-dependent)	cysH	111	Sulfate metabolism	Other	1.8.4.8	0	E	0.107326	E	TP	0.00083	E	TP
Mb2419c	Rv2397c	sulfate transport via ABC system cysTWA and sulfate-binding lipoprotein, subI	cysA1	841	Transport reaction	Transport reaction	-	0	E	0.147538	E	TP	0.00024	E	TP
Mb2420c	Rv2398c	sulfate transport via ABC system cysTWA and sulfate-binding lipoprotein, subI	cysW	841	Transport reaction	Transport reaction	-	0	E	0.0795771	E	TP	7e-05	E	TP
Mb2421	Rv2399c	sulfate transport via ABC system cysTWA and sulfate-binding lipoprotein, subI	cysT	841	Transport reaction	Transport reaction	-	0	E	0.0973187	E	TP	0.00505	E	TP
Mb2422	Rv2400c	sulfate transport via ABC system cysTWA and sulfate-binding lipoprotein, subI	subI	841	Transport reaction	Transport reaction	-	0	E	0.0691498	E	TP	2e-05	E	TP
Mb2444c	Rv2421c	nicotinate-nucleotide adenylyltransferase	nadD	368, 375	Cofactor biosynthesis, Nicotinamide nucleotides (NAD+, NADP) biosynthesis	Cofactor biosynthesis	2.7.7.18	0	E	0.195618	E	TP	0.00045	E	TP
Mb2451c	Rv2427c	glutamate-5-semialdehyde dehydrogenase proA	proA	200	Amino acid biosynthesis, Glutamate family, Proline	Amino acid metabolism	1.2.1.41	0.0802682	NE	0.454703	NE	TN	0.63505	NE	TN
Mb2461c	Rv2435c	adenylate cyclase	-	324	Nucleotide biosynthesis, Purines	Nucleotide biosynthesis	4.6.1.1	0.0802682	NE	0.482792	NE	TN	0.0549	NE	TN
Mb2462	Rv2436	ribokinase rbsK	rbsK	7, 98	C5 compounds, D-ribose	Carbohydrate metabolism (excluding central metabolism)	2.7.1.15	0.0789928	NE	no-data	no-data	no-data	0.09121	NE	TN
Mb2464c	Rv2438c	NAD synthetase (NH3-dependent), nadE, NAD synthase (glutamine-hydrolysing), nadE	nadE	369, 370	Cofactor biosynthesis, Nicotinamide nucleotides (NAD+, NADP) biosynthesis	Cofactor biosynthesis	6.3.1.5 and 6.3.5.1	0	E	0.0233238	E	TP	0	E	TP
Mb2466c	Rv2439c	glutamate 5-kinase proB	proB	199	Amino acid biosynthesis, Glutamate family, Proline	Amino acid metabolism	2.7.2.11	0.0802682	NE	0.0647313	E	FN	0.00083	E	FN
Mb2472c	Rv2445c	nucleoside-diphosphate kinase	ndk	294, 299, 305, 306, 329, 354, 358, 361	Nucleotide biosynthesis, de novo biosynthesis of pyrimidine ribonucleotides	Nucleotide biosynthesis	2.7.4.6	0	E	1.74807	NE	FP	0.14626	NE	FP
Mb2474c	Rv2447c	dihydrofolate synthase, tetrahydrofolylpolyglutamate synthase	folC	407, 409	Cofactor biosynthesis, Folate biosynthesis	Cofactor biosynthesis	6.3.2.12 and 6.3.2.17	0.0802682	NE	0.0428953	E	FN	0.00083	E	FN
Mb2480c	Rv2453c	probable molybdopterin-guanine dinucleotide biosynthesis protein MobA	mobA	464	Cofactor biosynthesis, molybdopterin biosynthesis	Cofactor biosynthesis	-	0.0802682	NE	0.900751	NE	TN	0.77686	NE	TN
Mb2481	Rv2454c	2-oxoglutarate synthase	-	62	Citrate cycle (TCA cycle)	Central carbon metabolism	1.2.7.3	0.0802682	NE	no-data	no-data	no-data	0.00024	E	FN
Mb2482	Rv2455c	2-oxoglutarate synthase	-	62	Citrate cycle (TCA cycle)	Central carbon metabolism	1.2.7.3	0.0802682	NE	no-data	no-data	no-data	0	E	FN
Mb2485	Rv2458	Probable Homocysteine S-Methyltransferase mmuM	mmuM	242	Amino acid biosynthesis, The aspartate family, Methionine	Amino acid metabolism	2.1.1.10	0.0802682	NE	3.49494	NE	TN	0.98573	NE	TN
Mb2490	Rv2463	Probable Phospholipases	lipP	590	Inositol phosphate metabolism, Glycerophospholipid metabolism	Lipid biosyntheis	3.1.4.3	0.0802682	NE	1.02055	NE	TN	0.99475	NE	TN
Mb2492c	Rv2465c	ribose-5-phosphate isomerase, rpiB	-	91	Pentose phosphate pathway	Central carbon metabolism	5.3.1.6	0	E	0.519028	NE	FP	0.02762	E	TP
Mb2498	Rv2471	alpha-glucosidase	aglA	24, 25	Disaccharides, maltose	Carbohydrate metabolism (excluding central metabolism)	3.2.1.20	0.0802682	NE	0.51623	NE	TN	0.88157	NE	TN
Mb2503c	Rv2476c	glutamate dehydrogenase (NADP)	gdh	198	Amino acid biosynthesis, Glutamate family, Glutamate/glutamine	Amino acid metabolism	1.4.1.4	0.0802682	NE	no-data	no-data	no-data	0	E	FN
Mb2507c	Rv2482c	glycerol-3-phosphate O-acyltransferase plsB1	plsB2	583, 594	Phospholipid synthesis, Synthesis of Phosphatidylethanolamine	Lipid biosyntheis	2.3.1.15	0	E	0.497825	NE	FP	0.48665	NE	FP
Mb2508c	Rv2483c	1-acylglycerol-3-phosphate O-acyltransferase, 1-hexadecanoyl-sn-glycerol 3-phosphate O-acyltransferase	plsC	587, 595	Phospholipid synthesis, Synthesis of Phosphatidylethanolamine	Lipid biosyntheis	2.3.1.51	0.0802682	NE	no-data	no-data	no-data	0.57425	NE	TN
Mb2509c	Rv2484c	triacylglycerol synthase	-	TAG	triglyceride synthesis	Lipid biosyntheis	2.3.1.75	0.0802682	NE	no-data	no-data	no-data	0.99591	NE	TN
Mb2510c	Rv2485c	Probable Phospholipases	lipQ	590	Inositol phosphate metabolism, Glycerophospholipid metabolism	Lipid biosyntheis	3.1.4.3	0.0802682	NE	1.56702	NE	TN	0.91873	NE	TN
Mb2511	Rv2486	acyl-CoA dehydrogenase fadE1-36 AND enoyl-CoA hydratase/isomerase echA1-21 AND 3-hydroxyacyl-CoA dehydrogenase fadB2-5 AND acetyl-CoA C-acetyltransferase fadA2-6	echA14	153, 171, 552, 553, 554, 555, 556, 557, 558, 559, 560, 561, 562, 563, 564, 565, 566, 567, 568, 569, 570, 575, 576, 577, 578, 579, 580, 581, 582	beta oxidation of fatty acids	β oxidation of fatty acids	1.3.99.3 AND 4.2.1.17 AND 1.1.1.35 AND 2.3.1.16	0.0802682	NE	2.15224	NE	TN	0.93607	NE	TN
Mb2523c	Rv2495c	pyruvate dehydrogenase, 3-methyl-2-oxobutanoate dehydrogenase	pdhC	151, 161, 169	Glycolysis	Central carbon metabolism	1.2.4.1 and 2.3.1.12 and 1.8.1.4	0.0768821	NE	no-data	no-data	no-data	0.37774	NE	TN
Mb2524c	Rv2496c	3-methyl-2-oxobutanoate dehydrogenase (alpha subunit AND beta subunit)	pdhB	150, 160, 168, 52, 53, 54	Glycolysis	Central carbon metabolism	1.2.4.1 and 2.3.1.12 and 1.8.1.4	0.0768821	NE	0.497487	NE	TN	0.00306	E	FN
Mb2525c	Rv2497c	3-methyl-2-oxobutanoate dehydrogenase (alpha subunit AND beta subunit)	pdhA	150, 160, 168, 52, 53, 54	Glycolysis	Central carbon metabolism	1.2.4.1 and 2.3.1.12 and 1.8.1.4	0.0768821	NE	1.29524	NE	TN	0.50131	NE	TN
Mb2528c	Rv2500c	acyl-CoA dehydrogenase fadE1-36 AND enoyl-CoA hydratase/isomerase echA1-21 AND 3-hydroxyacyl-CoA dehydrogenase fadB2-5 AND acetyl-CoA C-acetyltransferase fadA2-6	fadE19	552, 553, 554, 555, 556, 557, 558, 559, 560, 561, 562, 563, 564, 565, 566, 567, 568, 569, 570, 575, 576, 577, 578, 579, 580, 581, 582	beta oxidation of fatty acids	β oxidation of fatty acids	1.3.99.3 AND 4.2.1.17 AND 1.1.1.35 AND 2.3.1.16	0.0802682	NE	0.0852733	E	FN	0.00709	E	FN
Mb2529c	Rv2501c	acetyl/propionyl-CoA carboxylase alpha subunit encoding both biotin carboxylase and BCCP. Three paralogues in Mtb: accA1, accA2, accA3.	accA1	427	Cofactor biosynthesis, biotin biosynthesis	Cofactor biosynthesis	6.3.4.14	0.0802682	NE	no-data	no-data	no-data	0.05468	NE	TN
Mb2530c	Rv2502c	acetyl-CoA/propionyl-CoA carboxylase carboxytransferase subunit: 6 paralogues in Mtb: accD1, accD2, accD3, accD4, accD5, accD6	accD1	156, 163, 495	Amino acid degradation, Branched chain amino acids, Isoleucine	Amino acid metabolism	6.4.1.4 and 6.4.1.3 and 6.4.1.2	0.0802682	NE	1.4135	NE	TN	0.8391	NE	TN
Mb2531c	Rv2503c	3-oxoacid CoA-transferase scoA, scoB	scoB	167	Amino acid degradation, Branched chain amino acids, Leucine	Amino acid metabolism	2.8.3.5	0.0802682	NE	0.531357	NE	TN	0.19859	NE	TN
Mb2532c	Rv2504c	3-oxoacid CoA-transferase scoA, scoB	scoA	167	Amino acid degradation, Branched chain amino acids, Leucine	Amino acid metabolism	2.8.3.5	0.0802682	NE	no-data	no-data	no-data	0.53046	NE	TN
Mb2533c	Rv2505c	acyl-CoA dehydrogenase fadE1-36 AND enoyl-CoA hydratase/isomerase echA1-21 AND 3-hydroxyacyl-CoA dehydrogenase fadB2-5 AND acetyl-CoA C-acetyltransferase fadA2-11	fadD35	537, 538, 539, 540, 541, 542, 543, 544, 545, 546, 547, 548, 549, 550, 551	beta oxidation of fatty acids	β oxidation of fatty acids	1.3.99.3 AND 4.2.1.17 AND 1.1.1.35 AND 2.3.1.16	0.0802682	NE	2.31455	NE	TN	0.89648	NE	TN
Mb2552c	Rv2523c	holo-[acyl-carrier-protein] synthase acpS OR 'hypothetical' withy 4'-phosphopantetheinyl transferase region, pptA - artificial reaction	acpS	398, 486	Cofactor biosynthesis, ACP biosynthesis	Other	2.7.8.7	0	E	0.381734	NE	FP	0.11883	NE	FP
Mb2553c	Rv2524c	fatty acid synthase	fas	497, 497b, 498, 499, 500, 501, 502, 503, 504, 505, 506, 507, 534, 535, 536	lipid biosynthesis, pathway 1	Lipid biosyntheis	2.3.1.41/1.1.1.100/1.3.1.10	0	E	0.0221073	E	TP	0	E	TP
Mb2560c	Rv2531c	ornithine decarboxylase adi, lysine decarboxylase	-	146, 182	Amino acid degradation, Glutamate family, Arginine	Amino acid metabolism	4.1.1.17 and 4.1.1.18	0	E	0.756752	NE	FP	0.79429	NE	FP
Mb2566c	Rv2537c	3-dehydroquinate dehydratase	aroD	272	Amino acid biosynthesis, The aromatic family, The shikimate pathway	Amino acid metabolism	4.2.1.10	0	E	0.0790595	E	TP	0.02762	E	TP
Mb2567c	Rv2538c	3-dehydroquinate synthase	aroB	271	Amino acid biosynthesis, The aromatic family, The shikimate pathway	Amino acid metabolism	4.2.3.4	0	E	0.111071	E	TP	0.00505	E	TP
Mb2568c	Rv2539c	shikimate kinase	aroK	274	Amino acid biosynthesis, The aromatic family, The shikimate pathway	Amino acid metabolism	2.7.1.71	0	E	0.042733	E	TP	0.07631	NE	FP
Mb2569c	Rv2540c	chorismate synthase	aroF	276	Amino acid biosynthesis, The aromatic family, The shikimate pathway	Amino acid metabolism	4.2.3.5	0	E	0.0435054	E	TP	0.00279	E	TP
Mb2582c	Rv2552c	shikimate dehydrogenase	aroE	273	Amino acid biosynthesis, The aromatic family, The shikimate pathway	Amino acid metabolism	1.1.1.25	0	E	0.0736465	E	TP	0.09086	NE	FP
Mb2594	Rv2565	L-glutamine binding (glnH) and transport via ABC system (glnQ)	-	829	Transport reaction	Transport reaction	-	0.0802682	NE	1.6977	NE	TN	0.80563	NE	TN
Mb2603	Rv2573	2-dehydropantoate 2-reductase	-	391	Cofactor biosynthesis, Coenzyme-A biosynthesis	Cofactor biosynthesis	1.1.1.169	0	E	0.963134	NE	FP	0.71349	NE	FP
Mb2614c	Rv2583c	guanosine-3',5'-bis(diphosphate) 3'-diphosphatase, GTP diphosphokinase	relA	347, 348	Nucleotide biosynthesis, Purines	Nucleotide biosynthesis	3.1.7.2 and 2.7.6.5	0.0802682	NE	no-data	no-data	no-data	8e-05	E	FN
Mb2615c	Rv2584c	adenine phosphoribosyltransferase	apt	333	Nucleotide biosynthesis, Purines	Nucleotide biosynthesis	2.4.2.7	0.0802682	NE	2.7725	NE	TN	0.7782	NE	TN
Mb2620	Rv2589	4-aminobutyrate transaminase gabT	gabT	136	Amino acid degradation, Glutamate family, Glutamate	Amino acid metabolism	4.1.1.15	0.0802682	NE	3.30528	NE	TN	0.93677	NE	TN
Mb2621	Rv2590	acyl-CoA dehydrogenase fadE1-36 AND enoyl-CoA hydratase/isomerase echA1-21 AND 3-hydroxyacyl-CoA dehydrogenase fadB2-5 AND acetyl-CoA C-acetyltransferase fadA2-11	fadD9	537, 538, 539, 540, 541, 542, 543, 544, 545, 546, 547, 548, 549, 550, 551	beta oxidation of fatty acids	β oxidation of fatty acids	1.3.99.3 AND 4.2.1.17 AND 1.1.1.35 AND 2.3.1.16	0.0802682	NE	1.31267	NE	TN	1	NE	TN
Mb2632	Rv2601	spermidine synthase	speE	147	Amino acid degradation, Glutamate family, Arginine	Amino acid metabolism	2.5.1.16	0	E	1.51124	NE	FP	0.9985	NE	FP
Mb2642c	Rv2610c	alpha-mannosyltransferase, pimA	pimA	598	Phosphatidylinositol mannoside (PIM) synthesis	Lipid biosyntheis	-	0	E	no-data	no-data	no-data	0.00013	E	TP
Mb2643c	Rv2611c	mannosyl acyl transferase	-	599	Phosphatidylinositol mannoside (PIM) synthesis	Lipid biosyntheis	-	0	E	0.0724364	E	TP	0.00024	E	TP
Mb2644c	Rv2612c	CDP-diacylglyceride--inositol phosphatidyltransferase pgsA	pgsA1	597	Phosphatidylinositol mannoside (PIM) synthesis	Lipid biosyntheis	2.7.8.11	0	E	0.051324	E	TP	0.17221	NE	FP
Mb2690	Rv2671	5-amino-6-(5-phosphoribosylamino)uracil reductase	ribD	383	Cofactor biosynthesis, Riboflavin (vitamin B2), FMN and FAD biosynthesis	Cofactor biosynthesis	1.1.1.193	0.0802682	NE	0.763105	NE	TN	0.18649	NE	TN
Mb2696c	Rv2677	Probable protoporphyrinogen oxidase, hemY' or hemK	hemY	437	Cofactor biosynthesis, heme biosynthesis	Cofactor biosynthesis	1.3.3.4	0.0802682	NE	no-data	no-data	no-data	0.00051	E	FN
Mb2697c	Rv2678c	Probable uroporphyrinogen decarboxylase, hemE	hemE	434	Cofactor biosynthesis, heme biosynthesis	Cofactor biosynthesis	4.1.1.37	0	E	no-data	no-data	no-data	7e-05	E	TP
Mb2698	Rv2679	acyl-CoA dehydrogenase fadE1-36 AND enoyl-CoA hydratase/isomerase echA1-21 AND 3-hydroxyacyl-CoA dehydrogenase fadB2-5 AND acetyl-CoA C-acetyltransferase fadA2-6	echA15	552, 553, 554, 555, 556, 557, 558, 559, 560, 561, 562, 563, 564, 565, 566, 567, 568, 569, 570, 575, 576, 577, 578, 579, 580, 581, 582	beta oxidation of fatty acids	β oxidation of fatty acids	1.3.99.3 AND 4.2.1.17 AND 1.1.1.35 AND 2.3.1.16	0.0802682	NE	0.82837	NE	TN	0.77686	NE	TN
Mb2701c	Rv2682c	1-deoxy-D-xylulose-5-phosphate synthase	dxs1	678	Polyprenoids biosynthesis	Other	2.2.1.7	0.0802682	NE	0.0937768	E	FN	0	E	FN
Mb2716c	Rv2697c	dUTP diphosphatase	dut	301	Nucleotide biosynthesis, de novo biosynthesis of pyrimidine deoxyribonucleotides	Nucleotide biosynthesis	3.6.1.23	0	E	0.128136	E	TP	0.07631	NE	FP
Mb2720c	Rv2701c	myoinositol phosphatase	suhB	23	Inositols, MYO-INOSITOL SYNTHESIS	Lipid biosyntheis	3.1.3.26	0	E	0.685183	NE	FP	0.49993	NE	FP
Mb2721	Rv2702	polyphosphate glucokinase ppgK	ppgK	35, 36	Phosphorylation of glucose	Central carbon metabolism	2.7.1.63	0.0802682	NE	0.183115	E	FN	0.1993	NE	TN
Mb2732	Rv2713	Probable Soluble Pyrimidine Nucleotide Transhydrogenase sthA	sthA	379	Cofactor biosynthesis, Nicotinate and nicotinamide metabolism	Cofactor biosynthesis		0.0802682	NE	1.52	NE	TN	0.997	NE	TN
Mb2743c	Rv2724c	acyl-CoA dehydrogenase fadE1-36 AND enoyl-CoA hydratase/isomerase echA1-21 AND 3-hydroxyacyl-CoA dehydrogenase fadB2-5 AND acetyl-CoA C-acetyltransferase fadA2-6	fadE20	552, 553, 554, 555, 556, 557, 558, 559, 560, 561, 562, 563, 564, 565, 566, 567, 568, 569, 570, 575, 576, 577, 578, 579, 580, 581, 582	beta oxidation of fatty acids	β oxidation of fatty acids	1.3.99.3 AND 4.2.1.17 AND 1.1.1.35 AND 2.3.1.16	0.0802682	NE	0.689352	NE	TN	0.9985	NE	TN
Mb2745c	Rv2726c	diaminopimelate epimerase dapF	dapF	237	Amino acid biosynthesis, The aspartate family, Lysine	Amino acid metabolism	5.1.1.7	0	E	0.113021	E	TP	0.00279	E	TP
Mb2767c	Rv2746c	CDP-diacylglycerol-glycerol-3-phosphate 3-phosphatidyltransferase	pgsA3	592	Phospholipid synthesis, synthesis of phophatidlyglycerol	Lipid biosyntheis	2.7.8.5	0.0802682	NE	0.0686659	E	FN	0.0009	E	FN
Mb2768	Rv2747	N-acetylglutamate synthase, argA	Rv2747	203	Amino acid biosynthesis, Glutamate family, Arginine	Amino acid metabolism		0.0802682	NE	0.03	E	FN	0.032	E	FN
Mb2774c	Rv2753c	dihydrodipicolinate synthase dapA	dapA	232	Amino acid biosynthesis, The aspartate family, Lysine	Amino acid metabolism	4.2.1.52	0	E	0.0730693	E	TP	0.00505	E	TP
Mb2775c	Rv2754c	thymidylate synthase, thyX	thyX	302	Nucleotide biosynthesis, de novo biosynthesis of pyrimidine deoxyribonucleotides	Nucleotide biosynthesis	2.1.1.148	0.0802674	NE	0.128081	E	FN	0.00903	E	FN
Mb2785c	Rv2763c	dihydrofolate reductase, folA (dfrA)	dfrA	408	Cofactor biosynthesis, Folate biosynthesis	Cofactor biosynthesis	1.5.1.3	0.0802682	NE	no-data	no-data	no-data	0.00903	E	FN
Mb2786c	Rv2764c	thymidylate synthase, thyA	thyA	303	Nucleotide biosynthesis, de novo biosynthesis of pyrimidine deoxyribonucleotides	Nucleotide biosynthesis	2.1.1.45	0.0802682	NE	no-data	no-data	no-data	0	E	FN
Mb2788c	Rv2766c	fas II Module (kasA/B, mabA/fabG1, fabA/fab2, inhA)	fabG	621, 624, 625, 626, 628, 629, 630	lipid biosynthesis, Synthesis of mycolic acids, FASIIA module	Lipid biosyntheis	2.3.1.41 and 1.1.1.100 and 2.1.1.-	0.0802682	NE	1.59919	NE	TN	0.94961	NE	TN
Mb2795c	Rv2773c	dihydrodipicolinate reductase dapB	dapB	233	Amino acid biosynthesis, The aspartate family, Lysine	Amino acid metabolism	1.3.1.26	0	E	0.438348	NE	FP	0.00153	E	TP
Mb2809c	Rv2786c	6,7-dimethyl-8-ribityllumazine synthase and riboflavin synthase	ribF	388, 389	Cofactor biosynthesis, Riboflavin (vitamin B2), FMN and FAD biosynthesis	Cofactor biosynthesis	2.5.1.9	0	E	0.17672	E	TP	0.0009	E	TP
Mb2812c	Rv2789c	acyl-CoA dehydrogenase fadE1-36 AND enoyl-CoA hydratase/isomerase echA1-21 AND 3-hydroxyacyl-CoA dehydrogenase fadB2-5 AND acetyl-CoA C-acetyltransferase fadA2-6	fadE21	552, 553, 554, 555, 556, 557, 558, 559, 560, 561, 562, 563, 564, 565, 566, 567, 568, 569, 570, 575, 576, 577, 578, 579, 580, 581, 582	beta oxidation of fatty acids	β oxidation of fatty acids	1.3.99.3 AND 4.2.1.17 AND 1.1.1.35 AND 2.3.1.16	0.0802682	NE	1.12697	NE	TN	0.23654	NE	TN
Mb2817c	Rv2794c	holo-[acyl-carrier-protein] synthase acpS OR 'hypothetical' withy 4'-phosphopantetheinyl transferase region, pptA - artificial reaction	-	398	Cofactor biosynthesis, ACP biosynthesis	Cofactor biosynthesis	2.7.8.7	0.0802682	NE	no-data	no-data	no-data	0.00903	E	FN
Mb2855	Rv2831	acyl-CoA dehydrogenase fadE1-36 AND enoyl-CoA hydratase/isomerase echA1-21 AND 3-hydroxyacyl-CoA dehydrogenase fadB2-5 AND acetyl-CoA C-acetyltransferase fadA2-6	echA16	552, 553, 554, 555, 556, 557, 558, 559, 560, 561, 562, 563, 564, 565, 566, 567, 568, 569, 570, 575, 576, 577, 578, 579, 580, 581, 582	beta oxidation of fatty acids	β oxidation of fatty acids	1.3.99.3 AND 4.2.1.17 AND 1.1.1.35 AND 2.3.1.16	0.0802682	NE	0.554482	NE	TN	0.19859	NE	TN
Mb2872c	Rv2847c	Probable siroheme synthase, cysG2, OR possible uroporphyrin-III c-methyltransferase / Uroporphyrinogen-III synthase cysG	cysG	440	Cofactor biosynthesis, cobalamin biosynthesis	Cofactor biosynthesis	2.1.1.107	0.0802682	NE	no-data	no-data	no-data	2e-05	E	FN
Mb2873c	Rv2848c	probable cobyrinicacid a,c-diamide synthase , cobB	cobB	449	Cofactor biosynthesis, cobalamin biosynthesis	Cofactor biosynthesis	6.3.5.9	0.0802682	NE	0.76932	NE	TN	0.96172	NE	TN
Mb2874c	Rv2849c	probable cob(i)alamin adenosyltransferase, cobA	cobO	452	Cofactor biosynthesis, cobalamin biosynthesis	Cofactor biosynthesis	2.5.1.-	0.0802682	NE	0.752552	NE	TN	0.31477	NE	TN
Mb2879	Rv2854	-	-	574	Acylglycerol catabolism, Monoacylglyceride	Lipid biosyntheis	3.1.1.23	0.0802682	NE	1.03899	NE	TN	0.43406	NE	TN
Mb2883c	Rv2858c	glyceraldehyde dehydrogenase aldC	aldC	5	C3 compounds, glyceraldehyde	Central carbon metabolism	1.2.1.3	0.0802682	NE	no-data	no-data	no-data	0.10558	NE	TN
Mb2885c	Rv2860c	glutamine synthetase glnA1, glnA3, glnA4	glnA4	196	Amino acid biosynthesis, Glutamate family, Glutamate/glutamine	Amino acid metabolism	6.3.1.2	0.0802682	NE	0.606826	NE	TN	0.97956	NE	TN
Mb2893c	Rv2868c	4-hydroxy-3-methylbut-2-en-1-yl diphosphate synthase	ispG	683	Polyprenoids biosynthesis	Other	1.17.4.3	0	E	no-data	no-data	no-data	0.00178	E	TP
Mb2895c	Rv2870c	1-deoxy-D-xylulose-5-phosphate reductoisomerase	dxr	679	Polyprenoids biosynthesis	Other	1.1.1.267	0	E	0.252508	NE	FP	0.00051	E	TP
Mb2905c	Rv2881c	phosphatidate cytidylyltransferase	cdsA	588, 596	Phospholipid synthesis, Synthesis of Phosphatidylethanolamine	Lipid biosyntheis	2.7.7.41	0	E	0.119327	E	TP	0.00304	E	TP
Mb2924c	Rv2900c	formate dehydrogenase fdhF	fdhF	32	Organic Acids	Other	1.2.1.2	0	E	no-data	no-data	no-data	0.6588	NE	FP
Mb2947c	Rv2922A	acylphosphatase	acyP	77	Pyruvate metabolism	Other	3.6.1.7	0.0802682	NE	no-data	no-data	no-data	0.39346	NE	TN
Mb2955	Rv2930	acyl-CoA dehydrogenase fadE1-36 AND enoyl-CoA hydratase/isomerase echA1-21 AND 3-hydroxyacyl-CoA dehydrogenase fadB2-5 AND acetyl-CoA C-acetyltransferase fadA2-11	fadD26	537, 538, 539, 540, 541, 542, 543, 544, 545, 546, 547, 548, 549, 550, 551, 656	beta oxidation of fatty acids	β oxidation of fatty acids	1.3.99.3 AND 4.2.1.17 AND 1.1.1.35 AND 2.3.1.16	0.0802682	NE	1.04751	NE	TN	0.0772	NE	TN
Mb2956	Rv2931	pthiocerol synthase ppsA - ppsE, phenolpthiocerol synthase ppsA - ppsE, fadD26, fadD28, pks7	ppsA	651	Synthesis of Phthiocerol and Phenolphthiocerol, PHTHIODIOLONE-A synthesis	Lipid biosyntheis	-	0.0802682	NE	no-data	no-data	no-data	0.99996	NE	TN
Mb2957	Rv2932	pthiocerol synthase ppsA - ppsE, phenolpthiocerol synthase ppsA - ppsE, fadD26, fadD28, pks7	ppsB	651	Synthesis of Phthiocerol and Phenolphthiocerol, PHTHIODIOLONE-A synthesis	Lipid biosyntheis	-	0.0802682	NE	no-data	no-data	no-data	0.67607	NE	TN
Mb2958	Rv2933	pthiocerol synthase ppsA - ppsE, phenolpthiocerol synthase ppsA - ppsE, fadD26, fadD28, pks7	ppsC	651	Synthesis of Phthiocerol and Phenolphthiocerol, PHTHIODIOLONE-A synthesis	Lipid biosyntheis	-	0.0802682	NE	0.474141	NE	TN	0.99497	NE	TN
Mb2959	Rv2934	pthiocerol synthase ppsA - ppsE, phenolpthiocerol synthase ppsA - ppsE, fadD26, fadD28, pks7	ppsD	651	Synthesis of Phthiocerol and Phenolphthiocerol, PHTHIODIOLONE-A synthesis	Lipid biosyntheis	-	0.0802682	NE	no-data	no-data	no-data	0.98621	NE	TN
Mb2960	Rv2935	pthiocerol synthase ppsA - ppsE, phenolpthiocerol synthase ppsA - ppsE, fadD26, fadD28, pks7	ppsE	651	Synthesis of Phthiocerol and Phenolphthiocerol, PHTHIODIOLONE-A synthesis	Lipid biosyntheis	-	0.0802682	NE	no-data	no-data	no-data	0.9998	NE	TN
Mb2961	RV2936	RND permease, mmpL7 AND drrABC transporter, CDP-diacylglycerol-glycerol-3-phosphate 3-phosphatidyltransferase	drrA	DIM, 660	Synthesis of Phthiocerol and Phenolphthiocerol, phenolphthiocerol dimycocerosate (PDIM) synthesis	Lipid biosyntheis	2.7.8.5	0.0802682	NE	3.29191	NE	TN	0.90786	NE	TN
Mb2962	Rv2937	RND permease, mmpL7 AND drrABC transporter, CDP-diacylglycerol-glycerol-3-phosphate 3-phosphatidyltransferase	drrB	DIM, 660	Synthesis of Phthiocerol and Phenolphthiocerol, phenolphthiocerol dimycocerosate (PDIM) synthesis	Lipid biosyntheis	2.7.8.5	0.0802682	NE	1.20287	NE	TN	0.30591	NE	TN
Mb2963	Rv2938	RND permease, mmpL7 AND drrABC transporter, CDP-diacylglycerol-glycerol-3-phosphate 3-phosphatidyltransferase	drrC	DIM, 660	Synthesis of Phthiocerol and Phenolphthiocerol, phenolphthiocerol dimycocerosate (PDIM) synthesis	Lipid biosyntheis	2.7.8.5	0.0802682	NE	4.4212	NE	TN	0.96172	NE	TN
Mb2964	Rv2939	polyketide-associated protein, papA5	papA5	654, 659	Synthesis of Phthiocerol and Phenolphthiocerol, phthiocerol dimycocerosate (DIM) synthesis	Lipid biosyntheis	-	0.0802682	NE	0.608539	NE	TN	0.8391	NE	TN
Mb2965c	Rv2940c	Mycocerosic acid synthase, mas	mas	645, 646, 649	lipid biosynthesis, synthesis of branched fatty acids, synthesis of mycocerosic acid	Lipid biosyntheis	-	0	E	0.734981	NE	FP	0.99997	NE	FP
Mb2966	Rv2941	acyl-CoA dehydrogenase fadE1-36 AND enoyl-CoA hydratase/isomerase echA1-21 AND 3-hydroxyacyl-CoA dehydrogenase fadB2-5 AND acetyl-CoA C-acetyltransferase fadA2-11	fadD28	537, 538, 539, 540, 541, 542, 543, 544, 545, 546, 547, 548, 549, 550, 551, 644, 656	beta oxidation of fatty acids	β oxidation of fatty acids	1.3.99.3 AND 4.2.1.17 AND 1.1.1.35 AND 2.3.1.16	0.0802682	NE	no-data	no-data	no-data	0.77382	NE	TN
Mb2967	Rv2942	RND permease, mmpL7 AND drrABC transporter, CDP-diacylglycerol-glycerol-3-phosphate 3-phosphatidyltransferase	mmpL7	DIM, 660	Synthesis of Phthiocerol and Phenolphthiocerol, phenolphthiocerol dimycocerosate (PDIM) synthesis	Lipid biosyntheis	2.7.8.5	0.0802682	NE	1.99289	NE	TN	0.92907	NE	TN
Mb2971c	Rv2946c	polyketide synthase, pks15/1, frameshift in H37Rv	pks1	655	Synthesis of Phthiocerol and Phenolphthiocerol, phenolpthiocerol (PPTC) synthesis	Lipid biosyntheis	-	0.0802682	NE	1.24153	NE	TN	0.99834	NE	TN
Mb2972c	Rv2948c	acyl-CoA dehydrogenase fadE1-36 AND enoyl-CoA hydratase/isomerase echA1-21 AND 3-hydroxyacyl-CoA dehydrogenase fadB2-5 AND acetyl-CoA C-acetyltransferase fadA2-11	fadD22	537, 538, 539, 540, 541, 542, 543, 544, 545, 546, 547, 548, 549, 550, 551	beta oxidation of fatty acids	β oxidation of fatty acids	1.3.99.3 AND 4.2.1.17 AND 1.1.1.35 AND 2.3.1.16	0.0802682	NE	2.09278	NE	TN	0.95139	NE	TN
Mb2973c	Rv2949c	chorismate pyruvate-lyase	-	650	Synthesis of Phthiocerol and Phenolphthiocerol, p-hydroxybenzoic acid (HBA) synthesis	Lipid biosyntheis	4.-.-.-	0.0802682	NE	0.437108	NE	TN	0.04322	E	FN
Mb2974c	Rv2950c	acyl-CoA dehydrogenase fadE1-36 AND enoyl-CoA hydratase/isomerase echA1-21 AND 3-hydroxyacyl-CoA dehydrogenase fadB2-5 AND acetyl-CoA C-acetyltransferase fadA2-11	fadD29	537, 538, 539, 540, 541, 542, 543, 544, 545, 546, 547, 548, 549, 550, 551	beta oxidation of fatty acids	β oxidation of fatty acids	1.3.99.3 AND 4.2.1.17 AND 1.1.1.35 AND 2.3.1.16	0.0802682	NE	2.01738	NE	TN	0.94487	NE	TN
Mb2975c	Rv2951c	phthiodiolone reductase	-	652, 657	Synthesis of Phthiocerol and Phenolphthiocerol, PTT synthesis	Lipid biosyntheis	1.-.-.-	0.0802682	NE	2.39766	NE	TN	0.9508	NE	TN
Mb2976	Rv2952	methyltransferase	-	653, 658	Synthesis of Phthiocerol and Phenolphthiocerol, phthiocerol (PTC) synthesis	Lipid biosyntheis	2.1.1.-	0.0802682	NE	0.933133	NE	TN	0.63505	NE	TN
Mb2983c	Rv2959c	methyltransferase	-	663, 666	Phenolic Glycolipid synthesis	Lipid biosyntheis	2.1.1.-	0.0802682	NE	no-data	no-data	no-data	0.39833	NE	TN
Mb2986c	Rv2962c	glycosyl transferase	-	661, 664	Phenolic Glycolipid synthesis	Lipid biosyntheis	2.4.1.-	0.0802682	NE	0.927761	NE	TN	0.93677	NE	TN
Mb2989c	Rv2965c	pantetheine-phosphate adenylyltransferase	coaD	396	Cofactor biosynthesis, Coenzyme-A biosynthesis	Cofactor biosynthesis	2.7.7.3	0	E	0.675168	NE	FP	0.14626	NE	FP
Mb2991c	Rv2967c	pyruvate carboxylase	pca	100	Anapleurotic reactions	Central carbon metabolism	6.4.1.1	0.079788	NE	0.193861	E	FN	0.11885	NE	TN
Mb2994c	Rv2970c	Probable Phospholipases	lipN	590	Inositol phosphate metabolism, Glycerophospholipid metabolism	Lipid biosyntheis	3.1.4.3	0.0802682	NE	0.931208	NE	TN	0.88157	NE	TN
Mb3005	Rv2981c	D-alanine-D-alanine ligase	ddl	699	synthesis of arabinogalactan (incomplete), 4.4 PEPTIDOGLYCAN PRECURSORS BIOSYNTHESIS (Ingraham et al, 1983), p.112, D-alanyl-D-alanine synthesis	Cell wall syntheisis	6.3.2.4	0	E	0.0998898	E	TP	0.00045	E	TP
Mb3006c	Rv2982c	glycerol-3-phosphate dehydrogenase gpdA1	gpsA	591	Phospholipid synthesis, synthesis of phophatidlyglycerol	Lipid biosyntheis	1.1.1.94	0.0802682	NE	0.762494	NE	TN	0.96122	NE	TN
Mb3008	Rv2984	polyphosphate kinase	ppk	131, 132	Energy metabolism	Other	3.6.1.1	0.0802682	NE	no-data	no-data	no-data	0	E	FN
Mb3011c	Rv2987c	3-isopropylmalate dehydratase (large subunit leuC AND small subunit leuD)	leuD	221	Amino acid biosynthesis, Branched chain amino acids, Leucine	Amino acid metabolism	4.2.1.33	0	E	0.0585701	E	TP	0.01003	E	TP
Mb3012c	Rv2988c	3-isopropylmalate dehydratase (large subunit leuC AND small subunit leuD)	leuC	221	Amino acid biosynthesis, Branched chain amino acids, Leucine	Amino acid metabolism	4.2.1.33	0	E	no-data	no-data	no-data	0.00083	E	TP
Mb3016c	Rv2992c	glutamyl-tRNA synthase, gltS	gltX	428	Cofactor biosynthesis, heme biosynthesis	Cofactor biosynthesis	6.1.1.17	0	E	0.0503807	E	TP	2e-05	E	TP
Mb3019c	Rv2995c	3-isopropylmalate dehydrogenase	leuB	222	Amino acid biosynthesis, Branched chain amino acids, Leucine	Amino acid metabolism	1.1.1.85	0	E	0.140095	E	TP	0.00903	E	TP
Mb3020c	Rv2996c	phosphoglycerate dehydrogenase	serA1	247	Amino acid biosynthesis, The serine family, Serine	Amino acid metabolism	1.1.1.95	0	E	0.0708889	E	TP	0.00279	E	TP
Mb3026c	Rv3001c	ketol-acid reductoisomerase ilvC	ilvC	212, 217	Amino acid biosynthesis, Branched chain amino acids, Valine	Amino acid metabolism	1.1.1.86	0	E	0.0745882	E	TP	0.0009	E	TP
Mb3027c	Rv3002c	acetolactate synthase	ilvH	211	Amino acid biosynthesis, Branched chain amino acids, Valine	Amino acid metabolism	2.2.1.6 and 4.1.3.18	0.0763901	NE	0.0467493	E	FN	0.14626	NE	TN
Mb3028c	Rv3003c	acetolactate synthase	ilvB1	211	Amino acid biosynthesis, Branched chain amino acids, Valine	Amino acid metabolism	2.2.1.6 and 4.1.3.18	0.0763901	NE	0.0302025	E	FN	0.00024	E	FN
Mb3035c	Rv3010c	6-phosphofructokinase, pfkA or pfkB	pfkA	41	Glycolysis	Central carbon metabolism	2.7.1.11	0.0802682	NE	0.858397	NE	TN	0.74854	NE	TN
Mb3051c	Rv3025c	probably molybdopterin biosynthesis protein MoeB + cysteine desulfurase csdB	iscS	460	Cofactor biosynthesis, molybdopterin biosynthesis	Cofactor biosynthesis	2.8.1.7	0	E	0.0402205	E	TP	7e-05	E	TP
Mb3054c	Rv3028c	aa3-type cytochrome c oxidase, ctaCDE AND cytochrome bc1	fixB	126	Energy metabolism	Other	1.10.3.-	0.0690461	NE	no-data	no-data	no-data	0.00304	E	FN
Mb3055c	Rv3029c	aa3-type cytochrome c oxidase, ctaCDE AND cytochrome bc1	fixA	126	Energy metabolism	Other	1.10.3.-	0.0690461	NE	0.175086	E	FN	0.00903	E	FN
Mb3065c	Rv3039c	acyl-CoA dehydrogenase fadE1-36 AND enoyl-CoA hydratase/isomerase echA1-21 AND 3-hydroxyacyl-CoA dehydrogenase fadB2-5 AND acetyl-CoA C-acetyltransferase fadA2-6	echA17	552, 553, 554, 555, 556, 557, 558, 559, 560, 561, 562, 563, 564, 565, 566, 567, 568, 569, 570, 575, 576, 577, 578, 579, 580, 581, 582	beta oxidation of fatty acids	β oxidation of fatty acids	1.3.99.3 AND 4.2.1.17 AND 1.1.1.35 AND 2.3.1.16	0.0802682	NE	no-data	no-data	no-data	0.01103	E	FN
Mb3068c	Rv3042c	phosphoserine phosphatase	serB2	249	Amino acid biosynthesis, The serine family, Serine	Amino acid metabolism	3.1.3.3	0	E	0.117397	E	TP	0.00304	E	TP
Mb3069c	Rv3043c	aa3-type cytochrome c oxidase, ctaCDE AND cytochrome bc1	ctaD	126	Energy metabolism	Other	1.10.3.-	0.0690461	NE	0.0580148	E	FN	0	E	FN
Mb3071	Rv3045	alcohol dehydrogenase (nadp dependent) adhC	adhC	74	Pyruvate metabolism	Other	1.1.1.1	0.0802682	NE	1.17923	NE	TN	0.71635	NE	TN
Mb3074c	Rv3048c	ribonucleoside-diphosphate reductase, nrdE and nrdF2	nrdF2	297, 330, 352, 359	Nucleotide biosynthesis, de novo biosynthesis of pyrimidine ribonucleotides	Nucleotide biosynthesis	1.17.4.1	0.0802572	NE	0.191796	E	FN	0	E	FN
Mb3077c	Rv3051c	ribonucleoside-diphosphate reductase, nrdE and nrdF2	nrdE	297, 330, 352, 359	Nucleotide biosynthesis, de novo biosynthesis of pyrimidine ribonucleotides	Nucleotide biosynthesis	1.17.4.1	0.0802572	NE	0.0431512	E	FN	0	E	FN
Mb3087c	Rv3061c	acyl-CoA dehydrogenase fadE1-36 AND enoyl-CoA hydratase/isomerase echA1-21 AND 3-hydroxyacyl-CoA dehydrogenase fadB2-5 AND acetyl-CoA C-acetyltransferase fadA2-6	fadE22	552, 553, 554, 555, 556, 557, 558, 559, 560, 561, 562, 563, 564, 565, 566, 567, 568, 569, 570, 575, 576, 577, 578, 579, 580, 581, 582	beta oxidation of fatty acids	β oxidation of fatty acids	1.3.99.3 AND 4.2.1.17 AND 1.1.1.35 AND 2.3.1.16	0.0802682	NE	0.72208	NE	TN	0.53188	NE	TN
Mb3095c	Rv3068c	phosphoglucomutase	pgmA	338b, 38, 715, 92	Nucleotide biosynthesis, Purines	Nucleotide biosynthesis	5.4.2.2	0	E	1.2158	NE	FP	0.98197	NE	FP
Mb3111	Rv3084	Probable Phospholipases	lipR	590	Inositol phosphate metabolism, Glycerophospholipid metabolism	Lipid biosyntheis	3.1.4.3	0.0802682	NE	0.72959	NE	TN	0.9698	NE	TN
Mb3114	Rv3087	triacylglycerol synthase	-	TAG	triglyceride synthesis	Lipid biosyntheis	2.3.1.75	0.0802682	NE	0.512488	NE	TN	0.99906	NE	TN
Mb3115	Rv3088	triacylglycerol synthase	-	TAG	triglyceride synthesis	Lipid biosyntheis	2.3.1.75	0.0802682	NE	0.725947	NE	TN	0.96122	NE	TN
Mb3116	Rv3089	acyl-CoA dehydrogenase fadE1-36 AND enoyl-CoA hydratase/isomerase echA1-21 AND 3-hydroxyacyl-CoA dehydrogenase fadB2-5 AND acetyl-CoA C-acetyltransferase fadA2-11	fadD13	537, 538, 539, 540, 541, 542, 543, 544, 545, 546, 547, 548, 549, 550, 551	beta oxidation of fatty acids	β oxidation of fatty acids	1.3.99.3 AND 4.2.1.17 AND 1.1.1.35 AND 2.3.1.16	0.0802682	NE	1.66646	NE	TN	0.93677	NE	TN
Mb3124c	Rv3097c	Probable Triacylglycerol Lipase	lipY	572	Acylglycerol catabolism, Triacylglyceride	Lipid biosyntheis	3.1.1.3	0.0802682	NE	1.74299	NE	TN	0.99909	NE	TN
Mb3133	Rv3106	ferredoxin-NADP reductase fprA, fprB, fdR	fprA	124, 133	Energy metabolism	Other	1.16.1.7 and 2.7.4.1	0	E	1.63972	NE	FP	0.67826	NE	FP
Mb3136	Rv3109	probably precursor Z biosynthesis protein complex MoaABC	moaA1	461	Cofactor biosynthesis, molybdopterin biosynthesis	Cofactor biosynthesis	-	0.0802682	NE	0.074066	E	FN	0.00017	E	FN
Mb3138	Rv3111	probably precursor Z biosynthesis protein complex MoaABC	moaC	461	Cofactor biosynthesis, molybdopterin biosynthesis	Cofactor biosynthesis	-	0.0802682	NE	0.185399	E	FN	0.02773	E	FN
Mb3143	Rv3116	probably precursor Z biosynthesis protein complex MoaABC	moeB2	461	Cofactor biosynthesis, molybdopterin biosynthesis	Cofactor biosynthesis	-	0.0802682	NE	0.618612	NE	TN	0.97373	NE	TN
Mb3154c	Rv3130c	triacylglycerol synthase	tgs1	TAG	triglyceride synthesis	Lipid biosyntheis	2.3.1.75	0.0802682	NE	no-data	no-data	no-data	0.80563	NE	TN
Mb3163	Rv3139	acyl-CoA dehydrogenase fadE1-36 AND enoyl-CoA hydratase/isomerase echA1-21 AND 3-hydroxyacyl-CoA dehydrogenase fadB2-5 AND acetyl-CoA C-acetyltransferase fadA2-6	fadE24	552, 553, 554, 555, 556, 557, 558, 559, 560, 561, 562, 563, 564, 565, 566, 567, 568, 569, 570, 575, 576, 577, 578, 579, 580, 581, 582	beta oxidation of fatty acids	β oxidation of fatty acids	1.3.99.3 AND 4.2.1.17 AND 1.1.1.35 AND 2.3.1.16	0.0802682	NE	0.121265	E	FN	0.51684	NE	TN
Mb3164	Rv3140	acyl-CoA dehydrogenase fadE1-36 AND enoyl-CoA hydratase/isomerase echA1-21 AND 3-hydroxyacyl-CoA dehydrogenase fadB2-5 AND acetyl-CoA C-acetyltransferase fadA2-6	fadE23	86, 152, 162, 170, 552, 553, 554, 555, 556, 557, 558, 559, 560, 561, 562, 563, 564, 565, 566, 567, 568, 569, 570, 575, 576, 577, 578, 579, 580, 581, 582, 86	beta oxidation of fatty acids	β oxidation of fatty acids	1.3.99.3 AND 4.2.1.17 AND 1.1.1.35 AND 2.3.1.16	0.0768821	NE	0.0557228	E	FN	0.0769	NE	TN
Mb3165	Rv3141	acyl-CoA dehydrogenase fadE1-36 AND enoyl-CoA hydratase/isomerase echA1-21 AND 3-hydroxyacyl-CoA dehydrogenase fadB2-5 AND acetyl-CoA C-acetyltransferase fadA2-6	fadB4	552, 553, 554, 555, 556, 557, 558, 559, 560, 561, 562, 563, 564, 565, 566, 567, 568, 569, 570, 575, 576, 577, 578, 579, 580, 581, 582	beta oxidation of fatty acids	β oxidation of fatty acids	1.3.99.3 AND 4.2.1.17 AND 1.1.1.35 AND 2.3.1.16	0.0802682	NE	0.572569	NE	TN	0.65733	NE	TN
Mb3167	Rv3145	type I NADH dehydrogenase, nuoA-N	nuoA	119	Energy metabolism	Other	1.6.5.3	0.0783771	NE	2.21818	NE	TN	0.53046	NE	TN
Mb3170	Rv3146	type I NADH dehydrogenase, nuoA-N	nuoB	119	Energy metabolism	Other	1.6.5.3	0.0783771	NE	1.07773	NE	TN	0.6768	NE	TN
Mb3171	Rv3147	type I NADH dehydrogenase, nuoA-N	nuoC	119	Energy metabolism	Other	1.6.5.3	0.0783771	NE	no-data	no-data	no-data	0.58605	NE	TN
Mb3172	Rv3148	type I NADH dehydrogenase, nuoA-N	nuoD	119	Energy metabolism	Other	1.6.5.3	0.0783771	NE	no-data	no-data	no-data	9e-05	E	FN
Mb3173	Rv3149	type I NADH dehydrogenase, nuoA-N	nuoE	119	Energy metabolism	Other	1.6.5.3	0.0783771	NE	1.05268	NE	TN	0.6768	NE	TN
Mb3174	Rv3150	type I NADH dehydrogenase, nuoA-N	nuoF	119	Energy metabolism	Other	1.6.5.3	0.0783771	NE	1.05998	NE	TN	0.02489	E	FN
Mb3175	Rv3151	type I NADH dehydrogenase, nuoA-N	nuoG	119	Energy metabolism	Other	1.6.5.3	0.0783771	NE	no-data	no-data	no-data	0.05847	NE	TN
Mb3176	Rv3152	type I NADH dehydrogenase, nuoA-N	nuoH	119	Energy metabolism	Other	1.6.5.3	0.0783771	NE	1.52408	NE	TN	0.05468	NE	TN
Mb3177	Rv3153	type I NADH dehydrogenase, nuoA-N	nuoI	119	Energy metabolism	Other	1.6.5.3	0.0783771	NE	2.10189	NE	TN	0.16083	NE	TN
Mb3178	Rv3154	type I NADH dehydrogenase, nuoA-N	nuoJ	119	Energy metabolism	Other	1.6.5.3	0.0783771	NE	0.519113	NE	TN	0.91791	NE	TN
Mb3179	Rv3155	type I NADH dehydrogenase, nuoA-N	nuoK	119	Energy metabolism	Other	1.6.5.3	0.0783771	NE	1.19027	NE	TN	0.31477	NE	TN
Mb3180	Rv3156	type I NADH dehydrogenase, nuoA-N	nuoL	119	Energy metabolism	Other	1.6.5.3	0.0783771	NE	1.21136	NE	TN	0.24342	NE	TN
Mb3181	Rv3157	type I NADH dehydrogenase, nuoA-N	nuoM	119	Energy metabolism	Other	1.6.5.3	0.0783771	NE	0.590932	NE	TN	0.00013	E	FN
Mb3182	Rv3158	type I NADH dehydrogenase, nuoA-N	nuoN	119	Energy metabolism	Other	1.6.5.3	0.0783771	NE	2.01594	NE	TN	0.98197	NE	TN
Mb3224c	Rv3199c	Probable NADH Pyrophosphatase nudC	nudC	380	Cofactor biosynthesis, NAD salvage pathway II	Cofactor biosynthesis	3.6.1.22	0.0802682	NE	1.28754	NE	TN	0.86466	NE	TN
Mb3228	Rv3176c	Probable Phospholipases	mesT	590	Inositol phosphate metabolism, Glycerophospholipid metabolism	Lipid biosyntheis	3.1.4.3	0.0802682	NE	0.421847	NE	TN	0.35774	NE	TN
Mb3231c	Rv3206c	probably molybdopterin biosynthesis protein MoeB + cysteine desulfurase csdB	moeB1	460	Cofactor biosynthesis, molybdopterin biosynthesis	Cofactor biosynthesis	-	0.0802682	NE	0.602361	NE	TN	0	E	FN
Mb3240	Rv3214	phosphoglycerate mutase gpm2, gpm1	endD	49	Glycolysis	Central carbon metabolism		0.0802682	NE	3.34	NE	TN	0.55	NE	TN
Mb3241	Rv3215	isochorismate synthase entC, mbt1	entC	412	Cofactor biosynthesis, Menaquinone biosynthesis	Cofactor biosynthesis	5.4.4.2	0.0802682	NE	no-data	no-data	no-data	0.00013	E	FN
Mb3256	Rv3227	3-phosphoshikimate 1-carboxyvinyltransferase	aroA	275	Amino acid biosynthesis, The aromatic family, The shikimate pathway	Amino acid metabolism	2.5.1.19	0	E	no-data	no-data	no-data	0.01594	E	TP
Mb3262c	Rv3234c	triacylglycerol synthase	-	TAG	triglyceride synthesis	Lipid biosyntheis	2.3.1.75	0.0802682	NE	1.69456	NE	TN	0.89554	NE	TN
Mb3275c	Rv3247c	dTMP kinase	tmk	304	Nucleotide biosynthesis, de novo biosynthesis of pyrimidine deoxyribonucleotides	Nucleotide biosynthesis	2.7.4.9	0	E	no-data	no-data	no-data	0.00505	E	TP
Mb3276c	Rv3248c	adenosylhomocysteinase sahN	sahH	260	Amino acid biosynthesis, The serine family, Cysteine	Amino acid metabolism	3.3.1.1	0	E	0.0606703	E	TP	0	E	TP
Mb3283c	Rv3255c	mannose-6-phosphate isomerase manA	manA	11	C6 Compounds, mannose	Carbohydrate metabolism (excluding central metabolism)	5.3.1.8	0	E	0.0630418	E	TP	1e-05	E	TP
Mb3285c	Rv3257c	phosphomannomutase pmmA, pmmB	manB	12	C6 Compounds, mannose	Carbohydrate metabolism (excluding central metabolism)	5.4.2.8	0.0802682	NE	0.0335169	E	FN	0	E	FN
Mb3289	Rv3261	F420 biosynthesis proteins, Fbia AND FbiB: Coenzyme F420-0:L-glutamate ligase	fbiA	478, 479	Cofactor biosynthesis, F420 biosynthesis	Cofactor biosynthesis	-	0.0802682	NE	0.425789	NE	TN	0.05447	NE	TN
Mb3290	Rv3262	F420 biosynthesis proteins, Fbia AND FbiB: Coenzyme F420-0:L-glutamate ligase	fbiB	478	Cofactor biosynthesis, F420 biosynthesis	Cofactor biosynthesis	-	0.0802682	NE	no-data	no-data	no-data	0.55913	NE	TN
Mb3291	Rv3263	F420 biosynthesis proteins, Fbia AND FbiB: Coenzyme F420-0:L-glutamate ligase	-	479	Cofactor biosynthesis, F420 biosynthesis	Cofactor biosynthesis	-	0.0802682	NE	0.652822	NE	TN	0.99945	NE	TN
Mb3292	Rv3264c	mannose-1-phosphate guanylyltransferase manB	manB	13	C6 Compounds, mannose	Carbohydrate metabolism (excluding central metabolism)	2.7.7.-	0	E	0.136405	E	TP	7e-05	E	TP
Mb3293c	Rv3265c	Rhamnosyl transferase wbbL, wbbL2	wbbL1	701	synthesis of arabinogalactan (incomplete)	Cell wall syntheisis	2.-.-.-	0.0802682	NE	0.0551572	E	FN	0.00014	E	FN
Mb3294c	Rv3266c	WhiB-like regulatory protein rmlD	rmlD	710	synthesis of arabinogalactan (incomplete), dTDP-Rhamnose Synthesis	Cell wall synthesis	1.1.1.133	0	E	no-data	no-data	no-data	7e-05	E	TP
Mb3302c	Rv3274c	acyl-CoA dehydrogenase fadE1-36 AND enoyl-CoA hydratase/isomerase echA1-21 AND 3-hydroxyacyl-CoA dehydrogenase fadB2-5 AND acetyl-CoA C-acetyltransferase fadA2-6	fadE25	552, 553, 554, 555, 556, 557, 558, 559, 560, 561, 562, 563, 564, 565, 566, 567, 568, 569, 570, 575, 576, 577, 578, 579, 580, 581, 582	beta oxidation of fatty acids	β oxidation of fatty acids	1.3.99.3 AND 4.2.1.17 AND 1.1.1.35 AND 2.3.1.16	0.0802682	NE	no-data	no-data	no-data	0.89554	NE	TN
Mb3304c	Rv3276c	phosphoribosylaminoimidazole carboxylase	purK	318	Nucleotide biosynthesis, Purines	Nucleotide biosynthesis	4.1.1.21	0	E	no-data	no-data	no-data	0.01988	E	TP
Mb3307c	Rv3279c	biotin—[acetyl-CoA-carboxylase] ligase, birA	birA	426	Cofactor biosynthesis, biotin biosynthesis	Cofactor biosynthesis	6.3.4.15	0.0802682	NE	0.315384	NE	TN	0.02762	E	FN
Mb3308	Rv3280	acetyl-CoA/propionyl-CoA carboxylase carboxytransferase subunit: 6 paralogues in Mtb: accD1, accD2, accD3, accD4, accD5, accD6, methylmalonyl-CoA decarboxylase	accD5	80, 156, 163, 495, 508, 80	Amino acid degradation, Branched chain amino acids, Isoleucine	Amino acid metabolism	6.4.1.4 and 6.4.1.3 and 6.4.1.2 and 4.1.1.41	0	E	no-data	no-data	no-data	0	E	TP
Mb3313	Rv3285	acetyl/propionyl-CoA carboxylase alpha subunit encoding both biotin carboxylase and BCCP. Three paralogues in Mtb: accA1, accA2, accA3, hexacosanoyl-CoA carboxylase, accA3, accD4 and accD5	accA3	427, 508	Cofactor biosynthesis, biotin biosynthesis	Cofactor biosynthesis	6.3.4.14 and 6.4.1.2	0	E	0.0841312	E	TP	0	E	TP
Mb3330c	Rv3302c	glycerol-3-phosphate dehydrogenase glpD1, glpD2	glpD2	4	C3 compounds, Glycerol metabolism	Central carbon metabolism	1.1.99.5	0.0802682	NE	no-data	no-data	no-data	0	E	FN
Mb3331c	Rv3303c	dihydrolipoyl dehydrogenase lpd	lpdA	187	Amino acid degradation, The serine family, Glycine	Amino acid metabolism	1.8.1.4	0.0802682	NE	0.739317	NE	TN	0.04322	E	FN
Mb3335	Rv3307	purine-nucleoside phosphorylase	deoD	337, 338, 339, 340, 341, 342, 371, 372	Nucleotide biosynthesis, Purines	Nucleotide biosynthesis	2.4.2.1	0	E	1.40834	NE	FP	0.7782	NE	FP
Mb3336	Rv3308	phosphomannomutase pmmA, pmmB	pmmB	12	C6 Compounds, mannose	Carbohydrate metabolism (excluding central metabolism)	5.4.2.8	0.0802682	NE	1.4612	NE	TN	0.71635	NE	TN
Mb3337c	Rv3309c	uracil phosphoribosyltransferase	upp	311, 312	Nucleotide biosynthesis, Pyrimidines	Nucleotide biosynthesis	2.4.2.9	0.0802682	NE	0.610429	NE	TN	0.63358	NE	TN
Mb3342c	Rv3313c	adenosine deaminase	add	344, 345	Nucleotide biosynthesis, Purines	Nucleotide biosynthesis	3.5.4.4	0.0802682	NE	no-data	no-data	no-data	0.18649	NE	TN
Mb3347	Rv3316	succinate dehydrogenase, sdhABCD, fumarate reductase, frdABCD	sdhC	122, 123	TCA cycle	Central carbon metabolism	1.3.99.1	0.0719294	NE	1.29811	NE	TN	0.77686	NE	TN
Mb3348	Rv3317	succinate dehydrogenase, sdhABCD, fumarate reductase, frdABCD	sdhD	122, 123	TCA cycle	Central carbon metabolism	1.3.99.1	0.0719294	NE	0.629911	NE	TN	0.86358	NE	TN
Mb3349	Rv3318	succinate dehydrogenase, sdhABCD, fumarate reductase, frdABCD	sdhA	122, 123	TCA cycle	Central carbon metabolism	1.3.99.1	0.0719294	NE	0.691021	NE	TN	0.39833	NE	TN
Mb3350	Rv3319	succinate dehydrogenase, sdhABCD, fumarate reductase, frdABCD	sdhB	122, 123	TCA cycle	Central carbon metabolism	1.3.99.1	0.0719294	NE	0.514785	NE	TN	0.63358	NE	TN
Mb3371c	Rv3339c	isocitrate dehydrogenase (NADP), icd1, icd2	icd1	58	Citrate cycle (TCA cycle)	Central carbon metabolism	1.1.1.42	0.0802682	NE	0.791402	NE	TN	0.96624	NE	TN
Mb3372	Rv3340	cystathionine beta-lyase	metC	241	Amino acid biosynthesis, The aspartate family, Methionine	Amino acid metabolism	4.4.1.8	0.0802682	NE	0.352021	NE	TN	0.06575	NE	TN
Mb3373	Rv3341	homoserine O-acetyltransferase metA	metX	252	Amino acid biosynthesis, The serine family, Cysteine	Amino acid metabolism	2.3.1.31	0.0802682	NE	0.0470128	E	FN	0.00024	E	FN
Mb3391c	Rv3356c	methylenetetrahydrofolate dehydrogenase (NADP), methenyltetrahydrofolate cyclohydrolase	folD	106, 107	One carbon pool by folate	Other	1.5.1.5, 3.5.4.9	0	E	0.17155	E	TP	0.00903	E	TP
Mb3406	Rv3371	triacylglycerol synthase	-	TAG	triglyceride synthesis	Lipid biosyntheis	2.3.1.75	0.0802682	NE	0.603605	NE	TN	0.51684	NE	TN
Mb3407	Rv3372	trehalose-phosphatase otsB2	otsB2	31	Disaccharides, Trehalose	Carbohydrate metabolism (excluding central metabolism)	3.1.3.12	0.0802682	NE	0.12032	E	FN	0.00903	E	FN
Mb3408	Rv3373	acyl-CoA dehydrogenase fadE1-36 AND enoyl-CoA hydratase/isomerase echA1-21 AND 3-hydroxyacyl-CoA dehydrogenase fadB2-5 AND acetyl-CoA C-acetyltransferase fadA2-6	echA18	552, 553, 554, 555, 556, 557, 558, 559, 560, 561, 562, 563, 564, 565, 566, 567, 568, 569, 570, 575, 576, 577, 578, 579, 580, 581, 582	beta oxidation of fatty acids	β oxidation of fatty acids	1.3.99.3 AND 4.2.1.17 AND 1.1.1.35 AND 2.3.1.16	0.0802682	NE	0.368738	NE	TN	0.77553	NE	TN
Mb3413c	Rv3379c	1-deoxy-D-xylulose-5-phosphate synthase	dxs2	678	Polyprenoids biosynthesis	Other	2.2.1.7	0.0802682	NE	0.498786	NE	TN	0.66942	NE	TN
Mb3414c	Rv3382c	Probable LYTB-Related protein lytB1 & lytB2	lytB1	684	Polyprenoids biosynthesis	Other	-	0.0802682	NE	0.394038	NE	TN	0.7782	NE	TN
Mb3415c	Rv3383c	dimethylallyltranstransferase	idsB	686	Polyprenoids biosynthesis	Other		0.0802682	NE	0.34	NE	TN	0.34	NE	TN
Mb3429c	Rv3396c	GMP synthase	guaA	356	Nucleotide biosynthesis, Purines, GTP, dGTP	Nucleotide biosynthesis	6.3.5.2	0	E	0.0541611	E	TP	7e-05	E	TP
Mb3431c	Rv3398c	dimethylallyltranstransferase, farnesyltranstransferase	idsA1	686, 688, 689	Polyprenoids biosynthesis	Other	2.5.1.1	0	E	0.083392	E	TP	0.29382	NE	FP
Mb3433	Rv3400	possible beta-phosphoglucomutase and trehalosemonomycolatephosphate phosphatase	-	29, 642	C6 Compounds, Glucose	Central carbon metabolism	5.4.2.6 and 3.-.-.- or 3.1.3.12	0.0802648	NE	1.30994	NE	TN	0.37774	NE	TN
Mb3434	Rv3401	Maltose phosphorylase	-	28	Disaccharides, Trehalose	Carbohydrate metabolism (excluding central metabolism)	2.4.1.8	0.0802648	NE	0.678968	NE	TN	0.98909	NE	TN
Mb3444c	Rv3410c	IMP dehydrogenase guaB1, guaB2, guaB3	guaB3	355	Nucleotide biosynthesis, Purines, GTP, dGTP	Nucleotide biosynthesis	1.1.1.205	0	E	no-data	no-data	no-data	0.00045	E	TP
Mb3445c	Rv3411c	IMP dehydrogenase guaB1, guaB2, guaB3	guaB2	355	Nucleotide biosynthesis, Purines, GTP, dGTP	Nucleotide biosynthesis	1.1.1.205	0	E	0.0762746	E	TP	0.00051	E	TP
Mb3457c	Rv3423c	alanine racemase	alr	698	synthesis of arabinogalactan (incomplete), 4.4 PEPTIDOGLYCAN PRECURSORS BIOSYNTHESIS (Ingraham et al, 1983), p.112, D-alanyl-D-alanine synthesis	Cell wall syntheisis	5.1.1.1	0	E	0.0753736	E	TP	1e-05	E	TP
Mb3462c	Rv3432c	glutamate decarboxylase gadB	gadB	135	Amino acid degradation, Glutamate family, Glutamate	Amino acid metabolism	1.11.1.6	0.0802682	NE	1.50534	NE	TN	0.99682	NE	TN
Mb3466c	Rv3436c	glutamine-fructose-6-phosphate transaminase	glmS	712	Peptidoglycan Synthesis, NAG and NAM biosynthesis	Cell wall syntheisis	2.6.1.16	0.0802682	NE	0.123347	E	FN	0	E	FN
Mb3493	Rv3464	dTDP-glucose-4,6-dehydratase rmlB/rmlB2/rmlB3/epiB	rmlB	708	synthesis of arabinogalactan (incomplete), dTDP-Rhamnose Synthesis	Cell wall syntheisis	4.2.1.46	0.0802682	NE	0.123959	E	FN	0	E	FN
Mb3494	Rv3465	dTDP-4-dehydrorhamnose 3,5-epimerase rmlC	rmlC	709	synthesis of arabinogalactan (incomplete), dTDP-Rhamnose Synthesis	Cell wall syntheisis	5.1.3.13	0	E	0.0897977	E	TP	0.01791	E	TP
Mb3497c	Rv3468	dTDP-glucose-4,6-dehydratase rmlB/rmlB2/rmlB3/epiB	-	708	synthesis of arabinogalactan (incomplete), dTDP-Rhamnose Synthesis	Cell wall syntheisis	4.2.1.46	0.0802682	NE	no-data	no-data	no-data	0.43406	NE	TN
Mb3499c	Rv3470c	acetolactate synthase	ilvB2	216	Amino acid biosynthesis, Branched chain amino acids, Valine	Amino acid metabolism	2.2.1.6 and 4.1.3.18	0.0802682	NE	no-data	no-data	no-data	0.14734	NE	TN
Mb3509c	Rv3480c	triacylglycerol synthase	-	TAG	triglyceride synthesis	Lipid biosyntheis	2.3.1.75	0.0802682	NE	no-data	no-data	no-data	0.97683	NE	TN
Mb3517c	Rv3487c	Probable Phospholipases	lipF	590	Inositol phosphate metabolism, Glycerophospholipid metabolism	Lipid biosyntheis	3.1.4.3	0.0802682	NE	2.40456	NE	TN	0.96122	NE	TN
Mb3520	Rv3490	alpha,alpha-trehalose- phosphate synthase otsA	otsA	27	Trehalose synthesis	Carbohydrate metabolism (excluding central metabolism)	2.4.1.15	0	E	0.0730557	E	TP	0	E	TP
Mb3524c	Rv3494c	cholesterol uptake (mce4 locus and supAB and mceG)	mce4F	932	Transport reaction	Transport reaction	-	0.0802682	NE	1.61787	NE	TN	0.96172	NE	TN
Mb3525c	Rv3495c	cholesterol uptake (mce4 locus and supAB and mceG)	lprN	932	Transport reaction	Transport reaction	-	0.0802682	NE	0.756964	NE	TN	0.82743	NE	TN
Mb3526c	Rv3496c	cholesterol uptake (mce4 locus and supAB and mceG)	mce4D	932	Transport reaction	Transport reaction	-	0.0802682	NE	2.31764	NE	TN	0.80563	NE	TN
Mb3527c	Rv3497c	cholesterol uptake (mce4 locus and supAB and mceG)	mce4C	932	Transport reaction	Transport reaction	-	0.0802682	NE	0.617209	NE	TN	0.98889	NE	TN
Mb3528c	Rv3498c	cholesterol uptake (mce4 locus and supAB and mceG)	mce4B	932	Transport reaction	Transport reaction	-	0.0802682	NE	1.75978	NE	TN	0.74854	NE	TN
Mb3529c	Rv3499c	cholesterol uptake (mce4 locus and supAB and mceG)	mce4A	932	Transport reaction	Transport reaction	-	0.0802682	NE	1.37152	NE	TN	0.97956	NE	TN
Mb3530c	Rv3500c	cholesterol uptake (mce4 locus and supAB and mceG)	yrbE4B	932	Transport reaction	Transport reaction	-	0.0802682	NE	2.34512	NE	TN	0.94423	NE	TN
Mb3531c	Rv3501c	cholesterol uptake (mce4 locus and supAB and mceG)	yrbE4A	932	Transport reaction	Transport reaction	-	0.0802682	NE	0.742948	NE	TN	0.93607	NE	TN
Mb3532c	Rv3502c	degradation of C and D rings - precise pathway unclear	Rv3502c	940	cholesterol degradation	Other		0.0802682	NE	0.57	NE	TN	0.936	NE	TN
Mb3534	Rv3504	acyl-CoA dehydrogenase fadE1-36 AND enoyl-CoA hydratase/isomerase echA1-21 AND 3-hydroxyacyl-CoA dehydrogenase fadB2-5 AND acetyl-CoA C-acetyltransferase fadA2-6	fadE26	552, 553, 554, 555, 556, 557, 558, 559, 560, 561, 562, 563, 564, 565, 566, 567, 568, 569, 570, 575, 576, 577, 578, 579, 580, 581, 582	beta oxidation of fatty acids	β oxidation of fatty acids	1.3.99.3 AND 4.2.1.17 AND 1.1.1.35 AND 2.3.1.16	0.0802682	NE	1.58134	NE	TN	0.99326	NE	TN
Mb3535	Rv3505	acyl-CoA dehydrogenase fadE1-36 AND enoyl-CoA hydratase/isomerase echA1-21 AND 3-hydroxyacyl-CoA dehydrogenase fadB2-5 AND acetyl-CoA C-acetyltransferase fadA2-6	fadE27	552, 553, 554, 555, 556, 557, 558, 559, 560, 561, 562, 563, 564, 565, 566, 567, 568, 569, 570, 575, 576, 577, 578, 579, 580, 581, 582	beta oxidation of fatty acids	β oxidation of fatty acids	1.3.99.3 AND 4.2.1.17 AND 1.1.1.35 AND 2.3.1.16	0.0802682	NE	0.659137	NE	TN	0.3371	NE	TN
Mb3536	Rv3506	acyl-CoA dehydrogenase fadE1-36 AND enoyl-CoA hydratase/isomerase echA1-21 AND 3-hydroxyacyl-CoA dehydrogenase fadB2-5 AND acetyl-CoA C-acetyltransferase fadA2-11	fadD17	537, 538, 539, 540, 541, 542, 543, 544, 545, 546, 547, 548, 549, 550, 551	beta oxidation of fatty acids	β oxidation of fatty acids	1.3.99.3 AND 4.2.1.17 AND 1.1.1.35 AND 2.3.1.16	0.0802682	NE	0.753697	NE	TN	0.96172	NE	TN
Mb3539c	Rv3509c	acetolactate synthase	ilvX	216	Amino acid biosynthesis, Branched chain amino acids, Valine	Amino acid metabolism	2.2.1.6 and 4.1.3.18	0.0802682	NE	1.34217	NE	TN	0.94423	NE	TN
Mb3542c	Rv3513c	acyl-CoA dehydrogenase fadE1-36 AND enoyl-CoA hydratase/isomerase echA1-21 AND 3-hydroxyacyl-CoA dehydrogenase fadB2-5 AND acetyl-CoA C-acetyltransferase fadA2-11	fadD18	537, 538, 539, 540, 541, 542, 543, 544, 545, 546, 547, 548, 549, 550, 551	beta oxidation of fatty acids	β oxidation of fatty acids	1.3.99.3 AND 4.2.1.17 AND 1.1.1.35 AND 2.3.1.16	0.0802682	NE	1.95467	NE	TN	0.94961	NE	TN
Mb3544c	Rv3515c	acyl-CoA dehydrogenase fadE1-36 AND enoyl-CoA hydratase/isomerase echA1-21 AND 3-hydroxyacyl-CoA dehydrogenase fadB2-5 AND acetyl-CoA C-acetyltransferase fadA2-11	fadD19	537, 538, 539, 540, 541, 542, 543, 544, 545, 546, 547, 548, 549, 550, 551	beta oxidation of fatty acids	β oxidation of fatty acids	1.3.99.3 AND 4.2.1.17 AND 1.1.1.35 AND 2.3.1.16	0.0802682	NE	0.860628	NE	TN	0.92831	NE	TN
Mb3545	Rv3516	acyl-CoA dehydrogenase fadE1-36 AND enoyl-CoA hydratase/isomerase echA1-21 AND 3-hydroxyacyl-CoA dehydrogenase fadB2-5 AND acetyl-CoA C-acetyltransferase fadA2-6	echA19	552, 553, 554, 555, 556, 557, 558, 559, 560, 561, 562, 563, 564, 565, 566, 567, 568, 569, 570, 575, 576, 577, 578, 579, 580, 581, 582	beta oxidation of fatty acids	β oxidation of fatty acids	1.3.99.3 AND 4.2.1.17 AND 1.1.1.35 AND 2.3.1.16	0.0802682	NE	0.419761	NE	TN	0.63358	NE	TN
Mb3552	Rv3522	cholesterol uptake (mce4 locus and supAB and mceG)	Rv3522	932	Transport reactions, cholesterol	Transport reaction		0.0802682	NE	0.44	NE	TN	0.90786	NE	TN
Mb3553	Rv3523	cholesterol uptake (mce4 locus and supAB and mceG)	Rv3523	932	Transport reactions, cholesterol	Transport reaction		0.0802682	NE	0.55	NE	TN	0.90786	NE	TN
Mb3556	Rv3526	KSH, 3-ketosteroid 9a-hydroxylase comprised of KshA (oxygenase) and KshB (oxygenase-reductase)	-	935	cholesterol degradation	Other	EC:1.14.1.-	0.0802682	NE	0.523668	NE	TN	0.74993	NE	TN
Mb3559c	Rv3529c	sulfotransferase	-	668	sulfolipid-1 (SL-1) synthesis, trehalose sulfate (TRE-S) synthesis	Lipid biosyntheis	-	0.0802682	NE	no-data	no-data	no-data	0.56057	NE	TN
Mb3564c	Rv3534c	degradation of 4-androstene-3,17-dione - precise pathway unclear	-	940	cholesterol degradation	Other	EC:4.1.3.-	0.0802682	NE	1.27041	NE	TN	0.91791	NE	TN
Mb3565c	Rv3535c	degradation of 4-androstene-3,17-dione - precise pathway unclear	-	940	cholesterol degradation	Other	EC:1.2.1.-	0.0802682	NE	1.61927	NE	TN	0.95021	NE	TN
Mb3566c	Rv3536c	degradation of 4-androstene-3,17-dione - precise pathway unclear	-	940	cholesterol degradation	Other	EC:4.2.1.-	0.0802682	NE	no-data	no-data	no-data	0.8946	NE	TN
Mb3567	Rv3537	3-ketosteroid-delta-1-dehydrogenase, kstD	-	935	cholesterol degradation	Other	EC:1.3.99.4	0.0802682	NE	no-data	no-data	no-data	0.07162	NE	TN
Mb3568	Rv3538	degradation of C and D rings - precise pathway unclear	ufaA2	939	cholesterol degradation	Other		0.0802682	NE	0.14	E	FN	0.337	NE	TN
Mb3573c	Rv3543c	acyl-CoA dehydrogenase fadE1-36 AND enoyl-CoA hydratase/isomerase echA1-21 AND 3-hydroxyacyl-CoA dehydrogenase fadB2-5 AND acetyl-CoA C-acetyltransferase fadA2-6	fadE29	552, 553, 554, 555, 556, 557, 558, 559, 560, 561, 562, 563, 564, 565, 566, 567, 568, 569, 570, 575, 576, 577, 578, 579, 580, 581, 582, 746	beta oxidation of fatty acids	β oxidation of fatty acids	1.3.99.3 AND 4.2.1.17 AND 1.1.1.35 AND 2.3.1.16	0.0802682	NE	0.47922	NE	TN	0.23654	NE	TN
Mb3574c	Rv3544c	acyl-CoA dehydrogenase fadE1-36 AND enoyl-CoA hydratase/isomerase echA1-21 AND 3-hydroxyacyl-CoA dehydrogenase fadB2-5 AND acetyl-CoA C-acetyltransferase fadA2-6	fadE28	552, 553, 554, 555, 556, 557, 558, 559, 560, 561, 562, 563, 564, 565, 566, 567, 568, 569, 570, 575, 576, 577, 578, 579, 580, 581, 582, 746	beta oxidation of fatty acids	β oxidation of fatty acids	1.3.99.3 AND 4.2.1.17 AND 1.1.1.35 AND 2.3.1.16	0.0802682	NE	1.25074	NE	TN	0.86574	NE	TN
Mb3576	Rv3546	acyl-CoA dehydrogenase fadE1-36 AND enoyl-CoA hydratase/isomerase echA1-21 AND 3-hydroxyacyl-CoA dehydrogenase fadB2-5 AND acetyl-CoA C-acetyltransferase fadA2-6	fadA5	552, 553, 554, 555, 556, 557, 558, 559, 560, 561, 562, 563, 564, 565, 566, 567, 568, 569, 570, 575, 576, 577, 578, 579, 580, 581, 582, 741, 745	beta oxidation of fatty acids	β oxidation of fatty acids	1.3.99.3 AND 4.2.1.17 AND 1.1.1.35 AND 2.3.1.16	0.0802682	NE	1.053	NE	TN	0.77686	NE	TN
Mb3580	Rv3550	acyl-CoA dehydrogenase fadE1-36 AND enoyl-CoA hydratase/isomerase echA1-21 AND 3-hydroxyacyl-CoA dehydrogenase fadB2-5 AND acetyl-CoA C-acetyltransferase fadA2-6	echA20	552, 553, 554, 555, 556, 557, 558, 559, 560, 561, 562, 563, 564, 565, 566, 567, 568, 569, 570, 575, 576, 577, 578, 579, 580, 581, 582	beta oxidation of fatty acids	β oxidation of fatty acids	1.3.99.3 AND 4.2.1.17 AND 1.1.1.35 AND 2.3.1.16	0.0802682	NE	0.431701	NE	TN	0.52904	NE	TN
Mb3586c	Rv3556c	acyl-CoA dehydrogenase fadE1-36 AND enoyl-CoA hydratase/isomerase echA1-21 AND 3-hydroxyacyl-CoA dehydrogenase fadB2-5 AND acetyl-CoA C-acetyltransferase fadA2-6	fadA6	552, 553, 554, 555, 556, 557, 558, 559, 560, 561, 562, 563, 564, 565, 566, 567, 568, 569, 570, 575, 576, 577, 578, 579, 580, 581, 582	beta oxidation of fatty acids	β oxidation of fatty acids	1.3.99.3 AND 4.2.1.17 AND 1.1.1.35 AND 2.3.1.16	0.0802682	NE	0.383216	NE	TN	0.11972	NE	TN
Mb3590	Rv3560c	acyl-CoA dehydrogenase fadE1-36 AND enoyl-CoA hydratase/isomerase echA1-21 AND 3-hydroxyacyl-CoA dehydrogenase fadB2-5 AND acetyl-CoA C-acetyltransferase fadA2-6	fadE30	552, 553, 554, 555, 556, 557, 558, 559, 560, 561, 562, 563, 564, 565, 566, 567, 568, 569, 570, 575, 576, 577, 578, 579, 580, 581, 582	beta oxidation of fatty acids	β oxidation of fatty acids	1.3.99.3 AND 4.2.1.17 AND 1.1.1.35 AND 2.3.1.16	0.0802682	NE	0.614786	NE	TN	0.96122	NE	TN
Mb3591	Rv3561	acyl-CoA dehydrogenase fadE1-36 AND enoyl-CoA hydratase/isomerase echA1-21 AND 3-hydroxyacyl-CoA dehydrogenase fadB2-5 AND acetyl-CoA C-acetyltransferase fadA2-11	fadD3	537, 538, 539, 540, 541, 542, 543, 544, 545, 546, 547, 548, 549, 550, 551	beta oxidation of fatty acids	β oxidation of fatty acids	1.3.99.3 AND 4.2.1.17 AND 1.1.1.35 AND 2.3.1.16	0.0802682	NE	no-data	no-data	no-data	0.84779	NE	TN
Mb3592	Rv3562	acyl-CoA dehydrogenase fadE1-36 AND enoyl-CoA hydratase/isomerase echA1-21 AND 3-hydroxyacyl-CoA dehydrogenase fadB2-5 AND acetyl-CoA C-acetyltransferase fadA2-6	fadE31	552, 553, 554, 555, 556, 557, 558, 559, 560, 561, 562, 563, 564, 565, 566, 567, 568, 569, 570, 575, 576, 577, 578, 579, 580, 581, 582	beta oxidation of fatty acids	β oxidation of fatty acids	1.3.99.3 AND 4.2.1.17 AND 1.1.1.35 AND 2.3.1.16	0.0802682	NE	no-data	no-data	no-data	0.3158	NE	TN
Mb3593	Rv3563	acyl-CoA dehydrogenase fadE1-36 AND enoyl-CoA hydratase/isomerase echA1-21 AND 3-hydroxyacyl-CoA dehydrogenase fadB2-5 AND acetyl-CoA C-acetyltransferase fadA2-6	fadE32	552, 553, 554, 555, 556, 557, 558, 559, 560, 561, 562, 563, 564, 565, 566, 567, 568, 569, 570, 575, 576, 577, 578, 579, 580, 581, 582	beta oxidation of fatty acids	β oxidation of fatty acids	1.3.99.3 AND 4.2.1.17 AND 1.1.1.35 AND 2.3.1.16	0.0802682	NE	no-data	no-data	no-data	0.93607	NE	TN
Mb3594	Rv3564	acyl-CoA dehydrogenase fadE1-36 AND enoyl-CoA hydratase/isomerase echA1-21 AND 3-hydroxyacyl-CoA dehydrogenase fadB2-5 AND acetyl-CoA C-acetyltransferase fadA2-6	fadE33	552, 553, 554, 555, 556, 557, 558, 559, 560, 561, 562, 563, 564, 565, 566, 567, 568, 569, 570, 575, 576, 577, 578, 579, 580, 581, 582	beta oxidation of fatty acids	β oxidation of fatty acids	1.3.99.3 AND 4.2.1.17 AND 1.1.1.35 AND 2.3.1.16	0.0802682	NE	0.167023	E	FN	0.74854	NE	TN
Mb3595	Rv3565	L-Tyrosine:2-oxoglutarate aminotransferase, L-Phenylalanine:2-oxoglutarate aminotransferase, aspartate transaminase aspB, aspC	aspB	190, 195, 225, 284, 286	Amino acid degradation, The aromatic family, Tyrosine	Amino acid metabolism	2.6.1.5 and 2.6.1.1	0.0802682	NE	no-data	no-data	no-data	0.01897	E	FN
Mb3598c	Rv3567c	oxygenase of 3-HSA 4-hydroxylase hsaA, reductase of 3-HSA 4-hydroxylase, hsaB	Rv3567c	937	cholesterol degradation	Other		0.0802682	NE	0.47	NE	TN	0.433	NE	TN
Mb3599c	Rv3568c	oxygenase of 3-HSA 4-hydroxylase hsaA, reductase of 3-HSA 4-hydroxylase, hsaB	bphC	937	cholesterol degradation	Other	EC:1.13.11.25	0.0802682	NE	no-data	no-data	no-data	0.63505	NE	TN
Mb3600c	Rv3569c	3,4-DHSA dioxygenase, hsaC	bphD	938	cholesterol degradation	Other	EC:3.7.1.-	0.0802682	NE	no-data	no-data	no-data	0.9698	NE	TN
Mb3601c	Rv3570c	MCP hydrolase, hsaD	-	935	cholesterol degradation	Other	EC:1.14.14.12	0.0802682	NE	0.788954	NE	TN	0.14052	NE	TN
Mb3602	Rv3571	oxygenase of 3-HSA 4-hydroxylase hsaA, reductase of 3-HSA 4-hydroxylase, hsaB	hmp	935	cholesterol degradation	Other	EC:1.14.1.-	0.0802682	NE	0.423799	NE	TN	0.96122	NE	TN
Mb3603	Rv3572	KSH, 3-ketosteroid 9a-hydroxylase comprised of KshA (oxygenase) and KshB (oxygenase-reductase)	Rv3572	935	cholesterol degradation	Other		0.0802682	NE	0.65	NE	TN	0.895	NE	TN
Mb3604c	Rv3573c	acyl-CoA dehydrogenase fadE1-36 AND enoyl-CoA hydratase/isomerase echA1-21 AND 3-hydroxyacyl-CoA dehydrogenase fadB2-5 AND acetyl-CoA C-acetyltransferase fadA2-6	fadE34	552, 553, 554, 555, 556, 557, 558, 559, 560, 561, 562, 563, 564, 565, 566, 567, 568, 569, 570, 575, 576, 577, 578, 579, 580, 581, 582	beta oxidation of fatty acids	β oxidation of fatty acids	1.3.99.3 AND 4.2.1.17 AND 1.1.1.35 AND 2.3.1.16	0.0802682	NE	1.03477	NE	TN	0.77953	NE	TN
Mb3612c	Rv3581c	2-C-methyl-D-erythritol 2,4-cyclodiphosphate synthase	ispF	682	Polyprenoids biosynthesis	Other	4.6.1.12	0	E	0.0705549	E	TP	0.04669	E	TP
Mb3613c	Rv3582c	2-C-methyl-D-erythritol 4-phosphate cytidylyltransferase	ispD	680	Polyprenoids biosynthesis	Other	2.7.7.60	0	E	0.0376091	E	TP	0.00083	E	TP
Mb3619c	Rv3588c	carbonic anhydrase	-	425	Cofactor biosynthesis, biotin biosynthesis	Cofactor biosynthesis	4.2.1.1	0.0802682	NE	0.462494	NE	TN	0.01594	E	FN
Mb3631c	Rv3601c	aspartate decarboxylase, panD	panD	176	Amino acid degradation, The aspartate family, Aspartate	Amino acid metabolism	4.1.1.11	0	E	no-data	no-data	no-data	0.01003	E	TP
Mb3632c	Rv3602c	pantoate-beta-alanine ligase, panC	panC	392	Cofactor biosynthesis, Coenzyme-A biosynthesis	Cofactor biosynthesis	6.3.2.1	0	E	0.0695024	E	TP	0.00083	E	TP
Mb3636c	Rv3606c	2-amino-4-hydroxy-6-hydroxymethyldihydropteridine diphosphokinase	folK	402	Cofactor biosynthesis, Folate biosynthesis	Cofactor biosynthesis	2.7.6.3	0.0802682	NE	no-data	no-data	no-data	0.10518	NE	TN
Mb3637c	Rv3607c	Probable folB, dihydroneopterin aldolase, dihydroneopterin aldolase	folB	401	Cofactor biosynthesis, Folate biosynthesis	Cofactor biosynthesis	4.1.2.25	0.0802682	NE	0.0410001	E	FN	0.05426	NE	TN
Mb3638c	Rv3608c	dihydropteroate synthase, DHPS or probable dihydropteroate synthase	folP1	405, 406	Cofactor biosynthesis, Folate biosynthesis	Cofactor biosynthesis	2.5.1.15	0.0802682	NE	0.062773	E	FN	0.01791	E	FN
Mb3639c	Rv3609c	GTP cyclohydrolase I	folE	399	Cofactor biosynthesis, Folate biosynthesis	Cofactor biosynthesis	3.5.4.16	0.0802682	NE	0.108025	E	FN	0.00153	E	FN
Mb3648c	Rv3624c	Hypoxanthine-guanine phosphoribosyltransferase	hpt	334, 335	Nucleotide biosynthesis, Purines	Nucleotide biosynthesis	2.4.2.8	0.0802682	NE	no-data	no-data	no-data	0.00606	E	FN
Mb3652	Rv3628	Inorganic pyrophosphatase	ppa	130	Energy metabolism	Other	3.6.1.1	0	E	no-data	no-data	no-data	0.01003	E	TP
Mb3658c	Rv3634c	UDP-glucose 4-epimerase galE1, galE2, galE3, dTDP-glucose-4,6-dehydratase rmlB/rmlB2/rmlB3/epiB	galE1	20, 708	C6 Compounds, Galactose	Carbohydrate metabolism (excluding central metabolism)	5.1.3.2 and 4.2.1.46	0.0802682	NE	0.0895276	E	FN	1e-05	E	FN
Mb3691	Rv3667	acetyl-CoA synthetase	acs	67, 81	Pyruvate metabolism	Other	6.2.1.1	0.0802682	NE	0.61955	NE	TN	0.27298	NE	TN
Mb3735c	Rv3708c	aspartate-semialdehyde dehydrogenase asd	asd	228	Amino acid biosynthesis, The aspartate family, Threonine	Amino acid metabolism	1.2.1.11	0	E	0.0465209	E	TP	0.00505	E	TP
Mb3736c	Rv3709c	aspartate kinase ask	ask	227	Amino acid biosynthesis, The aspartate family, Threonine	Amino acid metabolism	2.7.2.4	0	E	0.0479875	E	TP	0.00024	E	TP
Mb3737	Rv3710	2-isopropylmalate synthase leuA	leuA	220	Amino acid biosynthesis, Branched chain amino acids, Leucine	Amino acid metabolism	2.3.3.13	0	E	0.03969	E	TP	0	E	TP
Mb3761c	Rv3734c	triacylglycerol synthase	-	TAG	triglyceride synthesis	Lipid biosyntheis	2.3.1.75	0.0802682	NE	2.06854	NE	TN	0.99135	NE	TN
Mb3766c	Rv3740c	triacylglycerol synthase	-	TAG	triglyceride synthesis	Lipid biosyntheis	2.3.1.75	0.0802682	NE	1.04088	NE	TN	0.99326	NE	TN
Mb3780	Rv3754	prephenate dehydrogenase tyrA	tyrA	285	Amino acid biosynthesis, The aromatic family, Tyrosine and phenylalanine	Amino acid metabolism	1.3.1.12	0	E	no-data	no-data	no-data	0.00045	E	TP
Mb3787c	Rv3761c	acyl-CoA dehydrogenase fadE1-36 AND enoyl-CoA hydratase/isomerase echA1-21 AND 3-hydroxyacyl-CoA dehydrogenase fadB2-5 AND acetyl-CoA C-acetyltransferase fadA2-6	fadE36	552, 553, 554, 555, 556, 557, 558, 559, 560, 561, 562, 563, 564, 565, 566, 567, 568, 569, 570, 575, 576, 577, 578, 579, 580, 581, 582	beta oxidation of fatty acids	β oxidation of fatty acids	1.3.99.3 AND 4.2.1.17 AND 1.1.1.35 AND 2.3.1.16	0.0802682	NE	1.24096	NE	TN	0.65733	NE	TN
Mb3800	Rv3772	histidinol-phosphate transaminase hisC, hisC2	hisC2	267	Amino acid biosynthesis, The histidine family, Histidine	Amino acid metabolism	2.6.1.9	0.0802682	NE	2.82323	NE	TN	0.67826	NE	TN
Mb3803	Rv3774	acyl-CoA dehydrogenase fadE1-36 AND enoyl-CoA hydratase/isomerase echA1-21 AND 3-hydroxyacyl-CoA dehydrogenase fadB2-5 AND acetyl-CoA C-acetyltransferase fadA2-6	echA21	154, 552, 553, 554, 555, 556, 557, 558, 559, 560, 561, 562, 563, 564, 565, 566, 567, 568, 569, 570, 575, 576, 577, 578, 579, 580, 581, 582	beta oxidation of fatty acids	β oxidation of fatty acids	1.3.99.3 AND 4.2.1.17 AND 1.1.1.35 AND 2.3.1.16	0.0802682	NE	1.72999	NE	TN	0.9698	NE	TN
Mb3804	Rv3775	Probable Phospholipases	lipE	590	Inositol phosphate metabolism, Glycerophospholipid metabolism	Lipid biosyntheis	3.1.4.3	0.0802682	NE	2.68897	NE	TN	0.99752	NE	TN
Mb3813	Rv3784	dTDP-glucose-4,6-dehydratase rmlB/rmlB2/rmlB3/epiB	-	708	synthesis of arabinogalactan (incomplete), dTDP-Rhamnose Synthesis	Cell wall syntheisis	4.2.1.46	0.0802682	NE	3.52465	NE	TN	0.97373	NE	TN
Mb3819	Rv3790	decaprenylphosphoryl-beta-D-ribose epimerase	-	697	synthesis of arabinogalactan (incomplete)	Cell wall syntheisis	1.-.-.-	0	E	0.0389252	E	TP	0	E	TP
Mb3820	Rv3791	decaprenylphosphoryl-beta-D-ribose epimerase	-	697	synthesis of arabinogalactan (incomplete)	Cell wall syntheisis	1.-.-.-	0	E	0.0955405	E	TP	0.00153	E	TP
Mb3821	Rv3792	arabinosyl transferases aftA	-	705	synthesis of arabinogalactan (incomplete), ArabinofuranoseDPP Synthesis	Cell wall syntheisis	2.4.2.34	0	E	0.0376207	E	TP	0	E	TP
Mb3822	Rv3793	arabinosyl transferases embC	embC	LAM	Macromolecule biosynthesis	Cell wall syntheisis	2.4.2.34	0	E	0.0317282	E	TP	0	E	TP
Mb3823	Rv3794	arabinosyl transferases embA and embB	embA	706	synthesis of arabinogalactan (incomplete), ArabinofuranoseDPP Synthesis	Cell wall syntheisis	2.4.2.34	0	E	no-data	no-data	no-data	0	E	TP
Mb3824	Rv3795	arabinosyl transferases embA and embB	embB	706	synthesis of arabinogalactan (incomplete), ArabinofuranoseDPP Synthesis	Cell wall syntheisis	2.4.2.34	0	E	0.0646101	E	TP	0	E	TP
Mb3826	Rv3797	acyl-CoA dehydrogenase fadE1-36 AND enoyl-CoA hydratase/isomerase echA1-21 AND 3-hydroxyacyl-CoA dehydrogenase fadB2-5 AND acetyl-CoA C-acetyltransferase fadA2-6	fadE35	552, 553, 554, 555, 556, 557, 558, 559, 560, 561, 562, 563, 564, 565, 566, 567, 568, 569, 570, 575, 576, 577, 578, 579, 580, 581, 582	beta oxidation of fatty acids	β oxidation of fatty acids	1.3.99.3 AND 4.2.1.17 AND 1.1.1.35 AND 2.3.1.16	0.0802682	NE	1.77696	NE	TN	0.96172	NE	TN
Mb3829c	Rv3799c	acetyl-CoA/propionyl-CoA carboxylase carboxytransferase subunit: 6 paralogues in Mtb: accD1, accD2, accD3, accD4, accD5, accD6, methylmalonyl-CoA decarboxylase	accD4	156, 163, 495, 508	Amino acid degradation, Branched chain amino acids, Isoleucine	Amino acid metabolism	6.4.1.4 and 6.4.1.3 and 6.4.1.2 and 4.1.1.41	0	E	0.155941	E	TP	7e-05	E	TP
Mb3830c	Rv3800c	Claisen-type condensation by polyketide synthase, pks13	pks13	638	lipid biosynthesis, Synthesis of mycolic acids, MYCOLIC ACID CONDENSATION	Lipid biosyntheis	-	0	E	0.0481466	E	TP	0	E	TP
Mb3831c	Rv3801c	acyl-CoA dehydrogenase fadE1-36 AND enoyl-CoA hydratase/isomerase echA1-21 AND 3-hydroxyacyl-CoA dehydrogenase fadB2-5 AND acetyl-CoA C-acetyltransferase fadA2-11	fadD32	537, 538, 539, 540, 541, 542, 543, 544, 545, 546, 547, 548, 549, 550, 551, 637	beta oxidation of fatty acids	β oxidation of fatty acids	1.3.99.3 AND 4.2.1.17 AND 1.1.1.35 AND 2.3.1.16	0	E	0.017371	E	TP	0	E	TP
Mb3832c	Rv3802c	mycoyltransferase I. activity not demonstrated	-	640	lipid biosynthesis, Synthesis of mycolic acids, MYCOLIC ACID CONDENSATION	Lipid biosyntheis	-	0	E	0.0800594	E	TP	0	E	TP
Mb3834c	Rv3804c	mycoyltransferase Antigen-85 complex (FbpA, FbpB, FbpC), mycoyltransferase Antigen-85 complex (FbpA, FbpB, FbpC)	fbpA	MAPC, TDM	lipid biosynthesis, Synthesis of mycolic acids, MYCOLIC ACID CONDENSATION	Lipid biosyntheis	2.3.1.-	0	E	0.364475	NE	FP	0.02968	E	TP
Mb3836c	Rv3806c	phosphoribose:decaprenyl ribosyltransferase	-	695	synthesis of arabinogalactan (incomplete)	Cell wall syntheisis	-	0	E	0.0305217	E	TP	2e-05	E	TP
Mb3838c	Rv3808c	bifunctional UDP-galactofuranosyl transferase glfT	glfT	702	synthesis of arabinogalactan (incomplete)	Cell wall syntheisis	2.-.-.-	0	E	0.0296708	E	TP	0	E	TP
Mb3839c	Rv3809c	UDP-galactopyranose mutase glf	glf	711	synthesis of arabinogalactan (incomplete), UDP-Galactofuranose Synthesis	Cell wall syntheisis	5.4.99.9	0	E	0.336388	NE	FP	0	E	TP
Mb3848	Rv3818	UDP-N-acetylmuramic acid hydroxylase, namH	-	722	Peptidoglycan Synthesis, NAG and NAM biosynthesis	Cell wall syntheisis	-	0	E	0.650677	NE	FP	0.01607	E	TP
Mb3855c	Rv3825c	polyketide synthase, pks2	pks2	647	lipid biosynthesis, synthesis of branched fatty acids, synthesis of pthioceranic acid	Lipid biosynthesis	-	0.0802682	NE	0.371341	NE	TN	1	NE	TN
Mb3856	Rv3826c	acyl-CoA dehydrogenase fadE1-36 AND enoyl-CoA hydratase/isomerase echA1-21 AND 3-hydroxyacyl-CoA dehydrogenase fadB2-5 AND acetyl-CoA C-acetyltransferase fadA2-11	fadD23	537, 538, 539, 540, 541, 542, 543, 544, 545, 546, 547, 548, 549, 550, 551	beta oxidation of fatty acids	β oxidation of fatty acids	1.3.99.3 AND 4.2.1.17 AND 1.1.1.35 AND 2.3.1.16	0.0802682	NE	no-data	no-data	no-data	0.18457	NE	TN
Mb3868c	Rv3838c	prephenate dehydratase	pheA	283	Amino acid biosynthesis, The aromatic family, Tyrosine and phenylalanine	Amino acid metabolism	4.2.1.51	0	E	no-data	no-data	no-data	0.00166	E	TP
Mb3888c	Rv3858c	glutamate synthase gltB, gltD	gltD	197	Amino acid biosynthesis, Glutamate family, Glutamate/glutamine	Amino acid metabolism	1.4.1.13	0.0802682	NE	0.0407491	E	FN	0.00024	E	FN
Mb3889c	Rv3859c	glutamate synthase gltB, gltD	gltB	197	Amino acid biosynthesis, Glutamate family, Glutamate/glutamine	Amino acid metabolism	1.4.1.13	0.0802682	NE	0.0275311	E	FN	0	E	FN
Mb3944	Rv3913	thioredoxin-disulfide reductase	trxB2	310	Nucleotide biosynthesis, Pyrimidines	Nucleotide biosynthesis	1.8.1.9	0	E	0.0688711	E	TP	7e-05	E	TP
