# Supplementary material for: Systems-Based Approaches to Probing Metabolic Variation within the Mycobacterium tuberculosis Complex
Source: PLoS One. 2013 Sep 17;8(9):e75913. doi: 10.1371/journal.pone.0075913 (PMC3783153; doi:10.1371/journal.pone.0075913)
Supplement: Model S1 — GSMN-TB 1.1 (XML) [file pone.0075913.s019.xml]

<?xml version="1.0" encoding="UTF-8"?>
<sbml level="2" version="1" xmlns="http://www.sbml.org/sbml/level2" xmlns:html="http://www.w3.org/1999/xhtml">
	<model id="GSMN_TB_inVitro" name="GSMN_TB_inVitro">
		<listOfUnitDefinitions>
			<unitDefinition id="mmol_per_gDW_per_hr">
				<listOfUnits>
					<unit kind="mole" scale="-3"/>
					<unit exponent="-1" kind="gram"/>
					<unit exponent="-1" kind="second" multiplier=".00027777"/>
				</listOfUnits>
			</unitDefinition>
		</listOfUnitDefinitions>
		<listOfSpecies>
			<species compartment="" id="GL3P"/>
			<species compartment="" id="ATP"/>
			<species compartment="" id="H"/>
			<species compartment="" id="GL"/>
			<species compartment="" id="ADP"/>
			<species compartment="" id="MKH2"/>
			<species compartment="" id="MK"/>
			<species compartment="" id="DHAP"/>
			<species compartment="" id="T3"/>
			<species compartment="" id="DGLYCERATE"/>
			<species compartment="" id="NADH"/>
			<species compartment="" id="NAD"/>
			<species compartment="" id="_3PG"/>
			<species compartment="" id="R5P"/>
			<species compartment="" id="RIB"/>
			<species compartment="" id="F1P"/>
			<species compartment="" id="GLC"/>
			<species compartment="" id="FRU"/>
			<species compartment="" id="MAN"/>
			<species compartment="" id="F6P"/>
			<species compartment="" id="MAN6P"/>
			<species compartment="" id="MAN1P"/>
			<species compartment="" id="GDPMAN"/>
			<species compartment="" id="PI"/>
			<species compartment="" id="GTP"/>
			<species compartment="" id="DPP"/>
			<species compartment="" id="GDP"/>
			<species compartment="" id="PPM"/>
			<species compartment="" id="GDPDHDOMAN"/>
			<species compartment="" id="GDPDHDOGAL"/>
			<species compartment="" id="NADPH"/>
			<species compartment="" id="GDPFUC"/>
			<species compartment="" id="NADP"/>
			<species compartment="" id="GLAC"/>
			<species compartment="" id="GAL1P"/>
			<species compartment="" id="PPI"/>
			<species compartment="" id="UTP"/>
			<species compartment="" id="UDPGAL"/>
			<species compartment="" id="UDPG"/>
			<species compartment="" id="G1P"/>
			<species compartment="" id="IP"/>
			<species compartment="" id="bDG6P"/>
			<species compartment="" id="MI"/>
			<species compartment="" id="MLT"/>
			<species compartment="" id="SUC"/>
			<species compartment="" id="bDGLC"/>
			<species compartment="" id="h2o"/>
			<species compartment="" id="CELB"/>
			<species compartment="" id="UDP"/>
			<species compartment="" id="G6P"/>
			<species compartment="" id="TRE6P"/>
			<species compartment="" id="bDG1P"/>
			<species compartment="" id="TRE"/>
			<species compartment="" id="CO2"/>
			<species compartment="" id="FOR"/>
			<species compartment="" id="_40_n_41_POLYP"/>
			<species compartment="" id="_40_n_1_41_POLYP"/>
			<species compartment="" id="FDP"/>
			<species compartment="" id="G3P"/>
			<species compartment="" id="_13PDG"/>
			<species compartment="" id="_2PG"/>
			<species compartment="" id="PEP"/>
			<species compartment="" id="PYR"/>
			<species compartment="" id="ADLIPO"/>
			<species compartment="" id="LIPO"/>
			<species compartment="" id="THI"/>
			<species compartment="" id="COA"/>
			<species compartment="" id="DLIPO"/>
			<species compartment="" id="ACCOA"/>
			<species compartment="" id="CIT"/>
			<species compartment="" id="OA"/>
			<species compartment="" id="CISACONITATE"/>
			<species compartment="" id="ICIT"/>
			<species compartment="" id="AKG"/>
			<species compartment="" id="SDLIPO"/>
			<species compartment="" id="SUCCOA"/>
			<species compartment="" id="SUCCSAL"/>
			<species compartment="" id="FERO"/>
			<species compartment="" id="FERI"/>
			<species compartment="" id="SUCC"/>
			<species compartment="" id="FUM"/>
			<species compartment="" id="MAL"/>
			<species compartment="" id="AMP"/>
			<species compartment="" id="AC"/>
			<species compartment="" id="ACAL"/>
			<species compartment="" id="LAC"/>
			<species compartment="" id="LLAC"/>
			<species compartment="" id="ETH"/>
			<species compartment="" id="ACETYLP"/>
			<species compartment="" id="PROPIONYLCOA"/>
			<species compartment="" id="PROPIONYLP"/>
			<species compartment="" id="PROPANOATE"/>
			<species compartment="" id="SMMALONYLCOA"/>
			<species compartment="" id="_2METHYLCITRATE"/>
			<species compartment="" id="_2METHYLCISACONITATE"/>
			<species compartment="" id="METHYLISOCITRATE"/>
			<species compartment="" id="ACRCOA"/>
			<species compartment="" id="D6PGL"/>
			<species compartment="" id="F420"/>
			<species compartment="" id="D6PGC"/>
			<species compartment="" id="RL5P"/>
			<species compartment="" id="X5P"/>
			<species compartment="" id="R1P"/>
			<species compartment="" id="S7P"/>
			<species compartment="" id="E4P"/>
			<species compartment="" id="DR5P"/>
			<species compartment="" id="BIOTIN_CO2"/>
			<species compartment="" id="BIOTIN"/>
			<species compartment="" id="GLX"/>
			<species compartment="" id="GLAL"/>
			<species compartment="" id="GLYCOLATE"/>
			<species compartment="" id="O2"/>
			<species compartment="" id="H2O2"/>
			<species compartment="" id="METHF"/>
			<species compartment="" id="METTHF"/>
			<species compartment="" id="FTHF"/>
			<species compartment="" id="MTHF"/>
			<species compartment="" id="FAD"/>
			<species compartment="" id="FADH2"/>
			<species compartment="" id="SLF"/>
			<species compartment="" id="APS"/>
			<species compartment="" id="PAPS"/>
			<species compartment="" id="RTHIO"/>
			<species compartment="" id="OTHIO"/>
			<species compartment="" id="H2SO3"/>
			<species compartment="" id="H2S"/>
			<species compartment="" id="PAP"/>
			<species compartment="" id="MOLYBDENUM"/>
			<species compartment="" id="NO2"/>
			<species compartment="" id="NO3"/>
			<species compartment="" id="FE2"/>
			<species compartment="" id="FE3"/>
			<species compartment="" id="HEME_FE3"/>
			<species compartment="" id="HEME_FE2"/>
			<species compartment="" id="GABA"/>
			<species compartment="" id="GLU"/>
			<species compartment="" id="P5C"/>
			<species compartment="" id="PRO"/>
			<species compartment="" id="HYDROXYGLU"/>
			<species compartment="" id="HYDROXYAKG"/>
			<species compartment="" id="CITR"/>
			<species compartment="" id="NH3"/>
			<species compartment="" id="ARG"/>
			<species compartment="" id="GLUGSAL"/>
			<species compartment="" id="ORN"/>
			<species compartment="" id="CAP"/>
			<species compartment="" id="PTRSC"/>
			<species compartment="" id="SPRMD"/>
			<species compartment="" id="SAM"/>
			<species compartment="" id="_5MTA"/>
			<species compartment="" id="UREA"/>
			<species compartment="" id="ILE"/>
			<species compartment="" id="OMVAL"/>
			<species compartment="" id="OXOMETHYLPENTANOATE"/>
			<species compartment="" id="_2MBUTLIPO"/>
			<species compartment="" id="_2MBUTCOA"/>
			<species compartment="" id="_2MBECOA"/>
			<species compartment="" id="HMBUTCOA"/>
			<species compartment="" id="MAACCOA"/>
			<species compartment="" id="RMMALONYLCOA"/>
			<species compartment="" id="COB_III"/>
			<species compartment="" id="_3MBUTLIPO"/>
			<species compartment="" id="MOP"/>
			<species compartment="" id="_3MBUTCOA"/>
			<species compartment="" id="_3MBECOA"/>
			<species compartment="" id="MGLUTCOA"/>
			<species compartment="" id="HMGLUTCOA"/>
			<species compartment="" id="ACTAC"/>
			<species compartment="" id="AACCOA"/>
			<species compartment="" id="IBUTLIPO"/>
			<species compartment="" id="IBUTCOA"/>
			<species compartment="" id="MACRCOA"/>
			<species compartment="" id="HIBUTCOA"/>
			<species compartment="" id="HIBUT"/>
			<species compartment="" id="METHYMALONATE"/>
			<species compartment="" id="ISUCC"/>
			<species compartment="" id="ASP"/>
			<species compartment="" id="bALA"/>
			<species compartment="" id="ASN"/>
			<species compartment="" id="_2A3KB"/>
			<species compartment="" id="THR"/>
			<species compartment="" id="AMINOACETONE"/>
			<species compartment="" id="_1_AMINO_PROPAN_2_OL"/>
			<species compartment="" id="LLCT"/>
			<species compartment="" id="OBUT"/>
			<species compartment="" id="CYS"/>
			<species compartment="" id="CADA"/>
			<species compartment="" id="LYS"/>
			<species compartment="" id="SAP"/>
			<species compartment="" id="DHLIPOYLPROTEIN"/>
			<species compartment="" id="THF"/>
			<species compartment="" id="SER"/>
			<species compartment="" id="GLY"/>
			<species compartment="" id="LIPOYLPROTEIN"/>
			<species compartment="" id="TYR"/>
			<species compartment="" id="_4HPP"/>
			<species compartment="" id="HOMOGEN"/>
			<species compartment="" id="MACAC"/>
			<species compartment="" id="FUACAC"/>
			<species compartment="" id="PHE"/>
			<species compartment="" id="PHPYR"/>
			<species compartment="" id="GLN"/>
			<species compartment="" id="GLUP"/>
			<species compartment="" id="NAGLU"/>
			<species compartment="" id="NAGLUP"/>
			<species compartment="" id="NAGLUS"/>
			<species compartment="" id="NAORN"/>
			<species compartment="" id="ARGSUCC"/>
			<species compartment="" id="ACLAC"/>
			<species compartment="" id="DHMVA"/>
			<species compartment="" id="VAL"/>
			<species compartment="" id="ABUT"/>
			<species compartment="" id="DIHYDROXYMETHYLPENTANOATE"/>
			<species compartment="" id="IPPMAL"/>
			<species compartment="" id="CBHCAP"/>
			<species compartment="" id="OICAP"/>
			<species compartment="" id="LEU"/>
			<species compartment="" id="ASP4P"/>
			<species compartment="" id="ASPSA"/>
			<species compartment="" id="HSER"/>
			<species compartment="" id="PHSER"/>
			<species compartment="" id="DIHYDRODIPICOLINATE"/>
			<species compartment="" id="TETRAHYDRODIPICOLINATE"/>
			<species compartment="" id="SAOPIM"/>
			<species compartment="" id="SDAPIM"/>
			<species compartment="" id="DAPIM"/>
			<species compartment="" id="MDAPIM"/>
			<species compartment="" id="OSLHSER"/>
			<species compartment="" id="HCYS"/>
			<species compartment="" id="MET"/>
			<species compartment="" id="SAH"/>
			<species compartment="" id="COB_II"/>
			<species compartment="" id="COB_I"/>
			<species compartment="" id="ALA"/>
			<species compartment="" id="PHP"/>
			<species compartment="" id="_3PSER"/>
			<species compartment="" id="ASER"/>
			<species compartment="" id="OAHSER"/>
			<species compartment="" id="ADN"/>
			<species compartment="" id="PRPP"/>
			<species compartment="" id="PRBATP"/>
			<species compartment="" id="PRBAMP"/>
			<species compartment="" id="PRFP"/>
			<species compartment="" id="PRLP"/>
			<species compartment="" id="AICAR"/>
			<species compartment="" id="DIMGP"/>
			<species compartment="" id="IMACP"/>
			<species compartment="" id="HISOLP"/>
			<species compartment="" id="HISOL"/>
			<species compartment="" id="HIS"/>
			<species compartment="" id="_3DDAH7P"/>
			<species compartment="" id="DQT"/>
			<species compartment="" id="DHSK"/>
			<species compartment="" id="SME"/>
			<species compartment="" id="SME3P"/>
			<species compartment="" id="_3PSME"/>
			<species compartment="" id="CHOR"/>
			<species compartment="" id="AN"/>
			<species compartment="" id="NPRAN"/>
			<species compartment="" id="CPAD5P"/>
			<species compartment="" id="IGP"/>
			<species compartment="" id="TRP"/>
			<species compartment="" id="PHEN"/>
			<species compartment="" id="CAASP"/>
			<species compartment="" id="DOROA"/>
			<species compartment="" id="OROA"/>
			<species compartment="" id="OMP"/>
			<species compartment="" id="UMP"/>
			<species compartment="" id="CTP"/>
			<species compartment="" id="DCDP"/>
			<species compartment="" id="CDP"/>
			<species compartment="" id="DCTP"/>
			<species compartment="" id="DUTP"/>
			<species compartment="" id="DUMP"/>
			<species compartment="" id="DTMP"/>
			<species compartment="" id="DHF"/>
			<species compartment="" id="DTDP"/>
			<species compartment="" id="DTTP"/>
			<species compartment="" id="CMP"/>
			<species compartment="" id="DCMP"/>
			<species compartment="" id="URA"/>
			<species compartment="" id="PRAM"/>
			<species compartment="" id="GAR"/>
			<species compartment="" id="FGAR"/>
			<species compartment="" id="FGAM"/>
			<species compartment="" id="AIR"/>
			<species compartment="" id="HCO3"/>
			<species compartment="" id="CAIR"/>
			<species compartment="" id="SAICAR"/>
			<species compartment="" id="PRFICA"/>
			<species compartment="" id="IMP"/>
			<species compartment="" id="cAMP"/>
			<species compartment="" id="cGMP"/>
			<species compartment="" id="GMP"/>
			<species compartment="" id="DGMP"/>
			<species compartment="" id="DGDP"/>
			<species compartment="" id="DATP"/>
			<species compartment="" id="DADP"/>
			<species compartment="" id="DUDP"/>
			<species compartment="" id="COB_45_II"/>
			<species compartment="" id="COB_45_III"/>
			<species compartment="" id="MTR1P"/>
			<species compartment="" id="AD"/>
			<species compartment="" id="GN"/>
			<species compartment="" id="HYXN"/>
			<species compartment="" id="XAN"/>
			<species compartment="" id="XMP"/>
			<species compartment="" id="DR1P"/>
			<species compartment="" id="DIN"/>
			<species compartment="" id="DA"/>
			<species compartment="" id="INS"/>
			<species compartment="" id="GSN"/>
			<species compartment="" id="XTSINE"/>
			<species compartment="" id="DGTP"/>
			<species compartment="" id="ppGpp"/>
			<species compartment="" id="ASUC"/>
			<species compartment="" id="QA"/>
			<species compartment="" id="NACN"/>
			<species compartment="" id="NAM"/>
			<species compartment="" id="NAC"/>
			<species compartment="" id="NAAD"/>
			<species compartment="" id="NACD"/>
			<species compartment="" id="NAMD"/>
			<species compartment="" id="NAMN"/>
			<species compartment="" id="D6RP5P"/>
			<species compartment="" id="A6RP5P"/>
			<species compartment="" id="A6RP5P2"/>
			<species compartment="" id="A6RP"/>
			<species compartment="" id="DB4P"/>
			<species compartment="" id="D8RL"/>
			<species compartment="" id="RIBFLAV"/>
			<species compartment="" id="FMN"/>
			<species compartment="" id="FMNH2"/>
			<species compartment="" id="DMB"/>
			<species compartment="" id="ARP"/>
			<species compartment="" id="AKP"/>
			<species compartment="" id="PANT"/>
			<species compartment="" id="PNTO"/>
			<species compartment="" id="_4PPNTO"/>
			<species compartment="" id="_4PPNCYS"/>
			<species compartment="" id="_4PPNTE"/>
			<species compartment="" id="DPCOA"/>
			<species compartment="" id="ACP"/>
			<species compartment="" id="AHTD"/>
			<species compartment="" id="DHP"/>
			<species compartment="" id="AHHMP"/>
			<species compartment="" id="AHHMD"/>
			<species compartment="" id="ADCHOR"/>
			<species compartment="" id="PABA"/>
			<species compartment="" id="DHPT"/>
			<species compartment="" id="THFG"/>
			<species compartment="" id="ICHOR"/>
			<species compartment="" id="SHCHC"/>
			<species compartment="" id="OSB"/>
			<species compartment="" id="OSBCOA"/>
			<species compartment="" id="DHN"/>
			<species compartment="" id="DMK"/>
			<species compartment="" id="NPP"/>
			<species compartment="" id="PIMELOYL_COA"/>
			<species compartment="" id="_8_AMINO7_OXONONANOATE"/>
			<species compartment="" id="_7_8_DIAMINONONANOATE"/>
			<species compartment="" id="SAM_2_OXOBUTANOATE"/>
			<species compartment="" id="DETHIOBIOTIN"/>
			<species compartment="" id="BIOTIN_BCCP"/>
			<species compartment="" id="APO_LIPO"/>
			<species compartment="" id="OCTANOYL_ACP"/>
			<species compartment="" id="TRNA_GLU"/>
			<species compartment="" id="GLU1SEMIALD"/>
			<species compartment="" id="_5_AMINO_LEVULINATE"/>
			<species compartment="" id="PORPHOBILILOGIN"/>
			<species compartment="" id="HYDROXYMETHYLBILANE"/>
			<species compartment="" id="UROPORPHYRINOGEN_III"/>
			<species compartment="" id="COPROPORPHYRINOGEN_III"/>
			<species compartment="" id="PROTOPORPHYRINOGEN"/>
			<species compartment="" id="PROTOPORPHYRIN_IX"/>
			<species compartment="" id="PROTOHEME_FE2"/>
			<species compartment="" id="FPP"/>
			<species compartment="" id="PRECORIN_2"/>
			<species compartment="" id="PRECORIN_3A"/>
			<species compartment="" id="PRECORIN_3B"/>
			<species compartment="" id="PRECORIN_4B"/>
			<species compartment="" id="PRECORIN_5"/>
			<species compartment="" id="PRECORIN_6X"/>
			<species compartment="" id="PRECORIN_6Y"/>
			<species compartment="" id="PRECORIN_8X"/>
			<species compartment="" id="HYDROGENOBYRINATE"/>
			<species compartment="" id="HYDROGENOBYRINATE_A_C_DIAMIDE"/>
			<species compartment="" id="COB_II_RINICACID_A_C_DIAMIDE"/>
			<species compartment="" id="CO_II"/>
			<species compartment="" id="COB_I_RINICACID_A_C_DIAMIDE"/>
			<species compartment="" id="ADENOSYL_COBRINICACID_A_C_DIAMIDE"/>
			<species compartment="" id="ADENOSYL_COBRATE"/>
			<species compartment="" id="ADENOSYLCOBINAMIDE"/>
			<species compartment="" id="ADENOSYLCOBINIMIDE_P"/>
			<species compartment="" id="ADENOSYLCOBINAMIDE_GDP"/>
			<species compartment="" id="ADOCBL"/>
			<species compartment="" id="MOAD_COOH"/>
			<species compartment="" id="MOAD_COSH"/>
			<species compartment="" id="PRECURSOR_Z"/>
			<species compartment="" id="MOLYBDOPTERIN"/>
			<species compartment="" id="MO2"/>
			<species compartment="" id="MOLYBDOPTERIN_GDP"/>
			<species compartment="" id="TS_COSH_TYR"/>
			<species compartment="" id="TS_PROTEIN"/>
			<species compartment="" id="AHMMP"/>
			<species compartment="" id="AMPMP"/>
			<species compartment="" id="MAHMPPP"/>
			<species compartment="" id="HEMT"/>
			<species compartment="" id="DX5P"/>
			<species compartment="" id="MPET"/>
			<species compartment="" id="THIP"/>
			<species compartment="" id="_2_PHOSPHO_L_LACTATE"/>
			<species compartment="" id="LPPG"/>
			<species compartment="" id="FO"/>
			<species compartment="" id="F420_0"/>
			<species compartment="" id="NAG_INS"/>
			<species compartment="" id="UDPNAG"/>
			<species compartment="" id="NG_INS"/>
			<species compartment="" id="CYS_NG_INS"/>
			<species compartment="" id="MYCOTHIOL"/>
			<species compartment="" id="H2X"/>
			<species compartment="" id="MYCOTHIOL_S_CONJUGATE"/>
			<species compartment="" id="ELECTROPHILE_X"/>
			<species compartment="" id="N_ACETYL_S_CONJUGATE"/>
			<species compartment="" id="SAL"/>
			<species compartment="" id="MBT_HOLO"/>
			<species compartment="" id="MBTA_SAL"/>
			<species compartment="" id="MBTB_SER"/>
			<species compartment="" id="MBTE_LYS"/>
			<species compartment="" id="MBTF_LYS"/>
			<species compartment="" id="MBTCD_HBA"/>
			<species compartment="" id="MALCOA"/>
			<species compartment="" id="MBT"/>
			<species compartment="" id="MBTSEC"/>
			<species compartment="" id="MBTWALL"/>
			<species compartment="" id="ACACP"/>
			<species compartment="" id="MALACP"/>
			<species compartment="" id="HEXANOYL_ACP"/>
			<species compartment="" id="TETRADECANOYL_ACP"/>
			<species compartment="" id="HEXADECANOYL_ACP"/>
			<species compartment="" id="_9_HEXADECENOYL_ACP"/>
			<species compartment="" id="OCTADECANOYL_ACP"/>
			<species compartment="" id="_9_OCTADECENOYL_ACP"/>
			<species compartment="" id="EICOSANOYL_ACP"/>
			<species compartment="" id="DOCOSANOYL_ACP"/>
			<species compartment="" id="TETRACOSANOYL_ACP"/>
			<species compartment="" id="HEXACOSANOYL_ACP"/>
			<species compartment="" id="OCTACOSANOYL_ACP"/>
			<species compartment="" id="HEXACOSANOYL_COA_CO2"/>
			<species compartment="" id="HEXACOSANOYL_COA"/>
			<species compartment="" id="HEXANOYL_COA"/>
			<species compartment="" id="TETRADECANOYL_COA"/>
			<species compartment="" id="HEXADECANOYL_COA"/>
			<species compartment="" id="_9_HEXADECENOYL_COA"/>
			<species compartment="" id="OCTADECANOYL_COA"/>
			<species compartment="" id="_9_OCTADECENOYL_COA"/>
			<species compartment="" id="EICOSANOYL_COA"/>
			<species compartment="" id="DOCOSANOYL_COA"/>
			<species compartment="" id="TETRACOSANOYL_COA"/>
			<species compartment="" id="OCTACOSANOYL_COA"/>
			<species compartment="" id="NONADECANOYL_COA"/>
			<species compartment="" id="NONADECANOYL_ACP"/>
			<species compartment="" id="HEPTADECANOYL_ACP"/>
			<species compartment="" id="HEPTADECANOYL_COA"/>
			<species compartment="" id="PENTADECANOYL_ACP"/>
			<species compartment="" id="PENTADECANOYL_COA"/>
			<species compartment="" id="PROPIONYLACP"/>
			<species compartment="" id="HEXANOATE"/>
			<species compartment="" id="DECANOATE"/>
			<species compartment="" id="DECANOYL_COA"/>
			<species compartment="" id="DODECANOATE"/>
			<species compartment="" id="DODECANOYL_COA"/>
			<species compartment="" id="TETRADECANOATE"/>
			<species compartment="" id="HEXADECANOATE"/>
			<species compartment="" id="_9_HEXADECENOATE"/>
			<species compartment="" id="OCTADECANOATE"/>
			<species compartment="" id="_9_OCTADECENOATE"/>
			<species compartment="" id="EICOSANOATE"/>
			<species compartment="" id="DOCOSANOATE"/>
			<species compartment="" id="TETRACOSANOATE"/>
			<species compartment="" id="HEXACOSANOATE"/>
			<species compartment="" id="PENTADECANOATE"/>
			<species compartment="" id="HEPTADECANOATE"/>
			<species compartment="" id="NONADECANOATE"/>
			<species compartment="" id="OCTANOYL_COA"/>
			<species compartment="" id="BUTANOYL_COA"/>
			<species compartment="" id="CIS_DELTA_5_TETRADECANOYL_COA"/>
			<species compartment="" id="CIS_DELTA_3_DODECANOYL_COA"/>
			<species compartment="" id="TRANS_DELTA_2_DODECANOYL_COA"/>
			<species compartment="" id="TRANS_DELTA_2_HYDROXY_DODECANOYL_COA"/>
			<species compartment="" id="PA"/>
			<species compartment="" id="DAG"/>
			<species compartment="" id="TAGcat"/>
			<species compartment="" id="TAGbio"/>
			<species compartment="" id="MAG"/>
			<species compartment="" id="TRIDECANOYL_COA"/>
			<species compartment="" id="UNDECANOYL_COA"/>
			<species compartment="" id="NONANOYL_COA"/>
			<species compartment="" id="HEPTANOYL_COA"/>
			<species compartment="" id="PENTANOYL_COA"/>
			<species compartment="" id="AGL3P"/>
			<species compartment="" id="CDPDG"/>
			<species compartment="" id="PS"/>
			<species compartment="" id="PHOSPHATIDYLCHOLINE"/>
			<species compartment="" id="PGP"/>
			<species compartment="" id="PG"/>
			<species compartment="" id="A160GL3P"/>
			<species compartment="" id="PA_TBA"/>
			<species compartment="" id="TUBERCULOSTEROYL_ACP"/>
			<species compartment="" id="CDPDAG_TBA"/>
			<species compartment="" id="PI_TBA"/>
			<species compartment="" id="AC1PIM1"/>
			<species compartment="" id="AC2PIM1"/>
			<species compartment="" id="AC3PIM1"/>
			<species compartment="" id="AC4PIM1"/>
			<species compartment="" id="AC1PIM2"/>
			<species compartment="" id="AC2PIM2"/>
			<species compartment="" id="AC3PIM2"/>
			<species compartment="" id="AC4PIM2"/>
			<species compartment="" id="AC1PIM3"/>
			<species compartment="" id="AC2PIM3"/>
			<species compartment="" id="AC3PIM3"/>
			<species compartment="" id="AC4PIM3"/>
			<species compartment="" id="AC3PIM4"/>
			<species compartment="" id="AC3PIM5"/>
			<species compartment="" id="AC4PIM5"/>
			<species compartment="" id="AC4PIM6"/>
			<species compartment="" id="AC4PIM7"/>
			<species compartment="" id="PENTA_METHYL_TRICONTANOYL"/>
			<species compartment="" id="PENTA_METHYL_TRICONTANOYL_COA"/>
			<species compartment="" id="PHOSPHO_PENTA_METHYL_TRICONTANOYL_COA"/>
			<species compartment="" id="RMMALONYLACP"/>
			<species compartment="" id="BETA_KETO_C22_ACYL_ACP"/>
			<species compartment="" id="D_3_HYDROXY_C22_ACYL_ACP"/>
			<species compartment="" id="TRANS_DELTA_2_ENOYL_C22_ACYL_ACP"/>
			<species compartment="" id="CIS_DELTA_3_ENOYL_C22_ACYL_ACP"/>
			<species compartment="" id="CIS_DELTA_13_ENOYL_C32_ACYL_ACP"/>
			<species compartment="" id="CIS_DELTA_2_3_44_15_ENOYL_C34_ACYL_ACP"/>
			<species compartment="" id="CIS_DELTA_2_19_44_31_ENOYL_C50_ACYL_ACP"/>
			<species compartment="" id="CYCLOPROPYL_MEROACYL_ACP"/>
			<species compartment="" id="CIS_DELTA_19_ENOYL_C38_ACYL_ACP"/>
			<species compartment="" id="CIS_DELTA_2_3_44_21_ENOYL_C40_ACYL_ACP"/>
			<species compartment="" id="CIS_DELTA_2_19_44_37_ENOYL_C56_ACYL_ACP"/>
			<species compartment="" id="CIS_DELTA_37_ENOYL_METHY_HYDROXY_C56_ACYL_ACP"/>
			<species compartment="" id="CIS_METHOXY_MEROACYL_ACP"/>
			<species compartment="" id="CIS_KETO_MEROACYL_ACP"/>
			<species compartment="" id="CIS_DELTA_37_ENOYL_DIMETHY_HYDROXY_C56_ACYL_ACP"/>
			<species compartment="" id="TRANS_METHOXY_MEROACYL_ACP"/>
			<species compartment="" id="TRANS_KETO_MEROACYL_ACP"/>
			<species compartment="" id="MEROACYL_AMP"/>
			<species compartment="" id="C78_3_OXY_MYCOLATE_ENZ"/>
			<species compartment="" id="C78MYCOLATE_ENZ"/>
			<species compartment="" id="C78MYCOLATE_PP"/>
			<species compartment="" id="TREHALOSEMONOMYCOLATE_P"/>
			<species compartment="" id="TREHALOSEMONOMYCOLATE_40_CY_41_"/>
			<species compartment="" id="MAS"/>
			<species compartment="" id="ACYL_MAS"/>
			<species compartment="" id="MYCOCEROSOYL_MAS"/>
			<species compartment="" id="HEXADECANOYL_MAS"/>
			<species compartment="" id="PTHIOCERANOYL_COA"/>
			<species compartment="" id="HYDROXYPHTHIOCERANOYL_COA"/>
			<species compartment="" id="HBA"/>
			<species compartment="" id="PHTHIODIOLONE_A"/>
			<species compartment="" id="PTT"/>
			<species compartment="" id="PTC"/>
			<species compartment="" id="DIM_CYTO"/>
			<species compartment="" id="PHENOLPHTHIODIOLONE_A"/>
			<species compartment="" id="PHPAA_COA"/>
			<species compartment="" id="PPTT"/>
			<species compartment="" id="PPTC"/>
			<species compartment="" id="PHDIM_CYTO"/>
			<species compartment="" id="PHDIM"/>
			<species compartment="" id="DTDPRHAM"/>
			<species compartment="" id="PHDIMRHAM1"/>
			<species compartment="" id="PHDIMRHAM2"/>
			<species compartment="" id="MYCOSIDE_B"/>
			<species compartment="" id="HBARHAM1"/>
			<species compartment="" id="HBARHAM2"/>
			<species compartment="" id="PHBAD1"/>
			<species compartment="" id="PHBAD2"/>
			<species compartment="" id="TRE_S"/>
			<species compartment="" id="ACYL_TRE_S_COA"/>
			<species compartment="" id="SL1278_CYTO"/>
			<species compartment="" id="SL1278_WALL"/>
			<species compartment="" id="MYCOLIPANOIC_ACP"/>
			<species compartment="" id="MYCOLIPENOYL_ACP"/>
			<species compartment="" id="MYCOLIPDIENOYL_ACP"/>
			<species compartment="" id="MDE4P"/>
			<species compartment="" id="CDPMDE"/>
			<species compartment="" id="_2PCDPMDE"/>
			<species compartment="" id="MDECPP"/>
			<species compartment="" id="HMB4PP"/>
			<species compartment="" id="IPP"/>
			<species compartment="" id="DMPP"/>
			<species compartment="" id="GPP"/>
			<species compartment="" id="GGPP"/>
			<species compartment="" id="PPPP"/>
			<species compartment="" id="HPPP"/>
			<species compartment="" id="HEPPP"/>
			<species compartment="" id="OPP"/>
			<species compartment="" id="DPPPR"/>
			<species compartment="" id="DPPR"/>
			<species compartment="" id="ARAFDPP"/>
			<species compartment="" id="DALA"/>
			<species compartment="" id="ALAALA"/>
			<species compartment="" id="NAGDPP"/>
			<species compartment="" id="RHAMNAGDPP"/>
			<species compartment="" id="UDPGALF"/>
			<species compartment="" id="GALACTANDPP"/>
			<species compartment="" id="ARA_91_1_93_GALACTANDPP"/>
			<species compartment="" id="ARABINOGALACTANDPP"/>
			<species compartment="" id="DTDPGLC"/>
			<species compartment="" id="DTDP4DH6DGLC"/>
			<species compartment="" id="DTDP4DH6DMAN"/>
			<species compartment="" id="GA6P"/>
			<species compartment="" id="DGLU"/>
			<species compartment="" id="GA1P"/>
			<species compartment="" id="NAGA1P"/>
			<species compartment="" id="UDPNAGPEE"/>
			<species compartment="" id="UDPNAM"/>
			<species compartment="" id="UDPNGM"/>
			<species compartment="" id="UDP_91_NAM_58_NGM_93_ALA"/>
			<species compartment="" id="UDP_91_NAM_58_NGM_93_ALAGLU"/>
			<species compartment="" id="UDP_91_NAM_58_NGM_93_AGMDAPIM"/>
			<species compartment="" id="UDP_91_NAM_58_NGM_93_AGMDAPIMAA"/>
			<species compartment="" id="LIPID1"/>
			<species compartment="" id="LIPID2"/>
			<species compartment="" id="LIPID2_AMIDATED"/>
			<species compartment="" id="PEPTIDOGLYCAN"/>
			<species compartment="" id="ARABINOGALACTAN_PEPTIDOGLYCAN"/>
			<species compartment="" id="PROTEIN"/>
			<species compartment="" id="RNA"/>
			<species compartment="" id="DNA"/>
			<species compartment="" id="SMALLMOLECULES"/>
			<species compartment="" id="PE"/>
			<species compartment="" id="PIMS"/>
			<species compartment="" id="LAM"/>
			<species compartment="" id="LM"/>
			<species compartment="" id="TREHALOSEMONOMYCOLATE"/>
			<species compartment="" id="MAPC"/>
			<species compartment="" id="P_L_GLX"/>
			<species compartment="" id="CL"/>
			<species compartment="" id="SL_1"/>
			<species compartment="" id="TREHALOSEDIMYCOLATE"/>
			<species compartment="" id="DIACYLTREHALOSE"/>
			<species compartment="" id="POLYACYLTREHALOSE"/>
			<species compartment="" id="MPD"/>
			<species compartment="" id="DIM"/>
			<species compartment="" id="GLUCAN"/>
			<species compartment="" id="BIOMASS"/>
			<species compartment="" id="BIOMASS_b"/>
			<species compartment="" id="NH3_b"/>
			<species compartment="" id="NO3_b"/>
			<species compartment="" id="NO2_b"/>
			<species compartment="" id="O2_b"/>
			<species compartment="" id="CO2_b"/>
			<species compartment="" id="FOR_b"/>
			<species compartment="" id="GLYCOLATE_b"/>
			<species compartment="" id="AC_b"/>
			<species compartment="" id="ACAL_b"/>
			<species compartment="" id="AN_b"/>
			<species compartment="" id="CITR_b"/>
			<species compartment="" id="GL_b"/>
			<species compartment="" id="GN_b"/>
			<species compartment="" id="HYXN_b"/>
			<species compartment="" id="NAC_b"/>
			<species compartment="" id="T3_b"/>
			<species compartment="" id="UREA_b"/>
			<species compartment="" id="XAN_b"/>
			<species compartment="" id="ALA_b"/>
			<species compartment="" id="ARG_b"/>
			<species compartment="" id="ASN_b"/>
			<species compartment="" id="ASP_b"/>
			<species compartment="" id="SUC_b"/>
			<species compartment="" id="CELB_b"/>
			<species compartment="" id="CYS_b"/>
			<species compartment="" id="DAPIM_b"/>
			<species compartment="" id="DGLU_b"/>
			<species compartment="" id="GLN_b"/>
			<species compartment="" id="GLU_b"/>
			<species compartment="" id="HIS_b"/>
			<species compartment="" id="ILE_b"/>
			<species compartment="" id="LEU_b"/>
			<species compartment="" id="LYS_b"/>
			<species compartment="" id="MET_b"/>
			<species compartment="" id="MLT_b"/>
			<species compartment="" id="ORNxt"/>
			<species compartment="" id="PI_b"/>
			<species compartment="" id="PRO_b"/>
			<species compartment="" id="RIB_b"/>
			<species compartment="" id="SLF_b"/>
			<species compartment="" id="THR_b"/>
			<species compartment="" id="VAL_b"/>
			<species compartment="" id="AD_b"/>
			<species compartment="" id="ADN_b"/>
			<species compartment="" id="AKG_b"/>
			<species compartment="" id="CIT_b"/>
			<species compartment="" id="DA_b"/>
			<species compartment="" id="DALA_b"/>
			<species compartment="" id="DC_b"/>
			<species compartment="" id="DC"/>
			<species compartment="" id="DIN_b"/>
			<species compartment="" id="DT"/>
			<species compartment="" id="DT_b"/>
			<species compartment="" id="DU"/>
			<species compartment="" id="DU_b"/>
			<species compartment="" id="ETH_b"/>
			<species compartment="" id="FUM_b"/>
			<species compartment="" id="GABA_b"/>
			<species compartment="" id="GLAC_b"/>
			<species compartment="" id="GLC_b"/>
			<species compartment="" id="GLUC"/>
			<species compartment="" id="GLUC_b"/>
			<species compartment="" id="GLY_b"/>
			<species compartment="" id="GSN_b"/>
			<species compartment="" id="INS_b"/>
			<species compartment="" id="LAC_b"/>
			<species compartment="" id="LLAC_b"/>
			<species compartment="" id="MAL_b"/>
			<species compartment="" id="PHE_b"/>
			<species compartment="" id="PYR_b"/>
			<species compartment="" id="SER_b"/>
			<species compartment="" id="SUCC_b"/>
			<species compartment="" id="TRP_b"/>
			<species compartment="" id="TYR_b"/>
			<species compartment="" id="URA_b"/>
			<species compartment="" id="URI_b"/>
			<species compartment="" id="URI"/>
			<species compartment="" id="FRU_b"/>
			<species compartment="" id="MAN_b"/>
			<species compartment="" id="TRE_b"/>
			<species compartment="" id="CADA_b"/>
			<species compartment="" id="GL3P_b"/>
			<species compartment="" id="PROPANOATE_b"/>
			<species compartment="" id="HEXANOATE_b"/>
			<species compartment="" id="HEXACOSANOATE_b"/>
			<species compartment="" id="TETRACOSANOATE_b"/>
			<species compartment="" id="TETRADECANOATE_b"/>
			<species compartment="" id="EICOSANOATE_b"/>
			<species compartment="" id="PENTADECANOATE_b"/>
			<species compartment="" id="HEPTADECANOATE_b"/>
			<species compartment="" id="NONADECANOATE_b"/>
			<species compartment="" id="HEXADECANOATE_b"/>
			<species compartment="" id="_9_HEXADECENOATE_b"/>
			<species compartment="" id="_9_OCTADECENOATE_b"/>
			<species compartment="" id="DODECANOATE_b"/>
			<species compartment="" id="TAG_b"/>
			<species compartment="" id="PHOSPHATIDYLCHOLINE_b"/>
			<species compartment="" id="FE3_b"/>
			<species compartment="" id="BIOTIN_b"/>
			<species compartment="" id="CO_II_b"/>
			<species compartment="" id="MO2_b"/>
			<species compartment="" id="BSA"/>
			<species compartment="" id="ELECTROPHILE_X_b"/>
			<species compartment="" id="H2X_b"/>
			<species compartment="" id="N_ACETYL_S_CONJUGATE_b"/>
			<species compartment="" id="CHOLESTEROLxt"/>
			<species compartment="" id="CHOLESTEROL"/>
			<species compartment="" id="_4ADSD"/>
			<species compartment="" id="ADD"/>
			<species compartment="" id="_9OHADD"/>
			<species compartment="" id="_3HSA"/>
			<species compartment="" id="_34DHSA"/>
			<species compartment="" id="_49DHSA"/>
			<species compartment="" id="DOHNAA"/>
			<species compartment="" id="_4ANDROSTENEDIONE"/>
		</listOfSpecies>
		<listOfReactions>
			<reaction id="R1" name="R1" reversible="false">
				<notes>
					<html:p>
						GENE_ASSOCIATION: Rv3696c
					</html:p>
				</notes>
				<listOfReactants>
					<speciesReference species="ATP" stoichiometry="1.0"/>
					<speciesReference species="GL" stoichiometry="1.0"/>
				</listOfReactants>
				<listOfProducts>
					<speciesReference species="ADP" stoichiometry="1.0"/>
					<speciesReference species="GL3P" stoichiometry="1.0"/>
					<speciesReference species="H" stoichiometry="1.0"/>
				</listOfProducts>
				<kineticLaw>
					<math xmlns="http://www.w3.org/1998/Math/MathML">
						<ci>
							 FLUX_VALUE 
						</ci>
					</math>
					<listOfParameters>
						<parameter id="LOWER_BOUND" units="mmol_per_gDW_per_hr" value="0.0"/>
						<parameter id="UPPER_BOUND" units="mmol_per_gDW_per_hr" value="1000.0"/>
						<parameter id="OBJECTIVE_COEFFICIENT" value="0"/>
						<parameter id="FLUX_VALUE" units="mmol_per_gDW_per_hr" value="0"/>
					</listOfParameters>
				</kineticLaw>
			</reaction>
			<reaction id="R4" name="R4" reversible="false">
				<notes>
					<html:p>
						GENE_ASSOCIATION: Rv3302c OR Rv2249c
					</html:p>
				</notes>
				<listOfReactants>
					<speciesReference species="GL3P" stoichiometry="1.0"/>
					<speciesReference species="MK" stoichiometry="1.0"/>
				</listOfReactants>
				<listOfProducts>
					<speciesReference species="DHAP" stoichiometry="1.0"/>
					<speciesReference species="MKH2" stoichiometry="1.0"/>
				</listOfProducts>
				<kineticLaw>
					<math xmlns="http://www.w3.org/1998/Math/MathML">
						<ci>
							 FLUX_VALUE 
						</ci>
					</math>
					<listOfParameters>
						<parameter id="LOWER_BOUND" units="mmol_per_gDW_per_hr" value="0.0"/>
						<parameter id="UPPER_BOUND" units="mmol_per_gDW_per_hr" value="1000.0"/>
						<parameter id="OBJECTIVE_COEFFICIENT" value="0"/>
						<parameter id="FLUX_VALUE" units="mmol_per_gDW_per_hr" value="0"/>
					</listOfParameters>
				</kineticLaw>
			</reaction>
			<reaction id="R5" name="R5" reversible="false">
				<notes>
					<html:p>
						GENE_ASSOCIATION: Rv2858c OR Rv0458 
					</html:p>
				</notes>
				<listOfReactants>
					<speciesReference species="NAD" stoichiometry="1.0"/>
					<speciesReference species="T3" stoichiometry="1.0"/>
				</listOfReactants>
				<listOfProducts>
					<speciesReference species="DGLYCERATE" stoichiometry="1.0"/>
					<speciesReference species="NADH" stoichiometry="1.0"/>
				</listOfProducts>
				<kineticLaw>
					<math xmlns="http://www.w3.org/1998/Math/MathML">
						<ci>
							 FLUX_VALUE 
						</ci>
					</math>
					<listOfParameters>
						<parameter id="LOWER_BOUND" units="mmol_per_gDW_per_hr" value="0.0"/>
						<parameter id="UPPER_BOUND" units="mmol_per_gDW_per_hr" value="1000.0"/>
						<parameter id="OBJECTIVE_COEFFICIENT" value="0"/>
						<parameter id="FLUX_VALUE" units="mmol_per_gDW_per_hr" value="0"/>
					</listOfParameters>
				</kineticLaw>
			</reaction>
			<reaction id="R6" name="R6" reversible="false">
				<notes>
					<html:p>
						GENE_ASSOCIATION: Rv2205c
					</html:p>
				</notes>
				<listOfReactants>
					<speciesReference species="ATP" stoichiometry="1.0"/>
					<speciesReference species="DGLYCERATE" stoichiometry="1.0"/>
				</listOfReactants>
				<listOfProducts>
					<speciesReference species="_3PG" stoichiometry="1.0"/>
					<speciesReference species="ADP" stoichiometry="1.0"/>
				</listOfProducts>
				<kineticLaw>
					<math xmlns="http://www.w3.org/1998/Math/MathML">
						<ci>
							 FLUX_VALUE 
						</ci>
					</math>
					<listOfParameters>
						<parameter id="LOWER_BOUND" units="mmol_per_gDW_per_hr" value="0.0"/>
						<parameter id="UPPER_BOUND" units="mmol_per_gDW_per_hr" value="1000.0"/>
						<parameter id="OBJECTIVE_COEFFICIENT" value="0"/>
						<parameter id="FLUX_VALUE" units="mmol_per_gDW_per_hr" value="0"/>
					</listOfParameters>
				</kineticLaw>
			</reaction>
			<reaction id="R7" name="R7" reversible="false">
				<notes>
					<html:p>
						GENE_ASSOCIATION: Rv2436
					</html:p>
				</notes>
				<listOfReactants>
					<speciesReference species="ATP" stoichiometry="1.0"/>
					<speciesReference species="RIB" stoichiometry="1.0"/>
				</listOfReactants>
				<listOfProducts>
					<speciesReference species="ADP" stoichiometry="1.0"/>
					<speciesReference species="R5P" stoichiometry="1.0"/>
				</listOfProducts>
				<kineticLaw>
					<math xmlns="http://www.w3.org/1998/Math/MathML">
						<ci>
							 FLUX_VALUE 
						</ci>
					</math>
					<listOfParameters>
						<parameter id="LOWER_BOUND" units="mmol_per_gDW_per_hr" value="0.0"/>
						<parameter id="UPPER_BOUND" units="mmol_per_gDW_per_hr" value="1000.0"/>
						<parameter id="OBJECTIVE_COEFFICIENT" value="0"/>
						<parameter id="FLUX_VALUE" units="mmol_per_gDW_per_hr" value="0"/>
					</listOfParameters>
				</kineticLaw>
			</reaction>
			<reaction id="R8" name="R8" reversible="false">
				<notes>
					<html:p>
						GENE_ASSOCIATION: Rv0363c
					</html:p>
				</notes>
				<listOfReactants>
					<speciesReference species="F1P" stoichiometry="1.0"/>
				</listOfReactants>
				<listOfProducts>
					<speciesReference species="DHAP" stoichiometry="1.0"/>
					<speciesReference species="T3" stoichiometry="1.0"/>
				</listOfProducts>
				<kineticLaw>
					<math xmlns="http://www.w3.org/1998/Math/MathML">
						<ci>
							 FLUX_VALUE 
						</ci>
					</math>
					<listOfParameters>
						<parameter id="LOWER_BOUND" units="mmol_per_gDW_per_hr" value="0.0"/>
						<parameter id="UPPER_BOUND" units="mmol_per_gDW_per_hr" value="1000.0"/>
						<parameter id="OBJECTIVE_COEFFICIENT" value="0"/>
						<parameter id="FLUX_VALUE" units="mmol_per_gDW_per_hr" value="0"/>
					</listOfParameters>
				</kineticLaw>
			</reaction>
			<reaction id="R9" name="R9" reversible="true">
				<notes>
					<html:p>
						GENE_ASSOCIATION: 
					</html:p>
				</notes>
				<listOfReactants>
					<speciesReference species="FRU" stoichiometry="1.0"/>
				</listOfReactants>
				<listOfProducts>
					<speciesReference species="GLC" stoichiometry="1.0"/>
				</listOfProducts>
				<kineticLaw>
					<math xmlns="http://www.w3.org/1998/Math/MathML">
						<ci>
							 FLUX_VALUE 
						</ci>
					</math>
					<listOfParameters>
						<parameter id="LOWER_BOUND" units="mmol_per_gDW_per_hr" value="-1000.0"/>
						<parameter id="UPPER_BOUND" units="mmol_per_gDW_per_hr" value="1000.0"/>
						<parameter id="OBJECTIVE_COEFFICIENT" value="0"/>
						<parameter id="FLUX_VALUE" units="mmol_per_gDW_per_hr" value="0"/>
					</listOfParameters>
				</kineticLaw>
			</reaction>
			<reaction id="R10" name="R10" reversible="true">
				<notes>
					<html:p>
						GENE_ASSOCIATION: 
					</html:p>
				</notes>
				<listOfReactants>
					<speciesReference species="FRU" stoichiometry="1.0"/>
				</listOfReactants>
				<listOfProducts>
					<speciesReference species="MAN" stoichiometry="1.0"/>
				</listOfProducts>
				<kineticLaw>
					<math xmlns="http://www.w3.org/1998/Math/MathML">
						<ci>
							 FLUX_VALUE 
						</ci>
					</math>
					<listOfParameters>
						<parameter id="LOWER_BOUND" units="mmol_per_gDW_per_hr" value="-1000.0"/>
						<parameter id="UPPER_BOUND" units="mmol_per_gDW_per_hr" value="1000.0"/>
						<parameter id="OBJECTIVE_COEFFICIENT" value="0"/>
						<parameter id="FLUX_VALUE" units="mmol_per_gDW_per_hr" value="0"/>
					</listOfParameters>
				</kineticLaw>
			</reaction>
			<reaction id="R11" name="R11" reversible="true">
				<notes>
					<html:p>
						GENE_ASSOCIATION: Rv3255c
					</html:p>
				</notes>
				<listOfReactants>
					<speciesReference species="MAN6P" stoichiometry="1.0"/>
				</listOfReactants>
				<listOfProducts>
					<speciesReference species="F6P" stoichiometry="1.0"/>
				</listOfProducts>
				<kineticLaw>
					<math xmlns="http://www.w3.org/1998/Math/MathML">
						<ci>
							 FLUX_VALUE 
						</ci>
					</math>
					<listOfParameters>
						<parameter id="LOWER_BOUND" units="mmol_per_gDW_per_hr" value="-1000.0"/>
						<parameter id="UPPER_BOUND" units="mmol_per_gDW_per_hr" value="1000.0"/>
						<parameter id="OBJECTIVE_COEFFICIENT" value="0"/>
						<parameter id="FLUX_VALUE" units="mmol_per_gDW_per_hr" value="0"/>
					</listOfParameters>
				</kineticLaw>
			</reaction>
			<reaction id="R12" name="R12" reversible="true">
				<notes>
					<html:p>
						GENE_ASSOCIATION: Rv3257c OR Rv3308
					</html:p>
				</notes>
				<listOfReactants>
					<speciesReference species="MAN1P" stoichiometry="1.0"/>
				</listOfReactants>
				<listOfProducts>
					<speciesReference species="MAN6P" stoichiometry="1.0"/>
				</listOfProducts>
				<kineticLaw>
					<math xmlns="http://www.w3.org/1998/Math/MathML">
						<ci>
							 FLUX_VALUE 
						</ci>
					</math>
					<listOfParameters>
						<parameter id="LOWER_BOUND" units="mmol_per_gDW_per_hr" value="-1000.0"/>
						<parameter id="UPPER_BOUND" units="mmol_per_gDW_per_hr" value="1000.0"/>
						<parameter id="OBJECTIVE_COEFFICIENT" value="0"/>
						<parameter id="FLUX_VALUE" units="mmol_per_gDW_per_hr" value="0"/>
					</listOfParameters>
				</kineticLaw>
			</reaction>
			<reaction id="R13" name="R13" reversible="false">
				<notes>
					<html:p>
						GENE_ASSOCIATION: Rv3264c
					</html:p>
				</notes>
				<listOfReactants>
					<speciesReference species="GTP" stoichiometry="1.0"/>
					<speciesReference species="MAN1P" stoichiometry="1.0"/>
				</listOfReactants>
				<listOfProducts>
					<speciesReference species="GDPMAN" stoichiometry="1.0"/>
					<speciesReference species="PI" stoichiometry="1.0"/>
				</listOfProducts>
				<kineticLaw>
					<math xmlns="http://www.w3.org/1998/Math/MathML">
						<ci>
							 FLUX_VALUE 
						</ci>
					</math>
					<listOfParameters>
						<parameter id="LOWER_BOUND" units="mmol_per_gDW_per_hr" value="0.0"/>
						<parameter id="UPPER_BOUND" units="mmol_per_gDW_per_hr" value="1000.0"/>
						<parameter id="OBJECTIVE_COEFFICIENT" value="0"/>
						<parameter id="FLUX_VALUE" units="mmol_per_gDW_per_hr" value="0"/>
					</listOfParameters>
				</kineticLaw>
			</reaction>
			<reaction id="R14" name="R14" reversible="false">
				<notes>
					<html:p>
						GENE_ASSOCIATION: Rv2051c
					</html:p>
				</notes>
				<listOfReactants>
					<speciesReference species="DPP" stoichiometry="1.0"/>
					<speciesReference species="GDPMAN" stoichiometry="1.0"/>
				</listOfReactants>
				<listOfProducts>
					<speciesReference species="GDP" stoichiometry="1.0"/>
					<speciesReference species="PPM" stoichiometry="1.0"/>
				</listOfProducts>
				<kineticLaw>
					<math xmlns="http://www.w3.org/1998/Math/MathML">
						<ci>
							 FLUX_VALUE 
						</ci>
					</math>
					<listOfParameters>
						<parameter id="LOWER_BOUND" units="mmol_per_gDW_per_hr" value="0.0"/>
						<parameter id="UPPER_BOUND" units="mmol_per_gDW_per_hr" value="1000.0"/>
						<parameter id="OBJECTIVE_COEFFICIENT" value="0"/>
						<parameter id="FLUX_VALUE" units="mmol_per_gDW_per_hr" value="0"/>
					</listOfParameters>
				</kineticLaw>
			</reaction>
			<reaction id="R15" name="R15" reversible="false">
				<notes>
					<html:p>
						GENE_ASSOCIATION: Rv0112 OR Rv1511
					</html:p>
				</notes>
				<listOfReactants>
					<speciesReference species="GDPMAN" stoichiometry="1.0"/>
				</listOfReactants>
				<listOfProducts>
					<speciesReference species="GDPDHDOMAN" stoichiometry="1.0"/>
				</listOfProducts>
				<kineticLaw>
					<math xmlns="http://www.w3.org/1998/Math/MathML">
						<ci>
							 FLUX_VALUE 
						</ci>
					</math>
					<listOfParameters>
						<parameter id="LOWER_BOUND" units="mmol_per_gDW_per_hr" value="0.0"/>
						<parameter id="UPPER_BOUND" units="mmol_per_gDW_per_hr" value="1000.0"/>
						<parameter id="OBJECTIVE_COEFFICIENT" value="0"/>
						<parameter id="FLUX_VALUE" units="mmol_per_gDW_per_hr" value="0"/>
					</listOfParameters>
				</kineticLaw>
			</reaction>
			<reaction id="R16" name="R16" reversible="false">
				<notes>
					<html:p>
						GENE_ASSOCIATION: Rv1512 
					</html:p>
				</notes>
				<listOfReactants>
					<speciesReference species="GDPDHDOMAN" stoichiometry="1.0"/>
				</listOfReactants>
				<listOfProducts>
					<speciesReference species="GDPDHDOGAL" stoichiometry="1.0"/>
				</listOfProducts>
				<kineticLaw>
					<math xmlns="http://www.w3.org/1998/Math/MathML">
						<ci>
							 FLUX_VALUE 
						</ci>
					</math>
					<listOfParameters>
						<parameter id="LOWER_BOUND" units="mmol_per_gDW_per_hr" value="0.0"/>
						<parameter id="UPPER_BOUND" units="mmol_per_gDW_per_hr" value="1000.0"/>
						<parameter id="OBJECTIVE_COEFFICIENT" value="0"/>
						<parameter id="FLUX_VALUE" units="mmol_per_gDW_per_hr" value="0"/>
					</listOfParameters>
				</kineticLaw>
			</reaction>
			<reaction id="R17" name="R17" reversible="false">
				<notes>
					<html:p>
						GENE_ASSOCIATION: Rv1512 
					</html:p>
				</notes>
				<listOfReactants>
					<speciesReference species="GDPDHDOGAL" stoichiometry="1.0"/>
					<speciesReference species="NADPH" stoichiometry="1.0"/>
				</listOfReactants>
				<listOfProducts>
					<speciesReference species="GDPFUC" stoichiometry="1.0"/>
					<speciesReference species="NADP" stoichiometry="1.0"/>
				</listOfProducts>
				<kineticLaw>
					<math xmlns="http://www.w3.org/1998/Math/MathML">
						<ci>
							 FLUX_VALUE 
						</ci>
					</math>
					<listOfParameters>
						<parameter id="LOWER_BOUND" units="mmol_per_gDW_per_hr" value="0.0"/>
						<parameter id="UPPER_BOUND" units="mmol_per_gDW_per_hr" value="1000.0"/>
						<parameter id="OBJECTIVE_COEFFICIENT" value="0"/>
						<parameter id="FLUX_VALUE" units="mmol_per_gDW_per_hr" value="0"/>
					</listOfParameters>
				</kineticLaw>
			</reaction>
			<reaction id="R18" name="R18" reversible="false">
				<notes>
					<html:p>
						GENE_ASSOCIATION: Rv0620
					</html:p>
				</notes>
				<listOfReactants>
					<speciesReference species="ATP" stoichiometry="1.0"/>
					<speciesReference species="GLAC" stoichiometry="1.0"/>
				</listOfReactants>
				<listOfProducts>
					<speciesReference species="ADP" stoichiometry="1.0"/>
					<speciesReference species="GAL1P" stoichiometry="1.0"/>
				</listOfProducts>
				<kineticLaw>
					<math xmlns="http://www.w3.org/1998/Math/MathML">
						<ci>
							 FLUX_VALUE 
						</ci>
					</math>
					<listOfParameters>
						<parameter id="LOWER_BOUND" units="mmol_per_gDW_per_hr" value="0.0"/>
						<parameter id="UPPER_BOUND" units="mmol_per_gDW_per_hr" value="1000.0"/>
						<parameter id="OBJECTIVE_COEFFICIENT" value="0"/>
						<parameter id="FLUX_VALUE" units="mmol_per_gDW_per_hr" value="0"/>
					</listOfParameters>
				</kineticLaw>
			</reaction>
			<reaction id="R19" name="R19" reversible="false">
				<notes>
					<html:p>
						GENE_ASSOCIATION: Rv0619 OR Rv0618
					</html:p>
				</notes>
				<listOfReactants>
					<speciesReference species="GAL1P" stoichiometry="1.0"/>
					<speciesReference species="UTP" stoichiometry="1.0"/>
				</listOfReactants>
				<listOfProducts>
					<speciesReference species="PPI" stoichiometry="1.0"/>
					<speciesReference species="UDPGAL" stoichiometry="1.0"/>
				</listOfProducts>
				<kineticLaw>
					<math xmlns="http://www.w3.org/1998/Math/MathML">
						<ci>
							 FLUX_VALUE 
						</ci>
					</math>
					<listOfParameters>
						<parameter id="LOWER_BOUND" units="mmol_per_gDW_per_hr" value="0.0"/>
						<parameter id="UPPER_BOUND" units="mmol_per_gDW_per_hr" value="1000.0"/>
						<parameter id="OBJECTIVE_COEFFICIENT" value="0"/>
						<parameter id="FLUX_VALUE" units="mmol_per_gDW_per_hr" value="0"/>
					</listOfParameters>
				</kineticLaw>
			</reaction>
			<reaction id="R20" name="R20" reversible="true">
				<notes>
					<html:p>
						GENE_ASSOCIATION: Rv3634c OR Rv0501 OR Rv0536
					</html:p>
				</notes>
				<listOfReactants>
					<speciesReference species="UDPG" stoichiometry="1.0"/>
				</listOfReactants>
				<listOfProducts>
					<speciesReference species="UDPGAL" stoichiometry="1.0"/>
				</listOfProducts>
				<kineticLaw>
					<math xmlns="http://www.w3.org/1998/Math/MathML">
						<ci>
							 FLUX_VALUE 
						</ci>
					</math>
					<listOfParameters>
						<parameter id="LOWER_BOUND" units="mmol_per_gDW_per_hr" value="-1000.0"/>
						<parameter id="UPPER_BOUND" units="mmol_per_gDW_per_hr" value="1000.0"/>
						<parameter id="OBJECTIVE_COEFFICIENT" value="0"/>
						<parameter id="FLUX_VALUE" units="mmol_per_gDW_per_hr" value="0"/>
					</listOfParameters>
				</kineticLaw>
			</reaction>
			<reaction id="R21" name="R21" reversible="false">
				<notes>
					<html:p>
						GENE_ASSOCIATION: Rv0993
					</html:p>
				</notes>
				<listOfReactants>
					<speciesReference species="G1P" stoichiometry="1.0"/>
					<speciesReference species="UTP" stoichiometry="1.0"/>
				</listOfReactants>
				<listOfProducts>
					<speciesReference species="PPI" stoichiometry="1.0"/>
					<speciesReference species="UDPG" stoichiometry="1.0"/>
				</listOfProducts>
				<kineticLaw>
					<math xmlns="http://www.w3.org/1998/Math/MathML">
						<ci>
							 FLUX_VALUE 
						</ci>
					</math>
					<listOfParameters>
						<parameter id="LOWER_BOUND" units="mmol_per_gDW_per_hr" value="0.0"/>
						<parameter id="UPPER_BOUND" units="mmol_per_gDW_per_hr" value="1000.0"/>
						<parameter id="OBJECTIVE_COEFFICIENT" value="0"/>
						<parameter id="FLUX_VALUE" units="mmol_per_gDW_per_hr" value="0"/>
					</listOfParameters>
				</kineticLaw>
			</reaction>
			<reaction id="R22" name="R22" reversible="true">
				<notes>
					<html:p>
						GENE_ASSOCIATION: Rv0046c OR Rv2612c AND Rv1822
					</html:p>
				</notes>
				<listOfReactants>
					<speciesReference species="bDG6P" stoichiometry="1.0"/>
				</listOfReactants>
				<listOfProducts>
					<speciesReference species="IP" stoichiometry="1.0"/>
				</listOfProducts>
				<kineticLaw>
					<math xmlns="http://www.w3.org/1998/Math/MathML">
						<ci>
							 FLUX_VALUE 
						</ci>
					</math>
					<listOfParameters>
						<parameter id="LOWER_BOUND" units="mmol_per_gDW_per_hr" value="-1000.0"/>
						<parameter id="UPPER_BOUND" units="mmol_per_gDW_per_hr" value="1000.0"/>
						<parameter id="OBJECTIVE_COEFFICIENT" value="0"/>
						<parameter id="FLUX_VALUE" units="mmol_per_gDW_per_hr" value="0"/>
					</listOfParameters>
				</kineticLaw>
			</reaction>
			<reaction id="R23" name="R23" reversible="false">
				<notes>
					<html:p>
						GENE_ASSOCIATION: Rv2701c
					</html:p>
				</notes>
				<listOfReactants>
					<speciesReference species="IP" stoichiometry="1.0"/>
				</listOfReactants>
				<listOfProducts>
					<speciesReference species="MI" stoichiometry="1.0"/>
					<speciesReference species="PI" stoichiometry="1.0"/>
				</listOfProducts>
				<kineticLaw>
					<math xmlns="http://www.w3.org/1998/Math/MathML">
						<ci>
							 FLUX_VALUE 
						</ci>
					</math>
					<listOfParameters>
						<parameter id="LOWER_BOUND" units="mmol_per_gDW_per_hr" value="0.0"/>
						<parameter id="UPPER_BOUND" units="mmol_per_gDW_per_hr" value="1000.0"/>
						<parameter id="OBJECTIVE_COEFFICIENT" value="0"/>
						<parameter id="FLUX_VALUE" units="mmol_per_gDW_per_hr" value="0"/>
					</listOfParameters>
				</kineticLaw>
			</reaction>
			<reaction id="R24" name="R24" reversible="false">
				<notes>
					<html:p>
						GENE_ASSOCIATION: Rv2471
					</html:p>
				</notes>
				<listOfReactants>
					<speciesReference species="MLT" stoichiometry="1.0"/>
				</listOfReactants>
				<listOfProducts>
					<speciesReference species="GLC" stoichiometry="2.0"/>
				</listOfProducts>
				<kineticLaw>
					<math xmlns="http://www.w3.org/1998/Math/MathML">
						<ci>
							 FLUX_VALUE 
						</ci>
					</math>
					<listOfParameters>
						<parameter id="LOWER_BOUND" units="mmol_per_gDW_per_hr" value="0.0"/>
						<parameter id="UPPER_BOUND" units="mmol_per_gDW_per_hr" value="1000.0"/>
						<parameter id="OBJECTIVE_COEFFICIENT" value="0"/>
						<parameter id="FLUX_VALUE" units="mmol_per_gDW_per_hr" value="0"/>
					</listOfParameters>
				</kineticLaw>
			</reaction>
			<reaction id="R25" name="R25" reversible="false">
				<notes>
					<html:p>
						GENE_ASSOCIATION: Rv2471
					</html:p>
				</notes>
				<listOfReactants>
					<speciesReference species="SUC" stoichiometry="1.0"/>
				</listOfReactants>
				<listOfProducts>
					<speciesReference species="FRU" stoichiometry="1.0"/>
					<speciesReference species="GLC" stoichiometry="1.0"/>
				</listOfProducts>
				<kineticLaw>
					<math xmlns="http://www.w3.org/1998/Math/MathML">
						<ci>
							 FLUX_VALUE 
						</ci>
					</math>
					<listOfParameters>
						<parameter id="LOWER_BOUND" units="mmol_per_gDW_per_hr" value="0.0"/>
						<parameter id="UPPER_BOUND" units="mmol_per_gDW_per_hr" value="1000.0"/>
						<parameter id="OBJECTIVE_COEFFICIENT" value="0"/>
						<parameter id="FLUX_VALUE" units="mmol_per_gDW_per_hr" value="0"/>
					</listOfParameters>
				</kineticLaw>
			</reaction>
			<reaction id="R26" name="R26" reversible="false">
				<notes>
					<html:p>
						GENE_ASSOCIATION: Rv0186
					</html:p>
				</notes>
				<listOfReactants>
					<speciesReference species="CELB" stoichiometry="1.0"/>
					<speciesReference species="h2o" stoichiometry="1.0"/>
				</listOfReactants>
				<listOfProducts>
					<speciesReference species="bDGLC" stoichiometry="2.0"/>
				</listOfProducts>
				<kineticLaw>
					<math xmlns="http://www.w3.org/1998/Math/MathML">
						<ci>
							 FLUX_VALUE 
						</ci>
					</math>
					<listOfParameters>
						<parameter id="LOWER_BOUND" units="mmol_per_gDW_per_hr" value="0.0"/>
						<parameter id="UPPER_BOUND" units="mmol_per_gDW_per_hr" value="1000.0"/>
						<parameter id="OBJECTIVE_COEFFICIENT" value="0"/>
						<parameter id="FLUX_VALUE" units="mmol_per_gDW_per_hr" value="0"/>
					</listOfParameters>
				</kineticLaw>
			</reaction>
			<reaction id="R27" name="R27" reversible="false">
				<notes>
					<html:p>
						GENE_ASSOCIATION: Rv3490
					</html:p>
				</notes>
				<listOfReactants>
					<speciesReference species="G6P" stoichiometry="1.0"/>
					<speciesReference species="UDPG" stoichiometry="1.0"/>
				</listOfReactants>
				<listOfProducts>
					<speciesReference species="TRE6P" stoichiometry="1.0"/>
					<speciesReference species="UDP" stoichiometry="1.0"/>
				</listOfProducts>
				<kineticLaw>
					<math xmlns="http://www.w3.org/1998/Math/MathML">
						<ci>
							 FLUX_VALUE 
						</ci>
					</math>
					<listOfParameters>
						<parameter id="LOWER_BOUND" units="mmol_per_gDW_per_hr" value="0.0"/>
						<parameter id="UPPER_BOUND" units="mmol_per_gDW_per_hr" value="1000.0"/>
						<parameter id="OBJECTIVE_COEFFICIENT" value="0"/>
						<parameter id="FLUX_VALUE" units="mmol_per_gDW_per_hr" value="0"/>
					</listOfParameters>
				</kineticLaw>
			</reaction>
			<reaction id="R28" name="R28" reversible="false">
				<notes>
					<html:p>
						GENE_ASSOCIATION: Rv3401 
					</html:p>
				</notes>
				<listOfReactants>
					<speciesReference species="MLT" stoichiometry="1.0"/>
					<speciesReference species="PI" stoichiometry="1.0"/>
				</listOfReactants>
				<listOfProducts>
					<speciesReference species="bDG1P" stoichiometry="1.0"/>
					<speciesReference species="bDGLC" stoichiometry="1.0"/>
				</listOfProducts>
				<kineticLaw>
					<math xmlns="http://www.w3.org/1998/Math/MathML">
						<ci>
							 FLUX_VALUE 
						</ci>
					</math>
					<listOfParameters>
						<parameter id="LOWER_BOUND" units="mmol_per_gDW_per_hr" value="0.0"/>
						<parameter id="UPPER_BOUND" units="mmol_per_gDW_per_hr" value="1000.0"/>
						<parameter id="OBJECTIVE_COEFFICIENT" value="0"/>
						<parameter id="FLUX_VALUE" units="mmol_per_gDW_per_hr" value="0"/>
					</listOfParameters>
				</kineticLaw>
			</reaction>
			<reaction id="R29" name="R29" reversible="true">
				<notes>
					<html:p>
						GENE_ASSOCIATION: Rv3400 
					</html:p>
				</notes>
				<listOfReactants>
					<speciesReference species="bDG1P" stoichiometry="1.0"/>
				</listOfReactants>
				<listOfProducts>
					<speciesReference species="bDG6P" stoichiometry="1.0"/>
				</listOfProducts>
				<kineticLaw>
					<math xmlns="http://www.w3.org/1998/Math/MathML">
						<ci>
							 FLUX_VALUE 
						</ci>
					</math>
					<listOfParameters>
						<parameter id="LOWER_BOUND" units="mmol_per_gDW_per_hr" value="-1000.0"/>
						<parameter id="UPPER_BOUND" units="mmol_per_gDW_per_hr" value="1000.0"/>
						<parameter id="OBJECTIVE_COEFFICIENT" value="0"/>
						<parameter id="FLUX_VALUE" units="mmol_per_gDW_per_hr" value="0"/>
					</listOfParameters>
				</kineticLaw>
			</reaction>
			<reaction id="R30" name="R30" reversible="true">
				<notes>
					<html:p>
						GENE_ASSOCIATION: 
					</html:p>
				</notes>
				<listOfReactants>
					<speciesReference species="MLT" stoichiometry="1.0"/>
				</listOfReactants>
				<listOfProducts>
					<speciesReference species="TRE" stoichiometry="1.0"/>
				</listOfProducts>
				<kineticLaw>
					<math xmlns="http://www.w3.org/1998/Math/MathML">
						<ci>
							 FLUX_VALUE 
						</ci>
					</math>
					<listOfParameters>
						<parameter id="LOWER_BOUND" units="mmol_per_gDW_per_hr" value="-1000.0"/>
						<parameter id="UPPER_BOUND" units="mmol_per_gDW_per_hr" value="1000.0"/>
						<parameter id="OBJECTIVE_COEFFICIENT" value="0"/>
						<parameter id="FLUX_VALUE" units="mmol_per_gDW_per_hr" value="0"/>
					</listOfParameters>
				</kineticLaw>
			</reaction>
			<reaction id="R31" name="R31" reversible="false">
				<notes>
					<html:p>
						GENE_ASSOCIATION: Rv3372
					</html:p>
				</notes>
				<listOfReactants>
					<speciesReference species="TRE6P" stoichiometry="1.0"/>
				</listOfReactants>
				<listOfProducts>
					<speciesReference species="PI" stoichiometry="1.0"/>
					<speciesReference species="TRE" stoichiometry="1.0"/>
				</listOfProducts>
				<kineticLaw>
					<math xmlns="http://www.w3.org/1998/Math/MathML">
						<ci>
							 FLUX_VALUE 
						</ci>
					</math>
					<listOfParameters>
						<parameter id="LOWER_BOUND" units="mmol_per_gDW_per_hr" value="0.0"/>
						<parameter id="UPPER_BOUND" units="mmol_per_gDW_per_hr" value="1000.0"/>
						<parameter id="OBJECTIVE_COEFFICIENT" value="0"/>
						<parameter id="FLUX_VALUE" units="mmol_per_gDW_per_hr" value="0"/>
					</listOfParameters>
				</kineticLaw>
			</reaction>
			<reaction id="R32" name="R32" reversible="false">
				<notes>
					<html:p>
						GENE_ASSOCIATION: Rv2900c
					</html:p>
				</notes>
				<listOfReactants>
					<speciesReference species="FOR" stoichiometry="1.0"/>
					<speciesReference species="NAD" stoichiometry="1.0"/>
				</listOfReactants>
				<listOfProducts>
					<speciesReference species="CO2" stoichiometry="1.0"/>
					<speciesReference species="NADH" stoichiometry="1.0"/>
				</listOfProducts>
				<kineticLaw>
					<math xmlns="http://www.w3.org/1998/Math/MathML">
						<ci>
							 FLUX_VALUE 
						</ci>
					</math>
					<listOfParameters>
						<parameter id="LOWER_BOUND" units="mmol_per_gDW_per_hr" value="0.0"/>
						<parameter id="UPPER_BOUND" units="mmol_per_gDW_per_hr" value="1000.0"/>
						<parameter id="OBJECTIVE_COEFFICIENT" value="0"/>
						<parameter id="FLUX_VALUE" units="mmol_per_gDW_per_hr" value="0"/>
					</listOfParameters>
				</kineticLaw>
			</reaction>
			<reaction id="R33" name="R33" reversible="false">
				<notes>
					<html:p>
						GENE_ASSOCIATION: Rv0650
					</html:p>
				</notes>
				<listOfReactants>
					<speciesReference species="ATP" stoichiometry="1.0"/>
					<speciesReference species="GLC" stoichiometry="1.0"/>
				</listOfReactants>
				<listOfProducts>
					<speciesReference species="ADP" stoichiometry="1.0"/>
					<speciesReference species="G6P" stoichiometry="1.0"/>
				</listOfProducts>
				<kineticLaw>
					<math xmlns="http://www.w3.org/1998/Math/MathML">
						<ci>
							 FLUX_VALUE 
						</ci>
					</math>
					<listOfParameters>
						<parameter id="LOWER_BOUND" units="mmol_per_gDW_per_hr" value="0.0"/>
						<parameter id="UPPER_BOUND" units="mmol_per_gDW_per_hr" value="1000.0"/>
						<parameter id="OBJECTIVE_COEFFICIENT" value="0"/>
						<parameter id="FLUX_VALUE" units="mmol_per_gDW_per_hr" value="0"/>
					</listOfParameters>
				</kineticLaw>
			</reaction>
			<reaction id="R34" name="R34" reversible="false">
				<notes>
					<html:p>
						GENE_ASSOCIATION: Rv0650
					</html:p>
				</notes>
				<listOfReactants>
					<speciesReference species="ATP" stoichiometry="1.0"/>
					<speciesReference species="bDGLC" stoichiometry="1.0"/>
				</listOfReactants>
				<listOfProducts>
					<speciesReference species="ADP" stoichiometry="1.0"/>
					<speciesReference species="bDG6P" stoichiometry="1.0"/>
				</listOfProducts>
				<kineticLaw>
					<math xmlns="http://www.w3.org/1998/Math/MathML">
						<ci>
							 FLUX_VALUE 
						</ci>
					</math>
					<listOfParameters>
						<parameter id="LOWER_BOUND" units="mmol_per_gDW_per_hr" value="0.0"/>
						<parameter id="UPPER_BOUND" units="mmol_per_gDW_per_hr" value="1000.0"/>
						<parameter id="OBJECTIVE_COEFFICIENT" value="0"/>
						<parameter id="FLUX_VALUE" units="mmol_per_gDW_per_hr" value="0"/>
					</listOfParameters>
				</kineticLaw>
			</reaction>
			<reaction id="R35" name="R35" reversible="false">
				<notes>
					<html:p>
						GENE_ASSOCIATION: Rv2702
					</html:p>
				</notes>
				<listOfReactants>
					<speciesReference species="_40_n_41_POLYP" stoichiometry="1.0"/>
					<speciesReference species="GLC" stoichiometry="1.0"/>
				</listOfReactants>
				<listOfProducts>
					<speciesReference species="_40_n_1_41_POLYP" stoichiometry="1.0"/>
					<speciesReference species="G6P" stoichiometry="1.0"/>
				</listOfProducts>
				<kineticLaw>
					<math xmlns="http://www.w3.org/1998/Math/MathML">
						<ci>
							 FLUX_VALUE 
						</ci>
					</math>
					<listOfParameters>
						<parameter id="LOWER_BOUND" units="mmol_per_gDW_per_hr" value="0.0"/>
						<parameter id="UPPER_BOUND" units="mmol_per_gDW_per_hr" value="1000.0"/>
						<parameter id="OBJECTIVE_COEFFICIENT" value="0"/>
						<parameter id="FLUX_VALUE" units="mmol_per_gDW_per_hr" value="0"/>
					</listOfParameters>
				</kineticLaw>
			</reaction>
			<reaction id="R36" name="R36" reversible="false">
				<notes>
					<html:p>
						GENE_ASSOCIATION: Rv2702
					</html:p>
				</notes>
				<listOfReactants>
					<speciesReference species="_40_n_41_POLYP" stoichiometry="1.0"/>
					<speciesReference species="bDGLC" stoichiometry="1.0"/>
				</listOfReactants>
				<listOfProducts>
					<speciesReference species="_40_n_1_41_POLYP" stoichiometry="1.0"/>
					<speciesReference species="bDG6P" stoichiometry="1.0"/>
				</listOfProducts>
				<kineticLaw>
					<math xmlns="http://www.w3.org/1998/Math/MathML">
						<ci>
							 FLUX_VALUE 
						</ci>
					</math>
					<listOfParameters>
						<parameter id="LOWER_BOUND" units="mmol_per_gDW_per_hr" value="0.0"/>
						<parameter id="UPPER_BOUND" units="mmol_per_gDW_per_hr" value="1000.0"/>
						<parameter id="OBJECTIVE_COEFFICIENT" value="0"/>
						<parameter id="FLUX_VALUE" units="mmol_per_gDW_per_hr" value="0"/>
					</listOfParameters>
				</kineticLaw>
			</reaction>
			<reaction id="R37" name="R37" reversible="true">
				<notes>
					<html:p>
						GENE_ASSOCIATION: Rv0946c
					</html:p>
				</notes>
				<listOfReactants>
					<speciesReference species="G6P" stoichiometry="1.0"/>
				</listOfReactants>
				<listOfProducts>
					<speciesReference species="bDG6P" stoichiometry="1.0"/>
				</listOfProducts>
				<kineticLaw>
					<math xmlns="http://www.w3.org/1998/Math/MathML">
						<ci>
							 FLUX_VALUE 
						</ci>
					</math>
					<listOfParameters>
						<parameter id="LOWER_BOUND" units="mmol_per_gDW_per_hr" value="-1000.0"/>
						<parameter id="UPPER_BOUND" units="mmol_per_gDW_per_hr" value="1000.0"/>
						<parameter id="OBJECTIVE_COEFFICIENT" value="0"/>
						<parameter id="FLUX_VALUE" units="mmol_per_gDW_per_hr" value="0"/>
					</listOfParameters>
				</kineticLaw>
			</reaction>
			<reaction id="R38" name="R38" reversible="true">
				<notes>
					<html:p>
						GENE_ASSOCIATION: Rv3068c
					</html:p>
				</notes>
				<listOfReactants>
					<speciesReference species="G6P" stoichiometry="1.0"/>
				</listOfReactants>
				<listOfProducts>
					<speciesReference species="G1P" stoichiometry="1.0"/>
				</listOfProducts>
				<kineticLaw>
					<math xmlns="http://www.w3.org/1998/Math/MathML">
						<ci>
							 FLUX_VALUE 
						</ci>
					</math>
					<listOfParameters>
						<parameter id="LOWER_BOUND" units="mmol_per_gDW_per_hr" value="-1000.0"/>
						<parameter id="UPPER_BOUND" units="mmol_per_gDW_per_hr" value="1000.0"/>
						<parameter id="OBJECTIVE_COEFFICIENT" value="0"/>
						<parameter id="FLUX_VALUE" units="mmol_per_gDW_per_hr" value="0"/>
					</listOfParameters>
				</kineticLaw>
			</reaction>
			<reaction id="R39" name="R39" reversible="true">
				<notes>
					<html:p>
						GENE_ASSOCIATION: Rv0946c 
					</html:p>
				</notes>
				<listOfReactants>
					<speciesReference species="bDG6P" stoichiometry="1.0"/>
				</listOfReactants>
				<listOfProducts>
					<speciesReference species="F6P" stoichiometry="1.0"/>
				</listOfProducts>
				<kineticLaw>
					<math xmlns="http://www.w3.org/1998/Math/MathML">
						<ci>
							 FLUX_VALUE 
						</ci>
					</math>
					<listOfParameters>
						<parameter id="LOWER_BOUND" units="mmol_per_gDW_per_hr" value="-1000.0"/>
						<parameter id="UPPER_BOUND" units="mmol_per_gDW_per_hr" value="1000.0"/>
						<parameter id="OBJECTIVE_COEFFICIENT" value="0"/>
						<parameter id="FLUX_VALUE" units="mmol_per_gDW_per_hr" value="0"/>
					</listOfParameters>
				</kineticLaw>
			</reaction>
			<reaction id="R40" name="R40" reversible="true">
				<notes>
					<html:p>
						GENE_ASSOCIATION: Rv0946c
					</html:p>
				</notes>
				<listOfReactants>
					<speciesReference species="G6P" stoichiometry="1.0"/>
				</listOfReactants>
				<listOfProducts>
					<speciesReference species="F6P" stoichiometry="1.0"/>
				</listOfProducts>
				<kineticLaw>
					<math xmlns="http://www.w3.org/1998/Math/MathML">
						<ci>
							 FLUX_VALUE 
						</ci>
					</math>
					<listOfParameters>
						<parameter id="LOWER_BOUND" units="mmol_per_gDW_per_hr" value="-1000.0"/>
						<parameter id="UPPER_BOUND" units="mmol_per_gDW_per_hr" value="1000.0"/>
						<parameter id="OBJECTIVE_COEFFICIENT" value="0"/>
						<parameter id="FLUX_VALUE" units="mmol_per_gDW_per_hr" value="0"/>
					</listOfParameters>
				</kineticLaw>
			</reaction>
			<reaction id="R41" name="R41" reversible="false">
				<notes>
					<html:p>
						GENE_ASSOCIATION: Rv3010c OR Rv2029c
					</html:p>
				</notes>
				<listOfReactants>
					<speciesReference species="ATP" stoichiometry="1.0"/>
					<speciesReference species="F6P" stoichiometry="1.0"/>
				</listOfReactants>
				<listOfProducts>
					<speciesReference species="ADP" stoichiometry="1.0"/>
					<speciesReference species="FDP" stoichiometry="1.0"/>
				</listOfProducts>
				<kineticLaw>
					<math xmlns="http://www.w3.org/1998/Math/MathML">
						<ci>
							 FLUX_VALUE 
						</ci>
					</math>
					<listOfParameters>
						<parameter id="LOWER_BOUND" units="mmol_per_gDW_per_hr" value="0.0"/>
						<parameter id="UPPER_BOUND" units="mmol_per_gDW_per_hr" value="1000.0"/>
						<parameter id="OBJECTIVE_COEFFICIENT" value="0"/>
						<parameter id="FLUX_VALUE" units="mmol_per_gDW_per_hr" value="0"/>
					</listOfParameters>
				</kineticLaw>
			</reaction>
			<reaction id="R43" name="R43" reversible="false">
				<notes>
					<html:p>
						GENE_ASSOCIATION: Rv1099c
					</html:p>
				</notes>
				<listOfReactants>
					<speciesReference species="FDP" stoichiometry="1.0"/>
				</listOfReactants>
				<listOfProducts>
					<speciesReference species="F6P" stoichiometry="1.0"/>
					<speciesReference species="PI" stoichiometry="1.0"/>
				</listOfProducts>
				<kineticLaw>
					<math xmlns="http://www.w3.org/1998/Math/MathML">
						<ci>
							 FLUX_VALUE 
						</ci>
					</math>
					<listOfParameters>
						<parameter id="LOWER_BOUND" units="mmol_per_gDW_per_hr" value="0.0"/>
						<parameter id="UPPER_BOUND" units="mmol_per_gDW_per_hr" value="1000.0"/>
						<parameter id="OBJECTIVE_COEFFICIENT" value="0"/>
						<parameter id="FLUX_VALUE" units="mmol_per_gDW_per_hr" value="0"/>
					</listOfParameters>
				</kineticLaw>
			</reaction>
			<reaction id="R44" name="R44" reversible="true">
				<notes>
					<html:p>
						GENE_ASSOCIATION: Rv0363c
					</html:p>
				</notes>
				<listOfReactants>
					<speciesReference species="FDP" stoichiometry="1.0"/>
				</listOfReactants>
				<listOfProducts>
					<speciesReference species="DHAP" stoichiometry="1.0"/>
					<speciesReference species="G3P" stoichiometry="1.0"/>
				</listOfProducts>
				<kineticLaw>
					<math xmlns="http://www.w3.org/1998/Math/MathML">
						<ci>
							 FLUX_VALUE 
						</ci>
					</math>
					<listOfParameters>
						<parameter id="LOWER_BOUND" units="mmol_per_gDW_per_hr" value="-1000.0"/>
						<parameter id="UPPER_BOUND" units="mmol_per_gDW_per_hr" value="1000.0"/>
						<parameter id="OBJECTIVE_COEFFICIENT" value="0"/>
						<parameter id="FLUX_VALUE" units="mmol_per_gDW_per_hr" value="0"/>
					</listOfParameters>
				</kineticLaw>
			</reaction>
			<reaction id="R45" name="R45" reversible="true">
				<notes>
					<html:p>
						GENE_ASSOCIATION: Rv1438
					</html:p>
				</notes>
				<listOfReactants>
					<speciesReference species="DHAP" stoichiometry="1.0"/>
				</listOfReactants>
				<listOfProducts>
					<speciesReference species="G3P" stoichiometry="1.0"/>
				</listOfProducts>
				<kineticLaw>
					<math xmlns="http://www.w3.org/1998/Math/MathML">
						<ci>
							 FLUX_VALUE 
						</ci>
					</math>
					<listOfParameters>
						<parameter id="LOWER_BOUND" units="mmol_per_gDW_per_hr" value="-1000.0"/>
						<parameter id="UPPER_BOUND" units="mmol_per_gDW_per_hr" value="1000.0"/>
						<parameter id="OBJECTIVE_COEFFICIENT" value="0"/>
						<parameter id="FLUX_VALUE" units="mmol_per_gDW_per_hr" value="0"/>
					</listOfParameters>
				</kineticLaw>
			</reaction>
			<reaction id="R46" name="R46" reversible="true">
				<notes>
					<html:p>
						GENE_ASSOCIATION: Rv1436
					</html:p>
				</notes>
				<listOfReactants>
					<speciesReference species="G3P" stoichiometry="1.0"/>
					<speciesReference species="NAD" stoichiometry="1.0"/>
					<speciesReference species="PI" stoichiometry="1.0"/>
				</listOfReactants>
				<listOfProducts>
					<speciesReference species="_13PDG" stoichiometry="1.0"/>
					<speciesReference species="NADH" stoichiometry="1.0"/>
				</listOfProducts>
				<kineticLaw>
					<math xmlns="http://www.w3.org/1998/Math/MathML">
						<ci>
							 FLUX_VALUE 
						</ci>
					</math>
					<listOfParameters>
						<parameter id="LOWER_BOUND" units="mmol_per_gDW_per_hr" value="-1000.0"/>
						<parameter id="UPPER_BOUND" units="mmol_per_gDW_per_hr" value="1000.0"/>
						<parameter id="OBJECTIVE_COEFFICIENT" value="0"/>
						<parameter id="FLUX_VALUE" units="mmol_per_gDW_per_hr" value="0"/>
					</listOfParameters>
				</kineticLaw>
			</reaction>
			<reaction id="R48" name="R48" reversible="true">
				<notes>
					<html:p>
						GENE_ASSOCIATION: Rv1437
					</html:p>
				</notes>
				<listOfReactants>
					<speciesReference species="_13PDG" stoichiometry="1.0"/>
					<speciesReference species="ADP" stoichiometry="1.0"/>
				</listOfReactants>
				<listOfProducts>
					<speciesReference species="_3PG" stoichiometry="1.0"/>
					<speciesReference species="ATP" stoichiometry="1.0"/>
				</listOfProducts>
				<kineticLaw>
					<math xmlns="http://www.w3.org/1998/Math/MathML">
						<ci>
							 FLUX_VALUE 
						</ci>
					</math>
					<listOfParameters>
						<parameter id="LOWER_BOUND" units="mmol_per_gDW_per_hr" value="-1000.0"/>
						<parameter id="UPPER_BOUND" units="mmol_per_gDW_per_hr" value="1000.0"/>
						<parameter id="OBJECTIVE_COEFFICIENT" value="0"/>
						<parameter id="FLUX_VALUE" units="mmol_per_gDW_per_hr" value="0"/>
					</listOfParameters>
				</kineticLaw>
			</reaction>
			<reaction id="R49" name="R49" reversible="true">
				<notes>
					<html:p>
						GENE_ASSOCIATION: Rv3214 OR Rv0489
					</html:p>
				</notes>
				<listOfReactants>
					<speciesReference species="_3PG" stoichiometry="1.0"/>
				</listOfReactants>
				<listOfProducts>
					<speciesReference species="_2PG" stoichiometry="1.0"/>
				</listOfProducts>
				<kineticLaw>
					<math xmlns="http://www.w3.org/1998/Math/MathML">
						<ci>
							 FLUX_VALUE 
						</ci>
					</math>
					<listOfParameters>
						<parameter id="LOWER_BOUND" units="mmol_per_gDW_per_hr" value="-1000.0"/>
						<parameter id="UPPER_BOUND" units="mmol_per_gDW_per_hr" value="1000.0"/>
						<parameter id="OBJECTIVE_COEFFICIENT" value="0"/>
						<parameter id="FLUX_VALUE" units="mmol_per_gDW_per_hr" value="0"/>
					</listOfParameters>
				</kineticLaw>
			</reaction>
			<reaction id="R50" name="R50" reversible="true">
				<notes>
					<html:p>
						GENE_ASSOCIATION: Rv1023
					</html:p>
				</notes>
				<listOfReactants>
					<speciesReference species="_2PG" stoichiometry="1.0"/>
				</listOfReactants>
				<listOfProducts>
					<speciesReference species="PEP" stoichiometry="1.0"/>
				</listOfProducts>
				<kineticLaw>
					<math xmlns="http://www.w3.org/1998/Math/MathML">
						<ci>
							 FLUX_VALUE 
						</ci>
					</math>
					<listOfParameters>
						<parameter id="LOWER_BOUND" units="mmol_per_gDW_per_hr" value="-1000.0"/>
						<parameter id="UPPER_BOUND" units="mmol_per_gDW_per_hr" value="1000.0"/>
						<parameter id="OBJECTIVE_COEFFICIENT" value="0"/>
						<parameter id="FLUX_VALUE" units="mmol_per_gDW_per_hr" value="0"/>
					</listOfParameters>
				</kineticLaw>
			</reaction>
			<reaction id="R51" name="R51" reversible="false">
				<notes>
					<html:p>
						GENE_ASSOCIATION: Rv1617
					</html:p>
				</notes>
				<listOfReactants>
					<speciesReference species="ADP" stoichiometry="1.0"/>
					<speciesReference species="H" stoichiometry="1.0"/>
					<speciesReference species="PEP" stoichiometry="1.0"/>
				</listOfReactants>
				<listOfProducts>
					<speciesReference species="ATP" stoichiometry="1.0"/>
					<speciesReference species="PYR" stoichiometry="1.0"/>
				</listOfProducts>
				<kineticLaw>
					<math xmlns="http://www.w3.org/1998/Math/MathML">
						<ci>
							 FLUX_VALUE 
						</ci>
					</math>
					<listOfParameters>
						<parameter id="LOWER_BOUND" units="mmol_per_gDW_per_hr" value="0.0"/>
						<parameter id="UPPER_BOUND" units="mmol_per_gDW_per_hr" value="1000.0"/>
						<parameter id="OBJECTIVE_COEFFICIENT" value="0"/>
						<parameter id="FLUX_VALUE" units="mmol_per_gDW_per_hr" value="0"/>
					</listOfParameters>
				</kineticLaw>
			</reaction>
			<reaction id="R52" name="R52" reversible="false">
				<notes>
					<html:p>
						GENE_ASSOCIATION: Rv2241
					</html:p>
				</notes>
				<listOfReactants>
					<speciesReference species="LIPO" stoichiometry="1.0"/>
					<speciesReference species="PYR" stoichiometry="1.0"/>
					<speciesReference species="THI" stoichiometry="0.001"/>
				</listOfReactants>
				<listOfProducts>
					<speciesReference species="ADLIPO" stoichiometry="1.0"/>
					<speciesReference species="CO2" stoichiometry="1.0"/>
				</listOfProducts>
				<kineticLaw>
					<math xmlns="http://www.w3.org/1998/Math/MathML">
						<ci>
							 FLUX_VALUE 
						</ci>
					</math>
					<listOfParameters>
						<parameter id="LOWER_BOUND" units="mmol_per_gDW_per_hr" value="0.0"/>
						<parameter id="UPPER_BOUND" units="mmol_per_gDW_per_hr" value="1000.0"/>
						<parameter id="OBJECTIVE_COEFFICIENT" value="0"/>
						<parameter id="FLUX_VALUE" units="mmol_per_gDW_per_hr" value="0"/>
					</listOfParameters>
				</kineticLaw>
			</reaction>
			<reaction id="R53" name="R53" reversible="true">
				<notes>
					<html:p>
						GENE_ASSOCIATION: Rv2215
					</html:p>
				</notes>
				<listOfReactants>
					<speciesReference species="ADLIPO" stoichiometry="1.0"/>
					<speciesReference species="COA" stoichiometry="1.0"/>
				</listOfReactants>
				<listOfProducts>
					<speciesReference species="ACCOA" stoichiometry="1.0"/>
					<speciesReference species="DLIPO" stoichiometry="1.0"/>
				</listOfProducts>
				<kineticLaw>
					<math xmlns="http://www.w3.org/1998/Math/MathML">
						<ci>
							 FLUX_VALUE 
						</ci>
					</math>
					<listOfParameters>
						<parameter id="LOWER_BOUND" units="mmol_per_gDW_per_hr" value="-1000.0"/>
						<parameter id="UPPER_BOUND" units="mmol_per_gDW_per_hr" value="1000.0"/>
						<parameter id="OBJECTIVE_COEFFICIENT" value="0"/>
						<parameter id="FLUX_VALUE" units="mmol_per_gDW_per_hr" value="0"/>
					</listOfParameters>
				</kineticLaw>
			</reaction>
			<reaction id="R54" name="R54" reversible="true">
				<notes>
					<html:p>
						GENE_ASSOCIATION: Rv0462
					</html:p>
				</notes>
				<listOfReactants>
					<speciesReference species="DLIPO" stoichiometry="1.0"/>
					<speciesReference species="NAD" stoichiometry="1.0"/>
				</listOfReactants>
				<listOfProducts>
					<speciesReference species="LIPO" stoichiometry="1.0"/>
					<speciesReference species="NADH" stoichiometry="1.0"/>
				</listOfProducts>
				<kineticLaw>
					<math xmlns="http://www.w3.org/1998/Math/MathML">
						<ci>
							 FLUX_VALUE 
						</ci>
					</math>
					<listOfParameters>
						<parameter id="LOWER_BOUND" units="mmol_per_gDW_per_hr" value="-1000.0"/>
						<parameter id="UPPER_BOUND" units="mmol_per_gDW_per_hr" value="1000.0"/>
						<parameter id="OBJECTIVE_COEFFICIENT" value="0"/>
						<parameter id="FLUX_VALUE" units="mmol_per_gDW_per_hr" value="0"/>
					</listOfParameters>
				</kineticLaw>
			</reaction>
			<reaction id="R55" name="R55" reversible="false">
				<notes>
					<html:p>
						GENE_ASSOCIATION: Rv0896 OR Rv0889c OR Rv1131
					</html:p>
				</notes>
				<listOfReactants>
					<speciesReference species="ACCOA" stoichiometry="1.0"/>
					<speciesReference species="OA" stoichiometry="1.0"/>
				</listOfReactants>
				<listOfProducts>
					<speciesReference species="CIT" stoichiometry="1.0"/>
					<speciesReference species="COA" stoichiometry="1.0"/>
				</listOfProducts>
				<kineticLaw>
					<math xmlns="http://www.w3.org/1998/Math/MathML">
						<ci>
							 FLUX_VALUE 
						</ci>
					</math>
					<listOfParameters>
						<parameter id="LOWER_BOUND" units="mmol_per_gDW_per_hr" value="0.0"/>
						<parameter id="UPPER_BOUND" units="mmol_per_gDW_per_hr" value="1000.0"/>
						<parameter id="OBJECTIVE_COEFFICIENT" value="0"/>
						<parameter id="FLUX_VALUE" units="mmol_per_gDW_per_hr" value="0"/>
					</listOfParameters>
				</kineticLaw>
			</reaction>
			<reaction id="R56" name="R56" reversible="true">
				<notes>
					<html:p>
						GENE_ASSOCIATION: Rv1475c
					</html:p>
				</notes>
				<listOfReactants>
					<speciesReference species="CIT" stoichiometry="1.0"/>
				</listOfReactants>
				<listOfProducts>
					<speciesReference species="CISACONITATE" stoichiometry="1.0"/>
				</listOfProducts>
				<kineticLaw>
					<math xmlns="http://www.w3.org/1998/Math/MathML">
						<ci>
							 FLUX_VALUE 
						</ci>
					</math>
					<listOfParameters>
						<parameter id="LOWER_BOUND" units="mmol_per_gDW_per_hr" value="-1000.0"/>
						<parameter id="UPPER_BOUND" units="mmol_per_gDW_per_hr" value="1000.0"/>
						<parameter id="OBJECTIVE_COEFFICIENT" value="0"/>
						<parameter id="FLUX_VALUE" units="mmol_per_gDW_per_hr" value="0"/>
					</listOfParameters>
				</kineticLaw>
			</reaction>
			<reaction id="R57" name="R57" reversible="true">
				<notes>
					<html:p>
						GENE_ASSOCIATION: Rv1475c
					</html:p>
				</notes>
				<listOfReactants>
					<speciesReference species="CISACONITATE" stoichiometry="1.0"/>
				</listOfReactants>
				<listOfProducts>
					<speciesReference species="ICIT" stoichiometry="1.0"/>
				</listOfProducts>
				<kineticLaw>
					<math xmlns="http://www.w3.org/1998/Math/MathML">
						<ci>
							 FLUX_VALUE 
						</ci>
					</math>
					<listOfParameters>
						<parameter id="LOWER_BOUND" units="mmol_per_gDW_per_hr" value="-1000.0"/>
						<parameter id="UPPER_BOUND" units="mmol_per_gDW_per_hr" value="1000.0"/>
						<parameter id="OBJECTIVE_COEFFICIENT" value="0"/>
						<parameter id="FLUX_VALUE" units="mmol_per_gDW_per_hr" value="0"/>
					</listOfParameters>
				</kineticLaw>
			</reaction>
			<reaction id="R58" name="R58" reversible="false">
				<notes>
					<html:p>
						GENE_ASSOCIATION: Rv3339c OR Rv0066c
					</html:p>
				</notes>
				<listOfReactants>
					<speciesReference species="ICIT" stoichiometry="1.0"/>
					<speciesReference species="NADP" stoichiometry="1.0"/>
				</listOfReactants>
				<listOfProducts>
					<speciesReference species="AKG" stoichiometry="1.0"/>
					<speciesReference species="CO2" stoichiometry="1.0"/>
					<speciesReference species="NADPH" stoichiometry="1.0"/>
				</listOfProducts>
				<kineticLaw>
					<math xmlns="http://www.w3.org/1998/Math/MathML">
						<ci>
							 FLUX_VALUE 
						</ci>
					</math>
					<listOfParameters>
						<parameter id="LOWER_BOUND" units="mmol_per_gDW_per_hr" value="0.0"/>
						<parameter id="UPPER_BOUND" units="mmol_per_gDW_per_hr" value="1000.0"/>
						<parameter id="OBJECTIVE_COEFFICIENT" value="0"/>
						<parameter id="FLUX_VALUE" units="mmol_per_gDW_per_hr" value="0"/>
					</listOfParameters>
				</kineticLaw>
			</reaction>
			<reaction id="R59" name="R59" reversible="false">
				<notes>
					<html:p>
						GENE_ASSOCIATION: 
					</html:p>
				</notes>
				<listOfReactants>
					<speciesReference species="AKG" stoichiometry="1.0"/>
					<speciesReference species="LIPO" stoichiometry="1.0"/>
				</listOfReactants>
				<listOfProducts>
					<speciesReference species="CO2" stoichiometry="1.0"/>
					<speciesReference species="SDLIPO" stoichiometry="1.0"/>
				</listOfProducts>
				<kineticLaw>
					<math xmlns="http://www.w3.org/1998/Math/MathML">
						<ci>
							 FLUX_VALUE 
						</ci>
					</math>
					<listOfParameters>
						<parameter id="LOWER_BOUND" units="mmol_per_gDW_per_hr" value="0.0"/>
						<parameter id="UPPER_BOUND" units="mmol_per_gDW_per_hr" value="1000.0"/>
						<parameter id="OBJECTIVE_COEFFICIENT" value="0"/>
						<parameter id="FLUX_VALUE" units="mmol_per_gDW_per_hr" value="0"/>
					</listOfParameters>
				</kineticLaw>
			</reaction>
			<reaction id="R60" name="R60" reversible="false">
				<notes>
					<html:p>
						GENE_ASSOCIATION: 
					</html:p>
				</notes>
				<listOfReactants>
					<speciesReference species="COA" stoichiometry="1.0"/>
					<speciesReference species="SDLIPO" stoichiometry="1.0"/>
				</listOfReactants>
				<listOfProducts>
					<speciesReference species="DLIPO" stoichiometry="1.0"/>
					<speciesReference species="SUCCOA" stoichiometry="1.0"/>
				</listOfProducts>
				<kineticLaw>
					<math xmlns="http://www.w3.org/1998/Math/MathML">
						<ci>
							 FLUX_VALUE 
						</ci>
					</math>
					<listOfParameters>
						<parameter id="LOWER_BOUND" units="mmol_per_gDW_per_hr" value="0.0"/>
						<parameter id="UPPER_BOUND" units="mmol_per_gDW_per_hr" value="1000.0"/>
						<parameter id="OBJECTIVE_COEFFICIENT" value="0"/>
						<parameter id="FLUX_VALUE" units="mmol_per_gDW_per_hr" value="0"/>
					</listOfParameters>
				</kineticLaw>
			</reaction>
			<reaction id="R61" name="R61" reversible="false">
				<notes>
					<html:p>
						GENE_ASSOCIATION: Rv1248c OR Rv0555
					</html:p>
				</notes>
				<listOfReactants>
					<speciesReference species="AKG" stoichiometry="1.0"/>
				</listOfReactants>
				<listOfProducts>
					<speciesReference species="CO2" stoichiometry="1.0"/>
					<speciesReference species="SUCCSAL" stoichiometry="1.0"/>
				</listOfProducts>
				<kineticLaw>
					<math xmlns="http://www.w3.org/1998/Math/MathML">
						<ci>
							 FLUX_VALUE 
						</ci>
					</math>
					<listOfParameters>
						<parameter id="LOWER_BOUND" units="mmol_per_gDW_per_hr" value="0.0"/>
						<parameter id="UPPER_BOUND" units="mmol_per_gDW_per_hr" value="1000.0"/>
						<parameter id="OBJECTIVE_COEFFICIENT" value="0"/>
						<parameter id="FLUX_VALUE" units="mmol_per_gDW_per_hr" value="0"/>
					</listOfParameters>
				</kineticLaw>
			</reaction>
			<reaction id="R62" name="R62" reversible="false">
				<notes>
					<html:p>
						GENE_ASSOCIATION: Rv2454c AND Rv2455c
					</html:p>
				</notes>
				<listOfReactants>
					<speciesReference species="AKG" stoichiometry="1.0"/>
					<speciesReference species="COA" stoichiometry="1.0"/>
					<speciesReference species="FERI" stoichiometry="1.0"/>
				</listOfReactants>
				<listOfProducts>
					<speciesReference species="CO2" stoichiometry="1.0"/>
					<speciesReference species="FERO" stoichiometry="1.0"/>
					<speciesReference species="SUCCOA" stoichiometry="1.0"/>
				</listOfProducts>
				<kineticLaw>
					<math xmlns="http://www.w3.org/1998/Math/MathML">
						<ci>
							 FLUX_VALUE 
						</ci>
					</math>
					<listOfParameters>
						<parameter id="LOWER_BOUND" units="mmol_per_gDW_per_hr" value="0.0"/>
						<parameter id="UPPER_BOUND" units="mmol_per_gDW_per_hr" value="1000.0"/>
						<parameter id="OBJECTIVE_COEFFICIENT" value="0"/>
						<parameter id="FLUX_VALUE" units="mmol_per_gDW_per_hr" value="0"/>
					</listOfParameters>
				</kineticLaw>
			</reaction>
			<reaction id="R63" name="R63" reversible="true">
				<notes>
					<html:p>
						GENE_ASSOCIATION: Rv0952 AND Rv0951
					</html:p>
				</notes>
				<listOfReactants>
					<speciesReference species="ADP" stoichiometry="1.0"/>
					<speciesReference species="PI" stoichiometry="1.0"/>
					<speciesReference species="SUCCOA" stoichiometry="1.0"/>
				</listOfReactants>
				<listOfProducts>
					<speciesReference species="ATP" stoichiometry="1.0"/>
					<speciesReference species="COA" stoichiometry="1.0"/>
					<speciesReference species="SUCC" stoichiometry="1.0"/>
				</listOfProducts>
				<kineticLaw>
					<math xmlns="http://www.w3.org/1998/Math/MathML">
						<ci>
							 FLUX_VALUE 
						</ci>
					</math>
					<listOfParameters>
						<parameter id="LOWER_BOUND" units="mmol_per_gDW_per_hr" value="-1000.0"/>
						<parameter id="UPPER_BOUND" units="mmol_per_gDW_per_hr" value="1000.0"/>
						<parameter id="OBJECTIVE_COEFFICIENT" value="0"/>
						<parameter id="FLUX_VALUE" units="mmol_per_gDW_per_hr" value="0"/>
					</listOfParameters>
				</kineticLaw>
			</reaction>
			<reaction id="R64" name="R64" reversible="true">
				<notes>
					<html:p>
						GENE_ASSOCIATION: Rv1098c
					</html:p>
				</notes>
				<listOfReactants>
					<speciesReference species="FUM" stoichiometry="1.0"/>
				</listOfReactants>
				<listOfProducts>
					<speciesReference species="MAL" stoichiometry="1.0"/>
				</listOfProducts>
				<kineticLaw>
					<math xmlns="http://www.w3.org/1998/Math/MathML">
						<ci>
							 FLUX_VALUE 
						</ci>
					</math>
					<listOfParameters>
						<parameter id="LOWER_BOUND" units="mmol_per_gDW_per_hr" value="-1000.0"/>
						<parameter id="UPPER_BOUND" units="mmol_per_gDW_per_hr" value="1000.0"/>
						<parameter id="OBJECTIVE_COEFFICIENT" value="0"/>
						<parameter id="FLUX_VALUE" units="mmol_per_gDW_per_hr" value="0"/>
					</listOfParameters>
				</kineticLaw>
			</reaction>
			<reaction id="R65" name="R65" reversible="true">
				<notes>
					<html:p>
						GENE_ASSOCIATION: Rv1240
					</html:p>
				</notes>
				<listOfReactants>
					<speciesReference species="MAL" stoichiometry="1.0"/>
					<speciesReference species="NAD" stoichiometry="1.0"/>
				</listOfReactants>
				<listOfProducts>
					<speciesReference species="NADH" stoichiometry="1.0"/>
					<speciesReference species="OA" stoichiometry="1.0"/>
				</listOfProducts>
				<kineticLaw>
					<math xmlns="http://www.w3.org/1998/Math/MathML">
						<ci>
							 FLUX_VALUE 
						</ci>
					</math>
					<listOfParameters>
						<parameter id="LOWER_BOUND" units="mmol_per_gDW_per_hr" value="-1000.0"/>
						<parameter id="UPPER_BOUND" units="mmol_per_gDW_per_hr" value="1000.0"/>
						<parameter id="OBJECTIVE_COEFFICIENT" value="0"/>
						<parameter id="FLUX_VALUE" units="mmol_per_gDW_per_hr" value="0"/>
					</listOfParameters>
				</kineticLaw>
			</reaction>
			<reaction id="R67" name="R67" reversible="false">
				<notes>
					<html:p>
						GENE_ASSOCIATION: Rv3667
					</html:p>
				</notes>
				<listOfReactants>
					<speciesReference species="AC" stoichiometry="1.0"/>
					<speciesReference species="ATP" stoichiometry="1.0"/>
					<speciesReference species="COA" stoichiometry="1.0"/>
				</listOfReactants>
				<listOfProducts>
					<speciesReference species="ACCOA" stoichiometry="1.0"/>
					<speciesReference species="AMP" stoichiometry="1.0"/>
					<speciesReference species="PPI" stoichiometry="1.0"/>
				</listOfProducts>
				<kineticLaw>
					<math xmlns="http://www.w3.org/1998/Math/MathML">
						<ci>
							 FLUX_VALUE 
						</ci>
					</math>
					<listOfParameters>
						<parameter id="LOWER_BOUND" units="mmol_per_gDW_per_hr" value="0.0"/>
						<parameter id="UPPER_BOUND" units="mmol_per_gDW_per_hr" value="1000.0"/>
						<parameter id="OBJECTIVE_COEFFICIENT" value="0"/>
						<parameter id="FLUX_VALUE" units="mmol_per_gDW_per_hr" value="0"/>
					</listOfParameters>
				</kineticLaw>
			</reaction>
			<reaction id="R68" name="R68" reversible="false">
				<notes>
					<html:p>
						GENE_ASSOCIATION: Rv0458
					</html:p>
				</notes>
				<listOfReactants>
					<speciesReference species="ACAL" stoichiometry="1.0"/>
					<speciesReference species="NAD" stoichiometry="1.0"/>
				</listOfReactants>
				<listOfProducts>
					<speciesReference species="AC" stoichiometry="1.0"/>
					<speciesReference species="NADH" stoichiometry="1.0"/>
				</listOfProducts>
				<kineticLaw>
					<math xmlns="http://www.w3.org/1998/Math/MathML">
						<ci>
							 FLUX_VALUE 
						</ci>
					</math>
					<listOfParameters>
						<parameter id="LOWER_BOUND" units="mmol_per_gDW_per_hr" value="0.0"/>
						<parameter id="UPPER_BOUND" units="mmol_per_gDW_per_hr" value="1000.0"/>
						<parameter id="OBJECTIVE_COEFFICIENT" value="0"/>
						<parameter id="FLUX_VALUE" units="mmol_per_gDW_per_hr" value="0"/>
					</listOfParameters>
				</kineticLaw>
			</reaction>
			<reaction id="R69" name="R69" reversible="false">
				<notes>
					<html:p>
						GENE_ASSOCIATION: Rv1127c
					</html:p>
				</notes>
				<listOfReactants>
					<speciesReference species="ATP" stoichiometry="1.0"/>
					<speciesReference species="PI" stoichiometry="1.0"/>
					<speciesReference species="PYR" stoichiometry="1.0"/>
				</listOfReactants>
				<listOfProducts>
					<speciesReference species="AMP" stoichiometry="1.0"/>
					<speciesReference species="PEP" stoichiometry="1.0"/>
					<speciesReference species="PPI" stoichiometry="1.0"/>
				</listOfProducts>
				<kineticLaw>
					<math xmlns="http://www.w3.org/1998/Math/MathML">
						<ci>
							 FLUX_VALUE 
						</ci>
					</math>
					<listOfParameters>
						<parameter id="LOWER_BOUND" units="mmol_per_gDW_per_hr" value="0.0"/>
						<parameter id="UPPER_BOUND" units="mmol_per_gDW_per_hr" value="1000.0"/>
						<parameter id="OBJECTIVE_COEFFICIENT" value="0"/>
						<parameter id="FLUX_VALUE" units="mmol_per_gDW_per_hr" value="0"/>
					</listOfParameters>
				</kineticLaw>
			</reaction>
			<reaction id="R70" name="R70" reversible="true">
				<notes>
					<html:p>
						GENE_ASSOCIATION: Rv0728c
					</html:p>
				</notes>
				<listOfReactants>
					<speciesReference species="LAC" stoichiometry="1.0"/>
					<speciesReference species="NAD" stoichiometry="1.0"/>
				</listOfReactants>
				<listOfProducts>
					<speciesReference species="NADH" stoichiometry="1.0"/>
					<speciesReference species="PYR" stoichiometry="1.0"/>
				</listOfProducts>
				<kineticLaw>
					<math xmlns="http://www.w3.org/1998/Math/MathML">
						<ci>
							 FLUX_VALUE 
						</ci>
					</math>
					<listOfParameters>
						<parameter id="LOWER_BOUND" units="mmol_per_gDW_per_hr" value="-1000.0"/>
						<parameter id="UPPER_BOUND" units="mmol_per_gDW_per_hr" value="1000.0"/>
						<parameter id="OBJECTIVE_COEFFICIENT" value="0"/>
						<parameter id="FLUX_VALUE" units="mmol_per_gDW_per_hr" value="0"/>
					</listOfParameters>
				</kineticLaw>
			</reaction>
			<reaction id="R71" name="R71" reversible="true">
				<notes>
					<html:p>
						GENE_ASSOCIATION: Rv1872c OR Rv0694
					</html:p>
				</notes>
				<listOfReactants>
					<speciesReference species="LLAC" stoichiometry="1.0"/>
					<speciesReference species="NAD" stoichiometry="1.0"/>
				</listOfReactants>
				<listOfProducts>
					<speciesReference species="NADH" stoichiometry="1.0"/>
					<speciesReference species="PYR" stoichiometry="1.0"/>
				</listOfProducts>
				<kineticLaw>
					<math xmlns="http://www.w3.org/1998/Math/MathML">
						<ci>
							 FLUX_VALUE 
						</ci>
					</math>
					<listOfParameters>
						<parameter id="LOWER_BOUND" units="mmol_per_gDW_per_hr" value="-1000.0"/>
						<parameter id="UPPER_BOUND" units="mmol_per_gDW_per_hr" value="1000.0"/>
						<parameter id="OBJECTIVE_COEFFICIENT" value="0"/>
						<parameter id="FLUX_VALUE" units="mmol_per_gDW_per_hr" value="0"/>
					</listOfParameters>
				</kineticLaw>
			</reaction>
			<reaction id="R72" name="R72" reversible="true">
				<notes>
					<html:p>
						GENE_ASSOCIATION: Rv2332
					</html:p>
				</notes>
				<listOfReactants>
					<speciesReference species="MAL" stoichiometry="1.0"/>
					<speciesReference species="NAD" stoichiometry="1.0"/>
				</listOfReactants>
				<listOfProducts>
					<speciesReference species="CO2" stoichiometry="1.0"/>
					<speciesReference species="NADH" stoichiometry="1.0"/>
					<speciesReference species="PYR" stoichiometry="1.0"/>
				</listOfProducts>
				<kineticLaw>
					<math xmlns="http://www.w3.org/1998/Math/MathML">
						<ci>
							 FLUX_VALUE 
						</ci>
					</math>
					<listOfParameters>
						<parameter id="LOWER_BOUND" units="mmol_per_gDW_per_hr" value="-1000.0"/>
						<parameter id="UPPER_BOUND" units="mmol_per_gDW_per_hr" value="1000.0"/>
						<parameter id="OBJECTIVE_COEFFICIENT" value="0"/>
						<parameter id="FLUX_VALUE" units="mmol_per_gDW_per_hr" value="0"/>
					</listOfParameters>
				</kineticLaw>
			</reaction>
			<reaction id="R73" name="R73" reversible="true">
				<notes>
					<html:p>
						GENE_ASSOCIATION: Rv1862 OR Rv1530 OR Rv0162c OR Rv0761c
					</html:p>
				</notes>
				<listOfReactants>
					<speciesReference species="ACAL" stoichiometry="1.0"/>
					<speciesReference species="NADH" stoichiometry="1.0"/>
				</listOfReactants>
				<listOfProducts>
					<speciesReference species="ETH" stoichiometry="1.0"/>
					<speciesReference species="NAD" stoichiometry="1.0"/>
				</listOfProducts>
				<kineticLaw>
					<math xmlns="http://www.w3.org/1998/Math/MathML">
						<ci>
							 FLUX_VALUE 
						</ci>
					</math>
					<listOfParameters>
						<parameter id="LOWER_BOUND" units="mmol_per_gDW_per_hr" value="-1000.0"/>
						<parameter id="UPPER_BOUND" units="mmol_per_gDW_per_hr" value="1000.0"/>
						<parameter id="OBJECTIVE_COEFFICIENT" value="0"/>
						<parameter id="FLUX_VALUE" units="mmol_per_gDW_per_hr" value="0"/>
					</listOfParameters>
				</kineticLaw>
			</reaction>
			<reaction id="R74" name="R74" reversible="true">
				<notes>
					<html:p>
						GENE_ASSOCIATION: Rv3045
					</html:p>
				</notes>
				<listOfReactants>
					<speciesReference species="ACAL" stoichiometry="1.0"/>
					<speciesReference species="NADPH" stoichiometry="1.0"/>
				</listOfReactants>
				<listOfProducts>
					<speciesReference species="ETH" stoichiometry="1.0"/>
					<speciesReference species="NADP" stoichiometry="1.0"/>
				</listOfProducts>
				<kineticLaw>
					<math xmlns="http://www.w3.org/1998/Math/MathML">
						<ci>
							 FLUX_VALUE 
						</ci>
					</math>
					<listOfParameters>
						<parameter id="LOWER_BOUND" units="mmol_per_gDW_per_hr" value="-1000.0"/>
						<parameter id="UPPER_BOUND" units="mmol_per_gDW_per_hr" value="1000.0"/>
						<parameter id="OBJECTIVE_COEFFICIENT" value="0"/>
						<parameter id="FLUX_VALUE" units="mmol_per_gDW_per_hr" value="0"/>
					</listOfParameters>
				</kineticLaw>
			</reaction>
			<reaction id="R75" name="R75" reversible="false">
				<notes>
					<html:p>
						GENE_ASSOCIATION: Rv0409
					</html:p>
				</notes>
				<listOfReactants>
					<speciesReference species="AC" stoichiometry="1.0"/>
					<speciesReference species="ATP" stoichiometry="1.0"/>
				</listOfReactants>
				<listOfProducts>
					<speciesReference species="ACETYLP" stoichiometry="1.0"/>
					<speciesReference species="ADP" stoichiometry="1.0"/>
				</listOfProducts>
				<kineticLaw>
					<math xmlns="http://www.w3.org/1998/Math/MathML">
						<ci>
							 FLUX_VALUE 
						</ci>
					</math>
					<listOfParameters>
						<parameter id="LOWER_BOUND" units="mmol_per_gDW_per_hr" value="0.0"/>
						<parameter id="UPPER_BOUND" units="mmol_per_gDW_per_hr" value="1000.0"/>
						<parameter id="OBJECTIVE_COEFFICIENT" value="0"/>
						<parameter id="FLUX_VALUE" units="mmol_per_gDW_per_hr" value="0"/>
					</listOfParameters>
				</kineticLaw>
			</reaction>
			<reaction id="R76" name="R76" reversible="true">
				<notes>
					<html:p>
						GENE_ASSOCIATION: Rv0408
					</html:p>
				</notes>
				<listOfReactants>
					<speciesReference species="ACETYLP" stoichiometry="1.0"/>
					<speciesReference species="COA" stoichiometry="1.0"/>
				</listOfReactants>
				<listOfProducts>
					<speciesReference species="ACCOA" stoichiometry="1.0"/>
					<speciesReference species="PI" stoichiometry="1.0"/>
				</listOfProducts>
				<kineticLaw>
					<math xmlns="http://www.w3.org/1998/Math/MathML">
						<ci>
							 FLUX_VALUE 
						</ci>
					</math>
					<listOfParameters>
						<parameter id="LOWER_BOUND" units="mmol_per_gDW_per_hr" value="-1000.0"/>
						<parameter id="UPPER_BOUND" units="mmol_per_gDW_per_hr" value="1000.0"/>
						<parameter id="OBJECTIVE_COEFFICIENT" value="0"/>
						<parameter id="FLUX_VALUE" units="mmol_per_gDW_per_hr" value="0"/>
					</listOfParameters>
				</kineticLaw>
			</reaction>
			<reaction id="R77" name="R77" reversible="false">
				<notes>
					<html:p>
						GENE_ASSOCIATION: Rv2922A
					</html:p>
				</notes>
				<listOfReactants>
					<speciesReference species="ACETYLP" stoichiometry="1.0"/>
				</listOfReactants>
				<listOfProducts>
					<speciesReference species="AC" stoichiometry="1.0"/>
					<speciesReference species="PI" stoichiometry="1.0"/>
				</listOfProducts>
				<kineticLaw>
					<math xmlns="http://www.w3.org/1998/Math/MathML">
						<ci>
							 FLUX_VALUE 
						</ci>
					</math>
					<listOfParameters>
						<parameter id="LOWER_BOUND" units="mmol_per_gDW_per_hr" value="0.0"/>
						<parameter id="UPPER_BOUND" units="mmol_per_gDW_per_hr" value="1000.0"/>
						<parameter id="OBJECTIVE_COEFFICIENT" value="0"/>
						<parameter id="FLUX_VALUE" units="mmol_per_gDW_per_hr" value="0"/>
					</listOfParameters>
				</kineticLaw>
			</reaction>
			<reaction id="R78" name="R78" reversible="true">
				<notes>
					<html:p>
						GENE_ASSOCIATION: Rv0408
					</html:p>
				</notes>
				<listOfReactants>
					<speciesReference species="COA" stoichiometry="1.0"/>
					<speciesReference species="PROPIONYLP" stoichiometry="1.0"/>
				</listOfReactants>
				<listOfProducts>
					<speciesReference species="PI" stoichiometry="1.0"/>
					<speciesReference species="PROPIONYLCOA" stoichiometry="1.0"/>
				</listOfProducts>
				<kineticLaw>
					<math xmlns="http://www.w3.org/1998/Math/MathML">
						<ci>
							 FLUX_VALUE 
						</ci>
					</math>
					<listOfParameters>
						<parameter id="LOWER_BOUND" units="mmol_per_gDW_per_hr" value="-1000.0"/>
						<parameter id="UPPER_BOUND" units="mmol_per_gDW_per_hr" value="1000.0"/>
						<parameter id="OBJECTIVE_COEFFICIENT" value="0"/>
						<parameter id="FLUX_VALUE" units="mmol_per_gDW_per_hr" value="0"/>
					</listOfParameters>
				</kineticLaw>
			</reaction>
			<reaction id="R79" name="R79" reversible="false">
				<notes>
					<html:p>
						GENE_ASSOCIATION: Rv0409
					</html:p>
				</notes>
				<listOfReactants>
					<speciesReference species="ATP" stoichiometry="1.0"/>
					<speciesReference species="PROPANOATE" stoichiometry="1.0"/>
				</listOfReactants>
				<listOfProducts>
					<speciesReference species="ADP" stoichiometry="1.0"/>
					<speciesReference species="PROPIONYLP" stoichiometry="1.0"/>
				</listOfProducts>
				<kineticLaw>
					<math xmlns="http://www.w3.org/1998/Math/MathML">
						<ci>
							 FLUX_VALUE 
						</ci>
					</math>
					<listOfParameters>
						<parameter id="LOWER_BOUND" units="mmol_per_gDW_per_hr" value="0.0"/>
						<parameter id="UPPER_BOUND" units="mmol_per_gDW_per_hr" value="1000.0"/>
						<parameter id="OBJECTIVE_COEFFICIENT" value="0"/>
						<parameter id="FLUX_VALUE" units="mmol_per_gDW_per_hr" value="0"/>
					</listOfParameters>
				</kineticLaw>
			</reaction>
			<reaction id="R80" name="R80" reversible="false">
				<notes>
					<html:p>
						GENE_ASSOCIATION: Rv0974c OR Rv3280
					</html:p>
				</notes>
				<listOfReactants>
					<speciesReference species="SMMALONYLCOA" stoichiometry="1.0"/>
				</listOfReactants>
				<listOfProducts>
					<speciesReference species="CO2" stoichiometry="1.0"/>
					<speciesReference species="PROPIONYLCOA" stoichiometry="1.0"/>
				</listOfProducts>
				<kineticLaw>
					<math xmlns="http://www.w3.org/1998/Math/MathML">
						<ci>
							 FLUX_VALUE 
						</ci>
					</math>
					<listOfParameters>
						<parameter id="LOWER_BOUND" units="mmol_per_gDW_per_hr" value="0.0"/>
						<parameter id="UPPER_BOUND" units="mmol_per_gDW_per_hr" value="1000.0"/>
						<parameter id="OBJECTIVE_COEFFICIENT" value="0"/>
						<parameter id="FLUX_VALUE" units="mmol_per_gDW_per_hr" value="0"/>
					</listOfParameters>
				</kineticLaw>
			</reaction>
			<reaction id="R81" name="R81" reversible="false">
				<notes>
					<html:p>
						GENE_ASSOCIATION: 
					</html:p>
				</notes>
				<listOfReactants>
					<speciesReference species="ATP" stoichiometry="1.0"/>
					<speciesReference species="COA" stoichiometry="1.0"/>
					<speciesReference species="PROPANOATE" stoichiometry="1.0"/>
				</listOfReactants>
				<listOfProducts>
					<speciesReference species="AMP" stoichiometry="1.0"/>
					<speciesReference species="PPI" stoichiometry="1.0"/>
					<speciesReference species="PROPIONYLCOA" stoichiometry="1.0"/>
				</listOfProducts>
				<kineticLaw>
					<math xmlns="http://www.w3.org/1998/Math/MathML">
						<ci>
							 FLUX_VALUE 
						</ci>
					</math>
					<listOfParameters>
						<parameter id="LOWER_BOUND" units="mmol_per_gDW_per_hr" value="0.0"/>
						<parameter id="UPPER_BOUND" units="mmol_per_gDW_per_hr" value="1000.0"/>
						<parameter id="OBJECTIVE_COEFFICIENT" value="0"/>
						<parameter id="FLUX_VALUE" units="mmol_per_gDW_per_hr" value="0"/>
					</listOfParameters>
				</kineticLaw>
			</reaction>
			<reaction id="R82" name="R82" reversible="false">
				<notes>
					<html:p>
						GENE_ASSOCIATION: Rv1131
					</html:p>
				</notes>
				<listOfReactants>
					<speciesReference species="OA" stoichiometry="1.0"/>
					<speciesReference species="PROPIONYLCOA" stoichiometry="1.0"/>
				</listOfReactants>
				<listOfProducts>
					<speciesReference species="_2METHYLCITRATE" stoichiometry="1.0"/>
					<speciesReference species="COA" stoichiometry="1.0"/>
				</listOfProducts>
				<kineticLaw>
					<math xmlns="http://www.w3.org/1998/Math/MathML">
						<ci>
							 FLUX_VALUE 
						</ci>
					</math>
					<listOfParameters>
						<parameter id="LOWER_BOUND" units="mmol_per_gDW_per_hr" value="0.0"/>
						<parameter id="UPPER_BOUND" units="mmol_per_gDW_per_hr" value="1000.0"/>
						<parameter id="OBJECTIVE_COEFFICIENT" value="0"/>
						<parameter id="FLUX_VALUE" units="mmol_per_gDW_per_hr" value="0"/>
					</listOfParameters>
				</kineticLaw>
			</reaction>
			<reaction id="R83" name="R83" reversible="false">
				<notes>
					<html:p>
						GENE_ASSOCIATION: Rv1130
					</html:p>
				</notes>
				<listOfReactants>
					<speciesReference species="_2METHYLCITRATE" stoichiometry="1.0"/>
				</listOfReactants>
				<listOfProducts>
					<speciesReference species="_2METHYLCISACONITATE" stoichiometry="1.0"/>
				</listOfProducts>
				<kineticLaw>
					<math xmlns="http://www.w3.org/1998/Math/MathML">
						<ci>
							 FLUX_VALUE 
						</ci>
					</math>
					<listOfParameters>
						<parameter id="LOWER_BOUND" units="mmol_per_gDW_per_hr" value="0.0"/>
						<parameter id="UPPER_BOUND" units="mmol_per_gDW_per_hr" value="1000.0"/>
						<parameter id="OBJECTIVE_COEFFICIENT" value="0"/>
						<parameter id="FLUX_VALUE" units="mmol_per_gDW_per_hr" value="0"/>
					</listOfParameters>
				</kineticLaw>
			</reaction>
			<reaction id="R84" name="R84" reversible="false">
				<notes>
					<html:p>
						GENE_ASSOCIATION: Rv1475c
					</html:p>
				</notes>
				<listOfReactants>
					<speciesReference species="_2METHYLCISACONITATE" stoichiometry="1.0"/>
				</listOfReactants>
				<listOfProducts>
					<speciesReference species="METHYLISOCITRATE" stoichiometry="1.0"/>
				</listOfProducts>
				<kineticLaw>
					<math xmlns="http://www.w3.org/1998/Math/MathML">
						<ci>
							 FLUX_VALUE 
						</ci>
					</math>
					<listOfParameters>
						<parameter id="LOWER_BOUND" units="mmol_per_gDW_per_hr" value="0.0"/>
						<parameter id="UPPER_BOUND" units="mmol_per_gDW_per_hr" value="1000.0"/>
						<parameter id="OBJECTIVE_COEFFICIENT" value="0"/>
						<parameter id="FLUX_VALUE" units="mmol_per_gDW_per_hr" value="0"/>
					</listOfParameters>
				</kineticLaw>
			</reaction>
			<reaction id="R85" name="R85" reversible="false">
				<notes>
					<html:p>
						GENE_ASSOCIATION: Rv0467
					</html:p>
				</notes>
				<listOfReactants>
					<speciesReference species="METHYLISOCITRATE" stoichiometry="1.0"/>
				</listOfReactants>
				<listOfProducts>
					<speciesReference species="PYR" stoichiometry="1.0"/>
					<speciesReference species="SUCC" stoichiometry="1.0"/>
				</listOfProducts>
				<kineticLaw>
					<math xmlns="http://www.w3.org/1998/Math/MathML">
						<ci>
							 FLUX_VALUE 
						</ci>
					</math>
					<listOfParameters>
						<parameter id="LOWER_BOUND" units="mmol_per_gDW_per_hr" value="0.0"/>
						<parameter id="UPPER_BOUND" units="mmol_per_gDW_per_hr" value="1000.0"/>
						<parameter id="OBJECTIVE_COEFFICIENT" value="0"/>
						<parameter id="FLUX_VALUE" units="mmol_per_gDW_per_hr" value="0"/>
					</listOfParameters>
				</kineticLaw>
			</reaction>
			<reaction id="R86" name="R86" reversible="false">
				<notes>
					<html:p>
						GENE_ASSOCIATION: Rv3140
					</html:p>
				</notes>
				<listOfReactants>
					<speciesReference species="MK" stoichiometry="1.0"/>
					<speciesReference species="PROPIONYLCOA" stoichiometry="1.0"/>
				</listOfReactants>
				<listOfProducts>
					<speciesReference species="ACRCOA" stoichiometry="1.0"/>
					<speciesReference species="MKH2" stoichiometry="1.0"/>
				</listOfProducts>
				<kineticLaw>
					<math xmlns="http://www.w3.org/1998/Math/MathML">
						<ci>
							 FLUX_VALUE 
						</ci>
					</math>
					<listOfParameters>
						<parameter id="LOWER_BOUND" units="mmol_per_gDW_per_hr" value="0.0"/>
						<parameter id="UPPER_BOUND" units="mmol_per_gDW_per_hr" value="1000.0"/>
						<parameter id="OBJECTIVE_COEFFICIENT" value="0"/>
						<parameter id="FLUX_VALUE" units="mmol_per_gDW_per_hr" value="0"/>
					</listOfParameters>
				</kineticLaw>
			</reaction>
			<reaction id="R87" name="R87" reversible="false">
				<notes>
					<html:p>
						GENE_ASSOCIATION: Rv1447c OR Rv1121
					</html:p>
				</notes>
				<listOfReactants>
					<speciesReference species="F420" stoichiometry="0.001"/>
					<speciesReference species="G6P" stoichiometry="1.0"/>
					<speciesReference species="NADP" stoichiometry="1.0"/>
				</listOfReactants>
				<listOfProducts>
					<speciesReference species="D6PGL" stoichiometry="1.0"/>
					<speciesReference species="NADPH" stoichiometry="1.0"/>
				</listOfProducts>
				<kineticLaw>
					<math xmlns="http://www.w3.org/1998/Math/MathML">
						<ci>
							 FLUX_VALUE 
						</ci>
					</math>
					<listOfParameters>
						<parameter id="LOWER_BOUND" units="mmol_per_gDW_per_hr" value="0.0"/>
						<parameter id="UPPER_BOUND" units="mmol_per_gDW_per_hr" value="1000.0"/>
						<parameter id="OBJECTIVE_COEFFICIENT" value="0"/>
						<parameter id="FLUX_VALUE" units="mmol_per_gDW_per_hr" value="0"/>
					</listOfParameters>
				</kineticLaw>
			</reaction>
			<reaction id="R88" name="R88" reversible="false">
				<notes>
					<html:p>
						GENE_ASSOCIATION: Rv1445c
					</html:p>
				</notes>
				<listOfReactants>
					<speciesReference species="D6PGL" stoichiometry="1.0"/>
				</listOfReactants>
				<listOfProducts>
					<speciesReference species="D6PGC" stoichiometry="1.0"/>
				</listOfProducts>
				<kineticLaw>
					<math xmlns="http://www.w3.org/1998/Math/MathML">
						<ci>
							 FLUX_VALUE 
						</ci>
					</math>
					<listOfParameters>
						<parameter id="LOWER_BOUND" units="mmol_per_gDW_per_hr" value="0.0"/>
						<parameter id="UPPER_BOUND" units="mmol_per_gDW_per_hr" value="1000.0"/>
						<parameter id="OBJECTIVE_COEFFICIENT" value="0"/>
						<parameter id="FLUX_VALUE" units="mmol_per_gDW_per_hr" value="0"/>
					</listOfParameters>
				</kineticLaw>
			</reaction>
			<reaction id="R89" name="R89" reversible="false">
				<notes>
					<html:p>
						GENE_ASSOCIATION: Rv1122 OR Rv1844c
					</html:p>
				</notes>
				<listOfReactants>
					<speciesReference species="D6PGC" stoichiometry="1.0"/>
					<speciesReference species="NADP" stoichiometry="1.0"/>
				</listOfReactants>
				<listOfProducts>
					<speciesReference species="CO2" stoichiometry="1.0"/>
					<speciesReference species="NADPH" stoichiometry="1.0"/>
					<speciesReference species="RL5P" stoichiometry="1.0"/>
				</listOfProducts>
				<kineticLaw>
					<math xmlns="http://www.w3.org/1998/Math/MathML">
						<ci>
							 FLUX_VALUE 
						</ci>
					</math>
					<listOfParameters>
						<parameter id="LOWER_BOUND" units="mmol_per_gDW_per_hr" value="0.0"/>
						<parameter id="UPPER_BOUND" units="mmol_per_gDW_per_hr" value="1000.0"/>
						<parameter id="OBJECTIVE_COEFFICIENT" value="0"/>
						<parameter id="FLUX_VALUE" units="mmol_per_gDW_per_hr" value="0"/>
					</listOfParameters>
				</kineticLaw>
			</reaction>
			<reaction id="R90" name="R90" reversible="true">
				<notes>
					<html:p>
						GENE_ASSOCIATION: Rv0408
					</html:p>
				</notes>
				<listOfReactants>
					<speciesReference species="RL5P" stoichiometry="1.0"/>
				</listOfReactants>
				<listOfProducts>
					<speciesReference species="X5P" stoichiometry="1.0"/>
				</listOfProducts>
				<kineticLaw>
					<math xmlns="http://www.w3.org/1998/Math/MathML">
						<ci>
							 FLUX_VALUE 
						</ci>
					</math>
					<listOfParameters>
						<parameter id="LOWER_BOUND" units="mmol_per_gDW_per_hr" value="-1000.0"/>
						<parameter id="UPPER_BOUND" units="mmol_per_gDW_per_hr" value="1000.0"/>
						<parameter id="OBJECTIVE_COEFFICIENT" value="0"/>
						<parameter id="FLUX_VALUE" units="mmol_per_gDW_per_hr" value="0"/>
					</listOfParameters>
				</kineticLaw>
			</reaction>
			<reaction id="R91" name="R91" reversible="true">
				<notes>
					<html:p>
						GENE_ASSOCIATION: Rv2465c
					</html:p>
				</notes>
				<listOfReactants>
					<speciesReference species="RL5P" stoichiometry="1.0"/>
				</listOfReactants>
				<listOfProducts>
					<speciesReference species="R5P" stoichiometry="1.0"/>
				</listOfProducts>
				<kineticLaw>
					<math xmlns="http://www.w3.org/1998/Math/MathML">
						<ci>
							 FLUX_VALUE 
						</ci>
					</math>
					<listOfParameters>
						<parameter id="LOWER_BOUND" units="mmol_per_gDW_per_hr" value="-1000.0"/>
						<parameter id="UPPER_BOUND" units="mmol_per_gDW_per_hr" value="1000.0"/>
						<parameter id="OBJECTIVE_COEFFICIENT" value="0"/>
						<parameter id="FLUX_VALUE" units="mmol_per_gDW_per_hr" value="0"/>
					</listOfParameters>
				</kineticLaw>
			</reaction>
			<reaction id="R92" name="R92" reversible="true">
				<notes>
					<html:p>
						GENE_ASSOCIATION: Rv3068c
					</html:p>
				</notes>
				<listOfReactants>
					<speciesReference species="R1P" stoichiometry="1.0"/>
				</listOfReactants>
				<listOfProducts>
					<speciesReference species="R5P" stoichiometry="1.0"/>
				</listOfProducts>
				<kineticLaw>
					<math xmlns="http://www.w3.org/1998/Math/MathML">
						<ci>
							 FLUX_VALUE 
						</ci>
					</math>
					<listOfParameters>
						<parameter id="LOWER_BOUND" units="mmol_per_gDW_per_hr" value="-1000.0"/>
						<parameter id="UPPER_BOUND" units="mmol_per_gDW_per_hr" value="1000.0"/>
						<parameter id="OBJECTIVE_COEFFICIENT" value="0"/>
						<parameter id="FLUX_VALUE" units="mmol_per_gDW_per_hr" value="0"/>
					</listOfParameters>
				</kineticLaw>
			</reaction>
			<reaction id="R93" name="R93" reversible="false">
				<notes>
					<html:p>
						GENE_ASSOCIATION: Rv1449c
					</html:p>
				</notes>
				<listOfReactants>
					<speciesReference species="R5P" stoichiometry="1.0"/>
					<speciesReference species="THI" stoichiometry="0.001"/>
					<speciesReference species="X5P" stoichiometry="1.0"/>
				</listOfReactants>
				<listOfProducts>
					<speciesReference species="G3P" stoichiometry="1.0"/>
					<speciesReference species="S7P" stoichiometry="1.0"/>
				</listOfProducts>
				<kineticLaw>
					<math xmlns="http://www.w3.org/1998/Math/MathML">
						<ci>
							 FLUX_VALUE 
						</ci>
					</math>
					<listOfParameters>
						<parameter id="LOWER_BOUND" units="mmol_per_gDW_per_hr" value="0.0"/>
						<parameter id="UPPER_BOUND" units="mmol_per_gDW_per_hr" value="1000.0"/>
						<parameter id="OBJECTIVE_COEFFICIENT" value="0"/>
						<parameter id="FLUX_VALUE" units="mmol_per_gDW_per_hr" value="0"/>
					</listOfParameters>
				</kineticLaw>
			</reaction>
			<reaction id="R94" name="R94" reversible="false">
				<notes>
					<html:p>
						GENE_ASSOCIATION: Rv1449c
					</html:p>
				</notes>
				<listOfReactants>
					<speciesReference species="G3P" stoichiometry="1.0"/>
					<speciesReference species="S7P" stoichiometry="1.0"/>
					<speciesReference species="THI" stoichiometry="0.001"/>
				</listOfReactants>
				<listOfProducts>
					<speciesReference species="R5P" stoichiometry="1.0"/>
					<speciesReference species="X5P" stoichiometry="1.0"/>
				</listOfProducts>
				<kineticLaw>
					<math xmlns="http://www.w3.org/1998/Math/MathML">
						<ci>
							 FLUX_VALUE 
						</ci>
					</math>
					<listOfParameters>
						<parameter id="LOWER_BOUND" units="mmol_per_gDW_per_hr" value="0.0"/>
						<parameter id="UPPER_BOUND" units="mmol_per_gDW_per_hr" value="1000.0"/>
						<parameter id="OBJECTIVE_COEFFICIENT" value="0"/>
						<parameter id="FLUX_VALUE" units="mmol_per_gDW_per_hr" value="0"/>
					</listOfParameters>
				</kineticLaw>
			</reaction>
			<reaction id="R95" name="R95" reversible="false">
				<notes>
					<html:p>
						GENE_ASSOCIATION: Rv1449c
					</html:p>
				</notes>
				<listOfReactants>
					<speciesReference species="E4P" stoichiometry="1.0"/>
					<speciesReference species="THI" stoichiometry="0.001"/>
					<speciesReference species="X5P" stoichiometry="1.0"/>
				</listOfReactants>
				<listOfProducts>
					<speciesReference species="F6P" stoichiometry="1.0"/>
					<speciesReference species="G3P" stoichiometry="1.0"/>
				</listOfProducts>
				<kineticLaw>
					<math xmlns="http://www.w3.org/1998/Math/MathML">
						<ci>
							 FLUX_VALUE 
						</ci>
					</math>
					<listOfParameters>
						<parameter id="LOWER_BOUND" units="mmol_per_gDW_per_hr" value="0.0"/>
						<parameter id="UPPER_BOUND" units="mmol_per_gDW_per_hr" value="1000.0"/>
						<parameter id="OBJECTIVE_COEFFICIENT" value="0"/>
						<parameter id="FLUX_VALUE" units="mmol_per_gDW_per_hr" value="0"/>
					</listOfParameters>
				</kineticLaw>
			</reaction>
			<reaction id="R96" name="R96" reversible="false">
				<notes>
					<html:p>
						GENE_ASSOCIATION: Rv1449c
					</html:p>
				</notes>
				<listOfReactants>
					<speciesReference species="F6P" stoichiometry="1.0"/>
					<speciesReference species="G3P" stoichiometry="1.0"/>
					<speciesReference species="THI" stoichiometry="0.001"/>
				</listOfReactants>
				<listOfProducts>
					<speciesReference species="E4P" stoichiometry="1.0"/>
					<speciesReference species="X5P" stoichiometry="1.0"/>
				</listOfProducts>
				<kineticLaw>
					<math xmlns="http://www.w3.org/1998/Math/MathML">
						<ci>
							 FLUX_VALUE 
						</ci>
					</math>
					<listOfParameters>
						<parameter id="LOWER_BOUND" units="mmol_per_gDW_per_hr" value="0.0"/>
						<parameter id="UPPER_BOUND" units="mmol_per_gDW_per_hr" value="1000.0"/>
						<parameter id="OBJECTIVE_COEFFICIENT" value="0"/>
						<parameter id="FLUX_VALUE" units="mmol_per_gDW_per_hr" value="0"/>
					</listOfParameters>
				</kineticLaw>
			</reaction>
			<reaction id="R97" name="R97" reversible="true">
				<notes>
					<html:p>
						GENE_ASSOCIATION: Rv1448c
					</html:p>
				</notes>
				<listOfReactants>
					<speciesReference species="G3P" stoichiometry="1.0"/>
					<speciesReference species="S7P" stoichiometry="1.0"/>
				</listOfReactants>
				<listOfProducts>
					<speciesReference species="E4P" stoichiometry="1.0"/>
					<speciesReference species="F6P" stoichiometry="1.0"/>
				</listOfProducts>
				<kineticLaw>
					<math xmlns="http://www.w3.org/1998/Math/MathML">
						<ci>
							 FLUX_VALUE 
						</ci>
					</math>
					<listOfParameters>
						<parameter id="LOWER_BOUND" units="mmol_per_gDW_per_hr" value="-1000.0"/>
						<parameter id="UPPER_BOUND" units="mmol_per_gDW_per_hr" value="1000.0"/>
						<parameter id="OBJECTIVE_COEFFICIENT" value="0"/>
						<parameter id="FLUX_VALUE" units="mmol_per_gDW_per_hr" value="0"/>
					</listOfParameters>
				</kineticLaw>
			</reaction>
			<reaction id="R98" name="R98" reversible="false">
				<notes>
					<html:p>
						GENE_ASSOCIATION: Rv2436
					</html:p>
				</notes>
				<listOfReactants>
					<speciesReference species="ATP" stoichiometry="1.0"/>
					<speciesReference species="RIB" stoichiometry="1.0"/>
				</listOfReactants>
				<listOfProducts>
					<speciesReference species="ADP" stoichiometry="1.0"/>
					<speciesReference species="DR5P" stoichiometry="1.0"/>
				</listOfProducts>
				<kineticLaw>
					<math xmlns="http://www.w3.org/1998/Math/MathML">
						<ci>
							 FLUX_VALUE 
						</ci>
					</math>
					<listOfParameters>
						<parameter id="LOWER_BOUND" units="mmol_per_gDW_per_hr" value="0.0"/>
						<parameter id="UPPER_BOUND" units="mmol_per_gDW_per_hr" value="1000.0"/>
						<parameter id="OBJECTIVE_COEFFICIENT" value="0"/>
						<parameter id="FLUX_VALUE" units="mmol_per_gDW_per_hr" value="0"/>
					</listOfParameters>
				</kineticLaw>
			</reaction>
			<reaction id="R99" name="R99" reversible="false">
				<notes>
					<html:p>
						GENE_ASSOCIATION: Rv0478
					</html:p>
				</notes>
				<listOfReactants>
					<speciesReference species="DR5P" stoichiometry="1.0"/>
				</listOfReactants>
				<listOfProducts>
					<speciesReference species="ACAL" stoichiometry="1.0"/>
					<speciesReference species="G3P" stoichiometry="1.0"/>
				</listOfProducts>
				<kineticLaw>
					<math xmlns="http://www.w3.org/1998/Math/MathML">
						<ci>
							 FLUX_VALUE 
						</ci>
					</math>
					<listOfParameters>
						<parameter id="LOWER_BOUND" units="mmol_per_gDW_per_hr" value="0.0"/>
						<parameter id="UPPER_BOUND" units="mmol_per_gDW_per_hr" value="1000.0"/>
						<parameter id="OBJECTIVE_COEFFICIENT" value="0"/>
						<parameter id="FLUX_VALUE" units="mmol_per_gDW_per_hr" value="0"/>
					</listOfParameters>
				</kineticLaw>
			</reaction>
			<reaction id="R100" name="R100" reversible="true">
				<notes>
					<html:p>
						GENE_ASSOCIATION: Rv2967c
					</html:p>
				</notes>
				<listOfReactants>
					<speciesReference species="BIOTIN_CO2" stoichiometry="1.0"/>
					<speciesReference species="PYR" stoichiometry="1.0"/>
				</listOfReactants>
				<listOfProducts>
					<speciesReference species="BIOTIN" stoichiometry="0.999"/>
					<speciesReference species="OA" stoichiometry="1.0"/>
				</listOfProducts>
				<kineticLaw>
					<math xmlns="http://www.w3.org/1998/Math/MathML">
						<ci>
							 FLUX_VALUE 
						</ci>
					</math>
					<listOfParameters>
						<parameter id="LOWER_BOUND" units="mmol_per_gDW_per_hr" value="-1000.0"/>
						<parameter id="UPPER_BOUND" units="mmol_per_gDW_per_hr" value="1000.0"/>
						<parameter id="OBJECTIVE_COEFFICIENT" value="0"/>
						<parameter id="FLUX_VALUE" units="mmol_per_gDW_per_hr" value="0"/>
					</listOfParameters>
				</kineticLaw>
			</reaction>
			<reaction id="R101" name="R101" reversible="true">
				<notes>
					<html:p>
						GENE_ASSOCIATION: Rv0211
					</html:p>
				</notes>
				<listOfReactants>
					<speciesReference species="CO2" stoichiometry="1.0"/>
					<speciesReference species="GDP" stoichiometry="1.0"/>
					<speciesReference species="PEP" stoichiometry="1.0"/>
				</listOfReactants>
				<listOfProducts>
					<speciesReference species="GTP" stoichiometry="1.0"/>
					<speciesReference species="OA" stoichiometry="1.0"/>
				</listOfProducts>
				<kineticLaw>
					<math xmlns="http://www.w3.org/1998/Math/MathML">
						<ci>
							 FLUX_VALUE 
						</ci>
					</math>
					<listOfParameters>
						<parameter id="LOWER_BOUND" units="mmol_per_gDW_per_hr" value="-1000.0"/>
						<parameter id="UPPER_BOUND" units="mmol_per_gDW_per_hr" value="1000.0"/>
						<parameter id="OBJECTIVE_COEFFICIENT" value="0"/>
						<parameter id="FLUX_VALUE" units="mmol_per_gDW_per_hr" value="0"/>
					</listOfParameters>
				</kineticLaw>
			</reaction>
			<reaction id="R102" name="R102" reversible="false">
				<notes>
					<html:p>
						GENE_ASSOCIATION: Rv0467
					</html:p>
				</notes>
				<listOfReactants>
					<speciesReference species="ICIT" stoichiometry="1.0"/>
				</listOfReactants>
				<listOfProducts>
					<speciesReference species="GLX" stoichiometry="1.0"/>
					<speciesReference species="SUCC" stoichiometry="1.0"/>
				</listOfProducts>
				<kineticLaw>
					<math xmlns="http://www.w3.org/1998/Math/MathML">
						<ci>
							 FLUX_VALUE 
						</ci>
					</math>
					<listOfParameters>
						<parameter id="LOWER_BOUND" units="mmol_per_gDW_per_hr" value="0.0"/>
						<parameter id="UPPER_BOUND" units="mmol_per_gDW_per_hr" value="1000.0"/>
						<parameter id="OBJECTIVE_COEFFICIENT" value="0"/>
						<parameter id="FLUX_VALUE" units="mmol_per_gDW_per_hr" value="0"/>
					</listOfParameters>
				</kineticLaw>
			</reaction>
			<reaction id="R103" name="R103" reversible="false">
				<notes>
					<html:p>
						GENE_ASSOCIATION: Rv1837c
					</html:p>
				</notes>
				<listOfReactants>
					<speciesReference species="ACCOA" stoichiometry="1.0"/>
					<speciesReference species="GLX" stoichiometry="1.0"/>
				</listOfReactants>
				<listOfProducts>
					<speciesReference species="COA" stoichiometry="1.0"/>
					<speciesReference species="MAL" stoichiometry="1.0"/>
				</listOfProducts>
				<kineticLaw>
					<math xmlns="http://www.w3.org/1998/Math/MathML">
						<ci>
							 FLUX_VALUE 
						</ci>
					</math>
					<listOfParameters>
						<parameter id="LOWER_BOUND" units="mmol_per_gDW_per_hr" value="0.0"/>
						<parameter id="UPPER_BOUND" units="mmol_per_gDW_per_hr" value="1000.0"/>
						<parameter id="OBJECTIVE_COEFFICIENT" value="0"/>
						<parameter id="FLUX_VALUE" units="mmol_per_gDW_per_hr" value="0"/>
					</listOfParameters>
				</kineticLaw>
			</reaction>
			<reaction id="R104" name="R104" reversible="false">
				<notes>
					<html:p>
						GENE_ASSOCIATION: 
					</html:p>
				</notes>
				<listOfReactants>
					<speciesReference species="GLAL" stoichiometry="1.0"/>
					<speciesReference species="NAD" stoichiometry="1.0"/>
				</listOfReactants>
				<listOfProducts>
					<speciesReference species="GLYCOLATE" stoichiometry="1.0"/>
					<speciesReference species="NADH" stoichiometry="1.0"/>
				</listOfProducts>
				<kineticLaw>
					<math xmlns="http://www.w3.org/1998/Math/MathML">
						<ci>
							 FLUX_VALUE 
						</ci>
					</math>
					<listOfParameters>
						<parameter id="LOWER_BOUND" units="mmol_per_gDW_per_hr" value="0.0"/>
						<parameter id="UPPER_BOUND" units="mmol_per_gDW_per_hr" value="1000.0"/>
						<parameter id="OBJECTIVE_COEFFICIENT" value="0"/>
						<parameter id="FLUX_VALUE" units="mmol_per_gDW_per_hr" value="0"/>
					</listOfParameters>
				</kineticLaw>
			</reaction>
			<reaction id="R105" name="R105" reversible="false">
				<notes>
					<html:p>
						GENE_ASSOCIATION: Rv1257c
					</html:p>
				</notes>
				<listOfReactants>
					<speciesReference species="GLYCOLATE" stoichiometry="1.0"/>
					<speciesReference species="O2" stoichiometry="1.0"/>
				</listOfReactants>
				<listOfProducts>
					<speciesReference species="GLX" stoichiometry="1.0"/>
					<speciesReference species="H2O2" stoichiometry="1.0"/>
				</listOfProducts>
				<kineticLaw>
					<math xmlns="http://www.w3.org/1998/Math/MathML">
						<ci>
							 FLUX_VALUE 
						</ci>
					</math>
					<listOfParameters>
						<parameter id="LOWER_BOUND" units="mmol_per_gDW_per_hr" value="0.0"/>
						<parameter id="UPPER_BOUND" units="mmol_per_gDW_per_hr" value="1000.0"/>
						<parameter id="OBJECTIVE_COEFFICIENT" value="0"/>
						<parameter id="FLUX_VALUE" units="mmol_per_gDW_per_hr" value="0"/>
					</listOfParameters>
				</kineticLaw>
			</reaction>
			<reaction id="R106" name="R106" reversible="true">
				<notes>
					<html:p>
						GENE_ASSOCIATION: Rv3356c
					</html:p>
				</notes>
				<listOfReactants>
					<speciesReference species="METTHF" stoichiometry="1.0"/>
					<speciesReference species="NADP" stoichiometry="1.0"/>
				</listOfReactants>
				<listOfProducts>
					<speciesReference species="METHF" stoichiometry="1.0"/>
					<speciesReference species="NADPH" stoichiometry="1.0"/>
				</listOfProducts>
				<kineticLaw>
					<math xmlns="http://www.w3.org/1998/Math/MathML">
						<ci>
							 FLUX_VALUE 
						</ci>
					</math>
					<listOfParameters>
						<parameter id="LOWER_BOUND" units="mmol_per_gDW_per_hr" value="-1000.0"/>
						<parameter id="UPPER_BOUND" units="mmol_per_gDW_per_hr" value="1000.0"/>
						<parameter id="OBJECTIVE_COEFFICIENT" value="0"/>
						<parameter id="FLUX_VALUE" units="mmol_per_gDW_per_hr" value="0"/>
					</listOfParameters>
				</kineticLaw>
			</reaction>
			<reaction id="R107" name="R107" reversible="true">
				<notes>
					<html:p>
						GENE_ASSOCIATION: Rv3356c
					</html:p>
				</notes>
				<listOfReactants>
					<speciesReference species="METHF" stoichiometry="1.0"/>
				</listOfReactants>
				<listOfProducts>
					<speciesReference species="FTHF" stoichiometry="1.0"/>
				</listOfProducts>
				<kineticLaw>
					<math xmlns="http://www.w3.org/1998/Math/MathML">
						<ci>
							 FLUX_VALUE 
						</ci>
					</math>
					<listOfParameters>
						<parameter id="LOWER_BOUND" units="mmol_per_gDW_per_hr" value="-1000.0"/>
						<parameter id="UPPER_BOUND" units="mmol_per_gDW_per_hr" value="1000.0"/>
						<parameter id="OBJECTIVE_COEFFICIENT" value="0"/>
						<parameter id="FLUX_VALUE" units="mmol_per_gDW_per_hr" value="0"/>
					</listOfParameters>
				</kineticLaw>
			</reaction>
			<reaction id="R108" name="R108" reversible="false">
				<notes>
					<html:p>
						GENE_ASSOCIATION: 
					</html:p>
				</notes>
				<listOfReactants>
					<speciesReference species="FADH2" stoichiometry="1.0"/>
					<speciesReference species="METTHF" stoichiometry="1.0"/>
				</listOfReactants>
				<listOfProducts>
					<speciesReference species="FAD" stoichiometry="1.0"/>
					<speciesReference species="MTHF" stoichiometry="1.0"/>
				</listOfProducts>
				<kineticLaw>
					<math xmlns="http://www.w3.org/1998/Math/MathML">
						<ci>
							 FLUX_VALUE 
						</ci>
					</math>
					<listOfParameters>
						<parameter id="LOWER_BOUND" units="mmol_per_gDW_per_hr" value="0.0"/>
						<parameter id="UPPER_BOUND" units="mmol_per_gDW_per_hr" value="1000.0"/>
						<parameter id="OBJECTIVE_COEFFICIENT" value="0"/>
						<parameter id="FLUX_VALUE" units="mmol_per_gDW_per_hr" value="0"/>
					</listOfParameters>
				</kineticLaw>
			</reaction>
			<reaction id="R109" name="R109" reversible="false">
				<notes>
					<html:p>
						GENE_ASSOCIATION: Rv1285
					</html:p>
				</notes>
				<listOfReactants>
					<speciesReference species="ATP" stoichiometry="1.0"/>
					<speciesReference species="SLF" stoichiometry="1.0"/>
				</listOfReactants>
				<listOfProducts>
					<speciesReference species="APS" stoichiometry="1.0"/>
					<speciesReference species="PPI" stoichiometry="1.0"/>
				</listOfProducts>
				<kineticLaw>
					<math xmlns="http://www.w3.org/1998/Math/MathML">
						<ci>
							 FLUX_VALUE 
						</ci>
					</math>
					<listOfParameters>
						<parameter id="LOWER_BOUND" units="mmol_per_gDW_per_hr" value="0.0"/>
						<parameter id="UPPER_BOUND" units="mmol_per_gDW_per_hr" value="1000.0"/>
						<parameter id="OBJECTIVE_COEFFICIENT" value="0"/>
						<parameter id="FLUX_VALUE" units="mmol_per_gDW_per_hr" value="0"/>
					</listOfParameters>
				</kineticLaw>
			</reaction>
			<reaction id="R110" name="R110" reversible="false">
				<notes>
					<html:p>
						GENE_ASSOCIATION: Rv1286
					</html:p>
				</notes>
				<listOfReactants>
					<speciesReference species="APS" stoichiometry="1.0"/>
					<speciesReference species="ATP" stoichiometry="1.0"/>
				</listOfReactants>
				<listOfProducts>
					<speciesReference species="ADP" stoichiometry="1.0"/>
					<speciesReference species="PAPS" stoichiometry="1.0"/>
				</listOfProducts>
				<kineticLaw>
					<math xmlns="http://www.w3.org/1998/Math/MathML">
						<ci>
							 FLUX_VALUE 
						</ci>
					</math>
					<listOfParameters>
						<parameter id="LOWER_BOUND" units="mmol_per_gDW_per_hr" value="0.0"/>
						<parameter id="UPPER_BOUND" units="mmol_per_gDW_per_hr" value="1000.0"/>
						<parameter id="OBJECTIVE_COEFFICIENT" value="0"/>
						<parameter id="FLUX_VALUE" units="mmol_per_gDW_per_hr" value="0"/>
					</listOfParameters>
				</kineticLaw>
			</reaction>
			<reaction id="R111" name="R111" reversible="false">
				<notes>
					<html:p>
						GENE_ASSOCIATION: Rv2392
					</html:p>
				</notes>
				<listOfReactants>
					<speciesReference species="APS" stoichiometry="1.0"/>
					<speciesReference species="RTHIO" stoichiometry="1.0"/>
				</listOfReactants>
				<listOfProducts>
					<speciesReference species="AMP" stoichiometry="1.0"/>
					<speciesReference species="H2SO3" stoichiometry="1.0"/>
					<speciesReference species="OTHIO" stoichiometry="1.0"/>
				</listOfProducts>
				<kineticLaw>
					<math xmlns="http://www.w3.org/1998/Math/MathML">
						<ci>
							 FLUX_VALUE 
						</ci>
					</math>
					<listOfParameters>
						<parameter id="LOWER_BOUND" units="mmol_per_gDW_per_hr" value="0.0"/>
						<parameter id="UPPER_BOUND" units="mmol_per_gDW_per_hr" value="1000.0"/>
						<parameter id="OBJECTIVE_COEFFICIENT" value="0"/>
						<parameter id="FLUX_VALUE" units="mmol_per_gDW_per_hr" value="0"/>
					</listOfParameters>
				</kineticLaw>
			</reaction>
			<reaction id="R112" name="R112" reversible="true">
				<notes>
					<html:p>
						GENE_ASSOCIATION: Rv2391
					</html:p>
				</notes>
				<listOfReactants>
					<speciesReference species="FERO" stoichiometry="6.0"/>
					<speciesReference species="H2SO3" stoichiometry="1.0"/>
				</listOfReactants>
				<listOfProducts>
					<speciesReference species="FERI" stoichiometry="6.0"/>
					<speciesReference species="H2S" stoichiometry="1.0"/>
				</listOfProducts>
				<kineticLaw>
					<math xmlns="http://www.w3.org/1998/Math/MathML">
						<ci>
							 FLUX_VALUE 
						</ci>
					</math>
					<listOfParameters>
						<parameter id="LOWER_BOUND" units="mmol_per_gDW_per_hr" value="-1000.0"/>
						<parameter id="UPPER_BOUND" units="mmol_per_gDW_per_hr" value="1000.0"/>
						<parameter id="OBJECTIVE_COEFFICIENT" value="0"/>
						<parameter id="FLUX_VALUE" units="mmol_per_gDW_per_hr" value="0"/>
					</listOfParameters>
				</kineticLaw>
			</reaction>
			<reaction id="R113" name="R113" reversible="false">
				<notes>
					<html:p>
						GENE_ASSOCIATION: 
					</html:p>
				</notes>
				<listOfReactants>
					<speciesReference species="PAP" stoichiometry="1.0"/>
				</listOfReactants>
				<listOfProducts>
					<speciesReference species="AMP" stoichiometry="1.0"/>
					<speciesReference species="PI" stoichiometry="1.0"/>
				</listOfProducts>
				<kineticLaw>
					<math xmlns="http://www.w3.org/1998/Math/MathML">
						<ci>
							 FLUX_VALUE 
						</ci>
					</math>
					<listOfParameters>
						<parameter id="LOWER_BOUND" units="mmol_per_gDW_per_hr" value="0.0"/>
						<parameter id="UPPER_BOUND" units="mmol_per_gDW_per_hr" value="1000.0"/>
						<parameter id="OBJECTIVE_COEFFICIENT" value="0"/>
						<parameter id="FLUX_VALUE" units="mmol_per_gDW_per_hr" value="0"/>
					</listOfParameters>
				</kineticLaw>
			</reaction>
			<reaction id="R114" name="R114" reversible="false">
				<notes>
					<html:p>
						GENE_ASSOCIATION: Rv1161 AND Rv1162 AND Rv1164 AND Rv1163 OR Rv1736c
					</html:p>
				</notes>
				<listOfReactants>
					<speciesReference species="MKH2" stoichiometry="1.0"/>
					<speciesReference species="MOLYBDENUM" stoichiometry="0.001"/>
					<speciesReference species="NO3" stoichiometry="1.0"/>
				</listOfReactants>
				<listOfProducts>
					<speciesReference species="H" stoichiometry="2.0"/>
					<speciesReference species="MK" stoichiometry="1.0"/>
					<speciesReference species="NO2" stoichiometry="1.0"/>
				</listOfProducts>
				<kineticLaw>
					<math xmlns="http://www.w3.org/1998/Math/MathML">
						<ci>
							 FLUX_VALUE 
						</ci>
					</math>
					<listOfParameters>
						<parameter id="LOWER_BOUND" units="mmol_per_gDW_per_hr" value="0.0"/>
						<parameter id="UPPER_BOUND" units="mmol_per_gDW_per_hr" value="1000.0"/>
						<parameter id="OBJECTIVE_COEFFICIENT" value="0"/>
						<parameter id="FLUX_VALUE" units="mmol_per_gDW_per_hr" value="0"/>
					</listOfParameters>
				</kineticLaw>
			</reaction>
			<reaction id="R119" name="R119" reversible="false">
				<notes>
					<html:p>
						GENE_ASSOCIATION: Rv3145 AND Rv3146 AND Rv3147 AND Rv3148 AND Rv3149 AND Rv3150 AND Rv3151 AND Rv3152 AND Rv3153 AND Rv3154 AND Rv3155 AND Rv3156 AND Rv3157 AND Rv3158
					</html:p>
				</notes>
				<listOfReactants>
					<speciesReference species="MK" stoichiometry="1.0"/>
					<speciesReference species="NADH" stoichiometry="1.0"/>
				</listOfReactants>
				<listOfProducts>
					<speciesReference species="H" stoichiometry="4.0"/>
					<speciesReference species="MKH2" stoichiometry="1.0"/>
					<speciesReference species="NAD" stoichiometry="1.0"/>
				</listOfProducts>
				<kineticLaw>
					<math xmlns="http://www.w3.org/1998/Math/MathML">
						<ci>
							 FLUX_VALUE 
						</ci>
					</math>
					<listOfParameters>
						<parameter id="LOWER_BOUND" units="mmol_per_gDW_per_hr" value="0.0"/>
						<parameter id="UPPER_BOUND" units="mmol_per_gDW_per_hr" value="1000.0"/>
						<parameter id="OBJECTIVE_COEFFICIENT" value="0"/>
						<parameter id="FLUX_VALUE" units="mmol_per_gDW_per_hr" value="0"/>
					</listOfParameters>
				</kineticLaw>
			</reaction>
			<reaction id="R120" name="R120" reversible="false">
				<notes>
					<html:p>
						GENE_ASSOCIATION: Rv1854c OR Rv0392c
					</html:p>
				</notes>
				<listOfReactants>
					<speciesReference species="MK" stoichiometry="1.0"/>
					<speciesReference species="NADH" stoichiometry="1.0"/>
				</listOfReactants>
				<listOfProducts>
					<speciesReference species="MKH2" stoichiometry="1.0"/>
					<speciesReference species="NAD" stoichiometry="1.0"/>
				</listOfProducts>
				<kineticLaw>
					<math xmlns="http://www.w3.org/1998/Math/MathML">
						<ci>
							 FLUX_VALUE 
						</ci>
					</math>
					<listOfParameters>
						<parameter id="LOWER_BOUND" units="mmol_per_gDW_per_hr" value="0.0"/>
						<parameter id="UPPER_BOUND" units="mmol_per_gDW_per_hr" value="1000.0"/>
						<parameter id="OBJECTIVE_COEFFICIENT" value="0"/>
						<parameter id="FLUX_VALUE" units="mmol_per_gDW_per_hr" value="0"/>
					</listOfParameters>
				</kineticLaw>
			</reaction>
			<reaction id="R121" name="R121" reversible="false">
				<notes>
					<html:p>
						GENE_ASSOCIATION: Rv0462
					</html:p>
				</notes>
				<listOfReactants>
					<speciesReference species="MK" stoichiometry="1.0"/>
					<speciesReference species="NADPH" stoichiometry="1.0"/>
				</listOfReactants>
				<listOfProducts>
					<speciesReference species="MKH2" stoichiometry="1.0"/>
					<speciesReference species="NADP" stoichiometry="1.0"/>
				</listOfProducts>
				<kineticLaw>
					<math xmlns="http://www.w3.org/1998/Math/MathML">
						<ci>
							 FLUX_VALUE 
						</ci>
					</math>
					<listOfParameters>
						<parameter id="LOWER_BOUND" units="mmol_per_gDW_per_hr" value="0.0"/>
						<parameter id="UPPER_BOUND" units="mmol_per_gDW_per_hr" value="1000.0"/>
						<parameter id="OBJECTIVE_COEFFICIENT" value="0"/>
						<parameter id="FLUX_VALUE" units="mmol_per_gDW_per_hr" value="0"/>
					</listOfParameters>
				</kineticLaw>
			</reaction>
			<reaction id="R122" name="R122" reversible="true">
				<notes>
					<html:p>
						GENE_ASSOCIATION: Rv3318 AND Rv3319 AND Rv3316 AND Rv3317
					</html:p>
				</notes>
				<listOfReactants>
					<speciesReference species="MK" stoichiometry="1.0"/>
					<speciesReference species="SUCC" stoichiometry="1.0"/>
				</listOfReactants>
				<listOfProducts>
					<speciesReference species="FUM" stoichiometry="1.0"/>
					<speciesReference species="MKH2" stoichiometry="1.0"/>
				</listOfProducts>
				<kineticLaw>
					<math xmlns="http://www.w3.org/1998/Math/MathML">
						<ci>
							 FLUX_VALUE 
						</ci>
					</math>
					<listOfParameters>
						<parameter id="LOWER_BOUND" units="mmol_per_gDW_per_hr" value="-1000.0"/>
						<parameter id="UPPER_BOUND" units="mmol_per_gDW_per_hr" value="1000.0"/>
						<parameter id="OBJECTIVE_COEFFICIENT" value="0"/>
						<parameter id="FLUX_VALUE" units="mmol_per_gDW_per_hr" value="0"/>
					</listOfParameters>
				</kineticLaw>
			</reaction>
			<reaction id="R123" name="R123" reversible="true">
				<notes>
					<html:p>
						GENE_ASSOCIATION: Rv3318 AND Rv3319 AND Rv3316 AND Rv3317 OR Rv1552 AND Rv1553 AND Rv1554 AND Rv1555
					</html:p>
				</notes>
				<listOfReactants>
					<speciesReference species="FAD" stoichiometry="1.0"/>
					<speciesReference species="SUCC" stoichiometry="1.0"/>
				</listOfReactants>
				<listOfProducts>
					<speciesReference species="FADH2" stoichiometry="1.0"/>
					<speciesReference species="FUM" stoichiometry="1.0"/>
				</listOfProducts>
				<kineticLaw>
					<math xmlns="http://www.w3.org/1998/Math/MathML">
						<ci>
							 FLUX_VALUE 
						</ci>
					</math>
					<listOfParameters>
						<parameter id="LOWER_BOUND" units="mmol_per_gDW_per_hr" value="-1000.0"/>
						<parameter id="UPPER_BOUND" units="mmol_per_gDW_per_hr" value="1000.0"/>
						<parameter id="OBJECTIVE_COEFFICIENT" value="0"/>
						<parameter id="FLUX_VALUE" units="mmol_per_gDW_per_hr" value="0"/>
					</listOfParameters>
				</kineticLaw>
			</reaction>
			<reaction id="R124" name="R124" reversible="true">
				<notes>
					<html:p>
						GENE_ASSOCIATION: Rv3106
					</html:p>
				</notes>
				<listOfReactants>
					<speciesReference species="FE3" stoichiometry="1.0"/>
					<speciesReference species="NADPH" stoichiometry="1.0"/>
				</listOfReactants>
				<listOfProducts>
					<speciesReference species="FE2" stoichiometry="1.0"/>
					<speciesReference species="NADP" stoichiometry="1.0"/>
				</listOfProducts>
				<kineticLaw>
					<math xmlns="http://www.w3.org/1998/Math/MathML">
						<ci>
							 FLUX_VALUE 
						</ci>
					</math>
					<listOfParameters>
						<parameter id="LOWER_BOUND" units="mmol_per_gDW_per_hr" value="-1000.0"/>
						<parameter id="UPPER_BOUND" units="mmol_per_gDW_per_hr" value="1000.0"/>
						<parameter id="OBJECTIVE_COEFFICIENT" value="0"/>
						<parameter id="FLUX_VALUE" units="mmol_per_gDW_per_hr" value="0"/>
					</listOfParameters>
				</kineticLaw>
			</reaction>
			<reaction id="R125" name="R125" reversible="true">
				<notes>
					<html:p>
						GENE_ASSOCIATION: Rv2194 AND Rv2195 AND Rv2196 AND Rv2196 AND Rv1451 AND Rv1456c AND Rv3029c AND Rv3028c AND Rv2200c AND Rv3043c AND Rv2193 AND Rv3043c AND Rv1623c AND Rv1622c OR Rv1623c AND Rv1622c
					</html:p>
				</notes>
				<listOfReactants>
					<speciesReference species="HEME_FE3" stoichiometry="2.0"/>
					<speciesReference species="MKH2" stoichiometry="1.0"/>
				</listOfReactants>
				<listOfProducts>
					<speciesReference species="HEME_FE2" stoichiometry="2.0"/>
					<speciesReference species="MK" stoichiometry="1.0"/>
				</listOfProducts>
				<kineticLaw>
					<math xmlns="http://www.w3.org/1998/Math/MathML">
						<ci>
							 FLUX_VALUE 
						</ci>
					</math>
					<listOfParameters>
						<parameter id="LOWER_BOUND" units="mmol_per_gDW_per_hr" value="-1000.0"/>
						<parameter id="UPPER_BOUND" units="mmol_per_gDW_per_hr" value="1000.0"/>
						<parameter id="OBJECTIVE_COEFFICIENT" value="0"/>
						<parameter id="FLUX_VALUE" units="mmol_per_gDW_per_hr" value="0"/>
					</listOfParameters>
				</kineticLaw>
			</reaction>
			<reaction id="R126" name="R126" reversible="false">
				<notes>
					<html:p>
						GENE_ASSOCIATION: Rv2194 AND Rv2195 AND Rv2196 AND Rv2196 AND Rv1451 AND Rv1456c AND Rv3029c AND Rv3028c AND Rv2200c AND Rv3043c AND Rv2193 AND Rv3043c AND Rv1623c AND Rv1622c
					</html:p>
				</notes>
				<listOfReactants>
					<speciesReference species="HEME_FE2" stoichiometry="2.0"/>
					<speciesReference species="O2" stoichiometry="0.5"/>
				</listOfReactants>
				<listOfProducts>
					<speciesReference species="H" stoichiometry="6.0"/>
					<speciesReference species="HEME_FE3" stoichiometry="2.0"/>
				</listOfProducts>
				<kineticLaw>
					<math xmlns="http://www.w3.org/1998/Math/MathML">
						<ci>
							 FLUX_VALUE 
						</ci>
					</math>
					<listOfParameters>
						<parameter id="LOWER_BOUND" units="mmol_per_gDW_per_hr" value="0.0"/>
						<parameter id="UPPER_BOUND" units="mmol_per_gDW_per_hr" value="1000.0"/>
						<parameter id="OBJECTIVE_COEFFICIENT" value="0"/>
						<parameter id="FLUX_VALUE" units="mmol_per_gDW_per_hr" value="0"/>
					</listOfParameters>
				</kineticLaw>
			</reaction>
			<reaction id="R127" name="R127" reversible="false">
				<notes>
					<html:p>
						GENE_ASSOCIATION: Rv1623c AND Rv1622c
					</html:p>
				</notes>
				<listOfReactants>
					<speciesReference species="HEME_FE2" stoichiometry="2.0"/>
					<speciesReference species="O2" stoichiometry="0.5"/>
				</listOfReactants>
				<listOfProducts>
					<speciesReference species="H" stoichiometry="2.0"/>
					<speciesReference species="HEME_FE3" stoichiometry="2.0"/>
				</listOfProducts>
				<kineticLaw>
					<math xmlns="http://www.w3.org/1998/Math/MathML">
						<ci>
							 FLUX_VALUE 
						</ci>
					</math>
					<listOfParameters>
						<parameter id="LOWER_BOUND" units="mmol_per_gDW_per_hr" value="0.0"/>
						<parameter id="UPPER_BOUND" units="mmol_per_gDW_per_hr" value="1000.0"/>
						<parameter id="OBJECTIVE_COEFFICIENT" value="0"/>
						<parameter id="FLUX_VALUE" units="mmol_per_gDW_per_hr" value="0"/>
					</listOfParameters>
				</kineticLaw>
			</reaction>
			<reaction id="R128" name="R128" reversible="true">
				<notes>
					<html:p>
						GENE_ASSOCIATION: Rv1308 AND Rv1304 AND Rv1311 AND Rv1310 AND Rv1305 AND Rv1306 AND Rv1309 AND Rv1307
					</html:p>
				</notes>
				<listOfReactants>
					<speciesReference species="ADP" stoichiometry="1.0"/>
					<speciesReference species="H" stoichiometry="4.0"/>
					<speciesReference species="PI" stoichiometry="1.0"/>
				</listOfReactants>
				<listOfProducts>
					<speciesReference species="ATP" stoichiometry="1.0"/>
				</listOfProducts>
				<kineticLaw>
					<math xmlns="http://www.w3.org/1998/Math/MathML">
						<ci>
							 FLUX_VALUE 
						</ci>
					</math>
					<listOfParameters>
						<parameter id="LOWER_BOUND" units="mmol_per_gDW_per_hr" value="-1000.0"/>
						<parameter id="UPPER_BOUND" units="mmol_per_gDW_per_hr" value="1000.0"/>
						<parameter id="OBJECTIVE_COEFFICIENT" value="0"/>
						<parameter id="FLUX_VALUE" units="mmol_per_gDW_per_hr" value="0"/>
					</listOfParameters>
				</kineticLaw>
			</reaction>
			<reaction id="R129" name="R129" reversible="false">
				<notes>
					<html:p>
						GENE_ASSOCIATION: Rv1811
					</html:p>
				</notes>
				<listOfReactants>
					<speciesReference species="ATP" stoichiometry="1.0"/>
				</listOfReactants>
				<listOfProducts>
					<speciesReference species="ADP" stoichiometry="1.0"/>
					<speciesReference species="PI" stoichiometry="1.0"/>
				</listOfProducts>
				<kineticLaw>
					<math xmlns="http://www.w3.org/1998/Math/MathML">
						<ci>
							 FLUX_VALUE 
						</ci>
					</math>
					<listOfParameters>
						<parameter id="LOWER_BOUND" units="mmol_per_gDW_per_hr" value="1.0"/>
						<parameter id="UPPER_BOUND" units="mmol_per_gDW_per_hr" value="1.0001"/>
						<parameter id="OBJECTIVE_COEFFICIENT" value="0"/>
						<parameter id="FLUX_VALUE" units="mmol_per_gDW_per_hr" value="0"/>
					</listOfParameters>
				</kineticLaw>
			</reaction>
			<reaction id="R130" name="R130" reversible="false">
				<notes>
					<html:p>
						GENE_ASSOCIATION: Rv3628
					</html:p>
				</notes>
				<listOfReactants>
					<speciesReference species="PPI" stoichiometry="1.0"/>
				</listOfReactants>
				<listOfProducts>
					<speciesReference species="PI" stoichiometry="2.0"/>
				</listOfProducts>
				<kineticLaw>
					<math xmlns="http://www.w3.org/1998/Math/MathML">
						<ci>
							 FLUX_VALUE 
						</ci>
					</math>
					<listOfParameters>
						<parameter id="LOWER_BOUND" units="mmol_per_gDW_per_hr" value="0.0"/>
						<parameter id="UPPER_BOUND" units="mmol_per_gDW_per_hr" value="1000.0"/>
						<parameter id="OBJECTIVE_COEFFICIENT" value="0"/>
						<parameter id="FLUX_VALUE" units="mmol_per_gDW_per_hr" value="0"/>
					</listOfParameters>
				</kineticLaw>
			</reaction>
			<reaction id="R131" name="R131" reversible="false">
				<notes>
					<html:p>
						GENE_ASSOCIATION: Rv3628
					</html:p>
				</notes>
				<listOfReactants>
					<speciesReference species="PPI" stoichiometry="1.0"/>
				</listOfReactants>
				<listOfProducts>
					<speciesReference species="H" stoichiometry="1.0"/>
					<speciesReference species="PI" stoichiometry="2.0"/>
				</listOfProducts>
				<kineticLaw>
					<math xmlns="http://www.w3.org/1998/Math/MathML">
						<ci>
							 FLUX_VALUE 
						</ci>
					</math>
					<listOfParameters>
						<parameter id="LOWER_BOUND" units="mmol_per_gDW_per_hr" value="0.0"/>
						<parameter id="UPPER_BOUND" units="mmol_per_gDW_per_hr" value="1000.0"/>
						<parameter id="OBJECTIVE_COEFFICIENT" value="0"/>
						<parameter id="FLUX_VALUE" units="mmol_per_gDW_per_hr" value="0"/>
					</listOfParameters>
				</kineticLaw>
			</reaction>
			<reaction id="R132" name="R132" reversible="true">
				<notes>
					<html:p>
						GENE_ASSOCIATION: Rv2984
					</html:p>
				</notes>
				<listOfReactants>
					<speciesReference species="_40_n_1_41_POLYP" stoichiometry="1.0"/>
					<speciesReference species="ATP" stoichiometry="1.0"/>
				</listOfReactants>
				<listOfProducts>
					<speciesReference species="_40_n_41_POLYP" stoichiometry="1.0"/>
					<speciesReference species="ADP" stoichiometry="1.0"/>
				</listOfProducts>
				<kineticLaw>
					<math xmlns="http://www.w3.org/1998/Math/MathML">
						<ci>
							 FLUX_VALUE 
						</ci>
					</math>
					<listOfParameters>
						<parameter id="LOWER_BOUND" units="mmol_per_gDW_per_hr" value="-1000.0"/>
						<parameter id="UPPER_BOUND" units="mmol_per_gDW_per_hr" value="1000.0"/>
						<parameter id="OBJECTIVE_COEFFICIENT" value="0"/>
						<parameter id="FLUX_VALUE" units="mmol_per_gDW_per_hr" value="0"/>
					</listOfParameters>
				</kineticLaw>
			</reaction>
			<reaction id="R133" name="R133" reversible="true">
				<notes>
					<html:p>
						GENE_ASSOCIATION: Rv3106 OR Rv0886
					</html:p>
				</notes>
				<listOfReactants>
					<speciesReference species="FERO" stoichiometry="2.0"/>
					<speciesReference species="NADP" stoichiometry="1.0"/>
				</listOfReactants>
				<listOfProducts>
					<speciesReference species="FERI" stoichiometry="2.0"/>
					<speciesReference species="NADPH" stoichiometry="1.0"/>
				</listOfProducts>
				<kineticLaw>
					<math xmlns="http://www.w3.org/1998/Math/MathML">
						<ci>
							 FLUX_VALUE 
						</ci>
					</math>
					<listOfParameters>
						<parameter id="LOWER_BOUND" units="mmol_per_gDW_per_hr" value="-1000.0"/>
						<parameter id="UPPER_BOUND" units="mmol_per_gDW_per_hr" value="1000.0"/>
						<parameter id="OBJECTIVE_COEFFICIENT" value="0"/>
						<parameter id="FLUX_VALUE" units="mmol_per_gDW_per_hr" value="0"/>
					</listOfParameters>
				</kineticLaw>
			</reaction>
			<reaction id="R134" name="R134" reversible="false">
				<notes>
					<html:p>
						GENE_ASSOCIATION: Rv1908c
					</html:p>
				</notes>
				<listOfReactants>
					<speciesReference species="H2O2" stoichiometry="2.0"/>
				</listOfReactants>
				<listOfProducts>
					<speciesReference species="O2" stoichiometry="1.0"/>
				</listOfProducts>
				<kineticLaw>
					<math xmlns="http://www.w3.org/1998/Math/MathML">
						<ci>
							 FLUX_VALUE 
						</ci>
					</math>
					<listOfParameters>
						<parameter id="LOWER_BOUND" units="mmol_per_gDW_per_hr" value="0.0"/>
						<parameter id="UPPER_BOUND" units="mmol_per_gDW_per_hr" value="1000.0"/>
						<parameter id="OBJECTIVE_COEFFICIENT" value="0"/>
						<parameter id="FLUX_VALUE" units="mmol_per_gDW_per_hr" value="0"/>
					</listOfParameters>
				</kineticLaw>
			</reaction>
			<reaction id="R135" name="R135" reversible="false">
				<notes>
					<html:p>
						GENE_ASSOCIATION: Rv3432c
					</html:p>
				</notes>
				<listOfReactants>
					<speciesReference species="GLU" stoichiometry="1.0"/>
				</listOfReactants>
				<listOfProducts>
					<speciesReference species="CO2" stoichiometry="1.0"/>
					<speciesReference species="GABA" stoichiometry="1.0"/>
				</listOfProducts>
				<kineticLaw>
					<math xmlns="http://www.w3.org/1998/Math/MathML">
						<ci>
							 FLUX_VALUE 
						</ci>
					</math>
					<listOfParameters>
						<parameter id="LOWER_BOUND" units="mmol_per_gDW_per_hr" value="0.0"/>
						<parameter id="UPPER_BOUND" units="mmol_per_gDW_per_hr" value="1000.0"/>
						<parameter id="OBJECTIVE_COEFFICIENT" value="0"/>
						<parameter id="FLUX_VALUE" units="mmol_per_gDW_per_hr" value="0"/>
					</listOfParameters>
				</kineticLaw>
			</reaction>
			<reaction id="R136" name="R136" reversible="true">
				<notes>
					<html:p>
						GENE_ASSOCIATION: Rv2589
					</html:p>
				</notes>
				<listOfReactants>
					<speciesReference species="AKG" stoichiometry="1.0"/>
					<speciesReference species="GABA" stoichiometry="1.0"/>
				</listOfReactants>
				<listOfProducts>
					<speciesReference species="GLU" stoichiometry="1.0"/>
					<speciesReference species="SUCCSAL" stoichiometry="1.0"/>
				</listOfProducts>
				<kineticLaw>
					<math xmlns="http://www.w3.org/1998/Math/MathML">
						<ci>
							 FLUX_VALUE 
						</ci>
					</math>
					<listOfParameters>
						<parameter id="LOWER_BOUND" units="mmol_per_gDW_per_hr" value="-1000.0"/>
						<parameter id="UPPER_BOUND" units="mmol_per_gDW_per_hr" value="1000.0"/>
						<parameter id="OBJECTIVE_COEFFICIENT" value="0"/>
						<parameter id="FLUX_VALUE" units="mmol_per_gDW_per_hr" value="0"/>
					</listOfParameters>
				</kineticLaw>
			</reaction>
			<reaction id="R137" name="R137" reversible="false">
				<notes>
					<html:p>
						GENE_ASSOCIATION: Rv0234c OR Rv1731
					</html:p>
				</notes>
				<listOfReactants>
					<speciesReference species="NADP" stoichiometry="1.0"/>
					<speciesReference species="SUCCSAL" stoichiometry="1.0"/>
				</listOfReactants>
				<listOfProducts>
					<speciesReference species="NADPH" stoichiometry="1.0"/>
					<speciesReference species="SUCC" stoichiometry="1.0"/>
				</listOfProducts>
				<kineticLaw>
					<math xmlns="http://www.w3.org/1998/Math/MathML">
						<ci>
							 FLUX_VALUE 
						</ci>
					</math>
					<listOfParameters>
						<parameter id="LOWER_BOUND" units="mmol_per_gDW_per_hr" value="0.0"/>
						<parameter id="UPPER_BOUND" units="mmol_per_gDW_per_hr" value="1000.0"/>
						<parameter id="OBJECTIVE_COEFFICIENT" value="0"/>
						<parameter id="FLUX_VALUE" units="mmol_per_gDW_per_hr" value="0"/>
					</listOfParameters>
				</kineticLaw>
			</reaction>
			<reaction id="R138" name="R138" reversible="false">
				<notes>
					<html:p>
						GENE_ASSOCIATION: Rv1188
					</html:p>
				</notes>
				<listOfReactants>
					<speciesReference species="FAD" stoichiometry="1.0"/>
					<speciesReference species="PRO" stoichiometry="1.0"/>
				</listOfReactants>
				<listOfProducts>
					<speciesReference species="FADH2" stoichiometry="1.0"/>
					<speciesReference species="P5C" stoichiometry="1.0"/>
				</listOfProducts>
				<kineticLaw>
					<math xmlns="http://www.w3.org/1998/Math/MathML">
						<ci>
							 FLUX_VALUE 
						</ci>
					</math>
					<listOfParameters>
						<parameter id="LOWER_BOUND" units="mmol_per_gDW_per_hr" value="0.0"/>
						<parameter id="UPPER_BOUND" units="mmol_per_gDW_per_hr" value="1000.0"/>
						<parameter id="OBJECTIVE_COEFFICIENT" value="0"/>
						<parameter id="FLUX_VALUE" units="mmol_per_gDW_per_hr" value="0"/>
					</listOfParameters>
				</kineticLaw>
			</reaction>
			<reaction id="R139" name="R139" reversible="false">
				<notes>
					<html:p>
						GENE_ASSOCIATION: Rv1187
					</html:p>
				</notes>
				<listOfReactants>
					<speciesReference species="NAD" stoichiometry="1.0"/>
					<speciesReference species="P5C" stoichiometry="1.0"/>
				</listOfReactants>
				<listOfProducts>
					<speciesReference species="HYDROXYGLU" stoichiometry="1.0"/>
					<speciesReference species="NADH" stoichiometry="1.0"/>
				</listOfProducts>
				<kineticLaw>
					<math xmlns="http://www.w3.org/1998/Math/MathML">
						<ci>
							 FLUX_VALUE 
						</ci>
					</math>
					<listOfParameters>
						<parameter id="LOWER_BOUND" units="mmol_per_gDW_per_hr" value="0.0"/>
						<parameter id="UPPER_BOUND" units="mmol_per_gDW_per_hr" value="1000.0"/>
						<parameter id="OBJECTIVE_COEFFICIENT" value="0"/>
						<parameter id="FLUX_VALUE" units="mmol_per_gDW_per_hr" value="0"/>
					</listOfParameters>
				</kineticLaw>
			</reaction>
			<reaction id="R140" name="R140" reversible="false">
				<notes>
					<html:p>
						GENE_ASSOCIATION: 
					</html:p>
				</notes>
				<listOfReactants>
					<speciesReference species="AKG" stoichiometry="1.0"/>
					<speciesReference species="HYDROXYGLU" stoichiometry="1.0"/>
				</listOfReactants>
				<listOfProducts>
					<speciesReference species="GLU" stoichiometry="1.0"/>
					<speciesReference species="HYDROXYAKG" stoichiometry="1.0"/>
				</listOfProducts>
				<kineticLaw>
					<math xmlns="http://www.w3.org/1998/Math/MathML">
						<ci>
							 FLUX_VALUE 
						</ci>
					</math>
					<listOfParameters>
						<parameter id="LOWER_BOUND" units="mmol_per_gDW_per_hr" value="0.0"/>
						<parameter id="UPPER_BOUND" units="mmol_per_gDW_per_hr" value="1000.0"/>
						<parameter id="OBJECTIVE_COEFFICIENT" value="0"/>
						<parameter id="FLUX_VALUE" units="mmol_per_gDW_per_hr" value="0"/>
					</listOfParameters>
				</kineticLaw>
			</reaction>
			<reaction id="R141" name="R141" reversible="true">
				<notes>
					<html:p>
						GENE_ASSOCIATION: Rv1223
					</html:p>
				</notes>
				<listOfReactants>
					<speciesReference species="HYDROXYAKG" stoichiometry="1.0"/>
				</listOfReactants>
				<listOfProducts>
					<speciesReference species="GLX" stoichiometry="1.0"/>
					<speciesReference species="PYR" stoichiometry="1.0"/>
				</listOfProducts>
				<kineticLaw>
					<math xmlns="http://www.w3.org/1998/Math/MathML">
						<ci>
							 FLUX_VALUE 
						</ci>
					</math>
					<listOfParameters>
						<parameter id="LOWER_BOUND" units="mmol_per_gDW_per_hr" value="-1000.0"/>
						<parameter id="UPPER_BOUND" units="mmol_per_gDW_per_hr" value="1000.0"/>
						<parameter id="OBJECTIVE_COEFFICIENT" value="0"/>
						<parameter id="FLUX_VALUE" units="mmol_per_gDW_per_hr" value="0"/>
					</listOfParameters>
				</kineticLaw>
			</reaction>
			<reaction id="R142" name="R142" reversible="false">
				<notes>
					<html:p>
						GENE_ASSOCIATION: Rv1187
					</html:p>
				</notes>
				<listOfReactants>
					<speciesReference species="NAD" stoichiometry="1.0"/>
					<speciesReference species="P5C" stoichiometry="1.0"/>
				</listOfReactants>
				<listOfProducts>
					<speciesReference species="GLU" stoichiometry="1.0"/>
					<speciesReference species="NADH" stoichiometry="1.0"/>
				</listOfProducts>
				<kineticLaw>
					<math xmlns="http://www.w3.org/1998/Math/MathML">
						<ci>
							 FLUX_VALUE 
						</ci>
					</math>
					<listOfParameters>
						<parameter id="LOWER_BOUND" units="mmol_per_gDW_per_hr" value="0.0"/>
						<parameter id="UPPER_BOUND" units="mmol_per_gDW_per_hr" value="1000.0"/>
						<parameter id="OBJECTIVE_COEFFICIENT" value="0"/>
						<parameter id="FLUX_VALUE" units="mmol_per_gDW_per_hr" value="0"/>
					</listOfParameters>
				</kineticLaw>
			</reaction>
			<reaction id="R143" name="R143" reversible="false">
				<notes>
					<html:p>
						GENE_ASSOCIATION: Rv1001
					</html:p>
				</notes>
				<listOfReactants>
					<speciesReference species="ARG" stoichiometry="1.0"/>
				</listOfReactants>
				<listOfProducts>
					<speciesReference species="CITR" stoichiometry="1.0"/>
					<speciesReference species="NH3" stoichiometry="1.0"/>
				</listOfProducts>
				<kineticLaw>
					<math xmlns="http://www.w3.org/1998/Math/MathML">
						<ci>
							 FLUX_VALUE 
						</ci>
					</math>
					<listOfParameters>
						<parameter id="LOWER_BOUND" units="mmol_per_gDW_per_hr" value="0.0"/>
						<parameter id="UPPER_BOUND" units="mmol_per_gDW_per_hr" value="1000.0"/>
						<parameter id="OBJECTIVE_COEFFICIENT" value="0"/>
						<parameter id="FLUX_VALUE" units="mmol_per_gDW_per_hr" value="0"/>
					</listOfParameters>
				</kineticLaw>
			</reaction>
			<reaction id="R144" name="R144" reversible="false">
				<notes>
					<html:p>
						GENE_ASSOCIATION: Rv2321c OR Rv2322c
					</html:p>
				</notes>
				<listOfReactants>
					<speciesReference species="AKG" stoichiometry="1.0"/>
					<speciesReference species="ORN" stoichiometry="1.0"/>
				</listOfReactants>
				<listOfProducts>
					<speciesReference species="GLU" stoichiometry="1.0"/>
					<speciesReference species="GLUGSAL" stoichiometry="1.0"/>
				</listOfProducts>
				<kineticLaw>
					<math xmlns="http://www.w3.org/1998/Math/MathML">
						<ci>
							 FLUX_VALUE 
						</ci>
					</math>
					<listOfParameters>
						<parameter id="LOWER_BOUND" units="mmol_per_gDW_per_hr" value="0.0"/>
						<parameter id="UPPER_BOUND" units="mmol_per_gDW_per_hr" value="1000.0"/>
						<parameter id="OBJECTIVE_COEFFICIENT" value="0"/>
						<parameter id="FLUX_VALUE" units="mmol_per_gDW_per_hr" value="0"/>
					</listOfParameters>
				</kineticLaw>
			</reaction>
			<reaction id="R145" name="R145" reversible="false">
				<notes>
					<html:p>
						GENE_ASSOCIATION: Rv1656
					</html:p>
				</notes>
				<listOfReactants>
					<speciesReference species="CAP" stoichiometry="1.0"/>
					<speciesReference species="ORN" stoichiometry="1.0"/>
				</listOfReactants>
				<listOfProducts>
					<speciesReference species="CITR" stoichiometry="1.0"/>
					<speciesReference species="PI" stoichiometry="1.0"/>
				</listOfProducts>
				<kineticLaw>
					<math xmlns="http://www.w3.org/1998/Math/MathML">
						<ci>
							 FLUX_VALUE 
						</ci>
					</math>
					<listOfParameters>
						<parameter id="LOWER_BOUND" units="mmol_per_gDW_per_hr" value="0.0"/>
						<parameter id="UPPER_BOUND" units="mmol_per_gDW_per_hr" value="1000.0"/>
						<parameter id="OBJECTIVE_COEFFICIENT" value="0"/>
						<parameter id="FLUX_VALUE" units="mmol_per_gDW_per_hr" value="0"/>
					</listOfParameters>
				</kineticLaw>
			</reaction>
			<reaction id="R146" name="R146" reversible="false">
				<notes>
					<html:p>
						GENE_ASSOCIATION: Rv2531c
					</html:p>
				</notes>
				<listOfReactants>
					<speciesReference species="ORN" stoichiometry="1.0"/>
				</listOfReactants>
				<listOfProducts>
					<speciesReference species="CO2" stoichiometry="1.0"/>
					<speciesReference species="PTRSC" stoichiometry="1.0"/>
				</listOfProducts>
				<kineticLaw>
					<math xmlns="http://www.w3.org/1998/Math/MathML">
						<ci>
							 FLUX_VALUE 
						</ci>
					</math>
					<listOfParameters>
						<parameter id="LOWER_BOUND" units="mmol_per_gDW_per_hr" value="0.0"/>
						<parameter id="UPPER_BOUND" units="mmol_per_gDW_per_hr" value="1000.0"/>
						<parameter id="OBJECTIVE_COEFFICIENT" value="0"/>
						<parameter id="FLUX_VALUE" units="mmol_per_gDW_per_hr" value="0"/>
					</listOfParameters>
				</kineticLaw>
			</reaction>
			<reaction id="R147" name="R147" reversible="false">
				<notes>
					<html:p>
						GENE_ASSOCIATION: Rv2601
					</html:p>
				</notes>
				<listOfReactants>
					<speciesReference species="PTRSC" stoichiometry="1.0"/>
					<speciesReference species="SAM" stoichiometry="1.0"/>
				</listOfReactants>
				<listOfProducts>
					<speciesReference species="_5MTA" stoichiometry="1.0"/>
					<speciesReference species="SPRMD" stoichiometry="1.0"/>
				</listOfProducts>
				<kineticLaw>
					<math xmlns="http://www.w3.org/1998/Math/MathML">
						<ci>
							 FLUX_VALUE 
						</ci>
					</math>
					<listOfParameters>
						<parameter id="LOWER_BOUND" units="mmol_per_gDW_per_hr" value="0.0"/>
						<parameter id="UPPER_BOUND" units="mmol_per_gDW_per_hr" value="1000.0"/>
						<parameter id="OBJECTIVE_COEFFICIENT" value="0"/>
						<parameter id="FLUX_VALUE" units="mmol_per_gDW_per_hr" value="0"/>
					</listOfParameters>
				</kineticLaw>
			</reaction>
			<reaction id="R148" name="R148" reversible="false">
				<notes>
					<html:p>
						GENE_ASSOCIATION: 
					</html:p>
				</notes>
				<listOfReactants>
					<speciesReference species="UREA" stoichiometry="1.0"/>
				</listOfReactants>
				<listOfProducts>
					<speciesReference species="CO2" stoichiometry="1.0"/>
					<speciesReference species="NH3" stoichiometry="1.0"/>
				</listOfProducts>
				<kineticLaw>
					<math xmlns="http://www.w3.org/1998/Math/MathML">
						<ci>
							 FLUX_VALUE 
						</ci>
					</math>
					<listOfParameters>
						<parameter id="LOWER_BOUND" units="mmol_per_gDW_per_hr" value="0.0"/>
						<parameter id="UPPER_BOUND" units="mmol_per_gDW_per_hr" value="1000.0"/>
						<parameter id="OBJECTIVE_COEFFICIENT" value="0"/>
						<parameter id="FLUX_VALUE" units="mmol_per_gDW_per_hr" value="0"/>
					</listOfParameters>
				</kineticLaw>
			</reaction>
			<reaction id="R149" name="R149" reversible="true">
				<notes>
					<html:p>
						GENE_ASSOCIATION: Rv2210c 
					</html:p>
				</notes>
				<listOfReactants>
					<speciesReference species="AKG" stoichiometry="1.0"/>
					<speciesReference species="ILE" stoichiometry="1.0"/>
				</listOfReactants>
				<listOfProducts>
					<speciesReference species="GLU" stoichiometry="1.0"/>
					<speciesReference species="OMVAL" stoichiometry="1.0"/>
				</listOfProducts>
				<kineticLaw>
					<math xmlns="http://www.w3.org/1998/Math/MathML">
						<ci>
							 FLUX_VALUE 
						</ci>
					</math>
					<listOfParameters>
						<parameter id="LOWER_BOUND" units="mmol_per_gDW_per_hr" value="-1000.0"/>
						<parameter id="UPPER_BOUND" units="mmol_per_gDW_per_hr" value="1000.0"/>
						<parameter id="OBJECTIVE_COEFFICIENT" value="0"/>
						<parameter id="FLUX_VALUE" units="mmol_per_gDW_per_hr" value="0"/>
					</listOfParameters>
				</kineticLaw>
			</reaction>
			<reaction id="R150" name="R150" reversible="false">
				<notes>
					<html:p>
						GENE_ASSOCIATION: Rv2497c AND Rv2496c 
					</html:p>
				</notes>
				<listOfReactants>
					<speciesReference species="LIPO" stoichiometry="1.0"/>
					<speciesReference species="OXOMETHYLPENTANOATE" stoichiometry="1.0"/>
				</listOfReactants>
				<listOfProducts>
					<speciesReference species="_2MBUTLIPO" stoichiometry="1.0"/>
					<speciesReference species="CO2" stoichiometry="1.0"/>
				</listOfProducts>
				<kineticLaw>
					<math xmlns="http://www.w3.org/1998/Math/MathML">
						<ci>
							 FLUX_VALUE 
						</ci>
					</math>
					<listOfParameters>
						<parameter id="LOWER_BOUND" units="mmol_per_gDW_per_hr" value="0.0"/>
						<parameter id="UPPER_BOUND" units="mmol_per_gDW_per_hr" value="1000.0"/>
						<parameter id="OBJECTIVE_COEFFICIENT" value="0"/>
						<parameter id="FLUX_VALUE" units="mmol_per_gDW_per_hr" value="0"/>
					</listOfParameters>
				</kineticLaw>
			</reaction>
			<reaction id="R151" name="R151" reversible="true">
				<notes>
					<html:p>
						GENE_ASSOCIATION: Rv2495c
					</html:p>
				</notes>
				<listOfReactants>
					<speciesReference species="_2MBUTLIPO" stoichiometry="1.0"/>
					<speciesReference species="COA" stoichiometry="1.0"/>
				</listOfReactants>
				<listOfProducts>
					<speciesReference species="_2MBUTCOA" stoichiometry="1.0"/>
					<speciesReference species="DLIPO" stoichiometry="1.0"/>
				</listOfProducts>
				<kineticLaw>
					<math xmlns="http://www.w3.org/1998/Math/MathML">
						<ci>
							 FLUX_VALUE 
						</ci>
					</math>
					<listOfParameters>
						<parameter id="LOWER_BOUND" units="mmol_per_gDW_per_hr" value="-1000.0"/>
						<parameter id="UPPER_BOUND" units="mmol_per_gDW_per_hr" value="1000.0"/>
						<parameter id="OBJECTIVE_COEFFICIENT" value="0"/>
						<parameter id="FLUX_VALUE" units="mmol_per_gDW_per_hr" value="0"/>
					</listOfParameters>
				</kineticLaw>
			</reaction>
			<reaction id="R152" name="R152" reversible="false">
				<notes>
					<html:p>
						GENE_ASSOCIATION: Rv3140
					</html:p>
				</notes>
				<listOfReactants>
					<speciesReference species="_2MBUTCOA" stoichiometry="1.0"/>
					<speciesReference species="MK" stoichiometry="1.0"/>
				</listOfReactants>
				<listOfProducts>
					<speciesReference species="_2MBECOA" stoichiometry="1.0"/>
					<speciesReference species="MKH2" stoichiometry="1.0"/>
				</listOfProducts>
				<kineticLaw>
					<math xmlns="http://www.w3.org/1998/Math/MathML">
						<ci>
							 FLUX_VALUE 
						</ci>
					</math>
					<listOfParameters>
						<parameter id="LOWER_BOUND" units="mmol_per_gDW_per_hr" value="0.0"/>
						<parameter id="UPPER_BOUND" units="mmol_per_gDW_per_hr" value="1000.0"/>
						<parameter id="OBJECTIVE_COEFFICIENT" value="0"/>
						<parameter id="FLUX_VALUE" units="mmol_per_gDW_per_hr" value="0"/>
					</listOfParameters>
				</kineticLaw>
			</reaction>
			<reaction id="R153" name="R153" reversible="false">
				<notes>
					<html:p>
						GENE_ASSOCIATION: Rv1070c OR Rv0905 OR Rv2486 OR Rv1472
					</html:p>
				</notes>
				<listOfReactants>
					<speciesReference species="_2MBECOA" stoichiometry="1.0"/>
				</listOfReactants>
				<listOfProducts>
					<speciesReference species="HMBUTCOA" stoichiometry="1.0"/>
				</listOfProducts>
				<kineticLaw>
					<math xmlns="http://www.w3.org/1998/Math/MathML">
						<ci>
							 FLUX_VALUE 
						</ci>
					</math>
					<listOfParameters>
						<parameter id="LOWER_BOUND" units="mmol_per_gDW_per_hr" value="0.0"/>
						<parameter id="UPPER_BOUND" units="mmol_per_gDW_per_hr" value="1000.0"/>
						<parameter id="OBJECTIVE_COEFFICIENT" value="0"/>
						<parameter id="FLUX_VALUE" units="mmol_per_gDW_per_hr" value="0"/>
					</listOfParameters>
				</kineticLaw>
			</reaction>
			<reaction id="R154" name="R154" reversible="false">
				<notes>
					<html:p>
						GENE_ASSOCIATION: Rv3774 OR Rv1144
					</html:p>
				</notes>
				<listOfReactants>
					<speciesReference species="HMBUTCOA" stoichiometry="1.0"/>
					<speciesReference species="NAD" stoichiometry="1.0"/>
				</listOfReactants>
				<listOfProducts>
					<speciesReference species="MAACCOA" stoichiometry="1.0"/>
					<speciesReference species="NADH" stoichiometry="1.0"/>
				</listOfProducts>
				<kineticLaw>
					<math xmlns="http://www.w3.org/1998/Math/MathML">
						<ci>
							 FLUX_VALUE 
						</ci>
					</math>
					<listOfParameters>
						<parameter id="LOWER_BOUND" units="mmol_per_gDW_per_hr" value="0.0"/>
						<parameter id="UPPER_BOUND" units="mmol_per_gDW_per_hr" value="1000.0"/>
						<parameter id="OBJECTIVE_COEFFICIENT" value="0"/>
						<parameter id="FLUX_VALUE" units="mmol_per_gDW_per_hr" value="0"/>
					</listOfParameters>
				</kineticLaw>
			</reaction>
			<reaction id="R155" name="R155" reversible="true">
				<notes>
					<html:p>
						GENE_ASSOCIATION: Rv1074c 
					</html:p>
				</notes>
				<listOfReactants>
					<speciesReference species="COA" stoichiometry="1.0"/>
					<speciesReference species="MAACCOA" stoichiometry="1.0"/>
				</listOfReactants>
				<listOfProducts>
					<speciesReference species="ACCOA" stoichiometry="1.0"/>
					<speciesReference species="PROPIONYLCOA" stoichiometry="1.0"/>
				</listOfProducts>
				<kineticLaw>
					<math xmlns="http://www.w3.org/1998/Math/MathML">
						<ci>
							 FLUX_VALUE 
						</ci>
					</math>
					<listOfParameters>
						<parameter id="LOWER_BOUND" units="mmol_per_gDW_per_hr" value="-1000.0"/>
						<parameter id="UPPER_BOUND" units="mmol_per_gDW_per_hr" value="1000.0"/>
						<parameter id="OBJECTIVE_COEFFICIENT" value="0"/>
						<parameter id="FLUX_VALUE" units="mmol_per_gDW_per_hr" value="0"/>
					</listOfParameters>
				</kineticLaw>
			</reaction>
			<reaction id="R156" name="R156" reversible="false">
				<notes>
					<html:p>
						GENE_ASSOCIATION: Rv0904c OR Rv2502c OR Rv0974c OR Rv0904c OR Rv3799c OR Rv3280 OR Rv2247
					</html:p>
				</notes>
				<listOfReactants>
					<speciesReference species="BIOTIN_CO2" stoichiometry="1.0"/>
					<speciesReference species="PROPIONYLCOA" stoichiometry="1.0"/>
				</listOfReactants>
				<listOfProducts>
					<speciesReference species="BIOTIN" stoichiometry="0.999"/>
					<speciesReference species="SMMALONYLCOA" stoichiometry="1.0"/>
				</listOfProducts>
				<kineticLaw>
					<math xmlns="http://www.w3.org/1998/Math/MathML">
						<ci>
							 FLUX_VALUE 
						</ci>
					</math>
					<listOfParameters>
						<parameter id="LOWER_BOUND" units="mmol_per_gDW_per_hr" value="0.0"/>
						<parameter id="UPPER_BOUND" units="mmol_per_gDW_per_hr" value="1000.0"/>
						<parameter id="OBJECTIVE_COEFFICIENT" value="0"/>
						<parameter id="FLUX_VALUE" units="mmol_per_gDW_per_hr" value="0"/>
					</listOfParameters>
				</kineticLaw>
			</reaction>
			<reaction id="R157" name="R157" reversible="true">
				<notes>
					<html:p>
						GENE_ASSOCIATION: 
					</html:p>
				</notes>
				<listOfReactants>
					<speciesReference species="SMMALONYLCOA" stoichiometry="1.0"/>
				</listOfReactants>
				<listOfProducts>
					<speciesReference species="RMMALONYLCOA" stoichiometry="1.0"/>
				</listOfProducts>
				<kineticLaw>
					<math xmlns="http://www.w3.org/1998/Math/MathML">
						<ci>
							 FLUX_VALUE 
						</ci>
					</math>
					<listOfParameters>
						<parameter id="LOWER_BOUND" units="mmol_per_gDW_per_hr" value="-1000.0"/>
						<parameter id="UPPER_BOUND" units="mmol_per_gDW_per_hr" value="1000.0"/>
						<parameter id="OBJECTIVE_COEFFICIENT" value="0"/>
						<parameter id="FLUX_VALUE" units="mmol_per_gDW_per_hr" value="0"/>
					</listOfParameters>
				</kineticLaw>
			</reaction>
			<reaction id="R158" name="R158" reversible="false">
				<notes>
					<html:p>
						GENE_ASSOCIATION: Rv1492 AND Rv1493
					</html:p>
				</notes>
				<listOfReactants>
					<speciesReference species="COB_III" stoichiometry="0.001"/>
					<speciesReference species="RMMALONYLCOA" stoichiometry="1.0"/>
				</listOfReactants>
				<listOfProducts>
					<speciesReference species="SUCCOA" stoichiometry="1.0"/>
				</listOfProducts>
				<kineticLaw>
					<math xmlns="http://www.w3.org/1998/Math/MathML">
						<ci>
							 FLUX_VALUE 
						</ci>
					</math>
					<listOfParameters>
						<parameter id="LOWER_BOUND" units="mmol_per_gDW_per_hr" value="0.0"/>
						<parameter id="UPPER_BOUND" units="mmol_per_gDW_per_hr" value="1000.0"/>
						<parameter id="OBJECTIVE_COEFFICIENT" value="0"/>
						<parameter id="FLUX_VALUE" units="mmol_per_gDW_per_hr" value="0"/>
					</listOfParameters>
				</kineticLaw>
			</reaction>
			<reaction id="R159" name="R159" reversible="false">
				<notes>
					<html:p>
						GENE_ASSOCIATION: Rv1492 AND Rv1493
					</html:p>
				</notes>
				<listOfReactants>
					<speciesReference species="COB_III" stoichiometry="0.001"/>
					<speciesReference species="SUCCOA" stoichiometry="1.0"/>
				</listOfReactants>
				<listOfProducts>
					<speciesReference species="RMMALONYLCOA" stoichiometry="1.0"/>
				</listOfProducts>
				<kineticLaw>
					<math xmlns="http://www.w3.org/1998/Math/MathML">
						<ci>
							 FLUX_VALUE 
						</ci>
					</math>
					<listOfParameters>
						<parameter id="LOWER_BOUND" units="mmol_per_gDW_per_hr" value="0.0"/>
						<parameter id="UPPER_BOUND" units="mmol_per_gDW_per_hr" value="1000.0"/>
						<parameter id="OBJECTIVE_COEFFICIENT" value="0"/>
						<parameter id="FLUX_VALUE" units="mmol_per_gDW_per_hr" value="0"/>
					</listOfParameters>
				</kineticLaw>
			</reaction>
			<reaction id="R160" name="R160" reversible="false">
				<notes>
					<html:p>
						GENE_ASSOCIATION: Rv2496c AND Rv2497c
					</html:p>
				</notes>
				<listOfReactants>
					<speciesReference species="LIPO" stoichiometry="1.0"/>
					<speciesReference species="MOP" stoichiometry="1.0"/>
				</listOfReactants>
				<listOfProducts>
					<speciesReference species="_3MBUTLIPO" stoichiometry="1.0"/>
					<speciesReference species="CO2" stoichiometry="1.0"/>
				</listOfProducts>
				<kineticLaw>
					<math xmlns="http://www.w3.org/1998/Math/MathML">
						<ci>
							 FLUX_VALUE 
						</ci>
					</math>
					<listOfParameters>
						<parameter id="LOWER_BOUND" units="mmol_per_gDW_per_hr" value="0.0"/>
						<parameter id="UPPER_BOUND" units="mmol_per_gDW_per_hr" value="1000.0"/>
						<parameter id="OBJECTIVE_COEFFICIENT" value="0"/>
						<parameter id="FLUX_VALUE" units="mmol_per_gDW_per_hr" value="0"/>
					</listOfParameters>
				</kineticLaw>
			</reaction>
			<reaction id="R161" name="R161" reversible="true">
				<notes>
					<html:p>
						GENE_ASSOCIATION: Rv2495c
					</html:p>
				</notes>
				<listOfReactants>
					<speciesReference species="_3MBUTLIPO" stoichiometry="1.0"/>
					<speciesReference species="COA" stoichiometry="1.0"/>
				</listOfReactants>
				<listOfProducts>
					<speciesReference species="_3MBUTCOA" stoichiometry="1.0"/>
					<speciesReference species="DLIPO" stoichiometry="1.0"/>
				</listOfProducts>
				<kineticLaw>
					<math xmlns="http://www.w3.org/1998/Math/MathML">
						<ci>
							 FLUX_VALUE 
						</ci>
					</math>
					<listOfParameters>
						<parameter id="LOWER_BOUND" units="mmol_per_gDW_per_hr" value="-1000.0"/>
						<parameter id="UPPER_BOUND" units="mmol_per_gDW_per_hr" value="1000.0"/>
						<parameter id="OBJECTIVE_COEFFICIENT" value="0"/>
						<parameter id="FLUX_VALUE" units="mmol_per_gDW_per_hr" value="0"/>
					</listOfParameters>
				</kineticLaw>
			</reaction>
			<reaction id="R162" name="R162" reversible="false">
				<notes>
					<html:p>
						GENE_ASSOCIATION: Rv3140
					</html:p>
				</notes>
				<listOfReactants>
					<speciesReference species="_3MBUTCOA" stoichiometry="1.0"/>
					<speciesReference species="MK" stoichiometry="1.0"/>
				</listOfReactants>
				<listOfProducts>
					<speciesReference species="_3MBECOA" stoichiometry="1.0"/>
					<speciesReference species="MKH2" stoichiometry="1.0"/>
				</listOfProducts>
				<kineticLaw>
					<math xmlns="http://www.w3.org/1998/Math/MathML">
						<ci>
							 FLUX_VALUE 
						</ci>
					</math>
					<listOfParameters>
						<parameter id="LOWER_BOUND" units="mmol_per_gDW_per_hr" value="0.0"/>
						<parameter id="UPPER_BOUND" units="mmol_per_gDW_per_hr" value="1000.0"/>
						<parameter id="OBJECTIVE_COEFFICIENT" value="0"/>
						<parameter id="FLUX_VALUE" units="mmol_per_gDW_per_hr" value="0"/>
					</listOfParameters>
				</kineticLaw>
			</reaction>
			<reaction id="R163" name="R163" reversible="false">
				<notes>
					<html:p>
						GENE_ASSOCIATION: Rv0904c OR Rv2502c OR Rv0974c OR Rv0904c OR Rv3799c OR Rv3280 OR Rv2247
					</html:p>
				</notes>
				<listOfReactants>
					<speciesReference species="_3MBECOA" stoichiometry="1.0"/>
					<speciesReference species="BIOTIN_CO2" stoichiometry="1.0"/>
				</listOfReactants>
				<listOfProducts>
					<speciesReference species="BIOTIN" stoichiometry="0.999"/>
					<speciesReference species="MGLUTCOA" stoichiometry="1.0"/>
				</listOfProducts>
				<kineticLaw>
					<math xmlns="http://www.w3.org/1998/Math/MathML">
						<ci>
							 FLUX_VALUE 
						</ci>
					</math>
					<listOfParameters>
						<parameter id="LOWER_BOUND" units="mmol_per_gDW_per_hr" value="0.0"/>
						<parameter id="UPPER_BOUND" units="mmol_per_gDW_per_hr" value="1000.0"/>
						<parameter id="OBJECTIVE_COEFFICIENT" value="0"/>
						<parameter id="FLUX_VALUE" units="mmol_per_gDW_per_hr" value="0"/>
					</listOfParameters>
				</kineticLaw>
			</reaction>
			<reaction id="R164" name="R164" reversible="false">
				<notes>
					<html:p>
						GENE_ASSOCIATION: 
					</html:p>
				</notes>
				<listOfReactants>
					<speciesReference species="MGLUTCOA" stoichiometry="1.0"/>
				</listOfReactants>
				<listOfProducts>
					<speciesReference species="HMGLUTCOA" stoichiometry="1.0"/>
				</listOfProducts>
				<kineticLaw>
					<math xmlns="http://www.w3.org/1998/Math/MathML">
						<ci>
							 FLUX_VALUE 
						</ci>
					</math>
					<listOfParameters>
						<parameter id="LOWER_BOUND" units="mmol_per_gDW_per_hr" value="0.0"/>
						<parameter id="UPPER_BOUND" units="mmol_per_gDW_per_hr" value="1000.0"/>
						<parameter id="OBJECTIVE_COEFFICIENT" value="0"/>
						<parameter id="FLUX_VALUE" units="mmol_per_gDW_per_hr" value="0"/>
					</listOfParameters>
				</kineticLaw>
			</reaction>
			<reaction id="R165" name="R165" reversible="false">
				<notes>
					<html:p>
						GENE_ASSOCIATION: 
					</html:p>
				</notes>
				<listOfReactants>
					<speciesReference species="HMGLUTCOA" stoichiometry="1.0"/>
				</listOfReactants>
				<listOfProducts>
					<speciesReference species="ACCOA" stoichiometry="1.0"/>
					<speciesReference species="ACTAC" stoichiometry="1.0"/>
				</listOfProducts>
				<kineticLaw>
					<math xmlns="http://www.w3.org/1998/Math/MathML">
						<ci>
							 FLUX_VALUE 
						</ci>
					</math>
					<listOfParameters>
						<parameter id="LOWER_BOUND" units="mmol_per_gDW_per_hr" value="0.0"/>
						<parameter id="UPPER_BOUND" units="mmol_per_gDW_per_hr" value="1000.0"/>
						<parameter id="OBJECTIVE_COEFFICIENT" value="0"/>
						<parameter id="FLUX_VALUE" units="mmol_per_gDW_per_hr" value="0"/>
					</listOfParameters>
				</kineticLaw>
			</reaction>
			<reaction id="R166" name="R166" reversible="false">
				<notes>
					<html:p>
						GENE_ASSOCIATION: 
					</html:p>
				</notes>
				<listOfReactants>
					<speciesReference species="ACTAC" stoichiometry="1.0"/>
					<speciesReference species="ATP" stoichiometry="1.0"/>
					<speciesReference species="COA" stoichiometry="1.0"/>
				</listOfReactants>
				<listOfProducts>
					<speciesReference species="AACCOA" stoichiometry="1.0"/>
					<speciesReference species="AMP" stoichiometry="1.0"/>
					<speciesReference species="PPI" stoichiometry="1.0"/>
				</listOfProducts>
				<kineticLaw>
					<math xmlns="http://www.w3.org/1998/Math/MathML">
						<ci>
							 FLUX_VALUE 
						</ci>
					</math>
					<listOfParameters>
						<parameter id="LOWER_BOUND" units="mmol_per_gDW_per_hr" value="0.0"/>
						<parameter id="UPPER_BOUND" units="mmol_per_gDW_per_hr" value="1000.0"/>
						<parameter id="OBJECTIVE_COEFFICIENT" value="0"/>
						<parameter id="FLUX_VALUE" units="mmol_per_gDW_per_hr" value="0"/>
					</listOfParameters>
				</kineticLaw>
			</reaction>
			<reaction id="R167" name="R167" reversible="true">
				<notes>
					<html:p>
						GENE_ASSOCIATION: Rv2504c AND Rv2503c
					</html:p>
				</notes>
				<listOfReactants>
					<speciesReference species="ACTAC" stoichiometry="1.0"/>
					<speciesReference species="SUCCOA" stoichiometry="1.0"/>
				</listOfReactants>
				<listOfProducts>
					<speciesReference species="AACCOA" stoichiometry="1.0"/>
					<speciesReference species="SUCC" stoichiometry="1.0"/>
				</listOfProducts>
				<kineticLaw>
					<math xmlns="http://www.w3.org/1998/Math/MathML">
						<ci>
							 FLUX_VALUE 
						</ci>
					</math>
					<listOfParameters>
						<parameter id="LOWER_BOUND" units="mmol_per_gDW_per_hr" value="-1000.0"/>
						<parameter id="UPPER_BOUND" units="mmol_per_gDW_per_hr" value="1000.0"/>
						<parameter id="OBJECTIVE_COEFFICIENT" value="0"/>
						<parameter id="FLUX_VALUE" units="mmol_per_gDW_per_hr" value="0"/>
					</listOfParameters>
				</kineticLaw>
			</reaction>
			<reaction id="R168" name="R168" reversible="false">
				<notes>
					<html:p>
						GENE_ASSOCIATION: Rv2497c AND Rv2496c 
					</html:p>
				</notes>
				<listOfReactants>
					<speciesReference species="LIPO" stoichiometry="1.0"/>
					<speciesReference species="OMVAL" stoichiometry="1.0"/>
				</listOfReactants>
				<listOfProducts>
					<speciesReference species="CO2" stoichiometry="1.0"/>
					<speciesReference species="IBUTLIPO" stoichiometry="1.0"/>
				</listOfProducts>
				<kineticLaw>
					<math xmlns="http://www.w3.org/1998/Math/MathML">
						<ci>
							 FLUX_VALUE 
						</ci>
					</math>
					<listOfParameters>
						<parameter id="LOWER_BOUND" units="mmol_per_gDW_per_hr" value="0.0"/>
						<parameter id="UPPER_BOUND" units="mmol_per_gDW_per_hr" value="1000.0"/>
						<parameter id="OBJECTIVE_COEFFICIENT" value="0"/>
						<parameter id="FLUX_VALUE" units="mmol_per_gDW_per_hr" value="0"/>
					</listOfParameters>
				</kineticLaw>
			</reaction>
			<reaction id="R169" name="R169" reversible="true">
				<notes>
					<html:p>
						GENE_ASSOCIATION: Rv2495c
					</html:p>
				</notes>
				<listOfReactants>
					<speciesReference species="COA" stoichiometry="1.0"/>
					<speciesReference species="IBUTLIPO" stoichiometry="1.0"/>
				</listOfReactants>
				<listOfProducts>
					<speciesReference species="DLIPO" stoichiometry="1.0"/>
					<speciesReference species="IBUTCOA" stoichiometry="1.0"/>
				</listOfProducts>
				<kineticLaw>
					<math xmlns="http://www.w3.org/1998/Math/MathML">
						<ci>
							 FLUX_VALUE 
						</ci>
					</math>
					<listOfParameters>
						<parameter id="LOWER_BOUND" units="mmol_per_gDW_per_hr" value="-1000.0"/>
						<parameter id="UPPER_BOUND" units="mmol_per_gDW_per_hr" value="1000.0"/>
						<parameter id="OBJECTIVE_COEFFICIENT" value="0"/>
						<parameter id="FLUX_VALUE" units="mmol_per_gDW_per_hr" value="0"/>
					</listOfParameters>
				</kineticLaw>
			</reaction>
			<reaction id="R170" name="R170" reversible="false">
				<notes>
					<html:p>
						GENE_ASSOCIATION: Rv3140
					</html:p>
				</notes>
				<listOfReactants>
					<speciesReference species="IBUTCOA" stoichiometry="1.0"/>
					<speciesReference species="MK" stoichiometry="1.0"/>
				</listOfReactants>
				<listOfProducts>
					<speciesReference species="MACRCOA" stoichiometry="1.0"/>
					<speciesReference species="MKH2" stoichiometry="1.0"/>
				</listOfProducts>
				<kineticLaw>
					<math xmlns="http://www.w3.org/1998/Math/MathML">
						<ci>
							 FLUX_VALUE 
						</ci>
					</math>
					<listOfParameters>
						<parameter id="LOWER_BOUND" units="mmol_per_gDW_per_hr" value="0.0"/>
						<parameter id="UPPER_BOUND" units="mmol_per_gDW_per_hr" value="1000.0"/>
						<parameter id="OBJECTIVE_COEFFICIENT" value="0"/>
						<parameter id="FLUX_VALUE" units="mmol_per_gDW_per_hr" value="0"/>
					</listOfParameters>
				</kineticLaw>
			</reaction>
			<reaction id="R171" name="R171" reversible="false">
				<notes>
					<html:p>
						GENE_ASSOCIATION: Rv1070c OR Rv0905 OR Rv2486 OR Rv1472
					</html:p>
				</notes>
				<listOfReactants>
					<speciesReference species="MACRCOA" stoichiometry="1.0"/>
				</listOfReactants>
				<listOfProducts>
					<speciesReference species="HIBUTCOA" stoichiometry="1.0"/>
				</listOfProducts>
				<kineticLaw>
					<math xmlns="http://www.w3.org/1998/Math/MathML">
						<ci>
							 FLUX_VALUE 
						</ci>
					</math>
					<listOfParameters>
						<parameter id="LOWER_BOUND" units="mmol_per_gDW_per_hr" value="0.0"/>
						<parameter id="UPPER_BOUND" units="mmol_per_gDW_per_hr" value="1000.0"/>
						<parameter id="OBJECTIVE_COEFFICIENT" value="0"/>
						<parameter id="FLUX_VALUE" units="mmol_per_gDW_per_hr" value="0"/>
					</listOfParameters>
				</kineticLaw>
			</reaction>
			<reaction id="R172" name="R172" reversible="false">
				<notes>
					<html:p>
						GENE_ASSOCIATION: 
					</html:p>
				</notes>
				<listOfReactants>
					<speciesReference species="HIBUTCOA" stoichiometry="1.0"/>
				</listOfReactants>
				<listOfProducts>
					<speciesReference species="COA" stoichiometry="1.0"/>
					<speciesReference species="HIBUT" stoichiometry="1.0"/>
				</listOfProducts>
				<kineticLaw>
					<math xmlns="http://www.w3.org/1998/Math/MathML">
						<ci>
							 FLUX_VALUE 
						</ci>
					</math>
					<listOfParameters>
						<parameter id="LOWER_BOUND" units="mmol_per_gDW_per_hr" value="0.0"/>
						<parameter id="UPPER_BOUND" units="mmol_per_gDW_per_hr" value="1000.0"/>
						<parameter id="OBJECTIVE_COEFFICIENT" value="0"/>
						<parameter id="FLUX_VALUE" units="mmol_per_gDW_per_hr" value="0"/>
					</listOfParameters>
				</kineticLaw>
			</reaction>
			<reaction id="R173" name="R173" reversible="false">
				<notes>
					<html:p>
						GENE_ASSOCIATION: Rv1144 OR Rv0751c
					</html:p>
				</notes>
				<listOfReactants>
					<speciesReference species="HIBUT" stoichiometry="1.0"/>
					<speciesReference species="NAD" stoichiometry="1.0"/>
				</listOfReactants>
				<listOfProducts>
					<speciesReference species="METHYMALONATE" stoichiometry="1.0"/>
					<speciesReference species="NADH" stoichiometry="1.0"/>
				</listOfProducts>
				<kineticLaw>
					<math xmlns="http://www.w3.org/1998/Math/MathML">
						<ci>
							 FLUX_VALUE 
						</ci>
					</math>
					<listOfParameters>
						<parameter id="LOWER_BOUND" units="mmol_per_gDW_per_hr" value="0.0"/>
						<parameter id="UPPER_BOUND" units="mmol_per_gDW_per_hr" value="1000.0"/>
						<parameter id="OBJECTIVE_COEFFICIENT" value="0"/>
						<parameter id="FLUX_VALUE" units="mmol_per_gDW_per_hr" value="0"/>
					</listOfParameters>
				</kineticLaw>
			</reaction>
			<reaction id="R174" name="R174" reversible="false">
				<notes>
					<html:p>
						GENE_ASSOCIATION: Rv0753c
					</html:p>
				</notes>
				<listOfReactants>
					<speciesReference species="COA" stoichiometry="1.0"/>
					<speciesReference species="METHYMALONATE" stoichiometry="1.0"/>
					<speciesReference species="NAD" stoichiometry="1.0"/>
				</listOfReactants>
				<listOfProducts>
					<speciesReference species="CO2" stoichiometry="1.0"/>
					<speciesReference species="NADH" stoichiometry="1.0"/>
					<speciesReference species="PROPIONYLCOA" stoichiometry="1.0"/>
				</listOfProducts>
				<kineticLaw>
					<math xmlns="http://www.w3.org/1998/Math/MathML">
						<ci>
							 FLUX_VALUE 
						</ci>
					</math>
					<listOfParameters>
						<parameter id="LOWER_BOUND" units="mmol_per_gDW_per_hr" value="0.0"/>
						<parameter id="UPPER_BOUND" units="mmol_per_gDW_per_hr" value="1000.0"/>
						<parameter id="OBJECTIVE_COEFFICIENT" value="0"/>
						<parameter id="FLUX_VALUE" units="mmol_per_gDW_per_hr" value="0"/>
					</listOfParameters>
				</kineticLaw>
			</reaction>
			<reaction id="R175" name="R175" reversible="false">
				<notes>
					<html:p>
						GENE_ASSOCIATION: 
					</html:p>
				</notes>
				<listOfReactants>
					<speciesReference species="ISUCC" stoichiometry="1.0"/>
				</listOfReactants>
				<listOfProducts>
					<speciesReference species="NH3" stoichiometry="1.0"/>
					<speciesReference species="OA" stoichiometry="1.0"/>
				</listOfProducts>
				<kineticLaw>
					<math xmlns="http://www.w3.org/1998/Math/MathML">
						<ci>
							 FLUX_VALUE 
						</ci>
					</math>
					<listOfParameters>
						<parameter id="LOWER_BOUND" units="mmol_per_gDW_per_hr" value="0.0"/>
						<parameter id="UPPER_BOUND" units="mmol_per_gDW_per_hr" value="1000.0"/>
						<parameter id="OBJECTIVE_COEFFICIENT" value="0"/>
						<parameter id="FLUX_VALUE" units="mmol_per_gDW_per_hr" value="0"/>
					</listOfParameters>
				</kineticLaw>
			</reaction>
			<reaction id="R176" name="R176" reversible="false">
				<notes>
					<html:p>
						GENE_ASSOCIATION: Rv3601c
					</html:p>
				</notes>
				<listOfReactants>
					<speciesReference species="ASP" stoichiometry="1.0"/>
				</listOfReactants>
				<listOfProducts>
					<speciesReference species="CO2" stoichiometry="1.0"/>
					<speciesReference species="bALA" stoichiometry="1.0"/>
				</listOfProducts>
				<kineticLaw>
					<math xmlns="http://www.w3.org/1998/Math/MathML">
						<ci>
							 FLUX_VALUE 
						</ci>
					</math>
					<listOfParameters>
						<parameter id="LOWER_BOUND" units="mmol_per_gDW_per_hr" value="0.0"/>
						<parameter id="UPPER_BOUND" units="mmol_per_gDW_per_hr" value="1000.0"/>
						<parameter id="OBJECTIVE_COEFFICIENT" value="0"/>
						<parameter id="FLUX_VALUE" units="mmol_per_gDW_per_hr" value="0"/>
					</listOfParameters>
				</kineticLaw>
			</reaction>
			<reaction id="R177" name="R177" reversible="false">
				<notes>
					<html:p>
						GENE_ASSOCIATION: Rv1538c 
					</html:p>
				</notes>
				<listOfReactants>
					<speciesReference species="ASN" stoichiometry="1.0"/>
				</listOfReactants>
				<listOfProducts>
					<speciesReference species="ASP" stoichiometry="1.0"/>
					<speciesReference species="NH3" stoichiometry="1.0"/>
				</listOfProducts>
				<kineticLaw>
					<math xmlns="http://www.w3.org/1998/Math/MathML">
						<ci>
							 FLUX_VALUE 
						</ci>
					</math>
					<listOfParameters>
						<parameter id="LOWER_BOUND" units="mmol_per_gDW_per_hr" value="0.0"/>
						<parameter id="UPPER_BOUND" units="mmol_per_gDW_per_hr" value="1000.0"/>
						<parameter id="OBJECTIVE_COEFFICIENT" value="0"/>
						<parameter id="FLUX_VALUE" units="mmol_per_gDW_per_hr" value="0"/>
					</listOfParameters>
				</kineticLaw>
			</reaction>
			<reaction id="R178" name="R178" reversible="false">
				<notes>
					<html:p>
						GENE_ASSOCIATION: Rv2259 
					</html:p>
				</notes>
				<listOfReactants>
					<speciesReference species="NAD" stoichiometry="1.0"/>
					<speciesReference species="THR" stoichiometry="1.0"/>
				</listOfReactants>
				<listOfProducts>
					<speciesReference species="_2A3KB" stoichiometry="1.0"/>
					<speciesReference species="NADH" stoichiometry="1.0"/>
				</listOfProducts>
				<kineticLaw>
					<math xmlns="http://www.w3.org/1998/Math/MathML">
						<ci>
							 FLUX_VALUE 
						</ci>
					</math>
					<listOfParameters>
						<parameter id="LOWER_BOUND" units="mmol_per_gDW_per_hr" value="0.0"/>
						<parameter id="UPPER_BOUND" units="mmol_per_gDW_per_hr" value="1000.0"/>
						<parameter id="OBJECTIVE_COEFFICIENT" value="0"/>
						<parameter id="FLUX_VALUE" units="mmol_per_gDW_per_hr" value="0"/>
					</listOfParameters>
				</kineticLaw>
			</reaction>
			<reaction id="R179" name="R179" reversible="false">
				<notes>
					<html:p>
						GENE_ASSOCIATION: 
					</html:p>
				</notes>
				<listOfReactants>
					<speciesReference species="_2A3KB" stoichiometry="1.0"/>
				</listOfReactants>
				<listOfProducts>
					<speciesReference species="AMINOACETONE" stoichiometry="1.0"/>
					<speciesReference species="CO2" stoichiometry="1.0"/>
				</listOfProducts>
				<kineticLaw>
					<math xmlns="http://www.w3.org/1998/Math/MathML">
						<ci>
							 FLUX_VALUE 
						</ci>
					</math>
					<listOfParameters>
						<parameter id="LOWER_BOUND" units="mmol_per_gDW_per_hr" value="0.0"/>
						<parameter id="UPPER_BOUND" units="mmol_per_gDW_per_hr" value="1000.0"/>
						<parameter id="OBJECTIVE_COEFFICIENT" value="0"/>
						<parameter id="FLUX_VALUE" units="mmol_per_gDW_per_hr" value="0"/>
					</listOfParameters>
				</kineticLaw>
			</reaction>
			<reaction id="R180" name="R180" reversible="false">
				<notes>
					<html:p>
						GENE_ASSOCIATION: 
					</html:p>
				</notes>
				<listOfReactants>
					<speciesReference species="AMINOACETONE" stoichiometry="1.0"/>
					<speciesReference species="NADH" stoichiometry="1.0"/>
				</listOfReactants>
				<listOfProducts>
					<speciesReference species="_1_AMINO_PROPAN_2_OL" stoichiometry="1.0"/>
					<speciesReference species="NAD" stoichiometry="1.0"/>
				</listOfProducts>
				<kineticLaw>
					<math xmlns="http://www.w3.org/1998/Math/MathML">
						<ci>
							 FLUX_VALUE 
						</ci>
					</math>
					<listOfParameters>
						<parameter id="LOWER_BOUND" units="mmol_per_gDW_per_hr" value="0.0"/>
						<parameter id="UPPER_BOUND" units="mmol_per_gDW_per_hr" value="1000.0"/>
						<parameter id="OBJECTIVE_COEFFICIENT" value="0"/>
						<parameter id="FLUX_VALUE" units="mmol_per_gDW_per_hr" value="0"/>
					</listOfParameters>
				</kineticLaw>
			</reaction>
			<reaction id="R181" name="R181" reversible="false">
				<notes>
					<html:p>
						GENE_ASSOCIATION: Rv1079 
					</html:p>
				</notes>
				<listOfReactants>
					<speciesReference species="CYS" stoichiometry="1.0"/>
					<speciesReference species="NH3" stoichiometry="1.0"/>
					<speciesReference species="OBUT" stoichiometry="1.0"/>
				</listOfReactants>
				<listOfProducts>
					<speciesReference species="LLCT" stoichiometry="1.0"/>
				</listOfProducts>
				<kineticLaw>
					<math xmlns="http://www.w3.org/1998/Math/MathML">
						<ci>
							 FLUX_VALUE 
						</ci>
					</math>
					<listOfParameters>
						<parameter id="LOWER_BOUND" units="mmol_per_gDW_per_hr" value="0.0"/>
						<parameter id="UPPER_BOUND" units="mmol_per_gDW_per_hr" value="1000.0"/>
						<parameter id="OBJECTIVE_COEFFICIENT" value="0"/>
						<parameter id="FLUX_VALUE" units="mmol_per_gDW_per_hr" value="0"/>
					</listOfParameters>
				</kineticLaw>
			</reaction>
			<reaction id="R182" name="R182" reversible="false">
				<notes>
					<html:p>
						GENE_ASSOCIATION: Rv2531c
					</html:p>
				</notes>
				<listOfReactants>
					<speciesReference species="LYS" stoichiometry="1.0"/>
				</listOfReactants>
				<listOfProducts>
					<speciesReference species="CADA" stoichiometry="1.0"/>
					<speciesReference species="CO2" stoichiometry="1.0"/>
				</listOfProducts>
				<kineticLaw>
					<math xmlns="http://www.w3.org/1998/Math/MathML">
						<ci>
							 FLUX_VALUE 
						</ci>
					</math>
					<listOfParameters>
						<parameter id="LOWER_BOUND" units="mmol_per_gDW_per_hr" value="0.0"/>
						<parameter id="UPPER_BOUND" units="mmol_per_gDW_per_hr" value="1000.0"/>
						<parameter id="OBJECTIVE_COEFFICIENT" value="0"/>
						<parameter id="FLUX_VALUE" units="mmol_per_gDW_per_hr" value="0"/>
					</listOfParameters>
				</kineticLaw>
			</reaction>
			<reaction id="R183" name="R183" reversible="false">
				<notes>
					<html:p>
						GENE_ASSOCIATION: 
					</html:p>
				</notes>
				<listOfReactants>
					<speciesReference species="O2" stoichiometry="1.0"/>
					<speciesReference species="OBUT" stoichiometry="1.0"/>
					<speciesReference species="PI" stoichiometry="1.0"/>
				</listOfReactants>
				<listOfProducts>
					<speciesReference species="CO2" stoichiometry="1.0"/>
					<speciesReference species="PROPIONYLP" stoichiometry="1.0"/>
				</listOfProducts>
				<kineticLaw>
					<math xmlns="http://www.w3.org/1998/Math/MathML">
						<ci>
							 FLUX_VALUE 
						</ci>
					</math>
					<listOfParameters>
						<parameter id="LOWER_BOUND" units="mmol_per_gDW_per_hr" value="0.0"/>
						<parameter id="UPPER_BOUND" units="mmol_per_gDW_per_hr" value="1000.0"/>
						<parameter id="OBJECTIVE_COEFFICIENT" value="0"/>
						<parameter id="FLUX_VALUE" units="mmol_per_gDW_per_hr" value="0"/>
					</listOfParameters>
				</kineticLaw>
			</reaction>
			<reaction id="R184" name="R184" reversible="false">
				<notes>
					<html:p>
						GENE_ASSOCIATION: Rv2211c
					</html:p>
				</notes>
				<listOfReactants>
					<speciesReference species="SAP" stoichiometry="1.0"/>
					<speciesReference species="THF" stoichiometry="1.0"/>
				</listOfReactants>
				<listOfProducts>
					<speciesReference species="DHLIPOYLPROTEIN" stoichiometry="1.0"/>
					<speciesReference species="METTHF" stoichiometry="1.0"/>
					<speciesReference species="NH3" stoichiometry="1.0"/>
				</listOfProducts>
				<kineticLaw>
					<math xmlns="http://www.w3.org/1998/Math/MathML">
						<ci>
							 FLUX_VALUE 
						</ci>
					</math>
					<listOfParameters>
						<parameter id="LOWER_BOUND" units="mmol_per_gDW_per_hr" value="0.0"/>
						<parameter id="UPPER_BOUND" units="mmol_per_gDW_per_hr" value="1000.0"/>
						<parameter id="OBJECTIVE_COEFFICIENT" value="0"/>
						<parameter id="FLUX_VALUE" units="mmol_per_gDW_per_hr" value="0"/>
					</listOfParameters>
				</kineticLaw>
			</reaction>
			<reaction id="R185" name="R185" reversible="true">
				<notes>
					<html:p>
						GENE_ASSOCIATION: Rv1093 OR Rv0070c
					</html:p>
				</notes>
				<listOfReactants>
					<speciesReference species="SER" stoichiometry="1.0"/>
					<speciesReference species="THF" stoichiometry="1.0"/>
				</listOfReactants>
				<listOfProducts>
					<speciesReference species="GLY" stoichiometry="1.0"/>
					<speciesReference species="METTHF" stoichiometry="1.0"/>
				</listOfProducts>
				<kineticLaw>
					<math xmlns="http://www.w3.org/1998/Math/MathML">
						<ci>
							 FLUX_VALUE 
						</ci>
					</math>
					<listOfParameters>
						<parameter id="LOWER_BOUND" units="mmol_per_gDW_per_hr" value="-1000.0"/>
						<parameter id="UPPER_BOUND" units="mmol_per_gDW_per_hr" value="1000.0"/>
						<parameter id="OBJECTIVE_COEFFICIENT" value="0"/>
						<parameter id="FLUX_VALUE" units="mmol_per_gDW_per_hr" value="0"/>
					</listOfParameters>
				</kineticLaw>
			</reaction>
			<reaction id="R186" name="R186" reversible="false">
				<notes>
					<html:p>
						GENE_ASSOCIATION: Rv1832
					</html:p>
				</notes>
				<listOfReactants>
					<speciesReference species="GLY" stoichiometry="1.0"/>
					<speciesReference species="LIPOYLPROTEIN" stoichiometry="1.0"/>
				</listOfReactants>
				<listOfProducts>
					<speciesReference species="CO2" stoichiometry="1.0"/>
					<speciesReference species="SAP" stoichiometry="1.0"/>
				</listOfProducts>
				<kineticLaw>
					<math xmlns="http://www.w3.org/1998/Math/MathML">
						<ci>
							 FLUX_VALUE 
						</ci>
					</math>
					<listOfParameters>
						<parameter id="LOWER_BOUND" units="mmol_per_gDW_per_hr" value="0.0"/>
						<parameter id="UPPER_BOUND" units="mmol_per_gDW_per_hr" value="1000.0"/>
						<parameter id="OBJECTIVE_COEFFICIENT" value="0"/>
						<parameter id="FLUX_VALUE" units="mmol_per_gDW_per_hr" value="0"/>
					</listOfParameters>
				</kineticLaw>
			</reaction>
			<reaction id="R186b" name="R186b" reversible="false">
				<notes>
					<html:p>
						GENE_ASSOCIATION: 
					</html:p>
				</notes>
				<listOfReactants>
					<speciesReference species="GLY" stoichiometry="1.0"/>
					<speciesReference species="NAD" stoichiometry="1.0"/>
				</listOfReactants>
				<listOfProducts>
					<speciesReference species="GLX" stoichiometry="1.0"/>
					<speciesReference species="NADH" stoichiometry="1.0"/>
					<speciesReference species="NH3" stoichiometry="1.0"/>
				</listOfProducts>
				<kineticLaw>
					<math xmlns="http://www.w3.org/1998/Math/MathML">
						<ci>
							 FLUX_VALUE 
						</ci>
					</math>
					<listOfParameters>
						<parameter id="LOWER_BOUND" units="mmol_per_gDW_per_hr" value="0.0"/>
						<parameter id="UPPER_BOUND" units="mmol_per_gDW_per_hr" value="1000.0"/>
						<parameter id="OBJECTIVE_COEFFICIENT" value="0"/>
						<parameter id="FLUX_VALUE" units="mmol_per_gDW_per_hr" value="0"/>
					</listOfParameters>
				</kineticLaw>
			</reaction>
			<reaction id="R187" name="R187" reversible="true">
				<notes>
					<html:p>
						GENE_ASSOCIATION: Rv0462
					</html:p>
				</notes>
				<listOfReactants>
					<speciesReference species="DHLIPOYLPROTEIN" stoichiometry="1.0"/>
					<speciesReference species="NAD" stoichiometry="1.0"/>
				</listOfReactants>
				<listOfProducts>
					<speciesReference species="LIPOYLPROTEIN" stoichiometry="1.0"/>
					<speciesReference species="NADH" stoichiometry="1.0"/>
				</listOfProducts>
				<kineticLaw>
					<math xmlns="http://www.w3.org/1998/Math/MathML">
						<ci>
							 FLUX_VALUE 
						</ci>
					</math>
					<listOfParameters>
						<parameter id="LOWER_BOUND" units="mmol_per_gDW_per_hr" value="-1000.0"/>
						<parameter id="UPPER_BOUND" units="mmol_per_gDW_per_hr" value="1000.0"/>
						<parameter id="OBJECTIVE_COEFFICIENT" value="0"/>
						<parameter id="FLUX_VALUE" units="mmol_per_gDW_per_hr" value="0"/>
					</listOfParameters>
				</kineticLaw>
			</reaction>
			<reaction id="R188" name="R188" reversible="false">
				<notes>
					<html:p>
						GENE_ASSOCIATION: Rv0069c
					</html:p>
				</notes>
				<listOfReactants>
					<speciesReference species="SER" stoichiometry="1.0"/>
				</listOfReactants>
				<listOfProducts>
					<speciesReference species="NH3" stoichiometry="1.0"/>
					<speciesReference species="PYR" stoichiometry="1.0"/>
				</listOfProducts>
				<kineticLaw>
					<math xmlns="http://www.w3.org/1998/Math/MathML">
						<ci>
							 FLUX_VALUE 
						</ci>
					</math>
					<listOfParameters>
						<parameter id="LOWER_BOUND" units="mmol_per_gDW_per_hr" value="0.0"/>
						<parameter id="UPPER_BOUND" units="mmol_per_gDW_per_hr" value="1000.0"/>
						<parameter id="OBJECTIVE_COEFFICIENT" value="0"/>
						<parameter id="FLUX_VALUE" units="mmol_per_gDW_per_hr" value="0"/>
					</listOfParameters>
				</kineticLaw>
			</reaction>
			<reaction id="R189" name="R189" reversible="false">
				<notes>
					<html:p>
						GENE_ASSOCIATION: Rv1464
					</html:p>
				</notes>
				<listOfReactants>
					<speciesReference species="CYS" stoichiometry="1.0"/>
				</listOfReactants>
				<listOfProducts>
					<speciesReference species="H2S" stoichiometry="1.0"/>
					<speciesReference species="NH3" stoichiometry="1.0"/>
					<speciesReference species="PYR" stoichiometry="1.0"/>
				</listOfProducts>
				<kineticLaw>
					<math xmlns="http://www.w3.org/1998/Math/MathML">
						<ci>
							 FLUX_VALUE 
						</ci>
					</math>
					<listOfParameters>
						<parameter id="LOWER_BOUND" units="mmol_per_gDW_per_hr" value="0.0"/>
						<parameter id="UPPER_BOUND" units="mmol_per_gDW_per_hr" value="1000.0"/>
						<parameter id="OBJECTIVE_COEFFICIENT" value="0"/>
						<parameter id="FLUX_VALUE" units="mmol_per_gDW_per_hr" value="0"/>
					</listOfParameters>
				</kineticLaw>
			</reaction>
			<reaction id="R190" name="R190" reversible="true">
				<notes>
					<html:p>
						GENE_ASSOCIATION: Rv3565 OR Rv0337c
					</html:p>
				</notes>
				<listOfReactants>
					<speciesReference species="AKG" stoichiometry="1.0"/>
					<speciesReference species="TYR" stoichiometry="1.0"/>
				</listOfReactants>
				<listOfProducts>
					<speciesReference species="_4HPP" stoichiometry="1.0"/>
					<speciesReference species="GLU" stoichiometry="1.0"/>
				</listOfProducts>
				<kineticLaw>
					<math xmlns="http://www.w3.org/1998/Math/MathML">
						<ci>
							 FLUX_VALUE 
						</ci>
					</math>
					<listOfParameters>
						<parameter id="LOWER_BOUND" units="mmol_per_gDW_per_hr" value="-1000.0"/>
						<parameter id="UPPER_BOUND" units="mmol_per_gDW_per_hr" value="1000.0"/>
						<parameter id="OBJECTIVE_COEFFICIENT" value="0"/>
						<parameter id="FLUX_VALUE" units="mmol_per_gDW_per_hr" value="0"/>
					</listOfParameters>
				</kineticLaw>
			</reaction>
			<reaction id="R191" name="R191" reversible="false">
				<notes>
					<html:p>
						GENE_ASSOCIATION: Rv1322A
					</html:p>
				</notes>
				<listOfReactants>
					<speciesReference species="_4HPP" stoichiometry="1.0"/>
					<speciesReference species="O2" stoichiometry="1.0"/>
				</listOfReactants>
				<listOfProducts>
					<speciesReference species="CO2" stoichiometry="1.0"/>
					<speciesReference species="HOMOGEN" stoichiometry="1.0"/>
				</listOfProducts>
				<kineticLaw>
					<math xmlns="http://www.w3.org/1998/Math/MathML">
						<ci>
							 FLUX_VALUE 
						</ci>
					</math>
					<listOfParameters>
						<parameter id="LOWER_BOUND" units="mmol_per_gDW_per_hr" value="0.0"/>
						<parameter id="UPPER_BOUND" units="mmol_per_gDW_per_hr" value="1000.0"/>
						<parameter id="OBJECTIVE_COEFFICIENT" value="0"/>
						<parameter id="FLUX_VALUE" units="mmol_per_gDW_per_hr" value="0"/>
					</listOfParameters>
				</kineticLaw>
			</reaction>
			<reaction id="R192" name="R192" reversible="false">
				<notes>
					<html:p>
						GENE_ASSOCIATION: 
					</html:p>
				</notes>
				<listOfReactants>
					<speciesReference species="HOMOGEN" stoichiometry="1.0"/>
					<speciesReference species="O2" stoichiometry="1.0"/>
				</listOfReactants>
				<listOfProducts>
					<speciesReference species="MACAC" stoichiometry="1.0"/>
				</listOfProducts>
				<kineticLaw>
					<math xmlns="http://www.w3.org/1998/Math/MathML">
						<ci>
							 FLUX_VALUE 
						</ci>
					</math>
					<listOfParameters>
						<parameter id="LOWER_BOUND" units="mmol_per_gDW_per_hr" value="0.0"/>
						<parameter id="UPPER_BOUND" units="mmol_per_gDW_per_hr" value="1000.0"/>
						<parameter id="OBJECTIVE_COEFFICIENT" value="0"/>
						<parameter id="FLUX_VALUE" units="mmol_per_gDW_per_hr" value="0"/>
					</listOfParameters>
				</kineticLaw>
			</reaction>
			<reaction id="R193" name="R193" reversible="true">
				<notes>
					<html:p>
						GENE_ASSOCIATION: 
					</html:p>
				</notes>
				<listOfReactants>
					<speciesReference species="MACAC" stoichiometry="1.0"/>
				</listOfReactants>
				<listOfProducts>
					<speciesReference species="FUACAC" stoichiometry="1.0"/>
				</listOfProducts>
				<kineticLaw>
					<math xmlns="http://www.w3.org/1998/Math/MathML">
						<ci>
							 FLUX_VALUE 
						</ci>
					</math>
					<listOfParameters>
						<parameter id="LOWER_BOUND" units="mmol_per_gDW_per_hr" value="-1000.0"/>
						<parameter id="UPPER_BOUND" units="mmol_per_gDW_per_hr" value="1000.0"/>
						<parameter id="OBJECTIVE_COEFFICIENT" value="0"/>
						<parameter id="FLUX_VALUE" units="mmol_per_gDW_per_hr" value="0"/>
					</listOfParameters>
				</kineticLaw>
			</reaction>
			<reaction id="R194" name="R194" reversible="false">
				<notes>
					<html:p>
						GENE_ASSOCIATION: 
					</html:p>
				</notes>
				<listOfReactants>
					<speciesReference species="FUACAC" stoichiometry="1.0"/>
				</listOfReactants>
				<listOfProducts>
					<speciesReference species="ACTAC" stoichiometry="1.0"/>
					<speciesReference species="FUM" stoichiometry="1.0"/>
				</listOfProducts>
				<kineticLaw>
					<math xmlns="http://www.w3.org/1998/Math/MathML">
						<ci>
							 FLUX_VALUE 
						</ci>
					</math>
					<listOfParameters>
						<parameter id="LOWER_BOUND" units="mmol_per_gDW_per_hr" value="0.0"/>
						<parameter id="UPPER_BOUND" units="mmol_per_gDW_per_hr" value="1000.0"/>
						<parameter id="OBJECTIVE_COEFFICIENT" value="0"/>
						<parameter id="FLUX_VALUE" units="mmol_per_gDW_per_hr" value="0"/>
					</listOfParameters>
				</kineticLaw>
			</reaction>
			<reaction id="R195" name="R195" reversible="true">
				<notes>
					<html:p>
						GENE_ASSOCIATION: Rv3565 OR Rv0337c
					</html:p>
				</notes>
				<listOfReactants>
					<speciesReference species="AKG" stoichiometry="1.0"/>
					<speciesReference species="PHE" stoichiometry="1.0"/>
				</listOfReactants>
				<listOfProducts>
					<speciesReference species="GLU" stoichiometry="1.0"/>
					<speciesReference species="PHPYR" stoichiometry="1.0"/>
				</listOfProducts>
				<kineticLaw>
					<math xmlns="http://www.w3.org/1998/Math/MathML">
						<ci>
							 FLUX_VALUE 
						</ci>
					</math>
					<listOfParameters>
						<parameter id="LOWER_BOUND" units="mmol_per_gDW_per_hr" value="-1000.0"/>
						<parameter id="UPPER_BOUND" units="mmol_per_gDW_per_hr" value="1000.0"/>
						<parameter id="OBJECTIVE_COEFFICIENT" value="0"/>
						<parameter id="FLUX_VALUE" units="mmol_per_gDW_per_hr" value="0"/>
					</listOfParameters>
				</kineticLaw>
			</reaction>
			<reaction id="R196" name="R196" reversible="false">
				<notes>
					<html:p>
						GENE_ASSOCIATION: Rv2220 OR Rv1878 OR Rv2860c
					</html:p>
				</notes>
				<listOfReactants>
					<speciesReference species="ATP" stoichiometry="1.0"/>
					<speciesReference species="GLU" stoichiometry="1.0"/>
					<speciesReference species="NH3" stoichiometry="1.0"/>
				</listOfReactants>
				<listOfProducts>
					<speciesReference species="ADP" stoichiometry="1.0"/>
					<speciesReference species="GLN" stoichiometry="1.0"/>
					<speciesReference species="PI" stoichiometry="1.0"/>
				</listOfProducts>
				<kineticLaw>
					<math xmlns="http://www.w3.org/1998/Math/MathML">
						<ci>
							 FLUX_VALUE 
						</ci>
					</math>
					<listOfParameters>
						<parameter id="LOWER_BOUND" units="mmol_per_gDW_per_hr" value="0.0"/>
						<parameter id="UPPER_BOUND" units="mmol_per_gDW_per_hr" value="1000.0"/>
						<parameter id="OBJECTIVE_COEFFICIENT" value="0"/>
						<parameter id="FLUX_VALUE" units="mmol_per_gDW_per_hr" value="0"/>
					</listOfParameters>
				</kineticLaw>
			</reaction>
			<reaction id="R197" name="R197" reversible="true">
				<notes>
					<html:p>
						GENE_ASSOCIATION: Rv3859c AND Rv3858c
					</html:p>
				</notes>
				<listOfReactants>
					<speciesReference species="AKG" stoichiometry="1.0"/>
					<speciesReference species="GLN" stoichiometry="1.0"/>
					<speciesReference species="NADH" stoichiometry="1.0"/>
				</listOfReactants>
				<listOfProducts>
					<speciesReference species="GLU" stoichiometry="2.0"/>
					<speciesReference species="NAD" stoichiometry="1.0"/>
				</listOfProducts>
				<kineticLaw>
					<math xmlns="http://www.w3.org/1998/Math/MathML">
						<ci>
							 FLUX_VALUE 
						</ci>
					</math>
					<listOfParameters>
						<parameter id="LOWER_BOUND" units="mmol_per_gDW_per_hr" value="-1000.0"/>
						<parameter id="UPPER_BOUND" units="mmol_per_gDW_per_hr" value="1000.0"/>
						<parameter id="OBJECTIVE_COEFFICIENT" value="0"/>
						<parameter id="FLUX_VALUE" units="mmol_per_gDW_per_hr" value="0"/>
					</listOfParameters>
				</kineticLaw>
			</reaction>
			<reaction id="R198" name="R198" reversible="true">
				<notes>
					<html:p>
						GENE_ASSOCIATION: Rv2476c
					</html:p>
				</notes>
				<listOfReactants>
					<speciesReference species="AKG" stoichiometry="1.0"/>
					<speciesReference species="NADPH" stoichiometry="1.0"/>
					<speciesReference species="NH3" stoichiometry="1.0"/>
				</listOfReactants>
				<listOfProducts>
					<speciesReference species="GLU" stoichiometry="1.0"/>
					<speciesReference species="NADP" stoichiometry="1.0"/>
				</listOfProducts>
				<kineticLaw>
					<math xmlns="http://www.w3.org/1998/Math/MathML">
						<ci>
							 FLUX_VALUE 
						</ci>
					</math>
					<listOfParameters>
						<parameter id="LOWER_BOUND" units="mmol_per_gDW_per_hr" value="-1000.0"/>
						<parameter id="UPPER_BOUND" units="mmol_per_gDW_per_hr" value="1000.0"/>
						<parameter id="OBJECTIVE_COEFFICIENT" value="0"/>
						<parameter id="FLUX_VALUE" units="mmol_per_gDW_per_hr" value="0"/>
					</listOfParameters>
				</kineticLaw>
			</reaction>
			<reaction id="R199" name="R199" reversible="false">
				<notes>
					<html:p>
						GENE_ASSOCIATION: Rv2439c
					</html:p>
				</notes>
				<listOfReactants>
					<speciesReference species="ATP" stoichiometry="1.0"/>
					<speciesReference species="GLU" stoichiometry="1.0"/>
				</listOfReactants>
				<listOfProducts>
					<speciesReference species="ADP" stoichiometry="1.0"/>
					<speciesReference species="GLUP" stoichiometry="1.0"/>
				</listOfProducts>
				<kineticLaw>
					<math xmlns="http://www.w3.org/1998/Math/MathML">
						<ci>
							 FLUX_VALUE 
						</ci>
					</math>
					<listOfParameters>
						<parameter id="LOWER_BOUND" units="mmol_per_gDW_per_hr" value="0.0"/>
						<parameter id="UPPER_BOUND" units="mmol_per_gDW_per_hr" value="1000.0"/>
						<parameter id="OBJECTIVE_COEFFICIENT" value="0"/>
						<parameter id="FLUX_VALUE" units="mmol_per_gDW_per_hr" value="0"/>
					</listOfParameters>
				</kineticLaw>
			</reaction>
			<reaction id="R200" name="R200" reversible="false">
				<notes>
					<html:p>
						GENE_ASSOCIATION: Rv2427c
					</html:p>
				</notes>
				<listOfReactants>
					<speciesReference species="GLUP" stoichiometry="1.0"/>
					<speciesReference species="NADPH" stoichiometry="1.0"/>
				</listOfReactants>
				<listOfProducts>
					<speciesReference species="GLUGSAL" stoichiometry="1.0"/>
					<speciesReference species="NADP" stoichiometry="1.0"/>
					<speciesReference species="PI" stoichiometry="1.0"/>
				</listOfProducts>
				<kineticLaw>
					<math xmlns="http://www.w3.org/1998/Math/MathML">
						<ci>
							 FLUX_VALUE 
						</ci>
					</math>
					<listOfParameters>
						<parameter id="LOWER_BOUND" units="mmol_per_gDW_per_hr" value="0.0"/>
						<parameter id="UPPER_BOUND" units="mmol_per_gDW_per_hr" value="1000.0"/>
						<parameter id="OBJECTIVE_COEFFICIENT" value="0"/>
						<parameter id="FLUX_VALUE" units="mmol_per_gDW_per_hr" value="0"/>
					</listOfParameters>
				</kineticLaw>
			</reaction>
			<reaction id="R201" name="R201" reversible="true">
				<notes>
					<html:p>
						GENE_ASSOCIATION: 
					</html:p>
				</notes>
				<listOfReactants>
					<speciesReference species="GLUGSAL" stoichiometry="1.0"/>
				</listOfReactants>
				<listOfProducts>
					<speciesReference species="P5C" stoichiometry="1.0"/>
				</listOfProducts>
				<kineticLaw>
					<math xmlns="http://www.w3.org/1998/Math/MathML">
						<ci>
							 FLUX_VALUE 
						</ci>
					</math>
					<listOfParameters>
						<parameter id="LOWER_BOUND" units="mmol_per_gDW_per_hr" value="-1000.0"/>
						<parameter id="UPPER_BOUND" units="mmol_per_gDW_per_hr" value="1000.0"/>
						<parameter id="OBJECTIVE_COEFFICIENT" value="0"/>
						<parameter id="FLUX_VALUE" units="mmol_per_gDW_per_hr" value="0"/>
					</listOfParameters>
				</kineticLaw>
			</reaction>
			<reaction id="R202" name="R202" reversible="true">
				<notes>
					<html:p>
						GENE_ASSOCIATION: Rv0500
					</html:p>
				</notes>
				<listOfReactants>
					<speciesReference species="NADH" stoichiometry="1.0"/>
					<speciesReference species="NADPH" stoichiometry="1.0"/>
					<speciesReference species="P5C" stoichiometry="2.0"/>
				</listOfReactants>
				<listOfProducts>
					<speciesReference species="NAD" stoichiometry="1.0"/>
					<speciesReference species="NADP" stoichiometry="1.0"/>
					<speciesReference species="PRO" stoichiometry="2.0"/>
				</listOfProducts>
				<kineticLaw>
					<math xmlns="http://www.w3.org/1998/Math/MathML">
						<ci>
							 FLUX_VALUE 
						</ci>
					</math>
					<listOfParameters>
						<parameter id="LOWER_BOUND" units="mmol_per_gDW_per_hr" value="-1000.0"/>
						<parameter id="UPPER_BOUND" units="mmol_per_gDW_per_hr" value="1000.0"/>
						<parameter id="OBJECTIVE_COEFFICIENT" value="0"/>
						<parameter id="FLUX_VALUE" units="mmol_per_gDW_per_hr" value="0"/>
					</listOfParameters>
				</kineticLaw>
			</reaction>
			<reaction id="R203" name="R203" reversible="true">
				<notes>
					<html:p>
						GENE_ASSOCIATION: Rv2747
					</html:p>
				</notes>
				<listOfReactants>
					<speciesReference species="ACCOA" stoichiometry="1.0"/>
					<speciesReference species="GLU" stoichiometry="1.0"/>
				</listOfReactants>
				<listOfProducts>
					<speciesReference species="COA" stoichiometry="1.0"/>
					<speciesReference species="NAGLU" stoichiometry="1.0"/>
				</listOfProducts>
				<kineticLaw>
					<math xmlns="http://www.w3.org/1998/Math/MathML">
						<ci>
							 FLUX_VALUE 
						</ci>
					</math>
					<listOfParameters>
						<parameter id="LOWER_BOUND" units="mmol_per_gDW_per_hr" value="-1000.0"/>
						<parameter id="UPPER_BOUND" units="mmol_per_gDW_per_hr" value="1000.0"/>
						<parameter id="OBJECTIVE_COEFFICIENT" value="0"/>
						<parameter id="FLUX_VALUE" units="mmol_per_gDW_per_hr" value="0"/>
					</listOfParameters>
				</kineticLaw>
			</reaction>
			<reaction id="R204" name="R204" reversible="false">
				<notes>
					<html:p>
						GENE_ASSOCIATION: Rv1654
					</html:p>
				</notes>
				<listOfReactants>
					<speciesReference species="ATP" stoichiometry="1.0"/>
					<speciesReference species="NAGLU" stoichiometry="1.0"/>
				</listOfReactants>
				<listOfProducts>
					<speciesReference species="ADP" stoichiometry="1.0"/>
					<speciesReference species="NAGLUP" stoichiometry="1.0"/>
				</listOfProducts>
				<kineticLaw>
					<math xmlns="http://www.w3.org/1998/Math/MathML">
						<ci>
							 FLUX_VALUE 
						</ci>
					</math>
					<listOfParameters>
						<parameter id="LOWER_BOUND" units="mmol_per_gDW_per_hr" value="0.0"/>
						<parameter id="UPPER_BOUND" units="mmol_per_gDW_per_hr" value="1000.0"/>
						<parameter id="OBJECTIVE_COEFFICIENT" value="0"/>
						<parameter id="FLUX_VALUE" units="mmol_per_gDW_per_hr" value="0"/>
					</listOfParameters>
				</kineticLaw>
			</reaction>
			<reaction id="R205" name="R205" reversible="false">
				<notes>
					<html:p>
						GENE_ASSOCIATION: Rv1652
					</html:p>
				</notes>
				<listOfReactants>
					<speciesReference species="NADPH" stoichiometry="1.0"/>
					<speciesReference species="NAGLUP" stoichiometry="1.0"/>
				</listOfReactants>
				<listOfProducts>
					<speciesReference species="NADP" stoichiometry="1.0"/>
					<speciesReference species="NAGLUS" stoichiometry="1.0"/>
					<speciesReference species="PI" stoichiometry="1.0"/>
				</listOfProducts>
				<kineticLaw>
					<math xmlns="http://www.w3.org/1998/Math/MathML">
						<ci>
							 FLUX_VALUE 
						</ci>
					</math>
					<listOfParameters>
						<parameter id="LOWER_BOUND" units="mmol_per_gDW_per_hr" value="0.0"/>
						<parameter id="UPPER_BOUND" units="mmol_per_gDW_per_hr" value="1000.0"/>
						<parameter id="OBJECTIVE_COEFFICIENT" value="0"/>
						<parameter id="FLUX_VALUE" units="mmol_per_gDW_per_hr" value="0"/>
					</listOfParameters>
				</kineticLaw>
			</reaction>
			<reaction id="R206" name="R206" reversible="false">
				<notes>
					<html:p>
						GENE_ASSOCIATION: Rv1655
					</html:p>
				</notes>
				<listOfReactants>
					<speciesReference species="GLU" stoichiometry="1.0"/>
					<speciesReference species="NAGLUS" stoichiometry="1.0"/>
				</listOfReactants>
				<listOfProducts>
					<speciesReference species="AKG" stoichiometry="1.0"/>
					<speciesReference species="NAORN" stoichiometry="1.0"/>
				</listOfProducts>
				<kineticLaw>
					<math xmlns="http://www.w3.org/1998/Math/MathML">
						<ci>
							 FLUX_VALUE 
						</ci>
					</math>
					<listOfParameters>
						<parameter id="LOWER_BOUND" units="mmol_per_gDW_per_hr" value="0.0"/>
						<parameter id="UPPER_BOUND" units="mmol_per_gDW_per_hr" value="1000.0"/>
						<parameter id="OBJECTIVE_COEFFICIENT" value="0"/>
						<parameter id="FLUX_VALUE" units="mmol_per_gDW_per_hr" value="0"/>
					</listOfParameters>
				</kineticLaw>
			</reaction>
			<reaction id="R207" name="R207" reversible="true">
				<notes>
					<html:p>
						GENE_ASSOCIATION: Rv1653 
					</html:p>
				</notes>
				<listOfReactants>
					<speciesReference species="GLU" stoichiometry="1.0"/>
					<speciesReference species="NAORN" stoichiometry="1.0"/>
				</listOfReactants>
				<listOfProducts>
					<speciesReference species="NAGLU" stoichiometry="1.0"/>
					<speciesReference species="ORN" stoichiometry="1.0"/>
				</listOfProducts>
				<kineticLaw>
					<math xmlns="http://www.w3.org/1998/Math/MathML">
						<ci>
							 FLUX_VALUE 
						</ci>
					</math>
					<listOfParameters>
						<parameter id="LOWER_BOUND" units="mmol_per_gDW_per_hr" value="-1000.0"/>
						<parameter id="UPPER_BOUND" units="mmol_per_gDW_per_hr" value="1000.0"/>
						<parameter id="OBJECTIVE_COEFFICIENT" value="0"/>
						<parameter id="FLUX_VALUE" units="mmol_per_gDW_per_hr" value="0"/>
					</listOfParameters>
				</kineticLaw>
			</reaction>
			<reaction id="R208" name="R208" reversible="false">
				<notes>
					<html:p>
						GENE_ASSOCIATION: Rv1383 AND Rv1384
					</html:p>
				</notes>
				<listOfReactants>
					<speciesReference species="ATP" stoichiometry="2.0"/>
					<speciesReference species="CO2" stoichiometry="1.0"/>
					<speciesReference species="GLN" stoichiometry="1.0"/>
				</listOfReactants>
				<listOfProducts>
					<speciesReference species="ADP" stoichiometry="2.0"/>
					<speciesReference species="CAP" stoichiometry="1.0"/>
					<speciesReference species="GLU" stoichiometry="1.0"/>
					<speciesReference species="PI" stoichiometry="1.0"/>
				</listOfProducts>
				<kineticLaw>
					<math xmlns="http://www.w3.org/1998/Math/MathML">
						<ci>
							 FLUX_VALUE 
						</ci>
					</math>
					<listOfParameters>
						<parameter id="LOWER_BOUND" units="mmol_per_gDW_per_hr" value="0.0"/>
						<parameter id="UPPER_BOUND" units="mmol_per_gDW_per_hr" value="1000.0"/>
						<parameter id="OBJECTIVE_COEFFICIENT" value="0"/>
						<parameter id="FLUX_VALUE" units="mmol_per_gDW_per_hr" value="0"/>
					</listOfParameters>
				</kineticLaw>
			</reaction>
			<reaction id="R209" name="R209" reversible="false">
				<notes>
					<html:p>
						GENE_ASSOCIATION: Rv1658
					</html:p>
				</notes>
				<listOfReactants>
					<speciesReference species="ASP" stoichiometry="1.0"/>
					<speciesReference species="ATP" stoichiometry="1.0"/>
					<speciesReference species="CITR" stoichiometry="1.0"/>
				</listOfReactants>
				<listOfProducts>
					<speciesReference species="AMP" stoichiometry="1.0"/>
					<speciesReference species="ARGSUCC" stoichiometry="1.0"/>
					<speciesReference species="PPI" stoichiometry="1.0"/>
				</listOfProducts>
				<kineticLaw>
					<math xmlns="http://www.w3.org/1998/Math/MathML">
						<ci>
							 FLUX_VALUE 
						</ci>
					</math>
					<listOfParameters>
						<parameter id="LOWER_BOUND" units="mmol_per_gDW_per_hr" value="0.0"/>
						<parameter id="UPPER_BOUND" units="mmol_per_gDW_per_hr" value="1000.0"/>
						<parameter id="OBJECTIVE_COEFFICIENT" value="0"/>
						<parameter id="FLUX_VALUE" units="mmol_per_gDW_per_hr" value="0"/>
					</listOfParameters>
				</kineticLaw>
			</reaction>
			<reaction id="R210" name="R210" reversible="false">
				<notes>
					<html:p>
						GENE_ASSOCIATION: Rv1659
					</html:p>
				</notes>
				<listOfReactants>
					<speciesReference species="ARGSUCC" stoichiometry="1.0"/>
				</listOfReactants>
				<listOfProducts>
					<speciesReference species="ARG" stoichiometry="1.0"/>
					<speciesReference species="FUM" stoichiometry="1.0"/>
				</listOfProducts>
				<kineticLaw>
					<math xmlns="http://www.w3.org/1998/Math/MathML">
						<ci>
							 FLUX_VALUE 
						</ci>
					</math>
					<listOfParameters>
						<parameter id="LOWER_BOUND" units="mmol_per_gDW_per_hr" value="0.0"/>
						<parameter id="UPPER_BOUND" units="mmol_per_gDW_per_hr" value="1000.0"/>
						<parameter id="OBJECTIVE_COEFFICIENT" value="0"/>
						<parameter id="FLUX_VALUE" units="mmol_per_gDW_per_hr" value="0"/>
					</listOfParameters>
				</kineticLaw>
			</reaction>
			<reaction id="R211" name="R211" reversible="false">
				<notes>
					<html:p>
						GENE_ASSOCIATION: Rv3002c AND Rv3003c
					</html:p>
				</notes>
				<listOfReactants>
					<speciesReference species="PYR" stoichiometry="2.0"/>
					<speciesReference species="THI" stoichiometry="0.001"/>
				</listOfReactants>
				<listOfProducts>
					<speciesReference species="ACLAC" stoichiometry="1.0"/>
					<speciesReference species="CO2" stoichiometry="1.0"/>
				</listOfProducts>
				<kineticLaw>
					<math xmlns="http://www.w3.org/1998/Math/MathML">
						<ci>
							 FLUX_VALUE 
						</ci>
					</math>
					<listOfParameters>
						<parameter id="LOWER_BOUND" units="mmol_per_gDW_per_hr" value="0.0"/>
						<parameter id="UPPER_BOUND" units="mmol_per_gDW_per_hr" value="1000.0"/>
						<parameter id="OBJECTIVE_COEFFICIENT" value="0"/>
						<parameter id="FLUX_VALUE" units="mmol_per_gDW_per_hr" value="0"/>
					</listOfParameters>
				</kineticLaw>
			</reaction>
			<reaction id="R212" name="R212" reversible="false">
				<notes>
					<html:p>
						GENE_ASSOCIATION: Rv3001c
					</html:p>
				</notes>
				<listOfReactants>
					<speciesReference species="ACLAC" stoichiometry="1.0"/>
					<speciesReference species="NADPH" stoichiometry="1.0"/>
				</listOfReactants>
				<listOfProducts>
					<speciesReference species="DHMVA" stoichiometry="1.0"/>
					<speciesReference species="NADP" stoichiometry="1.0"/>
				</listOfProducts>
				<kineticLaw>
					<math xmlns="http://www.w3.org/1998/Math/MathML">
						<ci>
							 FLUX_VALUE 
						</ci>
					</math>
					<listOfParameters>
						<parameter id="LOWER_BOUND" units="mmol_per_gDW_per_hr" value="0.0"/>
						<parameter id="UPPER_BOUND" units="mmol_per_gDW_per_hr" value="1000.0"/>
						<parameter id="OBJECTIVE_COEFFICIENT" value="0"/>
						<parameter id="FLUX_VALUE" units="mmol_per_gDW_per_hr" value="0"/>
					</listOfParameters>
				</kineticLaw>
			</reaction>
			<reaction id="R213" name="R213" reversible="false">
				<notes>
					<html:p>
						GENE_ASSOCIATION: Rv0189c
					</html:p>
				</notes>
				<listOfReactants>
					<speciesReference species="DHMVA" stoichiometry="1.0"/>
				</listOfReactants>
				<listOfProducts>
					<speciesReference species="OMVAL" stoichiometry="1.0"/>
				</listOfProducts>
				<kineticLaw>
					<math xmlns="http://www.w3.org/1998/Math/MathML">
						<ci>
							 FLUX_VALUE 
						</ci>
					</math>
					<listOfParameters>
						<parameter id="LOWER_BOUND" units="mmol_per_gDW_per_hr" value="0.0"/>
						<parameter id="UPPER_BOUND" units="mmol_per_gDW_per_hr" value="1000.0"/>
						<parameter id="OBJECTIVE_COEFFICIENT" value="0"/>
						<parameter id="FLUX_VALUE" units="mmol_per_gDW_per_hr" value="0"/>
					</listOfParameters>
				</kineticLaw>
			</reaction>
			<reaction id="R214" name="R214" reversible="true">
				<notes>
					<html:p>
						GENE_ASSOCIATION: Rv2210c
					</html:p>
				</notes>
				<listOfReactants>
					<speciesReference species="GLU" stoichiometry="1.0"/>
					<speciesReference species="OMVAL" stoichiometry="1.0"/>
				</listOfReactants>
				<listOfProducts>
					<speciesReference species="AKG" stoichiometry="1.0"/>
					<speciesReference species="VAL" stoichiometry="1.0"/>
				</listOfProducts>
				<kineticLaw>
					<math xmlns="http://www.w3.org/1998/Math/MathML">
						<ci>
							 FLUX_VALUE 
						</ci>
					</math>
					<listOfParameters>
						<parameter id="LOWER_BOUND" units="mmol_per_gDW_per_hr" value="-1000.0"/>
						<parameter id="UPPER_BOUND" units="mmol_per_gDW_per_hr" value="1000.0"/>
						<parameter id="OBJECTIVE_COEFFICIENT" value="0"/>
						<parameter id="FLUX_VALUE" units="mmol_per_gDW_per_hr" value="0"/>
					</listOfParameters>
				</kineticLaw>
			</reaction>
			<reaction id="R215" name="R215" reversible="false">
				<notes>
					<html:p>
						GENE_ASSOCIATION: Rv1559
					</html:p>
				</notes>
				<listOfReactants>
					<speciesReference species="THR" stoichiometry="1.0"/>
				</listOfReactants>
				<listOfProducts>
					<speciesReference species="NH3" stoichiometry="1.0"/>
					<speciesReference species="OBUT" stoichiometry="1.0"/>
				</listOfProducts>
				<kineticLaw>
					<math xmlns="http://www.w3.org/1998/Math/MathML">
						<ci>
							 FLUX_VALUE 
						</ci>
					</math>
					<listOfParameters>
						<parameter id="LOWER_BOUND" units="mmol_per_gDW_per_hr" value="0.0"/>
						<parameter id="UPPER_BOUND" units="mmol_per_gDW_per_hr" value="1000.0"/>
						<parameter id="OBJECTIVE_COEFFICIENT" value="0"/>
						<parameter id="FLUX_VALUE" units="mmol_per_gDW_per_hr" value="0"/>
					</listOfParameters>
				</kineticLaw>
			</reaction>
			<reaction id="R216" name="R216" reversible="false">
				<notes>
					<html:p>
						GENE_ASSOCIATION: Rv3509c OR Rv1820 OR Rv3003c OR Rv3470c AND Rv3002c
					</html:p>
				</notes>
				<listOfReactants>
					<speciesReference species="OBUT" stoichiometry="1.0"/>
					<speciesReference species="PYR" stoichiometry="1.0"/>
				</listOfReactants>
				<listOfProducts>
					<speciesReference species="ABUT" stoichiometry="1.0"/>
					<speciesReference species="CO2" stoichiometry="1.0"/>
				</listOfProducts>
				<kineticLaw>
					<math xmlns="http://www.w3.org/1998/Math/MathML">
						<ci>
							 FLUX_VALUE 
						</ci>
					</math>
					<listOfParameters>
						<parameter id="LOWER_BOUND" units="mmol_per_gDW_per_hr" value="0.0"/>
						<parameter id="UPPER_BOUND" units="mmol_per_gDW_per_hr" value="1000.0"/>
						<parameter id="OBJECTIVE_COEFFICIENT" value="0"/>
						<parameter id="FLUX_VALUE" units="mmol_per_gDW_per_hr" value="0"/>
					</listOfParameters>
				</kineticLaw>
			</reaction>
			<reaction id="R217" name="R217" reversible="false">
				<notes>
					<html:p>
						GENE_ASSOCIATION: Rv3001c
					</html:p>
				</notes>
				<listOfReactants>
					<speciesReference species="ABUT" stoichiometry="1.0"/>
					<speciesReference species="NADPH" stoichiometry="1.0"/>
				</listOfReactants>
				<listOfProducts>
					<speciesReference species="DIHYDROXYMETHYLPENTANOATE" stoichiometry="1.0"/>
					<speciesReference species="NADP" stoichiometry="1.0"/>
				</listOfProducts>
				<kineticLaw>
					<math xmlns="http://www.w3.org/1998/Math/MathML">
						<ci>
							 FLUX_VALUE 
						</ci>
					</math>
					<listOfParameters>
						<parameter id="LOWER_BOUND" units="mmol_per_gDW_per_hr" value="0.0"/>
						<parameter id="UPPER_BOUND" units="mmol_per_gDW_per_hr" value="1000.0"/>
						<parameter id="OBJECTIVE_COEFFICIENT" value="0"/>
						<parameter id="FLUX_VALUE" units="mmol_per_gDW_per_hr" value="0"/>
					</listOfParameters>
				</kineticLaw>
			</reaction>
			<reaction id="R218" name="R218" reversible="false">
				<notes>
					<html:p>
						GENE_ASSOCIATION: Rv0189c
					</html:p>
				</notes>
				<listOfReactants>
					<speciesReference species="DIHYDROXYMETHYLPENTANOATE" stoichiometry="1.0"/>
				</listOfReactants>
				<listOfProducts>
					<speciesReference species="OXOMETHYLPENTANOATE" stoichiometry="1.0"/>
				</listOfProducts>
				<kineticLaw>
					<math xmlns="http://www.w3.org/1998/Math/MathML">
						<ci>
							 FLUX_VALUE 
						</ci>
					</math>
					<listOfParameters>
						<parameter id="LOWER_BOUND" units="mmol_per_gDW_per_hr" value="0.0"/>
						<parameter id="UPPER_BOUND" units="mmol_per_gDW_per_hr" value="1000.0"/>
						<parameter id="OBJECTIVE_COEFFICIENT" value="0"/>
						<parameter id="FLUX_VALUE" units="mmol_per_gDW_per_hr" value="0"/>
					</listOfParameters>
				</kineticLaw>
			</reaction>
			<reaction id="R219" name="R219" reversible="true">
				<notes>
					<html:p>
						GENE_ASSOCIATION: Rv2210c
					</html:p>
				</notes>
				<listOfReactants>
					<speciesReference species="GLU" stoichiometry="1.0"/>
					<speciesReference species="OXOMETHYLPENTANOATE" stoichiometry="1.0"/>
				</listOfReactants>
				<listOfProducts>
					<speciesReference species="AKG" stoichiometry="1.0"/>
					<speciesReference species="ILE" stoichiometry="1.0"/>
				</listOfProducts>
				<kineticLaw>
					<math xmlns="http://www.w3.org/1998/Math/MathML">
						<ci>
							 FLUX_VALUE 
						</ci>
					</math>
					<listOfParameters>
						<parameter id="LOWER_BOUND" units="mmol_per_gDW_per_hr" value="-1000.0"/>
						<parameter id="UPPER_BOUND" units="mmol_per_gDW_per_hr" value="1000.0"/>
						<parameter id="OBJECTIVE_COEFFICIENT" value="0"/>
						<parameter id="FLUX_VALUE" units="mmol_per_gDW_per_hr" value="0"/>
					</listOfParameters>
				</kineticLaw>
			</reaction>
			<reaction id="R220" name="R220" reversible="false">
				<notes>
					<html:p>
						GENE_ASSOCIATION: Rv3710
					</html:p>
				</notes>
				<listOfReactants>
					<speciesReference species="ACCOA" stoichiometry="1.0"/>
					<speciesReference species="OMVAL" stoichiometry="1.0"/>
				</listOfReactants>
				<listOfProducts>
					<speciesReference species="COA" stoichiometry="1.0"/>
					<speciesReference species="IPPMAL" stoichiometry="1.0"/>
				</listOfProducts>
				<kineticLaw>
					<math xmlns="http://www.w3.org/1998/Math/MathML">
						<ci>
							 FLUX_VALUE 
						</ci>
					</math>
					<listOfParameters>
						<parameter id="LOWER_BOUND" units="mmol_per_gDW_per_hr" value="0.0"/>
						<parameter id="UPPER_BOUND" units="mmol_per_gDW_per_hr" value="1000.0"/>
						<parameter id="OBJECTIVE_COEFFICIENT" value="0"/>
						<parameter id="FLUX_VALUE" units="mmol_per_gDW_per_hr" value="0"/>
					</listOfParameters>
				</kineticLaw>
			</reaction>
			<reaction id="R221" name="R221" reversible="true">
				<notes>
					<html:p>
						GENE_ASSOCIATION: Rv2988c AND Rv2987c
					</html:p>
				</notes>
				<listOfReactants>
					<speciesReference species="IPPMAL" stoichiometry="1.0"/>
				</listOfReactants>
				<listOfProducts>
					<speciesReference species="CBHCAP" stoichiometry="1.0"/>
				</listOfProducts>
				<kineticLaw>
					<math xmlns="http://www.w3.org/1998/Math/MathML">
						<ci>
							 FLUX_VALUE 
						</ci>
					</math>
					<listOfParameters>
						<parameter id="LOWER_BOUND" units="mmol_per_gDW_per_hr" value="-1000.0"/>
						<parameter id="UPPER_BOUND" units="mmol_per_gDW_per_hr" value="1000.0"/>
						<parameter id="OBJECTIVE_COEFFICIENT" value="0"/>
						<parameter id="FLUX_VALUE" units="mmol_per_gDW_per_hr" value="0"/>
					</listOfParameters>
				</kineticLaw>
			</reaction>
			<reaction id="R222" name="R222" reversible="false">
				<notes>
					<html:p>
						GENE_ASSOCIATION: Rv2995c
					</html:p>
				</notes>
				<listOfReactants>
					<speciesReference species="CBHCAP" stoichiometry="1.0"/>
					<speciesReference species="NAD" stoichiometry="1.0"/>
				</listOfReactants>
				<listOfProducts>
					<speciesReference species="NADH" stoichiometry="1.0"/>
					<speciesReference species="OICAP" stoichiometry="1.0"/>
				</listOfProducts>
				<kineticLaw>
					<math xmlns="http://www.w3.org/1998/Math/MathML">
						<ci>
							 FLUX_VALUE 
						</ci>
					</math>
					<listOfParameters>
						<parameter id="LOWER_BOUND" units="mmol_per_gDW_per_hr" value="0.0"/>
						<parameter id="UPPER_BOUND" units="mmol_per_gDW_per_hr" value="1000.0"/>
						<parameter id="OBJECTIVE_COEFFICIENT" value="0"/>
						<parameter id="FLUX_VALUE" units="mmol_per_gDW_per_hr" value="0"/>
					</listOfParameters>
				</kineticLaw>
			</reaction>
			<reaction id="R223" name="R223" reversible="false">
				<notes>
					<html:p>
						GENE_ASSOCIATION: 
					</html:p>
				</notes>
				<listOfReactants>
					<speciesReference species="OICAP" stoichiometry="1.0"/>
				</listOfReactants>
				<listOfProducts>
					<speciesReference species="CO2" stoichiometry="1.0"/>
					<speciesReference species="MOP" stoichiometry="1.0"/>
				</listOfProducts>
				<kineticLaw>
					<math xmlns="http://www.w3.org/1998/Math/MathML">
						<ci>
							 FLUX_VALUE 
						</ci>
					</math>
					<listOfParameters>
						<parameter id="LOWER_BOUND" units="mmol_per_gDW_per_hr" value="0.0"/>
						<parameter id="UPPER_BOUND" units="mmol_per_gDW_per_hr" value="1000.0"/>
						<parameter id="OBJECTIVE_COEFFICIENT" value="0"/>
						<parameter id="FLUX_VALUE" units="mmol_per_gDW_per_hr" value="0"/>
					</listOfParameters>
				</kineticLaw>
			</reaction>
			<reaction id="R224" name="R224" reversible="true">
				<notes>
					<html:p>
						GENE_ASSOCIATION: Rv2210c
					</html:p>
				</notes>
				<listOfReactants>
					<speciesReference species="GLU" stoichiometry="1.0"/>
					<speciesReference species="MOP" stoichiometry="1.0"/>
				</listOfReactants>
				<listOfProducts>
					<speciesReference species="AKG" stoichiometry="1.0"/>
					<speciesReference species="LEU" stoichiometry="1.0"/>
				</listOfProducts>
				<kineticLaw>
					<math xmlns="http://www.w3.org/1998/Math/MathML">
						<ci>
							 FLUX_VALUE 
						</ci>
					</math>
					<listOfParameters>
						<parameter id="LOWER_BOUND" units="mmol_per_gDW_per_hr" value="-1000.0"/>
						<parameter id="UPPER_BOUND" units="mmol_per_gDW_per_hr" value="1000.0"/>
						<parameter id="OBJECTIVE_COEFFICIENT" value="0"/>
						<parameter id="FLUX_VALUE" units="mmol_per_gDW_per_hr" value="0"/>
					</listOfParameters>
				</kineticLaw>
			</reaction>
			<reaction id="R225" name="R225" reversible="true">
				<notes>
					<html:p>
						GENE_ASSOCIATION: Rv3565 OR Rv0337c
					</html:p>
				</notes>
				<listOfReactants>
					<speciesReference species="GLU" stoichiometry="1.0"/>
					<speciesReference species="OA" stoichiometry="1.0"/>
				</listOfReactants>
				<listOfProducts>
					<speciesReference species="AKG" stoichiometry="1.0"/>
					<speciesReference species="ASP" stoichiometry="1.0"/>
				</listOfProducts>
				<kineticLaw>
					<math xmlns="http://www.w3.org/1998/Math/MathML">
						<ci>
							 FLUX_VALUE 
						</ci>
					</math>
					<listOfParameters>
						<parameter id="LOWER_BOUND" units="mmol_per_gDW_per_hr" value="-1000.0"/>
						<parameter id="UPPER_BOUND" units="mmol_per_gDW_per_hr" value="1000.0"/>
						<parameter id="OBJECTIVE_COEFFICIENT" value="0"/>
						<parameter id="FLUX_VALUE" units="mmol_per_gDW_per_hr" value="0"/>
					</listOfParameters>
				</kineticLaw>
			</reaction>
			<reaction id="R226" name="R226" reversible="false">
				<notes>
					<html:p>
						GENE_ASSOCIATION: Rv2201
					</html:p>
				</notes>
				<listOfReactants>
					<speciesReference species="ASP" stoichiometry="1.0"/>
					<speciesReference species="ATP" stoichiometry="1.0"/>
					<speciesReference species="GLN" stoichiometry="1.0"/>
				</listOfReactants>
				<listOfProducts>
					<speciesReference species="AMP" stoichiometry="1.0"/>
					<speciesReference species="ASN" stoichiometry="1.0"/>
					<speciesReference species="GLU" stoichiometry="1.0"/>
					<speciesReference species="PPI" stoichiometry="1.0"/>
				</listOfProducts>
				<kineticLaw>
					<math xmlns="http://www.w3.org/1998/Math/MathML">
						<ci>
							 FLUX_VALUE 
						</ci>
					</math>
					<listOfParameters>
						<parameter id="LOWER_BOUND" units="mmol_per_gDW_per_hr" value="0.0"/>
						<parameter id="UPPER_BOUND" units="mmol_per_gDW_per_hr" value="1000.0"/>
						<parameter id="OBJECTIVE_COEFFICIENT" value="0"/>
						<parameter id="FLUX_VALUE" units="mmol_per_gDW_per_hr" value="0"/>
					</listOfParameters>
				</kineticLaw>
			</reaction>
			<reaction id="R227" name="R227" reversible="false">
				<notes>
					<html:p>
						GENE_ASSOCIATION: Rv3709c
					</html:p>
				</notes>
				<listOfReactants>
					<speciesReference species="ASP" stoichiometry="1.0"/>
					<speciesReference species="ATP" stoichiometry="1.0"/>
				</listOfReactants>
				<listOfProducts>
					<speciesReference species="ADP" stoichiometry="1.0"/>
					<speciesReference species="ASP4P" stoichiometry="1.0"/>
				</listOfProducts>
				<kineticLaw>
					<math xmlns="http://www.w3.org/1998/Math/MathML">
						<ci>
							 FLUX_VALUE 
						</ci>
					</math>
					<listOfParameters>
						<parameter id="LOWER_BOUND" units="mmol_per_gDW_per_hr" value="0.0"/>
						<parameter id="UPPER_BOUND" units="mmol_per_gDW_per_hr" value="1000.0"/>
						<parameter id="OBJECTIVE_COEFFICIENT" value="0"/>
						<parameter id="FLUX_VALUE" units="mmol_per_gDW_per_hr" value="0"/>
					</listOfParameters>
				</kineticLaw>
			</reaction>
			<reaction id="R228" name="R228" reversible="false">
				<notes>
					<html:p>
						GENE_ASSOCIATION: Rv3708c
					</html:p>
				</notes>
				<listOfReactants>
					<speciesReference species="ASP4P" stoichiometry="1.0"/>
					<speciesReference species="NADPH" stoichiometry="1.0"/>
				</listOfReactants>
				<listOfProducts>
					<speciesReference species="ASPSA" stoichiometry="1.0"/>
					<speciesReference species="NADP" stoichiometry="1.0"/>
					<speciesReference species="PI" stoichiometry="1.0"/>
				</listOfProducts>
				<kineticLaw>
					<math xmlns="http://www.w3.org/1998/Math/MathML">
						<ci>
							 FLUX_VALUE 
						</ci>
					</math>
					<listOfParameters>
						<parameter id="LOWER_BOUND" units="mmol_per_gDW_per_hr" value="0.0"/>
						<parameter id="UPPER_BOUND" units="mmol_per_gDW_per_hr" value="1000.0"/>
						<parameter id="OBJECTIVE_COEFFICIENT" value="0"/>
						<parameter id="FLUX_VALUE" units="mmol_per_gDW_per_hr" value="0"/>
					</listOfParameters>
				</kineticLaw>
			</reaction>
			<reaction id="R229" name="R229" reversible="false">
				<notes>
					<html:p>
						GENE_ASSOCIATION: Rv1294
					</html:p>
				</notes>
				<listOfReactants>
					<speciesReference species="ASPSA" stoichiometry="1.0"/>
					<speciesReference species="NADPH" stoichiometry="1.0"/>
				</listOfReactants>
				<listOfProducts>
					<speciesReference species="HSER" stoichiometry="1.0"/>
					<speciesReference species="NADP" stoichiometry="1.0"/>
				</listOfProducts>
				<kineticLaw>
					<math xmlns="http://www.w3.org/1998/Math/MathML">
						<ci>
							 FLUX_VALUE 
						</ci>
					</math>
					<listOfParameters>
						<parameter id="LOWER_BOUND" units="mmol_per_gDW_per_hr" value="0.0"/>
						<parameter id="UPPER_BOUND" units="mmol_per_gDW_per_hr" value="1000.0"/>
						<parameter id="OBJECTIVE_COEFFICIENT" value="0"/>
						<parameter id="FLUX_VALUE" units="mmol_per_gDW_per_hr" value="0"/>
					</listOfParameters>
				</kineticLaw>
			</reaction>
			<reaction id="R230" name="R230" reversible="false">
				<notes>
					<html:p>
						GENE_ASSOCIATION: Rv1296
					</html:p>
				</notes>
				<listOfReactants>
					<speciesReference species="ATP" stoichiometry="1.0"/>
					<speciesReference species="HSER" stoichiometry="1.0"/>
				</listOfReactants>
				<listOfProducts>
					<speciesReference species="ADP" stoichiometry="1.0"/>
					<speciesReference species="PHSER" stoichiometry="1.0"/>
				</listOfProducts>
				<kineticLaw>
					<math xmlns="http://www.w3.org/1998/Math/MathML">
						<ci>
							 FLUX_VALUE 
						</ci>
					</math>
					<listOfParameters>
						<parameter id="LOWER_BOUND" units="mmol_per_gDW_per_hr" value="0.0"/>
						<parameter id="UPPER_BOUND" units="mmol_per_gDW_per_hr" value="1000.0"/>
						<parameter id="OBJECTIVE_COEFFICIENT" value="0"/>
						<parameter id="FLUX_VALUE" units="mmol_per_gDW_per_hr" value="0"/>
					</listOfParameters>
				</kineticLaw>
			</reaction>
			<reaction id="R231" name="R231" reversible="false">
				<notes>
					<html:p>
						GENE_ASSOCIATION: Rv1295
					</html:p>
				</notes>
				<listOfReactants>
					<speciesReference species="PHSER" stoichiometry="1.0"/>
				</listOfReactants>
				<listOfProducts>
					<speciesReference species="PI" stoichiometry="1.0"/>
					<speciesReference species="THR" stoichiometry="1.0"/>
				</listOfProducts>
				<kineticLaw>
					<math xmlns="http://www.w3.org/1998/Math/MathML">
						<ci>
							 FLUX_VALUE 
						</ci>
					</math>
					<listOfParameters>
						<parameter id="LOWER_BOUND" units="mmol_per_gDW_per_hr" value="0.0"/>
						<parameter id="UPPER_BOUND" units="mmol_per_gDW_per_hr" value="1000.0"/>
						<parameter id="OBJECTIVE_COEFFICIENT" value="0"/>
						<parameter id="FLUX_VALUE" units="mmol_per_gDW_per_hr" value="0"/>
					</listOfParameters>
				</kineticLaw>
			</reaction>
			<reaction id="R232" name="R232" reversible="false">
				<notes>
					<html:p>
						GENE_ASSOCIATION: Rv2753c
					</html:p>
				</notes>
				<listOfReactants>
					<speciesReference species="ASPSA" stoichiometry="1.0"/>
					<speciesReference species="PYR" stoichiometry="1.0"/>
				</listOfReactants>
				<listOfProducts>
					<speciesReference species="DIHYDRODIPICOLINATE" stoichiometry="1.0"/>
				</listOfProducts>
				<kineticLaw>
					<math xmlns="http://www.w3.org/1998/Math/MathML">
						<ci>
							 FLUX_VALUE 
						</ci>
					</math>
					<listOfParameters>
						<parameter id="LOWER_BOUND" units="mmol_per_gDW_per_hr" value="0.0"/>
						<parameter id="UPPER_BOUND" units="mmol_per_gDW_per_hr" value="1000.0"/>
						<parameter id="OBJECTIVE_COEFFICIENT" value="0"/>
						<parameter id="FLUX_VALUE" units="mmol_per_gDW_per_hr" value="0"/>
					</listOfParameters>
				</kineticLaw>
			</reaction>
			<reaction id="R233" name="R233" reversible="false">
				<notes>
					<html:p>
						GENE_ASSOCIATION: Rv2773c
					</html:p>
				</notes>
				<listOfReactants>
					<speciesReference species="DIHYDRODIPICOLINATE" stoichiometry="2.0"/>
					<speciesReference species="NADH" stoichiometry="1.0"/>
					<speciesReference species="NADPH" stoichiometry="1.0"/>
				</listOfReactants>
				<listOfProducts>
					<speciesReference species="NAD" stoichiometry="1.0"/>
					<speciesReference species="NADP" stoichiometry="1.0"/>
					<speciesReference species="TETRAHYDRODIPICOLINATE" stoichiometry="2.0"/>
				</listOfProducts>
				<kineticLaw>
					<math xmlns="http://www.w3.org/1998/Math/MathML">
						<ci>
							 FLUX_VALUE 
						</ci>
					</math>
					<listOfParameters>
						<parameter id="LOWER_BOUND" units="mmol_per_gDW_per_hr" value="0.0"/>
						<parameter id="UPPER_BOUND" units="mmol_per_gDW_per_hr" value="1000.0"/>
						<parameter id="OBJECTIVE_COEFFICIENT" value="0"/>
						<parameter id="FLUX_VALUE" units="mmol_per_gDW_per_hr" value="0"/>
					</listOfParameters>
				</kineticLaw>
			</reaction>
			<reaction id="R234" name="R234" reversible="false">
				<notes>
					<html:p>
						GENE_ASSOCIATION: Rv1201c
					</html:p>
				</notes>
				<listOfReactants>
					<speciesReference species="SUCCOA" stoichiometry="1.0"/>
					<speciesReference species="TETRAHYDRODIPICOLINATE" stoichiometry="1.0"/>
				</listOfReactants>
				<listOfProducts>
					<speciesReference species="COA" stoichiometry="1.0"/>
					<speciesReference species="SAOPIM" stoichiometry="1.0"/>
				</listOfProducts>
				<kineticLaw>
					<math xmlns="http://www.w3.org/1998/Math/MathML">
						<ci>
							 FLUX_VALUE 
						</ci>
					</math>
					<listOfParameters>
						<parameter id="LOWER_BOUND" units="mmol_per_gDW_per_hr" value="0.0"/>
						<parameter id="UPPER_BOUND" units="mmol_per_gDW_per_hr" value="1000.0"/>
						<parameter id="OBJECTIVE_COEFFICIENT" value="0"/>
						<parameter id="FLUX_VALUE" units="mmol_per_gDW_per_hr" value="0"/>
					</listOfParameters>
				</kineticLaw>
			</reaction>
			<reaction id="R235" name="R235" reversible="true">
				<notes>
					<html:p>
						GENE_ASSOCIATION: Rv1655 OR Rv0858c
					</html:p>
				</notes>
				<listOfReactants>
					<speciesReference species="GLU" stoichiometry="1.0"/>
					<speciesReference species="SAOPIM" stoichiometry="1.0"/>
				</listOfReactants>
				<listOfProducts>
					<speciesReference species="AKG" stoichiometry="1.0"/>
					<speciesReference species="SDAPIM" stoichiometry="1.0"/>
				</listOfProducts>
				<kineticLaw>
					<math xmlns="http://www.w3.org/1998/Math/MathML">
						<ci>
							 FLUX_VALUE 
						</ci>
					</math>
					<listOfParameters>
						<parameter id="LOWER_BOUND" units="mmol_per_gDW_per_hr" value="-1000.0"/>
						<parameter id="UPPER_BOUND" units="mmol_per_gDW_per_hr" value="1000.0"/>
						<parameter id="OBJECTIVE_COEFFICIENT" value="0"/>
						<parameter id="FLUX_VALUE" units="mmol_per_gDW_per_hr" value="0"/>
					</listOfParameters>
				</kineticLaw>
			</reaction>
			<reaction id="R236" name="R236" reversible="false">
				<notes>
					<html:p>
						GENE_ASSOCIATION: Rv1202
					</html:p>
				</notes>
				<listOfReactants>
					<speciesReference species="SDAPIM" stoichiometry="1.0"/>
				</listOfReactants>
				<listOfProducts>
					<speciesReference species="DAPIM" stoichiometry="1.0"/>
					<speciesReference species="SUCC" stoichiometry="1.0"/>
				</listOfProducts>
				<kineticLaw>
					<math xmlns="http://www.w3.org/1998/Math/MathML">
						<ci>
							 FLUX_VALUE 
						</ci>
					</math>
					<listOfParameters>
						<parameter id="LOWER_BOUND" units="mmol_per_gDW_per_hr" value="0.0"/>
						<parameter id="UPPER_BOUND" units="mmol_per_gDW_per_hr" value="1000.0"/>
						<parameter id="OBJECTIVE_COEFFICIENT" value="0"/>
						<parameter id="FLUX_VALUE" units="mmol_per_gDW_per_hr" value="0"/>
					</listOfParameters>
				</kineticLaw>
			</reaction>
			<reaction id="R237" name="R237" reversible="true">
				<notes>
					<html:p>
						GENE_ASSOCIATION: Rv2726c
					</html:p>
				</notes>
				<listOfReactants>
					<speciesReference species="DAPIM" stoichiometry="1.0"/>
				</listOfReactants>
				<listOfProducts>
					<speciesReference species="MDAPIM" stoichiometry="1.0"/>
				</listOfProducts>
				<kineticLaw>
					<math xmlns="http://www.w3.org/1998/Math/MathML">
						<ci>
							 FLUX_VALUE 
						</ci>
					</math>
					<listOfParameters>
						<parameter id="LOWER_BOUND" units="mmol_per_gDW_per_hr" value="-1000.0"/>
						<parameter id="UPPER_BOUND" units="mmol_per_gDW_per_hr" value="1000.0"/>
						<parameter id="OBJECTIVE_COEFFICIENT" value="0"/>
						<parameter id="FLUX_VALUE" units="mmol_per_gDW_per_hr" value="0"/>
					</listOfParameters>
				</kineticLaw>
			</reaction>
			<reaction id="R238" name="R238" reversible="false">
				<notes>
					<html:p>
						GENE_ASSOCIATION: Rv1293
					</html:p>
				</notes>
				<listOfReactants>
					<speciesReference species="MDAPIM" stoichiometry="1.0"/>
				</listOfReactants>
				<listOfProducts>
					<speciesReference species="CO2" stoichiometry="1.0"/>
					<speciesReference species="LYS" stoichiometry="1.0"/>
				</listOfProducts>
				<kineticLaw>
					<math xmlns="http://www.w3.org/1998/Math/MathML">
						<ci>
							 FLUX_VALUE 
						</ci>
					</math>
					<listOfParameters>
						<parameter id="LOWER_BOUND" units="mmol_per_gDW_per_hr" value="0.0"/>
						<parameter id="UPPER_BOUND" units="mmol_per_gDW_per_hr" value="1000.0"/>
						<parameter id="OBJECTIVE_COEFFICIENT" value="0"/>
						<parameter id="FLUX_VALUE" units="mmol_per_gDW_per_hr" value="0"/>
					</listOfParameters>
				</kineticLaw>
			</reaction>
			<reaction id="R239" name="R239" reversible="true">
				<notes>
					<html:p>
						GENE_ASSOCIATION: 
					</html:p>
				</notes>
				<listOfReactants>
					<speciesReference species="HSER" stoichiometry="1.0"/>
					<speciesReference species="SUCCOA" stoichiometry="1.0"/>
				</listOfReactants>
				<listOfProducts>
					<speciesReference species="COA" stoichiometry="1.0"/>
					<speciesReference species="OSLHSER" stoichiometry="1.0"/>
				</listOfProducts>
				<kineticLaw>
					<math xmlns="http://www.w3.org/1998/Math/MathML">
						<ci>
							 FLUX_VALUE 
						</ci>
					</math>
					<listOfParameters>
						<parameter id="LOWER_BOUND" units="mmol_per_gDW_per_hr" value="-1000.0"/>
						<parameter id="UPPER_BOUND" units="mmol_per_gDW_per_hr" value="1000.0"/>
						<parameter id="OBJECTIVE_COEFFICIENT" value="0"/>
						<parameter id="FLUX_VALUE" units="mmol_per_gDW_per_hr" value="0"/>
					</listOfParameters>
				</kineticLaw>
			</reaction>
			<reaction id="R240" name="R240" reversible="false">
				<notes>
					<html:p>
						GENE_ASSOCIATION: Rv1079
					</html:p>
				</notes>
				<listOfReactants>
					<speciesReference species="CYS" stoichiometry="1.0"/>
					<speciesReference species="OSLHSER" stoichiometry="1.0"/>
				</listOfReactants>
				<listOfProducts>
					<speciesReference species="LLCT" stoichiometry="1.0"/>
					<speciesReference species="SUCC" stoichiometry="1.0"/>
				</listOfProducts>
				<kineticLaw>
					<math xmlns="http://www.w3.org/1998/Math/MathML">
						<ci>
							 FLUX_VALUE 
						</ci>
					</math>
					<listOfParameters>
						<parameter id="LOWER_BOUND" units="mmol_per_gDW_per_hr" value="0.0"/>
						<parameter id="UPPER_BOUND" units="mmol_per_gDW_per_hr" value="1000.0"/>
						<parameter id="OBJECTIVE_COEFFICIENT" value="0"/>
						<parameter id="FLUX_VALUE" units="mmol_per_gDW_per_hr" value="0"/>
					</listOfParameters>
				</kineticLaw>
			</reaction>
			<reaction id="R241" name="R241" reversible="false">
				<notes>
					<html:p>
						GENE_ASSOCIATION: Rv3340
					</html:p>
				</notes>
				<listOfReactants>
					<speciesReference species="LLCT" stoichiometry="1.0"/>
				</listOfReactants>
				<listOfProducts>
					<speciesReference species="HCYS" stoichiometry="1.0"/>
					<speciesReference species="NH3" stoichiometry="1.0"/>
					<speciesReference species="PYR" stoichiometry="1.0"/>
				</listOfProducts>
				<kineticLaw>
					<math xmlns="http://www.w3.org/1998/Math/MathML">
						<ci>
							 FLUX_VALUE 
						</ci>
					</math>
					<listOfParameters>
						<parameter id="LOWER_BOUND" units="mmol_per_gDW_per_hr" value="0.0"/>
						<parameter id="UPPER_BOUND" units="mmol_per_gDW_per_hr" value="1000.0"/>
						<parameter id="OBJECTIVE_COEFFICIENT" value="0"/>
						<parameter id="FLUX_VALUE" units="mmol_per_gDW_per_hr" value="0"/>
					</listOfParameters>
				</kineticLaw>
			</reaction>
			<reaction id="R242" name="R242" reversible="false">
				<notes>
					<html:p>
						GENE_ASSOCIATION: Rv2458
					</html:p>
				</notes>
				<listOfReactants>
					<speciesReference species="HCYS" stoichiometry="1.0"/>
					<speciesReference species="SAM" stoichiometry="1.0"/>
				</listOfReactants>
				<listOfProducts>
					<speciesReference species="MET" stoichiometry="1.0"/>
					<speciesReference species="SAH" stoichiometry="1.0"/>
				</listOfProducts>
				<kineticLaw>
					<math xmlns="http://www.w3.org/1998/Math/MathML">
						<ci>
							 FLUX_VALUE 
						</ci>
					</math>
					<listOfParameters>
						<parameter id="LOWER_BOUND" units="mmol_per_gDW_per_hr" value="0.0"/>
						<parameter id="UPPER_BOUND" units="mmol_per_gDW_per_hr" value="1000.0"/>
						<parameter id="OBJECTIVE_COEFFICIENT" value="0"/>
						<parameter id="FLUX_VALUE" units="mmol_per_gDW_per_hr" value="0"/>
					</listOfParameters>
				</kineticLaw>
			</reaction>
			<reaction id="R243" name="R243" reversible="false">
				<notes>
					<html:p>
						GENE_ASSOCIATION: Rv2124c
					</html:p>
				</notes>
				<listOfReactants>
					<speciesReference species="COB_I" stoichiometry="0.002"/>
					<speciesReference species="HCYS" stoichiometry="1.0"/>
					<speciesReference species="MTHF" stoichiometry="1.0"/>
				</listOfReactants>
				<listOfProducts>
					<speciesReference species="COB_II" stoichiometry="0.001"/>
					<speciesReference species="MET" stoichiometry="1.0"/>
					<speciesReference species="THF" stoichiometry="1.0"/>
				</listOfProducts>
				<kineticLaw>
					<math xmlns="http://www.w3.org/1998/Math/MathML">
						<ci>
							 FLUX_VALUE 
						</ci>
					</math>
					<listOfParameters>
						<parameter id="LOWER_BOUND" units="mmol_per_gDW_per_hr" value="0.0"/>
						<parameter id="UPPER_BOUND" units="mmol_per_gDW_per_hr" value="1000.0"/>
						<parameter id="OBJECTIVE_COEFFICIENT" value="0"/>
						<parameter id="FLUX_VALUE" units="mmol_per_gDW_per_hr" value="0"/>
					</listOfParameters>
				</kineticLaw>
			</reaction>
			<reaction id="R244" name="R244" reversible="false">
				<notes>
					<html:p>
						GENE_ASSOCIATION: Rv2124c
					</html:p>
				</notes>
				<listOfReactants>
					<speciesReference species="COB_I" stoichiometry="0.002"/>
					<speciesReference species="MET" stoichiometry="1.0"/>
					<speciesReference species="THF" stoichiometry="1.0"/>
				</listOfReactants>
				<listOfProducts>
					<speciesReference species="COB_II" stoichiometry="0.001"/>
					<speciesReference species="HCYS" stoichiometry="1.0"/>
					<speciesReference species="MTHF" stoichiometry="1.0"/>
				</listOfProducts>
				<kineticLaw>
					<math xmlns="http://www.w3.org/1998/Math/MathML">
						<ci>
							 FLUX_VALUE 
						</ci>
					</math>
					<listOfParameters>
						<parameter id="LOWER_BOUND" units="mmol_per_gDW_per_hr" value="0.0"/>
						<parameter id="UPPER_BOUND" units="mmol_per_gDW_per_hr" value="1000.0"/>
						<parameter id="OBJECTIVE_COEFFICIENT" value="0"/>
						<parameter id="FLUX_VALUE" units="mmol_per_gDW_per_hr" value="0"/>
					</listOfParameters>
				</kineticLaw>
			</reaction>
			<reaction id="R245" name="R245" reversible="true">
				<notes>
					<html:p>
						GENE_ASSOCIATION: Rv1133c
					</html:p>
				</notes>
				<listOfReactants>
					<speciesReference species="HCYS" stoichiometry="1.0"/>
					<speciesReference species="MTHF" stoichiometry="1.0"/>
				</listOfReactants>
				<listOfProducts>
					<speciesReference species="MET" stoichiometry="1.0"/>
					<speciesReference species="THF" stoichiometry="1.0"/>
				</listOfProducts>
				<kineticLaw>
					<math xmlns="http://www.w3.org/1998/Math/MathML">
						<ci>
							 FLUX_VALUE 
						</ci>
					</math>
					<listOfParameters>
						<parameter id="LOWER_BOUND" units="mmol_per_gDW_per_hr" value="-1000.0"/>
						<parameter id="UPPER_BOUND" units="mmol_per_gDW_per_hr" value="1000.0"/>
						<parameter id="OBJECTIVE_COEFFICIENT" value="0"/>
						<parameter id="FLUX_VALUE" units="mmol_per_gDW_per_hr" value="0"/>
					</listOfParameters>
				</kineticLaw>
			</reaction>
			<reaction id="R246" name="R246" reversible="true">
				<notes>
					<html:p>
						GENE_ASSOCIATION: Rv2780
					</html:p>
				</notes>
				<listOfReactants>
					<speciesReference species="NADH" stoichiometry="1.0"/>
					<speciesReference species="NH3" stoichiometry="1.0"/>
					<speciesReference species="PYR" stoichiometry="1.0"/>
				</listOfReactants>
				<listOfProducts>
					<speciesReference species="ALA" stoichiometry="1.0"/>
					<speciesReference species="NAD" stoichiometry="1.0"/>
				</listOfProducts>
				<kineticLaw>
					<math xmlns="http://www.w3.org/1998/Math/MathML">
						<ci>
							 FLUX_VALUE 
						</ci>
					</math>
					<listOfParameters>
						<parameter id="LOWER_BOUND" units="mmol_per_gDW_per_hr" value="-1000.0"/>
						<parameter id="UPPER_BOUND" units="mmol_per_gDW_per_hr" value="1000.0"/>
						<parameter id="OBJECTIVE_COEFFICIENT" value="0"/>
						<parameter id="FLUX_VALUE" units="mmol_per_gDW_per_hr" value="0"/>
					</listOfParameters>
				</kineticLaw>
			</reaction>
			<reaction id="R247" name="R247" reversible="false">
				<notes>
					<html:p>
						GENE_ASSOCIATION: Rv2996c
					</html:p>
				</notes>
				<listOfReactants>
					<speciesReference species="_3PG" stoichiometry="1.0"/>
					<speciesReference species="NAD" stoichiometry="1.0"/>
				</listOfReactants>
				<listOfProducts>
					<speciesReference species="NADH" stoichiometry="1.0"/>
					<speciesReference species="PHP" stoichiometry="1.0"/>
				</listOfProducts>
				<kineticLaw>
					<math xmlns="http://www.w3.org/1998/Math/MathML">
						<ci>
							 FLUX_VALUE 
						</ci>
					</math>
					<listOfParameters>
						<parameter id="LOWER_BOUND" units="mmol_per_gDW_per_hr" value="0.0"/>
						<parameter id="UPPER_BOUND" units="mmol_per_gDW_per_hr" value="1000.0"/>
						<parameter id="OBJECTIVE_COEFFICIENT" value="0"/>
						<parameter id="FLUX_VALUE" units="mmol_per_gDW_per_hr" value="0"/>
					</listOfParameters>
				</kineticLaw>
			</reaction>
			<reaction id="R248" name="R248" reversible="true">
				<notes>
					<html:p>
						GENE_ASSOCIATION: Rv0884c
					</html:p>
				</notes>
				<listOfReactants>
					<speciesReference species="GLU" stoichiometry="1.0"/>
					<speciesReference species="PHP" stoichiometry="1.0"/>
				</listOfReactants>
				<listOfProducts>
					<speciesReference species="_3PSER" stoichiometry="1.0"/>
					<speciesReference species="AKG" stoichiometry="1.0"/>
				</listOfProducts>
				<kineticLaw>
					<math xmlns="http://www.w3.org/1998/Math/MathML">
						<ci>
							 FLUX_VALUE 
						</ci>
					</math>
					<listOfParameters>
						<parameter id="LOWER_BOUND" units="mmol_per_gDW_per_hr" value="-1000.0"/>
						<parameter id="UPPER_BOUND" units="mmol_per_gDW_per_hr" value="1000.0"/>
						<parameter id="OBJECTIVE_COEFFICIENT" value="0"/>
						<parameter id="FLUX_VALUE" units="mmol_per_gDW_per_hr" value="0"/>
					</listOfParameters>
				</kineticLaw>
			</reaction>
			<reaction id="R249" name="R249" reversible="false">
				<notes>
					<html:p>
						GENE_ASSOCIATION: Rv3042c
					</html:p>
				</notes>
				<listOfReactants>
					<speciesReference species="_3PSER" stoichiometry="1.0"/>
				</listOfReactants>
				<listOfProducts>
					<speciesReference species="PI" stoichiometry="1.0"/>
					<speciesReference species="SER" stoichiometry="1.0"/>
				</listOfProducts>
				<kineticLaw>
					<math xmlns="http://www.w3.org/1998/Math/MathML">
						<ci>
							 FLUX_VALUE 
						</ci>
					</math>
					<listOfParameters>
						<parameter id="LOWER_BOUND" units="mmol_per_gDW_per_hr" value="0.0"/>
						<parameter id="UPPER_BOUND" units="mmol_per_gDW_per_hr" value="1000.0"/>
						<parameter id="OBJECTIVE_COEFFICIENT" value="0"/>
						<parameter id="FLUX_VALUE" units="mmol_per_gDW_per_hr" value="0"/>
					</listOfParameters>
				</kineticLaw>
			</reaction>
			<reaction id="R250" name="R250" reversible="true">
				<notes>
					<html:p>
						GENE_ASSOCIATION: Rv2335 
					</html:p>
				</notes>
				<listOfReactants>
					<speciesReference species="ACCOA" stoichiometry="1.0"/>
					<speciesReference species="SER" stoichiometry="1.0"/>
				</listOfReactants>
				<listOfProducts>
					<speciesReference species="ASER" stoichiometry="1.0"/>
					<speciesReference species="COA" stoichiometry="1.0"/>
				</listOfProducts>
				<kineticLaw>
					<math xmlns="http://www.w3.org/1998/Math/MathML">
						<ci>
							 FLUX_VALUE 
						</ci>
					</math>
					<listOfParameters>
						<parameter id="LOWER_BOUND" units="mmol_per_gDW_per_hr" value="-1000.0"/>
						<parameter id="UPPER_BOUND" units="mmol_per_gDW_per_hr" value="1000.0"/>
						<parameter id="OBJECTIVE_COEFFICIENT" value="0"/>
						<parameter id="FLUX_VALUE" units="mmol_per_gDW_per_hr" value="0"/>
					</listOfParameters>
				</kineticLaw>
			</reaction>
			<reaction id="R251" name="R251" reversible="false">
				<notes>
					<html:p>
						GENE_ASSOCIATION: Rv2334 OR Rv1336
					</html:p>
				</notes>
				<listOfReactants>
					<speciesReference species="ASER" stoichiometry="1.0"/>
					<speciesReference species="H2S" stoichiometry="1.0"/>
				</listOfReactants>
				<listOfProducts>
					<speciesReference species="AC" stoichiometry="1.0"/>
					<speciesReference species="CYS" stoichiometry="1.0"/>
				</listOfProducts>
				<kineticLaw>
					<math xmlns="http://www.w3.org/1998/Math/MathML">
						<ci>
							 FLUX_VALUE 
						</ci>
					</math>
					<listOfParameters>
						<parameter id="LOWER_BOUND" units="mmol_per_gDW_per_hr" value="0.0"/>
						<parameter id="UPPER_BOUND" units="mmol_per_gDW_per_hr" value="1000.0"/>
						<parameter id="OBJECTIVE_COEFFICIENT" value="0"/>
						<parameter id="FLUX_VALUE" units="mmol_per_gDW_per_hr" value="0"/>
					</listOfParameters>
				</kineticLaw>
			</reaction>
			<reaction id="R252" name="R252" reversible="true">
				<notes>
					<html:p>
						GENE_ASSOCIATION: Rv3341 
					</html:p>
				</notes>
				<listOfReactants>
					<speciesReference species="ACCOA" stoichiometry="1.0"/>
					<speciesReference species="HSER" stoichiometry="1.0"/>
				</listOfReactants>
				<listOfProducts>
					<speciesReference species="COA" stoichiometry="1.0"/>
					<speciesReference species="OAHSER" stoichiometry="1.0"/>
				</listOfProducts>
				<kineticLaw>
					<math xmlns="http://www.w3.org/1998/Math/MathML">
						<ci>
							 FLUX_VALUE 
						</ci>
					</math>
					<listOfParameters>
						<parameter id="LOWER_BOUND" units="mmol_per_gDW_per_hr" value="-1000.0"/>
						<parameter id="UPPER_BOUND" units="mmol_per_gDW_per_hr" value="1000.0"/>
						<parameter id="OBJECTIVE_COEFFICIENT" value="0"/>
						<parameter id="FLUX_VALUE" units="mmol_per_gDW_per_hr" value="0"/>
					</listOfParameters>
				</kineticLaw>
			</reaction>
			<reaction id="R253" name="R253" reversible="false">
				<notes>
					<html:p>
						GENE_ASSOCIATION: Rv1079
					</html:p>
				</notes>
				<listOfReactants>
					<speciesReference species="CYS" stoichiometry="1.0"/>
					<speciesReference species="OAHSER" stoichiometry="1.0"/>
				</listOfReactants>
				<listOfProducts>
					<speciesReference species="AC" stoichiometry="1.0"/>
					<speciesReference species="LLCT" stoichiometry="1.0"/>
				</listOfProducts>
				<kineticLaw>
					<math xmlns="http://www.w3.org/1998/Math/MathML">
						<ci>
							 FLUX_VALUE 
						</ci>
					</math>
					<listOfParameters>
						<parameter id="LOWER_BOUND" units="mmol_per_gDW_per_hr" value="0.0"/>
						<parameter id="UPPER_BOUND" units="mmol_per_gDW_per_hr" value="1000.0"/>
						<parameter id="OBJECTIVE_COEFFICIENT" value="0"/>
						<parameter id="FLUX_VALUE" units="mmol_per_gDW_per_hr" value="0"/>
					</listOfParameters>
				</kineticLaw>
			</reaction>
			<reaction id="R254" name="R254" reversible="false">
				<notes>
					<html:p>
						GENE_ASSOCIATION: Rv1079
					</html:p>
				</notes>
				<listOfReactants>
					<speciesReference species="H2S" stoichiometry="1.0"/>
					<speciesReference species="OAHSER" stoichiometry="1.0"/>
				</listOfReactants>
				<listOfProducts>
					<speciesReference species="AC" stoichiometry="1.0"/>
					<speciesReference species="HCYS" stoichiometry="1.0"/>
				</listOfProducts>
				<kineticLaw>
					<math xmlns="http://www.w3.org/1998/Math/MathML">
						<ci>
							 FLUX_VALUE 
						</ci>
					</math>
					<listOfParameters>
						<parameter id="LOWER_BOUND" units="mmol_per_gDW_per_hr" value="0.0"/>
						<parameter id="UPPER_BOUND" units="mmol_per_gDW_per_hr" value="1000.0"/>
						<parameter id="OBJECTIVE_COEFFICIENT" value="0"/>
						<parameter id="FLUX_VALUE" units="mmol_per_gDW_per_hr" value="0"/>
					</listOfParameters>
				</kineticLaw>
			</reaction>
			<reaction id="R255" name="R255" reversible="false">
				<notes>
					<html:p>
						GENE_ASSOCIATION: Rv1079
					</html:p>
				</notes>
				<listOfReactants>
					<speciesReference species="H2S" stoichiometry="1.0"/>
					<speciesReference species="OSLHSER" stoichiometry="1.0"/>
				</listOfReactants>
				<listOfProducts>
					<speciesReference species="HCYS" stoichiometry="1.0"/>
					<speciesReference species="SUCC" stoichiometry="1.0"/>
				</listOfProducts>
				<kineticLaw>
					<math xmlns="http://www.w3.org/1998/Math/MathML">
						<ci>
							 FLUX_VALUE 
						</ci>
					</math>
					<listOfParameters>
						<parameter id="LOWER_BOUND" units="mmol_per_gDW_per_hr" value="0.0"/>
						<parameter id="UPPER_BOUND" units="mmol_per_gDW_per_hr" value="1000.0"/>
						<parameter id="OBJECTIVE_COEFFICIENT" value="0"/>
						<parameter id="FLUX_VALUE" units="mmol_per_gDW_per_hr" value="0"/>
					</listOfParameters>
				</kineticLaw>
			</reaction>
			<reaction id="R256" name="R256" reversible="false">
				<notes>
					<html:p>
						GENE_ASSOCIATION: Rv1079
					</html:p>
				</notes>
				<listOfReactants>
					<speciesReference species="OSLHSER" stoichiometry="1.0"/>
				</listOfReactants>
				<listOfProducts>
					<speciesReference species="NH3" stoichiometry="1.0"/>
					<speciesReference species="OBUT" stoichiometry="1.0"/>
					<speciesReference species="SUCC" stoichiometry="1.0"/>
				</listOfProducts>
				<kineticLaw>
					<math xmlns="http://www.w3.org/1998/Math/MathML">
						<ci>
							 FLUX_VALUE 
						</ci>
					</math>
					<listOfParameters>
						<parameter id="LOWER_BOUND" units="mmol_per_gDW_per_hr" value="0.0"/>
						<parameter id="UPPER_BOUND" units="mmol_per_gDW_per_hr" value="1000.0"/>
						<parameter id="OBJECTIVE_COEFFICIENT" value="0"/>
						<parameter id="FLUX_VALUE" units="mmol_per_gDW_per_hr" value="0"/>
					</listOfParameters>
				</kineticLaw>
			</reaction>
			<reaction id="R257" name="R257" reversible="false">
				<notes>
					<html:p>
						GENE_ASSOCIATION: Rv1077
					</html:p>
				</notes>
				<listOfReactants>
					<speciesReference species="HCYS" stoichiometry="1.0"/>
					<speciesReference species="SER" stoichiometry="1.0"/>
				</listOfReactants>
				<listOfProducts>
					<speciesReference species="LLCT" stoichiometry="1.0"/>
				</listOfProducts>
				<kineticLaw>
					<math xmlns="http://www.w3.org/1998/Math/MathML">
						<ci>
							 FLUX_VALUE 
						</ci>
					</math>
					<listOfParameters>
						<parameter id="LOWER_BOUND" units="mmol_per_gDW_per_hr" value="0.0"/>
						<parameter id="UPPER_BOUND" units="mmol_per_gDW_per_hr" value="1000.0"/>
						<parameter id="OBJECTIVE_COEFFICIENT" value="0"/>
						<parameter id="FLUX_VALUE" units="mmol_per_gDW_per_hr" value="0"/>
					</listOfParameters>
				</kineticLaw>
			</reaction>
			<reaction id="R258" name="R258" reversible="false">
				<notes>
					<html:p>
						GENE_ASSOCIATION: Rv1079
					</html:p>
				</notes>
				<listOfReactants>
					<speciesReference species="LLCT" stoichiometry="1.0"/>
				</listOfReactants>
				<listOfProducts>
					<speciesReference species="CYS" stoichiometry="1.0"/>
					<speciesReference species="NH3" stoichiometry="1.0"/>
					<speciesReference species="OBUT" stoichiometry="1.0"/>
				</listOfProducts>
				<kineticLaw>
					<math xmlns="http://www.w3.org/1998/Math/MathML">
						<ci>
							 FLUX_VALUE 
						</ci>
					</math>
					<listOfParameters>
						<parameter id="LOWER_BOUND" units="mmol_per_gDW_per_hr" value="0.0"/>
						<parameter id="UPPER_BOUND" units="mmol_per_gDW_per_hr" value="1000.0"/>
						<parameter id="OBJECTIVE_COEFFICIENT" value="0"/>
						<parameter id="FLUX_VALUE" units="mmol_per_gDW_per_hr" value="0"/>
					</listOfParameters>
				</kineticLaw>
			</reaction>
			<reaction id="R259" name="R259" reversible="false">
				<notes>
					<html:p>
						GENE_ASSOCIATION: Rv1392
					</html:p>
				</notes>
				<listOfReactants>
					<speciesReference species="ATP" stoichiometry="1.0"/>
					<speciesReference species="MET" stoichiometry="1.0"/>
				</listOfReactants>
				<listOfProducts>
					<speciesReference species="PI" stoichiometry="1.0"/>
					<speciesReference species="PPI" stoichiometry="1.0"/>
					<speciesReference species="SAM" stoichiometry="1.0"/>
				</listOfProducts>
				<kineticLaw>
					<math xmlns="http://www.w3.org/1998/Math/MathML">
						<ci>
							 FLUX_VALUE 
						</ci>
					</math>
					<listOfParameters>
						<parameter id="LOWER_BOUND" units="mmol_per_gDW_per_hr" value="0.0"/>
						<parameter id="UPPER_BOUND" units="mmol_per_gDW_per_hr" value="1000.0"/>
						<parameter id="OBJECTIVE_COEFFICIENT" value="0"/>
						<parameter id="FLUX_VALUE" units="mmol_per_gDW_per_hr" value="0"/>
					</listOfParameters>
				</kineticLaw>
			</reaction>
			<reaction id="R260" name="R260" reversible="false">
				<notes>
					<html:p>
						GENE_ASSOCIATION: Rv3248c
					</html:p>
				</notes>
				<listOfReactants>
					<speciesReference species="SAH" stoichiometry="1.0"/>
				</listOfReactants>
				<listOfProducts>
					<speciesReference species="ADN" stoichiometry="1.0"/>
					<speciesReference species="HCYS" stoichiometry="1.0"/>
				</listOfProducts>
				<kineticLaw>
					<math xmlns="http://www.w3.org/1998/Math/MathML">
						<ci>
							 FLUX_VALUE 
						</ci>
					</math>
					<listOfParameters>
						<parameter id="LOWER_BOUND" units="mmol_per_gDW_per_hr" value="0.0"/>
						<parameter id="UPPER_BOUND" units="mmol_per_gDW_per_hr" value="1000.0"/>
						<parameter id="OBJECTIVE_COEFFICIENT" value="0"/>
						<parameter id="FLUX_VALUE" units="mmol_per_gDW_per_hr" value="0"/>
					</listOfParameters>
				</kineticLaw>
			</reaction>
			<reaction id="R261" name="R261" reversible="false">
				<notes>
					<html:p>
						GENE_ASSOCIATION: Rv2121c  
					</html:p>
				</notes>
				<listOfReactants>
					<speciesReference species="ATP" stoichiometry="1.0"/>
					<speciesReference species="PRPP" stoichiometry="1.0"/>
				</listOfReactants>
				<listOfProducts>
					<speciesReference species="PPI" stoichiometry="1.0"/>
					<speciesReference species="PRBATP" stoichiometry="1.0"/>
				</listOfProducts>
				<kineticLaw>
					<math xmlns="http://www.w3.org/1998/Math/MathML">
						<ci>
							 FLUX_VALUE 
						</ci>
					</math>
					<listOfParameters>
						<parameter id="LOWER_BOUND" units="mmol_per_gDW_per_hr" value="0.0"/>
						<parameter id="UPPER_BOUND" units="mmol_per_gDW_per_hr" value="1000.0"/>
						<parameter id="OBJECTIVE_COEFFICIENT" value="0"/>
						<parameter id="FLUX_VALUE" units="mmol_per_gDW_per_hr" value="0"/>
					</listOfParameters>
				</kineticLaw>
			</reaction>
			<reaction id="R262" name="R262" reversible="false">
				<notes>
					<html:p>
						GENE_ASSOCIATION: Rv2122c
					</html:p>
				</notes>
				<listOfReactants>
					<speciesReference species="PRBATP" stoichiometry="1.0"/>
				</listOfReactants>
				<listOfProducts>
					<speciesReference species="PPI" stoichiometry="1.0"/>
					<speciesReference species="PRBAMP" stoichiometry="1.0"/>
				</listOfProducts>
				<kineticLaw>
					<math xmlns="http://www.w3.org/1998/Math/MathML">
						<ci>
							 FLUX_VALUE 
						</ci>
					</math>
					<listOfParameters>
						<parameter id="LOWER_BOUND" units="mmol_per_gDW_per_hr" value="0.0"/>
						<parameter id="UPPER_BOUND" units="mmol_per_gDW_per_hr" value="1000.0"/>
						<parameter id="OBJECTIVE_COEFFICIENT" value="0"/>
						<parameter id="FLUX_VALUE" units="mmol_per_gDW_per_hr" value="0"/>
					</listOfParameters>
				</kineticLaw>
			</reaction>
			<reaction id="R263" name="R263" reversible="false">
				<notes>
					<html:p>
						GENE_ASSOCIATION: Rv1606
					</html:p>
				</notes>
				<listOfReactants>
					<speciesReference species="PRBAMP" stoichiometry="1.0"/>
				</listOfReactants>
				<listOfProducts>
					<speciesReference species="PRFP" stoichiometry="1.0"/>
				</listOfProducts>
				<kineticLaw>
					<math xmlns="http://www.w3.org/1998/Math/MathML">
						<ci>
							 FLUX_VALUE 
						</ci>
					</math>
					<listOfParameters>
						<parameter id="LOWER_BOUND" units="mmol_per_gDW_per_hr" value="0.0"/>
						<parameter id="UPPER_BOUND" units="mmol_per_gDW_per_hr" value="1000.0"/>
						<parameter id="OBJECTIVE_COEFFICIENT" value="0"/>
						<parameter id="FLUX_VALUE" units="mmol_per_gDW_per_hr" value="0"/>
					</listOfParameters>
				</kineticLaw>
			</reaction>
			<reaction id="R264" name="R264" reversible="false">
				<notes>
					<html:p>
						GENE_ASSOCIATION: Rv1603
					</html:p>
				</notes>
				<listOfReactants>
					<speciesReference species="PRFP" stoichiometry="1.0"/>
				</listOfReactants>
				<listOfProducts>
					<speciesReference species="PRLP" stoichiometry="1.0"/>
				</listOfProducts>
				<kineticLaw>
					<math xmlns="http://www.w3.org/1998/Math/MathML">
						<ci>
							 FLUX_VALUE 
						</ci>
					</math>
					<listOfParameters>
						<parameter id="LOWER_BOUND" units="mmol_per_gDW_per_hr" value="0.0"/>
						<parameter id="UPPER_BOUND" units="mmol_per_gDW_per_hr" value="1000.0"/>
						<parameter id="OBJECTIVE_COEFFICIENT" value="0"/>
						<parameter id="FLUX_VALUE" units="mmol_per_gDW_per_hr" value="0"/>
					</listOfParameters>
				</kineticLaw>
			</reaction>
			<reaction id="R265" name="R265" reversible="false">
				<notes>
					<html:p>
						GENE_ASSOCIATION: Rv1602
					</html:p>
				</notes>
				<listOfReactants>
					<speciesReference species="GLN" stoichiometry="1.0"/>
					<speciesReference species="PRLP" stoichiometry="1.0"/>
				</listOfReactants>
				<listOfProducts>
					<speciesReference species="AICAR" stoichiometry="1.0"/>
					<speciesReference species="DIMGP" stoichiometry="1.0"/>
					<speciesReference species="GLU" stoichiometry="1.0"/>
				</listOfProducts>
				<kineticLaw>
					<math xmlns="http://www.w3.org/1998/Math/MathML">
						<ci>
							 FLUX_VALUE 
						</ci>
					</math>
					<listOfParameters>
						<parameter id="LOWER_BOUND" units="mmol_per_gDW_per_hr" value="0.0"/>
						<parameter id="UPPER_BOUND" units="mmol_per_gDW_per_hr" value="1000.0"/>
						<parameter id="OBJECTIVE_COEFFICIENT" value="0"/>
						<parameter id="FLUX_VALUE" units="mmol_per_gDW_per_hr" value="0"/>
					</listOfParameters>
				</kineticLaw>
			</reaction>
			<reaction id="R266" name="R266" reversible="false">
				<notes>
					<html:p>
						GENE_ASSOCIATION: Rv1601
					</html:p>
				</notes>
				<listOfReactants>
					<speciesReference species="DIMGP" stoichiometry="1.0"/>
				</listOfReactants>
				<listOfProducts>
					<speciesReference species="IMACP" stoichiometry="1.0"/>
				</listOfProducts>
				<kineticLaw>
					<math xmlns="http://www.w3.org/1998/Math/MathML">
						<ci>
							 FLUX_VALUE 
						</ci>
					</math>
					<listOfParameters>
						<parameter id="LOWER_BOUND" units="mmol_per_gDW_per_hr" value="0.0"/>
						<parameter id="UPPER_BOUND" units="mmol_per_gDW_per_hr" value="1000.0"/>
						<parameter id="OBJECTIVE_COEFFICIENT" value="0"/>
						<parameter id="FLUX_VALUE" units="mmol_per_gDW_per_hr" value="0"/>
					</listOfParameters>
				</kineticLaw>
			</reaction>
			<reaction id="R267" name="R267" reversible="true">
				<notes>
					<html:p>
						GENE_ASSOCIATION: Rv3772 OR Rv1600
					</html:p>
				</notes>
				<listOfReactants>
					<speciesReference species="GLU" stoichiometry="1.0"/>
					<speciesReference species="IMACP" stoichiometry="1.0"/>
				</listOfReactants>
				<listOfProducts>
					<speciesReference species="AKG" stoichiometry="1.0"/>
					<speciesReference species="HISOLP" stoichiometry="1.0"/>
				</listOfProducts>
				<kineticLaw>
					<math xmlns="http://www.w3.org/1998/Math/MathML">
						<ci>
							 FLUX_VALUE 
						</ci>
					</math>
					<listOfParameters>
						<parameter id="LOWER_BOUND" units="mmol_per_gDW_per_hr" value="-1000.0"/>
						<parameter id="UPPER_BOUND" units="mmol_per_gDW_per_hr" value="1000.0"/>
						<parameter id="OBJECTIVE_COEFFICIENT" value="0"/>
						<parameter id="FLUX_VALUE" units="mmol_per_gDW_per_hr" value="0"/>
					</listOfParameters>
				</kineticLaw>
			</reaction>
			<reaction id="R268" name="R268" reversible="false">
				<notes>
					<html:p>
						GENE_ASSOCIATION: Rv1601 
					</html:p>
				</notes>
				<listOfReactants>
					<speciesReference species="HISOLP" stoichiometry="1.0"/>
				</listOfReactants>
				<listOfProducts>
					<speciesReference species="HISOL" stoichiometry="1.0"/>
					<speciesReference species="PI" stoichiometry="1.0"/>
				</listOfProducts>
				<kineticLaw>
					<math xmlns="http://www.w3.org/1998/Math/MathML">
						<ci>
							 FLUX_VALUE 
						</ci>
					</math>
					<listOfParameters>
						<parameter id="LOWER_BOUND" units="mmol_per_gDW_per_hr" value="0.0"/>
						<parameter id="UPPER_BOUND" units="mmol_per_gDW_per_hr" value="1000.0"/>
						<parameter id="OBJECTIVE_COEFFICIENT" value="0"/>
						<parameter id="FLUX_VALUE" units="mmol_per_gDW_per_hr" value="0"/>
					</listOfParameters>
				</kineticLaw>
			</reaction>
			<reaction id="R269" name="R269" reversible="false">
				<notes>
					<html:p>
						GENE_ASSOCIATION: Rv1599
					</html:p>
				</notes>
				<listOfReactants>
					<speciesReference species="HISOL" stoichiometry="1.0"/>
					<speciesReference species="NAD" stoichiometry="2.0"/>
				</listOfReactants>
				<listOfProducts>
					<speciesReference species="HIS" stoichiometry="1.0"/>
					<speciesReference species="NADH" stoichiometry="2.0"/>
				</listOfProducts>
				<kineticLaw>
					<math xmlns="http://www.w3.org/1998/Math/MathML">
						<ci>
							 FLUX_VALUE 
						</ci>
					</math>
					<listOfParameters>
						<parameter id="LOWER_BOUND" units="mmol_per_gDW_per_hr" value="0.0"/>
						<parameter id="UPPER_BOUND" units="mmol_per_gDW_per_hr" value="1000.0"/>
						<parameter id="OBJECTIVE_COEFFICIENT" value="0"/>
						<parameter id="FLUX_VALUE" units="mmol_per_gDW_per_hr" value="0"/>
					</listOfParameters>
				</kineticLaw>
			</reaction>
			<reaction id="R270" name="R270" reversible="false">
				<notes>
					<html:p>
						GENE_ASSOCIATION: Rv2178c
					</html:p>
				</notes>
				<listOfReactants>
					<speciesReference species="E4P" stoichiometry="1.0"/>
					<speciesReference species="PEP" stoichiometry="1.0"/>
				</listOfReactants>
				<listOfProducts>
					<speciesReference species="_3DDAH7P" stoichiometry="1.0"/>
					<speciesReference species="PI" stoichiometry="1.0"/>
				</listOfProducts>
				<kineticLaw>
					<math xmlns="http://www.w3.org/1998/Math/MathML">
						<ci>
							 FLUX_VALUE 
						</ci>
					</math>
					<listOfParameters>
						<parameter id="LOWER_BOUND" units="mmol_per_gDW_per_hr" value="0.0"/>
						<parameter id="UPPER_BOUND" units="mmol_per_gDW_per_hr" value="1000.0"/>
						<parameter id="OBJECTIVE_COEFFICIENT" value="0"/>
						<parameter id="FLUX_VALUE" units="mmol_per_gDW_per_hr" value="0"/>
					</listOfParameters>
				</kineticLaw>
			</reaction>
			<reaction id="R271" name="R271" reversible="false">
				<notes>
					<html:p>
						GENE_ASSOCIATION: Rv2538c
					</html:p>
				</notes>
				<listOfReactants>
					<speciesReference species="_3DDAH7P" stoichiometry="1.0"/>
				</listOfReactants>
				<listOfProducts>
					<speciesReference species="DQT" stoichiometry="1.0"/>
					<speciesReference species="PI" stoichiometry="1.0"/>
				</listOfProducts>
				<kineticLaw>
					<math xmlns="http://www.w3.org/1998/Math/MathML">
						<ci>
							 FLUX_VALUE 
						</ci>
					</math>
					<listOfParameters>
						<parameter id="LOWER_BOUND" units="mmol_per_gDW_per_hr" value="0.0"/>
						<parameter id="UPPER_BOUND" units="mmol_per_gDW_per_hr" value="1000.0"/>
						<parameter id="OBJECTIVE_COEFFICIENT" value="0"/>
						<parameter id="FLUX_VALUE" units="mmol_per_gDW_per_hr" value="0"/>
					</listOfParameters>
				</kineticLaw>
			</reaction>
			<reaction id="R272" name="R272" reversible="false">
				<notes>
					<html:p>
						GENE_ASSOCIATION: Rv2537c
					</html:p>
				</notes>
				<listOfReactants>
					<speciesReference species="DQT" stoichiometry="1.0"/>
				</listOfReactants>
				<listOfProducts>
					<speciesReference species="DHSK" stoichiometry="1.0"/>
				</listOfProducts>
				<kineticLaw>
					<math xmlns="http://www.w3.org/1998/Math/MathML">
						<ci>
							 FLUX_VALUE 
						</ci>
					</math>
					<listOfParameters>
						<parameter id="LOWER_BOUND" units="mmol_per_gDW_per_hr" value="0.0"/>
						<parameter id="UPPER_BOUND" units="mmol_per_gDW_per_hr" value="1000.0"/>
						<parameter id="OBJECTIVE_COEFFICIENT" value="0"/>
						<parameter id="FLUX_VALUE" units="mmol_per_gDW_per_hr" value="0"/>
					</listOfParameters>
				</kineticLaw>
			</reaction>
			<reaction id="R273" name="R273" reversible="false">
				<notes>
					<html:p>
						GENE_ASSOCIATION: Rv2552c
					</html:p>
				</notes>
				<listOfReactants>
					<speciesReference species="DHSK" stoichiometry="1.0"/>
					<speciesReference species="NADPH" stoichiometry="1.0"/>
				</listOfReactants>
				<listOfProducts>
					<speciesReference species="NADP" stoichiometry="1.0"/>
					<speciesReference species="SME" stoichiometry="1.0"/>
				</listOfProducts>
				<kineticLaw>
					<math xmlns="http://www.w3.org/1998/Math/MathML">
						<ci>
							 FLUX_VALUE 
						</ci>
					</math>
					<listOfParameters>
						<parameter id="LOWER_BOUND" units="mmol_per_gDW_per_hr" value="0.0"/>
						<parameter id="UPPER_BOUND" units="mmol_per_gDW_per_hr" value="1000.0"/>
						<parameter id="OBJECTIVE_COEFFICIENT" value="0"/>
						<parameter id="FLUX_VALUE" units="mmol_per_gDW_per_hr" value="0"/>
					</listOfParameters>
				</kineticLaw>
			</reaction>
			<reaction id="R274" name="R274" reversible="false">
				<notes>
					<html:p>
						GENE_ASSOCIATION: Rv2539c
					</html:p>
				</notes>
				<listOfReactants>
					<speciesReference species="ATP" stoichiometry="1.0"/>
					<speciesReference species="SME" stoichiometry="1.0"/>
				</listOfReactants>
				<listOfProducts>
					<speciesReference species="ADP" stoichiometry="1.0"/>
					<speciesReference species="SME3P" stoichiometry="1.0"/>
				</listOfProducts>
				<kineticLaw>
					<math xmlns="http://www.w3.org/1998/Math/MathML">
						<ci>
							 FLUX_VALUE 
						</ci>
					</math>
					<listOfParameters>
						<parameter id="LOWER_BOUND" units="mmol_per_gDW_per_hr" value="0.0"/>
						<parameter id="UPPER_BOUND" units="mmol_per_gDW_per_hr" value="1000.0"/>
						<parameter id="OBJECTIVE_COEFFICIENT" value="0"/>
						<parameter id="FLUX_VALUE" units="mmol_per_gDW_per_hr" value="0"/>
					</listOfParameters>
				</kineticLaw>
			</reaction>
			<reaction id="R275" name="R275" reversible="false">
				<notes>
					<html:p>
						GENE_ASSOCIATION: Rv3227
					</html:p>
				</notes>
				<listOfReactants>
					<speciesReference species="PEP" stoichiometry="1.0"/>
					<speciesReference species="SME3P" stoichiometry="1.0"/>
				</listOfReactants>
				<listOfProducts>
					<speciesReference species="_3PSME" stoichiometry="1.0"/>
					<speciesReference species="PI" stoichiometry="1.0"/>
				</listOfProducts>
				<kineticLaw>
					<math xmlns="http://www.w3.org/1998/Math/MathML">
						<ci>
							 FLUX_VALUE 
						</ci>
					</math>
					<listOfParameters>
						<parameter id="LOWER_BOUND" units="mmol_per_gDW_per_hr" value="0.0"/>
						<parameter id="UPPER_BOUND" units="mmol_per_gDW_per_hr" value="1000.0"/>
						<parameter id="OBJECTIVE_COEFFICIENT" value="0"/>
						<parameter id="FLUX_VALUE" units="mmol_per_gDW_per_hr" value="0"/>
					</listOfParameters>
				</kineticLaw>
			</reaction>
			<reaction id="R276" name="R276" reversible="false">
				<notes>
					<html:p>
						GENE_ASSOCIATION: Rv2540c
					</html:p>
				</notes>
				<listOfReactants>
					<speciesReference species="_3PSME" stoichiometry="1.0"/>
				</listOfReactants>
				<listOfProducts>
					<speciesReference species="CHOR" stoichiometry="1.0"/>
					<speciesReference species="PI" stoichiometry="1.0"/>
				</listOfProducts>
				<kineticLaw>
					<math xmlns="http://www.w3.org/1998/Math/MathML">
						<ci>
							 FLUX_VALUE 
						</ci>
					</math>
					<listOfParameters>
						<parameter id="LOWER_BOUND" units="mmol_per_gDW_per_hr" value="0.0"/>
						<parameter id="UPPER_BOUND" units="mmol_per_gDW_per_hr" value="1000.0"/>
						<parameter id="OBJECTIVE_COEFFICIENT" value="0"/>
						<parameter id="FLUX_VALUE" units="mmol_per_gDW_per_hr" value="0"/>
					</listOfParameters>
				</kineticLaw>
			</reaction>
			<reaction id="R277" name="R277" reversible="false">
				<notes>
					<html:p>
						GENE_ASSOCIATION: Rv1609
					</html:p>
				</notes>
				<listOfReactants>
					<speciesReference species="CHOR" stoichiometry="1.0"/>
					<speciesReference species="GLN" stoichiometry="1.0"/>
				</listOfReactants>
				<listOfProducts>
					<speciesReference species="AN" stoichiometry="1.0"/>
					<speciesReference species="GLU" stoichiometry="1.0"/>
					<speciesReference species="PYR" stoichiometry="1.0"/>
				</listOfProducts>
				<kineticLaw>
					<math xmlns="http://www.w3.org/1998/Math/MathML">
						<ci>
							 FLUX_VALUE 
						</ci>
					</math>
					<listOfParameters>
						<parameter id="LOWER_BOUND" units="mmol_per_gDW_per_hr" value="0.0"/>
						<parameter id="UPPER_BOUND" units="mmol_per_gDW_per_hr" value="1000.0"/>
						<parameter id="OBJECTIVE_COEFFICIENT" value="0"/>
						<parameter id="FLUX_VALUE" units="mmol_per_gDW_per_hr" value="0"/>
					</listOfParameters>
				</kineticLaw>
			</reaction>
			<reaction id="R278" name="R278" reversible="false">
				<notes>
					<html:p>
						GENE_ASSOCIATION: Rv2192c
					</html:p>
				</notes>
				<listOfReactants>
					<speciesReference species="AN" stoichiometry="1.0"/>
					<speciesReference species="PRPP" stoichiometry="1.0"/>
				</listOfReactants>
				<listOfProducts>
					<speciesReference species="NPRAN" stoichiometry="1.0"/>
					<speciesReference species="PPI" stoichiometry="1.0"/>
				</listOfProducts>
				<kineticLaw>
					<math xmlns="http://www.w3.org/1998/Math/MathML">
						<ci>
							 FLUX_VALUE 
						</ci>
					</math>
					<listOfParameters>
						<parameter id="LOWER_BOUND" units="mmol_per_gDW_per_hr" value="0.0"/>
						<parameter id="UPPER_BOUND" units="mmol_per_gDW_per_hr" value="1000.0"/>
						<parameter id="OBJECTIVE_COEFFICIENT" value="0"/>
						<parameter id="FLUX_VALUE" units="mmol_per_gDW_per_hr" value="0"/>
					</listOfParameters>
				</kineticLaw>
			</reaction>
			<reaction id="R279" name="R279" reversible="false">
				<notes>
					<html:p>
						GENE_ASSOCIATION: Rv1603
					</html:p>
				</notes>
				<listOfReactants>
					<speciesReference species="NPRAN" stoichiometry="1.0"/>
				</listOfReactants>
				<listOfProducts>
					<speciesReference species="CPAD5P" stoichiometry="1.0"/>
				</listOfProducts>
				<kineticLaw>
					<math xmlns="http://www.w3.org/1998/Math/MathML">
						<ci>
							 FLUX_VALUE 
						</ci>
					</math>
					<listOfParameters>
						<parameter id="LOWER_BOUND" units="mmol_per_gDW_per_hr" value="0.0"/>
						<parameter id="UPPER_BOUND" units="mmol_per_gDW_per_hr" value="1000.0"/>
						<parameter id="OBJECTIVE_COEFFICIENT" value="0"/>
						<parameter id="FLUX_VALUE" units="mmol_per_gDW_per_hr" value="0"/>
					</listOfParameters>
				</kineticLaw>
			</reaction>
			<reaction id="R280" name="R280" reversible="false">
				<notes>
					<html:p>
						GENE_ASSOCIATION: Rv1611
					</html:p>
				</notes>
				<listOfReactants>
					<speciesReference species="CPAD5P" stoichiometry="1.0"/>
				</listOfReactants>
				<listOfProducts>
					<speciesReference species="CO2" stoichiometry="1.0"/>
					<speciesReference species="IGP" stoichiometry="1.0"/>
				</listOfProducts>
				<kineticLaw>
					<math xmlns="http://www.w3.org/1998/Math/MathML">
						<ci>
							 FLUX_VALUE 
						</ci>
					</math>
					<listOfParameters>
						<parameter id="LOWER_BOUND" units="mmol_per_gDW_per_hr" value="0.0"/>
						<parameter id="UPPER_BOUND" units="mmol_per_gDW_per_hr" value="1000.0"/>
						<parameter id="OBJECTIVE_COEFFICIENT" value="0"/>
						<parameter id="FLUX_VALUE" units="mmol_per_gDW_per_hr" value="0"/>
					</listOfParameters>
				</kineticLaw>
			</reaction>
			<reaction id="R281" name="R281" reversible="false">
				<notes>
					<html:p>
						GENE_ASSOCIATION: Rv1613 AND Rv1612
					</html:p>
				</notes>
				<listOfReactants>
					<speciesReference species="IGP" stoichiometry="1.0"/>
					<speciesReference species="SER" stoichiometry="1.0"/>
				</listOfReactants>
				<listOfProducts>
					<speciesReference species="G3P" stoichiometry="1.0"/>
					<speciesReference species="TRP" stoichiometry="1.0"/>
				</listOfProducts>
				<kineticLaw>
					<math xmlns="http://www.w3.org/1998/Math/MathML">
						<ci>
							 FLUX_VALUE 
						</ci>
					</math>
					<listOfParameters>
						<parameter id="LOWER_BOUND" units="mmol_per_gDW_per_hr" value="0.0"/>
						<parameter id="UPPER_BOUND" units="mmol_per_gDW_per_hr" value="1000.0"/>
						<parameter id="OBJECTIVE_COEFFICIENT" value="0"/>
						<parameter id="FLUX_VALUE" units="mmol_per_gDW_per_hr" value="0"/>
					</listOfParameters>
				</kineticLaw>
			</reaction>
			<reaction id="R282" name="R282" reversible="true">
				<notes>
					<html:p>
						GENE_ASSOCIATION: Rv1885c OR Rv0948c
					</html:p>
				</notes>
				<listOfReactants>
					<speciesReference species="CHOR" stoichiometry="1.0"/>
				</listOfReactants>
				<listOfProducts>
					<speciesReference species="PHEN" stoichiometry="1.0"/>
				</listOfProducts>
				<kineticLaw>
					<math xmlns="http://www.w3.org/1998/Math/MathML">
						<ci>
							 FLUX_VALUE 
						</ci>
					</math>
					<listOfParameters>
						<parameter id="LOWER_BOUND" units="mmol_per_gDW_per_hr" value="-1000.0"/>
						<parameter id="UPPER_BOUND" units="mmol_per_gDW_per_hr" value="1000.0"/>
						<parameter id="OBJECTIVE_COEFFICIENT" value="0"/>
						<parameter id="FLUX_VALUE" units="mmol_per_gDW_per_hr" value="0"/>
					</listOfParameters>
				</kineticLaw>
			</reaction>
			<reaction id="R283" name="R283" reversible="false">
				<notes>
					<html:p>
						GENE_ASSOCIATION: Rv3838c
					</html:p>
				</notes>
				<listOfReactants>
					<speciesReference species="PHEN" stoichiometry="1.0"/>
				</listOfReactants>
				<listOfProducts>
					<speciesReference species="CO2" stoichiometry="1.0"/>
					<speciesReference species="PHPYR" stoichiometry="1.0"/>
				</listOfProducts>
				<kineticLaw>
					<math xmlns="http://www.w3.org/1998/Math/MathML">
						<ci>
							 FLUX_VALUE 
						</ci>
					</math>
					<listOfParameters>
						<parameter id="LOWER_BOUND" units="mmol_per_gDW_per_hr" value="0.0"/>
						<parameter id="UPPER_BOUND" units="mmol_per_gDW_per_hr" value="1000.0"/>
						<parameter id="OBJECTIVE_COEFFICIENT" value="0"/>
						<parameter id="FLUX_VALUE" units="mmol_per_gDW_per_hr" value="0"/>
					</listOfParameters>
				</kineticLaw>
			</reaction>
			<reaction id="R284" name="R284" reversible="true">
				<notes>
					<html:p>
						GENE_ASSOCIATION: Rv3565 OR Rv0337c
					</html:p>
				</notes>
				<listOfReactants>
					<speciesReference species="GLU" stoichiometry="1.0"/>
					<speciesReference species="PHPYR" stoichiometry="1.0"/>
				</listOfReactants>
				<listOfProducts>
					<speciesReference species="AKG" stoichiometry="1.0"/>
					<speciesReference species="PHE" stoichiometry="1.0"/>
				</listOfProducts>
				<kineticLaw>
					<math xmlns="http://www.w3.org/1998/Math/MathML">
						<ci>
							 FLUX_VALUE 
						</ci>
					</math>
					<listOfParameters>
						<parameter id="LOWER_BOUND" units="mmol_per_gDW_per_hr" value="-1000.0"/>
						<parameter id="UPPER_BOUND" units="mmol_per_gDW_per_hr" value="1000.0"/>
						<parameter id="OBJECTIVE_COEFFICIENT" value="0"/>
						<parameter id="FLUX_VALUE" units="mmol_per_gDW_per_hr" value="0"/>
					</listOfParameters>
				</kineticLaw>
			</reaction>
			<reaction id="R285" name="R285" reversible="false">
				<notes>
					<html:p>
						GENE_ASSOCIATION: Rv3754
					</html:p>
				</notes>
				<listOfReactants>
					<speciesReference species="NAD" stoichiometry="1.0"/>
					<speciesReference species="PHEN" stoichiometry="1.0"/>
				</listOfReactants>
				<listOfProducts>
					<speciesReference species="_4HPP" stoichiometry="1.0"/>
					<speciesReference species="CO2" stoichiometry="1.0"/>
					<speciesReference species="NADH" stoichiometry="1.0"/>
				</listOfProducts>
				<kineticLaw>
					<math xmlns="http://www.w3.org/1998/Math/MathML">
						<ci>
							 FLUX_VALUE 
						</ci>
					</math>
					<listOfParameters>
						<parameter id="LOWER_BOUND" units="mmol_per_gDW_per_hr" value="0.0"/>
						<parameter id="UPPER_BOUND" units="mmol_per_gDW_per_hr" value="1000.0"/>
						<parameter id="OBJECTIVE_COEFFICIENT" value="0"/>
						<parameter id="FLUX_VALUE" units="mmol_per_gDW_per_hr" value="0"/>
					</listOfParameters>
				</kineticLaw>
			</reaction>
			<reaction id="R286" name="R286" reversible="true">
				<notes>
					<html:p>
						GENE_ASSOCIATION: Rv3565 OR Rv0337c
					</html:p>
				</notes>
				<listOfReactants>
					<speciesReference species="_4HPP" stoichiometry="1.0"/>
					<speciesReference species="GLU" stoichiometry="1.0"/>
				</listOfReactants>
				<listOfProducts>
					<speciesReference species="AKG" stoichiometry="1.0"/>
					<speciesReference species="TYR" stoichiometry="1.0"/>
				</listOfProducts>
				<kineticLaw>
					<math xmlns="http://www.w3.org/1998/Math/MathML">
						<ci>
							 FLUX_VALUE 
						</ci>
					</math>
					<listOfParameters>
						<parameter id="LOWER_BOUND" units="mmol_per_gDW_per_hr" value="-1000.0"/>
						<parameter id="UPPER_BOUND" units="mmol_per_gDW_per_hr" value="1000.0"/>
						<parameter id="OBJECTIVE_COEFFICIENT" value="0"/>
						<parameter id="FLUX_VALUE" units="mmol_per_gDW_per_hr" value="0"/>
					</listOfParameters>
				</kineticLaw>
			</reaction>
			<reaction id="R287" name="R287" reversible="true">
				<notes>
					<html:p>
						GENE_ASSOCIATION: Rv1017c
					</html:p>
				</notes>
				<listOfReactants>
					<speciesReference species="ATP" stoichiometry="1.0"/>
					<speciesReference species="R5P" stoichiometry="1.0"/>
				</listOfReactants>
				<listOfProducts>
					<speciesReference species="AMP" stoichiometry="1.0"/>
					<speciesReference species="PRPP" stoichiometry="1.0"/>
				</listOfProducts>
				<kineticLaw>
					<math xmlns="http://www.w3.org/1998/Math/MathML">
						<ci>
							 FLUX_VALUE 
						</ci>
					</math>
					<listOfParameters>
						<parameter id="LOWER_BOUND" units="mmol_per_gDW_per_hr" value="-1000.0"/>
						<parameter id="UPPER_BOUND" units="mmol_per_gDW_per_hr" value="1000.0"/>
						<parameter id="OBJECTIVE_COEFFICIENT" value="0"/>
						<parameter id="FLUX_VALUE" units="mmol_per_gDW_per_hr" value="0"/>
					</listOfParameters>
				</kineticLaw>
			</reaction>
			<reaction id="R288" name="R288" reversible="false">
				<notes>
					<html:p>
						GENE_ASSOCIATION: Rv1380
					</html:p>
				</notes>
				<listOfReactants>
					<speciesReference species="ASP" stoichiometry="1.0"/>
					<speciesReference species="CAP" stoichiometry="1.0"/>
				</listOfReactants>
				<listOfProducts>
					<speciesReference species="CAASP" stoichiometry="1.0"/>
					<speciesReference species="PI" stoichiometry="1.0"/>
				</listOfProducts>
				<kineticLaw>
					<math xmlns="http://www.w3.org/1998/Math/MathML">
						<ci>
							 FLUX_VALUE 
						</ci>
					</math>
					<listOfParameters>
						<parameter id="LOWER_BOUND" units="mmol_per_gDW_per_hr" value="0.0"/>
						<parameter id="UPPER_BOUND" units="mmol_per_gDW_per_hr" value="1000.0"/>
						<parameter id="OBJECTIVE_COEFFICIENT" value="0"/>
						<parameter id="FLUX_VALUE" units="mmol_per_gDW_per_hr" value="0"/>
					</listOfParameters>
				</kineticLaw>
			</reaction>
			<reaction id="R289" name="R289" reversible="true">
				<notes>
					<html:p>
						GENE_ASSOCIATION: Rv1381
					</html:p>
				</notes>
				<listOfReactants>
					<speciesReference species="CAASP" stoichiometry="1.0"/>
				</listOfReactants>
				<listOfProducts>
					<speciesReference species="DOROA" stoichiometry="1.0"/>
				</listOfProducts>
				<kineticLaw>
					<math xmlns="http://www.w3.org/1998/Math/MathML">
						<ci>
							 FLUX_VALUE 
						</ci>
					</math>
					<listOfParameters>
						<parameter id="LOWER_BOUND" units="mmol_per_gDW_per_hr" value="-1000.0"/>
						<parameter id="UPPER_BOUND" units="mmol_per_gDW_per_hr" value="1000.0"/>
						<parameter id="OBJECTIVE_COEFFICIENT" value="0"/>
						<parameter id="FLUX_VALUE" units="mmol_per_gDW_per_hr" value="0"/>
					</listOfParameters>
				</kineticLaw>
			</reaction>
			<reaction id="R290" name="R290" reversible="false">
				<notes>
					<html:p>
						GENE_ASSOCIATION: Rv2139
					</html:p>
				</notes>
				<listOfReactants>
					<speciesReference species="DOROA" stoichiometry="1.0"/>
					<speciesReference species="O2" stoichiometry="1.0"/>
				</listOfReactants>
				<listOfProducts>
					<speciesReference species="H2O2" stoichiometry="1.0"/>
					<speciesReference species="OROA" stoichiometry="1.0"/>
				</listOfProducts>
				<kineticLaw>
					<math xmlns="http://www.w3.org/1998/Math/MathML">
						<ci>
							 FLUX_VALUE 
						</ci>
					</math>
					<listOfParameters>
						<parameter id="LOWER_BOUND" units="mmol_per_gDW_per_hr" value="0.0"/>
						<parameter id="UPPER_BOUND" units="mmol_per_gDW_per_hr" value="1000.0"/>
						<parameter id="OBJECTIVE_COEFFICIENT" value="0"/>
						<parameter id="FLUX_VALUE" units="mmol_per_gDW_per_hr" value="0"/>
					</listOfParameters>
				</kineticLaw>
			</reaction>
			<reaction id="R291" name="R291" reversible="false">
				<notes>
					<html:p>
						GENE_ASSOCIATION: Rv0382c
					</html:p>
				</notes>
				<listOfReactants>
					<speciesReference species="OROA" stoichiometry="1.0"/>
					<speciesReference species="PRPP" stoichiometry="1.0"/>
				</listOfReactants>
				<listOfProducts>
					<speciesReference species="OMP" stoichiometry="1.0"/>
					<speciesReference species="PPI" stoichiometry="1.0"/>
				</listOfProducts>
				<kineticLaw>
					<math xmlns="http://www.w3.org/1998/Math/MathML">
						<ci>
							 FLUX_VALUE 
						</ci>
					</math>
					<listOfParameters>
						<parameter id="LOWER_BOUND" units="mmol_per_gDW_per_hr" value="0.0"/>
						<parameter id="UPPER_BOUND" units="mmol_per_gDW_per_hr" value="1000.0"/>
						<parameter id="OBJECTIVE_COEFFICIENT" value="0"/>
						<parameter id="FLUX_VALUE" units="mmol_per_gDW_per_hr" value="0"/>
					</listOfParameters>
				</kineticLaw>
			</reaction>
			<reaction id="R292" name="R292" reversible="false">
				<notes>
					<html:p>
						GENE_ASSOCIATION: Rv1385
					</html:p>
				</notes>
				<listOfReactants>
					<speciesReference species="OMP" stoichiometry="1.0"/>
				</listOfReactants>
				<listOfProducts>
					<speciesReference species="CO2" stoichiometry="1.0"/>
					<speciesReference species="UMP" stoichiometry="1.0"/>
				</listOfProducts>
				<kineticLaw>
					<math xmlns="http://www.w3.org/1998/Math/MathML">
						<ci>
							 FLUX_VALUE 
						</ci>
					</math>
					<listOfParameters>
						<parameter id="LOWER_BOUND" units="mmol_per_gDW_per_hr" value="0.0"/>
						<parameter id="UPPER_BOUND" units="mmol_per_gDW_per_hr" value="1000.0"/>
						<parameter id="OBJECTIVE_COEFFICIENT" value="0"/>
						<parameter id="FLUX_VALUE" units="mmol_per_gDW_per_hr" value="0"/>
					</listOfParameters>
				</kineticLaw>
			</reaction>
			<reaction id="R293" name="R293" reversible="true">
				<notes>
					<html:p>
						GENE_ASSOCIATION: Rv1712
					</html:p>
				</notes>
				<listOfReactants>
					<speciesReference species="ATP" stoichiometry="1.0"/>
					<speciesReference species="UMP" stoichiometry="1.0"/>
				</listOfReactants>
				<listOfProducts>
					<speciesReference species="ADP" stoichiometry="1.0"/>
					<speciesReference species="UDP" stoichiometry="1.0"/>
				</listOfProducts>
				<kineticLaw>
					<math xmlns="http://www.w3.org/1998/Math/MathML">
						<ci>
							 FLUX_VALUE 
						</ci>
					</math>
					<listOfParameters>
						<parameter id="LOWER_BOUND" units="mmol_per_gDW_per_hr" value="-1000.0"/>
						<parameter id="UPPER_BOUND" units="mmol_per_gDW_per_hr" value="1000.0"/>
						<parameter id="OBJECTIVE_COEFFICIENT" value="0"/>
						<parameter id="FLUX_VALUE" units="mmol_per_gDW_per_hr" value="0"/>
					</listOfParameters>
				</kineticLaw>
			</reaction>
			<reaction id="R294" name="R294" reversible="true">
				<notes>
					<html:p>
						GENE_ASSOCIATION: Rv2445c
					</html:p>
				</notes>
				<listOfReactants>
					<speciesReference species="ATP" stoichiometry="1.0"/>
					<speciesReference species="UDP" stoichiometry="1.0"/>
				</listOfReactants>
				<listOfProducts>
					<speciesReference species="ADP" stoichiometry="1.0"/>
					<speciesReference species="UTP" stoichiometry="1.0"/>
				</listOfProducts>
				<kineticLaw>
					<math xmlns="http://www.w3.org/1998/Math/MathML">
						<ci>
							 FLUX_VALUE 
						</ci>
					</math>
					<listOfParameters>
						<parameter id="LOWER_BOUND" units="mmol_per_gDW_per_hr" value="-1000.0"/>
						<parameter id="UPPER_BOUND" units="mmol_per_gDW_per_hr" value="1000.0"/>
						<parameter id="OBJECTIVE_COEFFICIENT" value="0"/>
						<parameter id="FLUX_VALUE" units="mmol_per_gDW_per_hr" value="0"/>
					</listOfParameters>
				</kineticLaw>
			</reaction>
			<reaction id="R295" name="R295" reversible="false">
				<notes>
					<html:p>
						GENE_ASSOCIATION: Rv1699
					</html:p>
				</notes>
				<listOfReactants>
					<speciesReference species="ATP" stoichiometry="1.0"/>
					<speciesReference species="GLN" stoichiometry="1.0"/>
					<speciesReference species="UTP" stoichiometry="1.0"/>
				</listOfReactants>
				<listOfProducts>
					<speciesReference species="ADP" stoichiometry="1.0"/>
					<speciesReference species="CTP" stoichiometry="1.0"/>
					<speciesReference species="GLU" stoichiometry="1.0"/>
					<speciesReference species="PI" stoichiometry="1.0"/>
				</listOfProducts>
				<kineticLaw>
					<math xmlns="http://www.w3.org/1998/Math/MathML">
						<ci>
							 FLUX_VALUE 
						</ci>
					</math>
					<listOfParameters>
						<parameter id="LOWER_BOUND" units="mmol_per_gDW_per_hr" value="0.0"/>
						<parameter id="UPPER_BOUND" units="mmol_per_gDW_per_hr" value="1000.0"/>
						<parameter id="OBJECTIVE_COEFFICIENT" value="0"/>
						<parameter id="FLUX_VALUE" units="mmol_per_gDW_per_hr" value="0"/>
					</listOfParameters>
				</kineticLaw>
			</reaction>
			<reaction id="R296" name="R296" reversible="false">
				<notes>
					<html:p>
						GENE_ASSOCIATION: Rv1699
					</html:p>
				</notes>
				<listOfReactants>
					<speciesReference species="ATP" stoichiometry="1.0"/>
					<speciesReference species="NH3" stoichiometry="1.0"/>
					<speciesReference species="UTP" stoichiometry="1.0"/>
				</listOfReactants>
				<listOfProducts>
					<speciesReference species="ADP" stoichiometry="1.0"/>
					<speciesReference species="CTP" stoichiometry="1.0"/>
					<speciesReference species="PI" stoichiometry="1.0"/>
				</listOfProducts>
				<kineticLaw>
					<math xmlns="http://www.w3.org/1998/Math/MathML">
						<ci>
							 FLUX_VALUE 
						</ci>
					</math>
					<listOfParameters>
						<parameter id="LOWER_BOUND" units="mmol_per_gDW_per_hr" value="0.0"/>
						<parameter id="UPPER_BOUND" units="mmol_per_gDW_per_hr" value="1000.0"/>
						<parameter id="OBJECTIVE_COEFFICIENT" value="0"/>
						<parameter id="FLUX_VALUE" units="mmol_per_gDW_per_hr" value="0"/>
					</listOfParameters>
				</kineticLaw>
			</reaction>
			<reaction id="R297" name="R297" reversible="false">
				<notes>
					<html:p>
						GENE_ASSOCIATION: Rv3051c AND Rv3048c
					</html:p>
				</notes>
				<listOfReactants>
					<speciesReference species="CDP" stoichiometry="1.0"/>
					<speciesReference species="O2" stoichiometry="1.0"/>
					<speciesReference species="RTHIO" stoichiometry="1.0"/>
				</listOfReactants>
				<listOfProducts>
					<speciesReference species="DCDP" stoichiometry="1.0"/>
					<speciesReference species="OTHIO" stoichiometry="1.0"/>
				</listOfProducts>
				<kineticLaw>
					<math xmlns="http://www.w3.org/1998/Math/MathML">
						<ci>
							 FLUX_VALUE 
						</ci>
					</math>
					<listOfParameters>
						<parameter id="LOWER_BOUND" units="mmol_per_gDW_per_hr" value="0.0"/>
						<parameter id="UPPER_BOUND" units="mmol_per_gDW_per_hr" value="1000.0"/>
						<parameter id="OBJECTIVE_COEFFICIENT" value="0"/>
						<parameter id="FLUX_VALUE" units="mmol_per_gDW_per_hr" value="0"/>
					</listOfParameters>
				</kineticLaw>
			</reaction>
			<reaction id="R298" name="R298" reversible="false">
				<notes>
					<html:p>
						GENE_ASSOCIATION: Rv0570
					</html:p>
				</notes>
				<listOfReactants>
					<speciesReference species="CDP" stoichiometry="1.0"/>
					<speciesReference species="COB_II" stoichiometry="1.0"/>
					<speciesReference species="RTHIO" stoichiometry="1.0"/>
				</listOfReactants>
				<listOfProducts>
					<speciesReference species="COB_III" stoichiometry="1.0"/>
					<speciesReference species="DCDP" stoichiometry="1.0"/>
					<speciesReference species="OTHIO" stoichiometry="1.0"/>
				</listOfProducts>
				<kineticLaw>
					<math xmlns="http://www.w3.org/1998/Math/MathML">
						<ci>
							 FLUX_VALUE 
						</ci>
					</math>
					<listOfParameters>
						<parameter id="LOWER_BOUND" units="mmol_per_gDW_per_hr" value="0.0"/>
						<parameter id="UPPER_BOUND" units="mmol_per_gDW_per_hr" value="1000.0"/>
						<parameter id="OBJECTIVE_COEFFICIENT" value="0"/>
						<parameter id="FLUX_VALUE" units="mmol_per_gDW_per_hr" value="0"/>
					</listOfParameters>
				</kineticLaw>
			</reaction>
			<reaction id="R299" name="R299" reversible="false">
				<notes>
					<html:p>
						GENE_ASSOCIATION: Rv2445c
					</html:p>
				</notes>
				<listOfReactants>
					<speciesReference species="ATP" stoichiometry="1.0"/>
					<speciesReference species="DCDP" stoichiometry="1.0"/>
				</listOfReactants>
				<listOfProducts>
					<speciesReference species="ADP" stoichiometry="1.0"/>
					<speciesReference species="DCTP" stoichiometry="1.0"/>
				</listOfProducts>
				<kineticLaw>
					<math xmlns="http://www.w3.org/1998/Math/MathML">
						<ci>
							 FLUX_VALUE 
						</ci>
					</math>
					<listOfParameters>
						<parameter id="LOWER_BOUND" units="mmol_per_gDW_per_hr" value="0.0"/>
						<parameter id="UPPER_BOUND" units="mmol_per_gDW_per_hr" value="1000.0"/>
						<parameter id="OBJECTIVE_COEFFICIENT" value="0"/>
						<parameter id="FLUX_VALUE" units="mmol_per_gDW_per_hr" value="0"/>
					</listOfParameters>
				</kineticLaw>
			</reaction>
			<reaction id="R300" name="R300" reversible="false">
				<notes>
					<html:p>
						GENE_ASSOCIATION: Rv0321
					</html:p>
				</notes>
				<listOfReactants>
					<speciesReference species="DCTP" stoichiometry="1.0"/>
				</listOfReactants>
				<listOfProducts>
					<speciesReference species="DUTP" stoichiometry="1.0"/>
					<speciesReference species="NH3" stoichiometry="1.0"/>
				</listOfProducts>
				<kineticLaw>
					<math xmlns="http://www.w3.org/1998/Math/MathML">
						<ci>
							 FLUX_VALUE 
						</ci>
					</math>
					<listOfParameters>
						<parameter id="LOWER_BOUND" units="mmol_per_gDW_per_hr" value="0.0"/>
						<parameter id="UPPER_BOUND" units="mmol_per_gDW_per_hr" value="1000.0"/>
						<parameter id="OBJECTIVE_COEFFICIENT" value="0"/>
						<parameter id="FLUX_VALUE" units="mmol_per_gDW_per_hr" value="0"/>
					</listOfParameters>
				</kineticLaw>
			</reaction>
			<reaction id="R301" name="R301" reversible="false">
				<notes>
					<html:p>
						GENE_ASSOCIATION: Rv2697c
					</html:p>
				</notes>
				<listOfReactants>
					<speciesReference species="DUTP" stoichiometry="1.0"/>
				</listOfReactants>
				<listOfProducts>
					<speciesReference species="DUMP" stoichiometry="1.0"/>
					<speciesReference species="PPI" stoichiometry="1.0"/>
				</listOfProducts>
				<kineticLaw>
					<math xmlns="http://www.w3.org/1998/Math/MathML">
						<ci>
							 FLUX_VALUE 
						</ci>
					</math>
					<listOfParameters>
						<parameter id="LOWER_BOUND" units="mmol_per_gDW_per_hr" value="0.0"/>
						<parameter id="UPPER_BOUND" units="mmol_per_gDW_per_hr" value="1000.0"/>
						<parameter id="OBJECTIVE_COEFFICIENT" value="0"/>
						<parameter id="FLUX_VALUE" units="mmol_per_gDW_per_hr" value="0"/>
					</listOfParameters>
				</kineticLaw>
			</reaction>
			<reaction id="R302" name="R302" reversible="true">
				<notes>
					<html:p>
						GENE_ASSOCIATION: Rv2754c
					</html:p>
				</notes>
				<listOfReactants>
					<speciesReference species="DUMP" stoichiometry="1.0"/>
					<speciesReference species="FADH2" stoichiometry="1.0"/>
					<speciesReference species="METTHF" stoichiometry="1.0"/>
				</listOfReactants>
				<listOfProducts>
					<speciesReference species="DTMP" stoichiometry="1.0"/>
					<speciesReference species="FAD" stoichiometry="1.0"/>
					<speciesReference species="THF" stoichiometry="1.0"/>
				</listOfProducts>
				<kineticLaw>
					<math xmlns="http://www.w3.org/1998/Math/MathML">
						<ci>
							 FLUX_VALUE 
						</ci>
					</math>
					<listOfParameters>
						<parameter id="LOWER_BOUND" units="mmol_per_gDW_per_hr" value="-1000.0"/>
						<parameter id="UPPER_BOUND" units="mmol_per_gDW_per_hr" value="1000.0"/>
						<parameter id="OBJECTIVE_COEFFICIENT" value="0"/>
						<parameter id="FLUX_VALUE" units="mmol_per_gDW_per_hr" value="0"/>
					</listOfParameters>
				</kineticLaw>
			</reaction>
			<reaction id="R303" name="R303" reversible="true">
				<notes>
					<html:p>
						GENE_ASSOCIATION: Rv2764c
					</html:p>
				</notes>
				<listOfReactants>
					<speciesReference species="DUMP" stoichiometry="1.0"/>
					<speciesReference species="METTHF" stoichiometry="1.0"/>
				</listOfReactants>
				<listOfProducts>
					<speciesReference species="DHF" stoichiometry="1.0"/>
					<speciesReference species="DTMP" stoichiometry="1.0"/>
				</listOfProducts>
				<kineticLaw>
					<math xmlns="http://www.w3.org/1998/Math/MathML">
						<ci>
							 FLUX_VALUE 
						</ci>
					</math>
					<listOfParameters>
						<parameter id="LOWER_BOUND" units="mmol_per_gDW_per_hr" value="-1000.0"/>
						<parameter id="UPPER_BOUND" units="mmol_per_gDW_per_hr" value="1000.0"/>
						<parameter id="OBJECTIVE_COEFFICIENT" value="0"/>
						<parameter id="FLUX_VALUE" units="mmol_per_gDW_per_hr" value="0"/>
					</listOfParameters>
				</kineticLaw>
			</reaction>
			<reaction id="R304" name="R304" reversible="true">
				<notes>
					<html:p>
						GENE_ASSOCIATION: Rv3247c
					</html:p>
				</notes>
				<listOfReactants>
					<speciesReference species="ATP" stoichiometry="1.0"/>
					<speciesReference species="DTMP" stoichiometry="1.0"/>
				</listOfReactants>
				<listOfProducts>
					<speciesReference species="ADP" stoichiometry="1.0"/>
					<speciesReference species="DTDP" stoichiometry="1.0"/>
				</listOfProducts>
				<kineticLaw>
					<math xmlns="http://www.w3.org/1998/Math/MathML">
						<ci>
							 FLUX_VALUE 
						</ci>
					</math>
					<listOfParameters>
						<parameter id="LOWER_BOUND" units="mmol_per_gDW_per_hr" value="-1000.0"/>
						<parameter id="UPPER_BOUND" units="mmol_per_gDW_per_hr" value="1000.0"/>
						<parameter id="OBJECTIVE_COEFFICIENT" value="0"/>
						<parameter id="FLUX_VALUE" units="mmol_per_gDW_per_hr" value="0"/>
					</listOfParameters>
				</kineticLaw>
			</reaction>
			<reaction id="R305" name="R305" reversible="true">
				<notes>
					<html:p>
						GENE_ASSOCIATION: Rv2445c
					</html:p>
				</notes>
				<listOfReactants>
					<speciesReference species="ATP" stoichiometry="1.0"/>
					<speciesReference species="DTDP" stoichiometry="1.0"/>
				</listOfReactants>
				<listOfProducts>
					<speciesReference species="ADP" stoichiometry="1.0"/>
					<speciesReference species="DTTP" stoichiometry="1.0"/>
				</listOfProducts>
				<kineticLaw>
					<math xmlns="http://www.w3.org/1998/Math/MathML">
						<ci>
							 FLUX_VALUE 
						</ci>
					</math>
					<listOfParameters>
						<parameter id="LOWER_BOUND" units="mmol_per_gDW_per_hr" value="-1000.0"/>
						<parameter id="UPPER_BOUND" units="mmol_per_gDW_per_hr" value="1000.0"/>
						<parameter id="OBJECTIVE_COEFFICIENT" value="0"/>
						<parameter id="FLUX_VALUE" units="mmol_per_gDW_per_hr" value="0"/>
					</listOfParameters>
				</kineticLaw>
			</reaction>
			<reaction id="R306" name="R306" reversible="true">
				<notes>
					<html:p>
						GENE_ASSOCIATION: Rv2445c
					</html:p>
				</notes>
				<listOfReactants>
					<speciesReference species="ATP" stoichiometry="1.0"/>
					<speciesReference species="CDP" stoichiometry="1.0"/>
				</listOfReactants>
				<listOfProducts>
					<speciesReference species="ADP" stoichiometry="1.0"/>
					<speciesReference species="CTP" stoichiometry="1.0"/>
				</listOfProducts>
				<kineticLaw>
					<math xmlns="http://www.w3.org/1998/Math/MathML">
						<ci>
							 FLUX_VALUE 
						</ci>
					</math>
					<listOfParameters>
						<parameter id="LOWER_BOUND" units="mmol_per_gDW_per_hr" value="-1000.0"/>
						<parameter id="UPPER_BOUND" units="mmol_per_gDW_per_hr" value="1000.0"/>
						<parameter id="OBJECTIVE_COEFFICIENT" value="0"/>
						<parameter id="FLUX_VALUE" units="mmol_per_gDW_per_hr" value="0"/>
					</listOfParameters>
				</kineticLaw>
			</reaction>
			<reaction id="R307" name="R307" reversible="true">
				<notes>
					<html:p>
						GENE_ASSOCIATION: Rv1712
					</html:p>
				</notes>
				<listOfReactants>
					<speciesReference species="ATP" stoichiometry="1.0"/>
					<speciesReference species="CMP" stoichiometry="1.0"/>
				</listOfReactants>
				<listOfProducts>
					<speciesReference species="ADP" stoichiometry="1.0"/>
					<speciesReference species="CDP" stoichiometry="1.0"/>
				</listOfProducts>
				<kineticLaw>
					<math xmlns="http://www.w3.org/1998/Math/MathML">
						<ci>
							 FLUX_VALUE 
						</ci>
					</math>
					<listOfParameters>
						<parameter id="LOWER_BOUND" units="mmol_per_gDW_per_hr" value="-1000.0"/>
						<parameter id="UPPER_BOUND" units="mmol_per_gDW_per_hr" value="1000.0"/>
						<parameter id="OBJECTIVE_COEFFICIENT" value="0"/>
						<parameter id="FLUX_VALUE" units="mmol_per_gDW_per_hr" value="0"/>
					</listOfParameters>
				</kineticLaw>
			</reaction>
			<reaction id="R308" name="R308" reversible="false">
				<notes>
					<html:p>
						GENE_ASSOCIATION: 
					</html:p>
				</notes>
				<listOfReactants>
					<speciesReference species="DCTP" stoichiometry="1.0"/>
				</listOfReactants>
				<listOfProducts>
					<speciesReference species="DCMP" stoichiometry="1.0"/>
					<speciesReference species="PPI" stoichiometry="1.0"/>
				</listOfProducts>
				<kineticLaw>
					<math xmlns="http://www.w3.org/1998/Math/MathML">
						<ci>
							 FLUX_VALUE 
						</ci>
					</math>
					<listOfParameters>
						<parameter id="LOWER_BOUND" units="mmol_per_gDW_per_hr" value="0.0"/>
						<parameter id="UPPER_BOUND" units="mmol_per_gDW_per_hr" value="1000.0"/>
						<parameter id="OBJECTIVE_COEFFICIENT" value="0"/>
						<parameter id="FLUX_VALUE" units="mmol_per_gDW_per_hr" value="0"/>
					</listOfParameters>
				</kineticLaw>
			</reaction>
			<reaction id="R309" name="R309" reversible="true">
				<notes>
					<html:p>
						GENE_ASSOCIATION: Rv1712
					</html:p>
				</notes>
				<listOfReactants>
					<speciesReference species="ATP" stoichiometry="1.0"/>
					<speciesReference species="DCMP" stoichiometry="1.0"/>
				</listOfReactants>
				<listOfProducts>
					<speciesReference species="ADP" stoichiometry="1.0"/>
					<speciesReference species="DCDP" stoichiometry="1.0"/>
				</listOfProducts>
				<kineticLaw>
					<math xmlns="http://www.w3.org/1998/Math/MathML">
						<ci>
							 FLUX_VALUE 
						</ci>
					</math>
					<listOfParameters>
						<parameter id="LOWER_BOUND" units="mmol_per_gDW_per_hr" value="-1000.0"/>
						<parameter id="UPPER_BOUND" units="mmol_per_gDW_per_hr" value="1000.0"/>
						<parameter id="OBJECTIVE_COEFFICIENT" value="0"/>
						<parameter id="FLUX_VALUE" units="mmol_per_gDW_per_hr" value="0"/>
					</listOfParameters>
				</kineticLaw>
			</reaction>
			<reaction id="R310" name="R310" reversible="false">
				<notes>
					<html:p>
						GENE_ASSOCIATION: Rv3913
					</html:p>
				</notes>
				<listOfReactants>
					<speciesReference species="NADPH" stoichiometry="1.0"/>
					<speciesReference species="OTHIO" stoichiometry="1.0"/>
				</listOfReactants>
				<listOfProducts>
					<speciesReference species="NAD" stoichiometry="1.0"/>
					<speciesReference species="RTHIO" stoichiometry="1.0"/>
				</listOfProducts>
				<kineticLaw>
					<math xmlns="http://www.w3.org/1998/Math/MathML">
						<ci>
							 FLUX_VALUE 
						</ci>
					</math>
					<listOfParameters>
						<parameter id="LOWER_BOUND" units="mmol_per_gDW_per_hr" value="0.0"/>
						<parameter id="UPPER_BOUND" units="mmol_per_gDW_per_hr" value="1000.0"/>
						<parameter id="OBJECTIVE_COEFFICIENT" value="0"/>
						<parameter id="FLUX_VALUE" units="mmol_per_gDW_per_hr" value="0"/>
					</listOfParameters>
				</kineticLaw>
			</reaction>
			<reaction id="R311" name="R311" reversible="false">
				<notes>
					<html:p>
						GENE_ASSOCIATION: Rv3309c
					</html:p>
				</notes>
				<listOfReactants>
					<speciesReference species="PPI" stoichiometry="1.0"/>
					<speciesReference species="UMP" stoichiometry="1.0"/>
				</listOfReactants>
				<listOfProducts>
					<speciesReference species="PRPP" stoichiometry="1.0"/>
					<speciesReference species="URA" stoichiometry="1.0"/>
				</listOfProducts>
				<kineticLaw>
					<math xmlns="http://www.w3.org/1998/Math/MathML">
						<ci>
							 FLUX_VALUE 
						</ci>
					</math>
					<listOfParameters>
						<parameter id="LOWER_BOUND" units="mmol_per_gDW_per_hr" value="0.0"/>
						<parameter id="UPPER_BOUND" units="mmol_per_gDW_per_hr" value="1000.0"/>
						<parameter id="OBJECTIVE_COEFFICIENT" value="0"/>
						<parameter id="FLUX_VALUE" units="mmol_per_gDW_per_hr" value="0"/>
					</listOfParameters>
				</kineticLaw>
			</reaction>
			<reaction id="R312" name="R312" reversible="false">
				<notes>
					<html:p>
						GENE_ASSOCIATION: Rv3309c
					</html:p>
				</notes>
				<listOfReactants>
					<speciesReference species="PRPP" stoichiometry="1.0"/>
					<speciesReference species="URA" stoichiometry="1.0"/>
				</listOfReactants>
				<listOfProducts>
					<speciesReference species="PPI" stoichiometry="1.0"/>
					<speciesReference species="UMP" stoichiometry="1.0"/>
				</listOfProducts>
				<kineticLaw>
					<math xmlns="http://www.w3.org/1998/Math/MathML">
						<ci>
							 FLUX_VALUE 
						</ci>
					</math>
					<listOfParameters>
						<parameter id="LOWER_BOUND" units="mmol_per_gDW_per_hr" value="0.0"/>
						<parameter id="UPPER_BOUND" units="mmol_per_gDW_per_hr" value="1000.0"/>
						<parameter id="OBJECTIVE_COEFFICIENT" value="0"/>
						<parameter id="FLUX_VALUE" units="mmol_per_gDW_per_hr" value="0"/>
					</listOfParameters>
				</kineticLaw>
			</reaction>
			<reaction id="R313" name="R313" reversible="false">
				<notes>
					<html:p>
						GENE_ASSOCIATION: Rv0808
					</html:p>
				</notes>
				<listOfReactants>
					<speciesReference species="GLN" stoichiometry="1.0"/>
					<speciesReference species="PRPP" stoichiometry="1.0"/>
				</listOfReactants>
				<listOfProducts>
					<speciesReference species="GLU" stoichiometry="1.0"/>
					<speciesReference species="PPI" stoichiometry="1.0"/>
					<speciesReference species="PRAM" stoichiometry="1.0"/>
				</listOfProducts>
				<kineticLaw>
					<math xmlns="http://www.w3.org/1998/Math/MathML">
						<ci>
							 FLUX_VALUE 
						</ci>
					</math>
					<listOfParameters>
						<parameter id="LOWER_BOUND" units="mmol_per_gDW_per_hr" value="0.0"/>
						<parameter id="UPPER_BOUND" units="mmol_per_gDW_per_hr" value="1000.0"/>
						<parameter id="OBJECTIVE_COEFFICIENT" value="0"/>
						<parameter id="FLUX_VALUE" units="mmol_per_gDW_per_hr" value="0"/>
					</listOfParameters>
				</kineticLaw>
			</reaction>
			<reaction id="R314" name="R314" reversible="false">
				<notes>
					<html:p>
						GENE_ASSOCIATION: Rv0772
					</html:p>
				</notes>
				<listOfReactants>
					<speciesReference species="ATP" stoichiometry="1.0"/>
					<speciesReference species="GLY" stoichiometry="1.0"/>
					<speciesReference species="PRAM" stoichiometry="1.0"/>
				</listOfReactants>
				<listOfProducts>
					<speciesReference species="ADP" stoichiometry="1.0"/>
					<speciesReference species="GAR" stoichiometry="1.0"/>
					<speciesReference species="PI" stoichiometry="1.0"/>
				</listOfProducts>
				<kineticLaw>
					<math xmlns="http://www.w3.org/1998/Math/MathML">
						<ci>
							 FLUX_VALUE 
						</ci>
					</math>
					<listOfParameters>
						<parameter id="LOWER_BOUND" units="mmol_per_gDW_per_hr" value="0.0"/>
						<parameter id="UPPER_BOUND" units="mmol_per_gDW_per_hr" value="1000.0"/>
						<parameter id="OBJECTIVE_COEFFICIENT" value="0"/>
						<parameter id="FLUX_VALUE" units="mmol_per_gDW_per_hr" value="0"/>
					</listOfParameters>
				</kineticLaw>
			</reaction>
			<reaction id="R315" name="R315" reversible="false">
				<notes>
					<html:p>
						GENE_ASSOCIATION: Rv0956
					</html:p>
				</notes>
				<listOfReactants>
					<speciesReference species="FTHF" stoichiometry="1.0"/>
					<speciesReference species="GAR" stoichiometry="1.0"/>
				</listOfReactants>
				<listOfProducts>
					<speciesReference species="FGAR" stoichiometry="1.0"/>
					<speciesReference species="THF" stoichiometry="1.0"/>
				</listOfProducts>
				<kineticLaw>
					<math xmlns="http://www.w3.org/1998/Math/MathML">
						<ci>
							 FLUX_VALUE 
						</ci>
					</math>
					<listOfParameters>
						<parameter id="LOWER_BOUND" units="mmol_per_gDW_per_hr" value="0.0"/>
						<parameter id="UPPER_BOUND" units="mmol_per_gDW_per_hr" value="1000.0"/>
						<parameter id="OBJECTIVE_COEFFICIENT" value="0"/>
						<parameter id="FLUX_VALUE" units="mmol_per_gDW_per_hr" value="0"/>
					</listOfParameters>
				</kineticLaw>
			</reaction>
			<reaction id="R316" name="R316" reversible="false">
				<notes>
					<html:p>
						GENE_ASSOCIATION: Rv0803 
					</html:p>
				</notes>
				<listOfReactants>
					<speciesReference species="ATP" stoichiometry="1.0"/>
					<speciesReference species="FGAR" stoichiometry="1.0"/>
					<speciesReference species="GLN" stoichiometry="1.0"/>
				</listOfReactants>
				<listOfProducts>
					<speciesReference species="ADP" stoichiometry="1.0"/>
					<speciesReference species="FGAM" stoichiometry="1.0"/>
					<speciesReference species="GLU" stoichiometry="1.0"/>
					<speciesReference species="PI" stoichiometry="1.0"/>
				</listOfProducts>
				<kineticLaw>
					<math xmlns="http://www.w3.org/1998/Math/MathML">
						<ci>
							 FLUX_VALUE 
						</ci>
					</math>
					<listOfParameters>
						<parameter id="LOWER_BOUND" units="mmol_per_gDW_per_hr" value="0.0"/>
						<parameter id="UPPER_BOUND" units="mmol_per_gDW_per_hr" value="1000.0"/>
						<parameter id="OBJECTIVE_COEFFICIENT" value="0"/>
						<parameter id="FLUX_VALUE" units="mmol_per_gDW_per_hr" value="0"/>
					</listOfParameters>
				</kineticLaw>
			</reaction>
			<reaction id="R317" name="R317" reversible="false">
				<notes>
					<html:p>
						GENE_ASSOCIATION: Rv0809
					</html:p>
				</notes>
				<listOfReactants>
					<speciesReference species="ATP" stoichiometry="1.0"/>
					<speciesReference species="FGAM" stoichiometry="1.0"/>
				</listOfReactants>
				<listOfProducts>
					<speciesReference species="ADP" stoichiometry="1.0"/>
					<speciesReference species="AIR" stoichiometry="1.0"/>
					<speciesReference species="PI" stoichiometry="1.0"/>
				</listOfProducts>
				<kineticLaw>
					<math xmlns="http://www.w3.org/1998/Math/MathML">
						<ci>
							 FLUX_VALUE 
						</ci>
					</math>
					<listOfParameters>
						<parameter id="LOWER_BOUND" units="mmol_per_gDW_per_hr" value="0.0"/>
						<parameter id="UPPER_BOUND" units="mmol_per_gDW_per_hr" value="1000.0"/>
						<parameter id="OBJECTIVE_COEFFICIENT" value="0"/>
						<parameter id="FLUX_VALUE" units="mmol_per_gDW_per_hr" value="0"/>
					</listOfParameters>
				</kineticLaw>
			</reaction>
			<reaction id="R318" name="R318" reversible="false">
				<notes>
					<html:p>
						GENE_ASSOCIATION: Rv3276c 
					</html:p>
				</notes>
				<listOfReactants>
					<speciesReference species="AIR" stoichiometry="1.0"/>
					<speciesReference species="ATP" stoichiometry="1.0"/>
					<speciesReference species="HCO3" stoichiometry="1.0"/>
				</listOfReactants>
				<listOfProducts>
					<speciesReference species="ADP" stoichiometry="1.0"/>
					<speciesReference species="CAIR" stoichiometry="1.0"/>
					<speciesReference species="PI" stoichiometry="1.0"/>
				</listOfProducts>
				<kineticLaw>
					<math xmlns="http://www.w3.org/1998/Math/MathML">
						<ci>
							 FLUX_VALUE 
						</ci>
					</math>
					<listOfParameters>
						<parameter id="LOWER_BOUND" units="mmol_per_gDW_per_hr" value="0.0"/>
						<parameter id="UPPER_BOUND" units="mmol_per_gDW_per_hr" value="1000.0"/>
						<parameter id="OBJECTIVE_COEFFICIENT" value="0"/>
						<parameter id="FLUX_VALUE" units="mmol_per_gDW_per_hr" value="0"/>
					</listOfParameters>
				</kineticLaw>
			</reaction>
			<reaction id="R319" name="R319" reversible="false">
				<notes>
					<html:p>
						GENE_ASSOCIATION: Rv0780
					</html:p>
				</notes>
				<listOfReactants>
					<speciesReference species="ASP" stoichiometry="1.0"/>
					<speciesReference species="ATP" stoichiometry="1.0"/>
					<speciesReference species="CAIR" stoichiometry="1.0"/>
				</listOfReactants>
				<listOfProducts>
					<speciesReference species="ADP" stoichiometry="1.0"/>
					<speciesReference species="PI" stoichiometry="1.0"/>
					<speciesReference species="SAICAR" stoichiometry="1.0"/>
				</listOfProducts>
				<kineticLaw>
					<math xmlns="http://www.w3.org/1998/Math/MathML">
						<ci>
							 FLUX_VALUE 
						</ci>
					</math>
					<listOfParameters>
						<parameter id="LOWER_BOUND" units="mmol_per_gDW_per_hr" value="0.0"/>
						<parameter id="UPPER_BOUND" units="mmol_per_gDW_per_hr" value="1000.0"/>
						<parameter id="OBJECTIVE_COEFFICIENT" value="0"/>
						<parameter id="FLUX_VALUE" units="mmol_per_gDW_per_hr" value="0"/>
					</listOfParameters>
				</kineticLaw>
			</reaction>
			<reaction id="R320" name="R320" reversible="true">
				<notes>
					<html:p>
						GENE_ASSOCIATION: Rv0777
					</html:p>
				</notes>
				<listOfReactants>
					<speciesReference species="SAICAR" stoichiometry="1.0"/>
				</listOfReactants>
				<listOfProducts>
					<speciesReference species="AICAR" stoichiometry="1.0"/>
					<speciesReference species="FUM" stoichiometry="1.0"/>
				</listOfProducts>
				<kineticLaw>
					<math xmlns="http://www.w3.org/1998/Math/MathML">
						<ci>
							 FLUX_VALUE 
						</ci>
					</math>
					<listOfParameters>
						<parameter id="LOWER_BOUND" units="mmol_per_gDW_per_hr" value="-1000.0"/>
						<parameter id="UPPER_BOUND" units="mmol_per_gDW_per_hr" value="1000.0"/>
						<parameter id="OBJECTIVE_COEFFICIENT" value="0"/>
						<parameter id="FLUX_VALUE" units="mmol_per_gDW_per_hr" value="0"/>
					</listOfParameters>
				</kineticLaw>
			</reaction>
			<reaction id="R321" name="R321" reversible="true">
				<notes>
					<html:p>
						GENE_ASSOCIATION: Rv0957
					</html:p>
				</notes>
				<listOfReactants>
					<speciesReference species="AICAR" stoichiometry="1.0"/>
					<speciesReference species="FTHF" stoichiometry="1.0"/>
				</listOfReactants>
				<listOfProducts>
					<speciesReference species="PRFICA" stoichiometry="1.0"/>
					<speciesReference species="THF" stoichiometry="1.0"/>
				</listOfProducts>
				<kineticLaw>
					<math xmlns="http://www.w3.org/1998/Math/MathML">
						<ci>
							 FLUX_VALUE 
						</ci>
					</math>
					<listOfParameters>
						<parameter id="LOWER_BOUND" units="mmol_per_gDW_per_hr" value="-1000.0"/>
						<parameter id="UPPER_BOUND" units="mmol_per_gDW_per_hr" value="1000.0"/>
						<parameter id="OBJECTIVE_COEFFICIENT" value="0"/>
						<parameter id="FLUX_VALUE" units="mmol_per_gDW_per_hr" value="0"/>
					</listOfParameters>
				</kineticLaw>
			</reaction>
			<reaction id="R322" name="R322" reversible="true">
				<notes>
					<html:p>
						GENE_ASSOCIATION: Rv0957
					</html:p>
				</notes>
				<listOfReactants>
					<speciesReference species="PRFICA" stoichiometry="1.0"/>
				</listOfReactants>
				<listOfProducts>
					<speciesReference species="IMP" stoichiometry="1.0"/>
				</listOfProducts>
				<kineticLaw>
					<math xmlns="http://www.w3.org/1998/Math/MathML">
						<ci>
							 FLUX_VALUE 
						</ci>
					</math>
					<listOfParameters>
						<parameter id="LOWER_BOUND" units="mmol_per_gDW_per_hr" value="-1000.0"/>
						<parameter id="UPPER_BOUND" units="mmol_per_gDW_per_hr" value="1000.0"/>
						<parameter id="OBJECTIVE_COEFFICIENT" value="0"/>
						<parameter id="FLUX_VALUE" units="mmol_per_gDW_per_hr" value="0"/>
					</listOfParameters>
				</kineticLaw>
			</reaction>
			<reaction id="R323" name="R323" reversible="false">
				<notes>
					<html:p>
						GENE_ASSOCIATION: Rv1625c
					</html:p>
				</notes>
				<listOfReactants>
					<speciesReference species="ATP" stoichiometry="1.0"/>
				</listOfReactants>
				<listOfProducts>
					<speciesReference species="PPI" stoichiometry="1.0"/>
					<speciesReference species="cAMP" stoichiometry="1.0"/>
				</listOfProducts>
				<kineticLaw>
					<math xmlns="http://www.w3.org/1998/Math/MathML">
						<ci>
							 FLUX_VALUE 
						</ci>
					</math>
					<listOfParameters>
						<parameter id="LOWER_BOUND" units="mmol_per_gDW_per_hr" value="0.0"/>
						<parameter id="UPPER_BOUND" units="mmol_per_gDW_per_hr" value="1000.0"/>
						<parameter id="OBJECTIVE_COEFFICIENT" value="0"/>
						<parameter id="FLUX_VALUE" units="mmol_per_gDW_per_hr" value="0"/>
					</listOfParameters>
				</kineticLaw>
			</reaction>
			<reaction id="R324" name="R324" reversible="false">
				<notes>
					<html:p>
						GENE_ASSOCIATION: Rv2435c
					</html:p>
				</notes>
				<listOfReactants>
					<speciesReference species="GTP" stoichiometry="1.0"/>
				</listOfReactants>
				<listOfProducts>
					<speciesReference species="PPI" stoichiometry="1.0"/>
					<speciesReference species="cGMP" stoichiometry="1.0"/>
				</listOfProducts>
				<kineticLaw>
					<math xmlns="http://www.w3.org/1998/Math/MathML">
						<ci>
							 FLUX_VALUE 
						</ci>
					</math>
					<listOfParameters>
						<parameter id="LOWER_BOUND" units="mmol_per_gDW_per_hr" value="0.0"/>
						<parameter id="UPPER_BOUND" units="mmol_per_gDW_per_hr" value="1000.0"/>
						<parameter id="OBJECTIVE_COEFFICIENT" value="0"/>
						<parameter id="FLUX_VALUE" units="mmol_per_gDW_per_hr" value="0"/>
					</listOfParameters>
				</kineticLaw>
			</reaction>
			<reaction id="R325" name="R325" reversible="false">
				<notes>
					<html:p>
						GENE_ASSOCIATION: 
					</html:p>
				</notes>
				<listOfReactants>
					<speciesReference species="cAMP" stoichiometry="1.0"/>
				</listOfReactants>
				<listOfProducts>
					<speciesReference species="AMP" stoichiometry="1.0"/>
				</listOfProducts>
				<kineticLaw>
					<math xmlns="http://www.w3.org/1998/Math/MathML">
						<ci>
							 FLUX_VALUE 
						</ci>
					</math>
					<listOfParameters>
						<parameter id="LOWER_BOUND" units="mmol_per_gDW_per_hr" value="0.0"/>
						<parameter id="UPPER_BOUND" units="mmol_per_gDW_per_hr" value="1000.0"/>
						<parameter id="OBJECTIVE_COEFFICIENT" value="0"/>
						<parameter id="FLUX_VALUE" units="mmol_per_gDW_per_hr" value="0"/>
					</listOfParameters>
				</kineticLaw>
			</reaction>
			<reaction id="R326" name="R326" reversible="false">
				<notes>
					<html:p>
						GENE_ASSOCIATION: 
					</html:p>
				</notes>
				<listOfReactants>
					<speciesReference species="cGMP" stoichiometry="1.0"/>
				</listOfReactants>
				<listOfProducts>
					<speciesReference species="GMP" stoichiometry="1.0"/>
				</listOfProducts>
				<kineticLaw>
					<math xmlns="http://www.w3.org/1998/Math/MathML">
						<ci>
							 FLUX_VALUE 
						</ci>
					</math>
					<listOfParameters>
						<parameter id="LOWER_BOUND" units="mmol_per_gDW_per_hr" value="0.0"/>
						<parameter id="UPPER_BOUND" units="mmol_per_gDW_per_hr" value="1000.0"/>
						<parameter id="OBJECTIVE_COEFFICIENT" value="0"/>
						<parameter id="FLUX_VALUE" units="mmol_per_gDW_per_hr" value="0"/>
					</listOfParameters>
				</kineticLaw>
			</reaction>
			<reaction id="R327" name="R327" reversible="true">
				<notes>
					<html:p>
						GENE_ASSOCIATION: Rv1389
					</html:p>
				</notes>
				<listOfReactants>
					<speciesReference species="ATP" stoichiometry="1.0"/>
					<speciesReference species="DGMP" stoichiometry="1.0"/>
				</listOfReactants>
				<listOfProducts>
					<speciesReference species="ADP" stoichiometry="1.0"/>
					<speciesReference species="DGDP" stoichiometry="1.0"/>
				</listOfProducts>
				<kineticLaw>
					<math xmlns="http://www.w3.org/1998/Math/MathML">
						<ci>
							 FLUX_VALUE 
						</ci>
					</math>
					<listOfParameters>
						<parameter id="LOWER_BOUND" units="mmol_per_gDW_per_hr" value="-1000.0"/>
						<parameter id="UPPER_BOUND" units="mmol_per_gDW_per_hr" value="1000.0"/>
						<parameter id="OBJECTIVE_COEFFICIENT" value="0"/>
						<parameter id="FLUX_VALUE" units="mmol_per_gDW_per_hr" value="0"/>
					</listOfParameters>
				</kineticLaw>
			</reaction>
			<reaction id="R328" name="R328" reversible="true">
				<notes>
					<html:p>
						GENE_ASSOCIATION: Rv1389
					</html:p>
				</notes>
				<listOfReactants>
					<speciesReference species="DATP" stoichiometry="1.0"/>
					<speciesReference species="GMP" stoichiometry="1.0"/>
				</listOfReactants>
				<listOfProducts>
					<speciesReference species="DADP" stoichiometry="1.0"/>
					<speciesReference species="GDP" stoichiometry="1.0"/>
				</listOfProducts>
				<kineticLaw>
					<math xmlns="http://www.w3.org/1998/Math/MathML">
						<ci>
							 FLUX_VALUE 
						</ci>
					</math>
					<listOfParameters>
						<parameter id="LOWER_BOUND" units="mmol_per_gDW_per_hr" value="-1000.0"/>
						<parameter id="UPPER_BOUND" units="mmol_per_gDW_per_hr" value="1000.0"/>
						<parameter id="OBJECTIVE_COEFFICIENT" value="0"/>
						<parameter id="FLUX_VALUE" units="mmol_per_gDW_per_hr" value="0"/>
					</listOfParameters>
				</kineticLaw>
			</reaction>
			<reaction id="R329" name="R329" reversible="true">
				<notes>
					<html:p>
						GENE_ASSOCIATION: Rv2445c
					</html:p>
				</notes>
				<listOfReactants>
					<speciesReference species="ATP" stoichiometry="1.0"/>
					<speciesReference species="DUDP" stoichiometry="1.0"/>
				</listOfReactants>
				<listOfProducts>
					<speciesReference species="ADP" stoichiometry="1.0"/>
					<speciesReference species="DUTP" stoichiometry="1.0"/>
				</listOfProducts>
				<kineticLaw>
					<math xmlns="http://www.w3.org/1998/Math/MathML">
						<ci>
							 FLUX_VALUE 
						</ci>
					</math>
					<listOfParameters>
						<parameter id="LOWER_BOUND" units="mmol_per_gDW_per_hr" value="-1000.0"/>
						<parameter id="UPPER_BOUND" units="mmol_per_gDW_per_hr" value="1000.0"/>
						<parameter id="OBJECTIVE_COEFFICIENT" value="0"/>
						<parameter id="FLUX_VALUE" units="mmol_per_gDW_per_hr" value="0"/>
					</listOfParameters>
				</kineticLaw>
			</reaction>
			<reaction id="R330" name="R330" reversible="false">
				<notes>
					<html:p>
						GENE_ASSOCIATION: Rv3051c AND Rv3048c
					</html:p>
				</notes>
				<listOfReactants>
					<speciesReference species="O2" stoichiometry="1.0"/>
					<speciesReference species="RTHIO" stoichiometry="1.0"/>
					<speciesReference species="UDP" stoichiometry="1.0"/>
				</listOfReactants>
				<listOfProducts>
					<speciesReference species="DUDP" stoichiometry="1.0"/>
					<speciesReference species="OTHIO" stoichiometry="1.0"/>
				</listOfProducts>
				<kineticLaw>
					<math xmlns="http://www.w3.org/1998/Math/MathML">
						<ci>
							 FLUX_VALUE 
						</ci>
					</math>
					<listOfParameters>
						<parameter id="LOWER_BOUND" units="mmol_per_gDW_per_hr" value="0.0"/>
						<parameter id="UPPER_BOUND" units="mmol_per_gDW_per_hr" value="1000.0"/>
						<parameter id="OBJECTIVE_COEFFICIENT" value="0"/>
						<parameter id="FLUX_VALUE" units="mmol_per_gDW_per_hr" value="0"/>
					</listOfParameters>
				</kineticLaw>
			</reaction>
			<reaction id="R331" name="R331" reversible="false">
				<notes>
					<html:p>
						GENE_ASSOCIATION: Rv0570
					</html:p>
				</notes>
				<listOfReactants>
					<speciesReference species="COB_45_II" stoichiometry="1.0"/>
					<speciesReference species="RTHIO" stoichiometry="1.0"/>
					<speciesReference species="UDP" stoichiometry="1.0"/>
				</listOfReactants>
				<listOfProducts>
					<speciesReference species="COB_45_III" stoichiometry="1.0"/>
					<speciesReference species="DUDP" stoichiometry="1.0"/>
					<speciesReference species="OTHIO" stoichiometry="1.0"/>
				</listOfProducts>
				<kineticLaw>
					<math xmlns="http://www.w3.org/1998/Math/MathML">
						<ci>
							 FLUX_VALUE 
						</ci>
					</math>
					<listOfParameters>
						<parameter id="LOWER_BOUND" units="mmol_per_gDW_per_hr" value="0.0"/>
						<parameter id="UPPER_BOUND" units="mmol_per_gDW_per_hr" value="1000.0"/>
						<parameter id="OBJECTIVE_COEFFICIENT" value="0"/>
						<parameter id="FLUX_VALUE" units="mmol_per_gDW_per_hr" value="0"/>
					</listOfParameters>
				</kineticLaw>
			</reaction>
			<reaction id="R332" name="R332" reversible="false">
				<notes>
					<html:p>
						GENE_ASSOCIATION: Rv0535
					</html:p>
				</notes>
				<listOfReactants>
					<speciesReference species="_5MTA" stoichiometry="1.0"/>
					<speciesReference species="PI" stoichiometry="1.0"/>
				</listOfReactants>
				<listOfProducts>
					<speciesReference species="AD" stoichiometry="1.0"/>
					<speciesReference species="MTR1P" stoichiometry="1.0"/>
				</listOfProducts>
				<kineticLaw>
					<math xmlns="http://www.w3.org/1998/Math/MathML">
						<ci>
							 FLUX_VALUE 
						</ci>
					</math>
					<listOfParameters>
						<parameter id="LOWER_BOUND" units="mmol_per_gDW_per_hr" value="0.0"/>
						<parameter id="UPPER_BOUND" units="mmol_per_gDW_per_hr" value="1000.0"/>
						<parameter id="OBJECTIVE_COEFFICIENT" value="0"/>
						<parameter id="FLUX_VALUE" units="mmol_per_gDW_per_hr" value="0"/>
					</listOfParameters>
				</kineticLaw>
			</reaction>
			<reaction id="R333" name="R333" reversible="false">
				<notes>
					<html:p>
						GENE_ASSOCIATION: Rv2584c
					</html:p>
				</notes>
				<listOfReactants>
					<speciesReference species="AD" stoichiometry="1.0"/>
					<speciesReference species="PRPP" stoichiometry="1.0"/>
				</listOfReactants>
				<listOfProducts>
					<speciesReference species="AMP" stoichiometry="1.0"/>
					<speciesReference species="PPI" stoichiometry="1.0"/>
				</listOfProducts>
				<kineticLaw>
					<math xmlns="http://www.w3.org/1998/Math/MathML">
						<ci>
							 FLUX_VALUE 
						</ci>
					</math>
					<listOfParameters>
						<parameter id="LOWER_BOUND" units="mmol_per_gDW_per_hr" value="0.0"/>
						<parameter id="UPPER_BOUND" units="mmol_per_gDW_per_hr" value="1000.0"/>
						<parameter id="OBJECTIVE_COEFFICIENT" value="0"/>
						<parameter id="FLUX_VALUE" units="mmol_per_gDW_per_hr" value="0"/>
					</listOfParameters>
				</kineticLaw>
			</reaction>
			<reaction id="R334" name="R334" reversible="false">
				<notes>
					<html:p>
						GENE_ASSOCIATION: Rv3624c
					</html:p>
				</notes>
				<listOfReactants>
					<speciesReference species="GN" stoichiometry="1.0"/>
					<speciesReference species="PRPP" stoichiometry="1.0"/>
				</listOfReactants>
				<listOfProducts>
					<speciesReference species="GMP" stoichiometry="1.0"/>
					<speciesReference species="PPI" stoichiometry="1.0"/>
				</listOfProducts>
				<kineticLaw>
					<math xmlns="http://www.w3.org/1998/Math/MathML">
						<ci>
							 FLUX_VALUE 
						</ci>
					</math>
					<listOfParameters>
						<parameter id="LOWER_BOUND" units="mmol_per_gDW_per_hr" value="0.0"/>
						<parameter id="UPPER_BOUND" units="mmol_per_gDW_per_hr" value="1000.0"/>
						<parameter id="OBJECTIVE_COEFFICIENT" value="0"/>
						<parameter id="FLUX_VALUE" units="mmol_per_gDW_per_hr" value="0"/>
					</listOfParameters>
				</kineticLaw>
			</reaction>
			<reaction id="R335" name="R335" reversible="false">
				<notes>
					<html:p>
						GENE_ASSOCIATION: Rv3624c
					</html:p>
				</notes>
				<listOfReactants>
					<speciesReference species="HYXN" stoichiometry="1.0"/>
					<speciesReference species="PRPP" stoichiometry="1.0"/>
				</listOfReactants>
				<listOfProducts>
					<speciesReference species="IMP" stoichiometry="1.0"/>
					<speciesReference species="PPI" stoichiometry="1.0"/>
				</listOfProducts>
				<kineticLaw>
					<math xmlns="http://www.w3.org/1998/Math/MathML">
						<ci>
							 FLUX_VALUE 
						</ci>
					</math>
					<listOfParameters>
						<parameter id="LOWER_BOUND" units="mmol_per_gDW_per_hr" value="0.0"/>
						<parameter id="UPPER_BOUND" units="mmol_per_gDW_per_hr" value="1000.0"/>
						<parameter id="OBJECTIVE_COEFFICIENT" value="0"/>
						<parameter id="FLUX_VALUE" units="mmol_per_gDW_per_hr" value="0"/>
					</listOfParameters>
				</kineticLaw>
			</reaction>
			<reaction id="R336" name="R336" reversible="false">
				<notes>
					<html:p>
						GENE_ASSOCIATION: 
					</html:p>
				</notes>
				<listOfReactants>
					<speciesReference species="PRPP" stoichiometry="1.0"/>
					<speciesReference species="XAN" stoichiometry="1.0"/>
				</listOfReactants>
				<listOfProducts>
					<speciesReference species="PPI" stoichiometry="1.0"/>
					<speciesReference species="XMP" stoichiometry="1.0"/>
				</listOfProducts>
				<kineticLaw>
					<math xmlns="http://www.w3.org/1998/Math/MathML">
						<ci>
							 FLUX_VALUE 
						</ci>
					</math>
					<listOfParameters>
						<parameter id="LOWER_BOUND" units="mmol_per_gDW_per_hr" value="0.0"/>
						<parameter id="UPPER_BOUND" units="mmol_per_gDW_per_hr" value="1000.0"/>
						<parameter id="OBJECTIVE_COEFFICIENT" value="0"/>
						<parameter id="FLUX_VALUE" units="mmol_per_gDW_per_hr" value="0"/>
					</listOfParameters>
				</kineticLaw>
			</reaction>
			<reaction id="R337" name="R337" reversible="true">
				<notes>
					<html:p>
						GENE_ASSOCIATION: Rv3307
					</html:p>
				</notes>
				<listOfReactants>
					<speciesReference species="DIN" stoichiometry="1.0"/>
					<speciesReference species="PI" stoichiometry="1.0"/>
				</listOfReactants>
				<listOfProducts>
					<speciesReference species="DR1P" stoichiometry="1.0"/>
					<speciesReference species="HYXN" stoichiometry="1.0"/>
				</listOfProducts>
				<kineticLaw>
					<math xmlns="http://www.w3.org/1998/Math/MathML">
						<ci>
							 FLUX_VALUE 
						</ci>
					</math>
					<listOfParameters>
						<parameter id="LOWER_BOUND" units="mmol_per_gDW_per_hr" value="-1000.0"/>
						<parameter id="UPPER_BOUND" units="mmol_per_gDW_per_hr" value="1000.0"/>
						<parameter id="OBJECTIVE_COEFFICIENT" value="0"/>
						<parameter id="FLUX_VALUE" units="mmol_per_gDW_per_hr" value="0"/>
					</listOfParameters>
				</kineticLaw>
			</reaction>
			<reaction id="R338" name="R338" reversible="true">
				<notes>
					<html:p>
						GENE_ASSOCIATION: Rv3307
					</html:p>
				</notes>
				<listOfReactants>
					<speciesReference species="DA" stoichiometry="1.0"/>
					<speciesReference species="PI" stoichiometry="1.0"/>
				</listOfReactants>
				<listOfProducts>
					<speciesReference species="AD" stoichiometry="1.0"/>
					<speciesReference species="DR1P" stoichiometry="1.0"/>
				</listOfProducts>
				<kineticLaw>
					<math xmlns="http://www.w3.org/1998/Math/MathML">
						<ci>
							 FLUX_VALUE 
						</ci>
					</math>
					<listOfParameters>
						<parameter id="LOWER_BOUND" units="mmol_per_gDW_per_hr" value="-1000.0"/>
						<parameter id="UPPER_BOUND" units="mmol_per_gDW_per_hr" value="1000.0"/>
						<parameter id="OBJECTIVE_COEFFICIENT" value="0"/>
						<parameter id="FLUX_VALUE" units="mmol_per_gDW_per_hr" value="0"/>
					</listOfParameters>
				</kineticLaw>
			</reaction>
			<reaction id="R338b" name="R338b" reversible="true">
				<notes>
					<html:p>
						GENE_ASSOCIATION: Rv3068c
					</html:p>
				</notes>
				<listOfReactants>
					<speciesReference species="DR1P" stoichiometry="1.0"/>
				</listOfReactants>
				<listOfProducts>
					<speciesReference species="R5P" stoichiometry="1.0"/>
				</listOfProducts>
				<kineticLaw>
					<math xmlns="http://www.w3.org/1998/Math/MathML">
						<ci>
							 FLUX_VALUE 
						</ci>
					</math>
					<listOfParameters>
						<parameter id="LOWER_BOUND" units="mmol_per_gDW_per_hr" value="-1000.0"/>
						<parameter id="UPPER_BOUND" units="mmol_per_gDW_per_hr" value="1000.0"/>
						<parameter id="OBJECTIVE_COEFFICIENT" value="0"/>
						<parameter id="FLUX_VALUE" units="mmol_per_gDW_per_hr" value="0"/>
					</listOfParameters>
				</kineticLaw>
			</reaction>
			<reaction id="R339" name="R339" reversible="true">
				<notes>
					<html:p>
						GENE_ASSOCIATION: Rv3307
					</html:p>
				</notes>
				<listOfReactants>
					<speciesReference species="HYXN" stoichiometry="1.0"/>
					<speciesReference species="R1P" stoichiometry="1.0"/>
				</listOfReactants>
				<listOfProducts>
					<speciesReference species="INS" stoichiometry="1.0"/>
					<speciesReference species="PI" stoichiometry="1.0"/>
				</listOfProducts>
				<kineticLaw>
					<math xmlns="http://www.w3.org/1998/Math/MathML">
						<ci>
							 FLUX_VALUE 
						</ci>
					</math>
					<listOfParameters>
						<parameter id="LOWER_BOUND" units="mmol_per_gDW_per_hr" value="-1000.0"/>
						<parameter id="UPPER_BOUND" units="mmol_per_gDW_per_hr" value="1000.0"/>
						<parameter id="OBJECTIVE_COEFFICIENT" value="0"/>
						<parameter id="FLUX_VALUE" units="mmol_per_gDW_per_hr" value="0"/>
					</listOfParameters>
				</kineticLaw>
			</reaction>
			<reaction id="R340" name="R340" reversible="true">
				<notes>
					<html:p>
						GENE_ASSOCIATION: Rv3307
					</html:p>
				</notes>
				<listOfReactants>
					<speciesReference species="AD" stoichiometry="1.0"/>
					<speciesReference species="R1P" stoichiometry="1.0"/>
				</listOfReactants>
				<listOfProducts>
					<speciesReference species="ADN" stoichiometry="1.0"/>
					<speciesReference species="PI" stoichiometry="1.0"/>
				</listOfProducts>
				<kineticLaw>
					<math xmlns="http://www.w3.org/1998/Math/MathML">
						<ci>
							 FLUX_VALUE 
						</ci>
					</math>
					<listOfParameters>
						<parameter id="LOWER_BOUND" units="mmol_per_gDW_per_hr" value="-1000.0"/>
						<parameter id="UPPER_BOUND" units="mmol_per_gDW_per_hr" value="1000.0"/>
						<parameter id="OBJECTIVE_COEFFICIENT" value="0"/>
						<parameter id="FLUX_VALUE" units="mmol_per_gDW_per_hr" value="0"/>
					</listOfParameters>
				</kineticLaw>
			</reaction>
			<reaction id="R341" name="R341" reversible="true">
				<notes>
					<html:p>
						GENE_ASSOCIATION: Rv3307
					</html:p>
				</notes>
				<listOfReactants>
					<speciesReference species="GN" stoichiometry="1.0"/>
					<speciesReference species="R1P" stoichiometry="1.0"/>
				</listOfReactants>
				<listOfProducts>
					<speciesReference species="GSN" stoichiometry="1.0"/>
					<speciesReference species="PI" stoichiometry="1.0"/>
				</listOfProducts>
				<kineticLaw>
					<math xmlns="http://www.w3.org/1998/Math/MathML">
						<ci>
							 FLUX_VALUE 
						</ci>
					</math>
					<listOfParameters>
						<parameter id="LOWER_BOUND" units="mmol_per_gDW_per_hr" value="-1000.0"/>
						<parameter id="UPPER_BOUND" units="mmol_per_gDW_per_hr" value="1000.0"/>
						<parameter id="OBJECTIVE_COEFFICIENT" value="0"/>
						<parameter id="FLUX_VALUE" units="mmol_per_gDW_per_hr" value="0"/>
					</listOfParameters>
				</kineticLaw>
			</reaction>
			<reaction id="R342" name="R342" reversible="true">
				<notes>
					<html:p>
						GENE_ASSOCIATION: Rv3307
					</html:p>
				</notes>
				<listOfReactants>
					<speciesReference species="R1P" stoichiometry="1.0"/>
					<speciesReference species="XAN" stoichiometry="1.0"/>
				</listOfReactants>
				<listOfProducts>
					<speciesReference species="PI" stoichiometry="1.0"/>
					<speciesReference species="XTSINE" stoichiometry="1.0"/>
				</listOfProducts>
				<kineticLaw>
					<math xmlns="http://www.w3.org/1998/Math/MathML">
						<ci>
							 FLUX_VALUE 
						</ci>
					</math>
					<listOfParameters>
						<parameter id="LOWER_BOUND" units="mmol_per_gDW_per_hr" value="-1000.0"/>
						<parameter id="UPPER_BOUND" units="mmol_per_gDW_per_hr" value="1000.0"/>
						<parameter id="OBJECTIVE_COEFFICIENT" value="0"/>
						<parameter id="FLUX_VALUE" units="mmol_per_gDW_per_hr" value="0"/>
					</listOfParameters>
				</kineticLaw>
			</reaction>
			<reaction id="R343" name="R343" reversible="false">
				<notes>
					<html:p>
						GENE_ASSOCIATION: 
					</html:p>
				</notes>
				<listOfReactants>
					<speciesReference species="XTSINE" stoichiometry="1.0"/>
				</listOfReactants>
				<listOfProducts>
					<speciesReference species="RIB" stoichiometry="1.0"/>
					<speciesReference species="XAN" stoichiometry="1.0"/>
				</listOfProducts>
				<kineticLaw>
					<math xmlns="http://www.w3.org/1998/Math/MathML">
						<ci>
							 FLUX_VALUE 
						</ci>
					</math>
					<listOfParameters>
						<parameter id="LOWER_BOUND" units="mmol_per_gDW_per_hr" value="0.0"/>
						<parameter id="UPPER_BOUND" units="mmol_per_gDW_per_hr" value="1000.0"/>
						<parameter id="OBJECTIVE_COEFFICIENT" value="0"/>
						<parameter id="FLUX_VALUE" units="mmol_per_gDW_per_hr" value="0"/>
					</listOfParameters>
				</kineticLaw>
			</reaction>
			<reaction id="R344" name="R344" reversible="false">
				<notes>
					<html:p>
						GENE_ASSOCIATION: Rv3313c
					</html:p>
				</notes>
				<listOfReactants>
					<speciesReference species="ADN" stoichiometry="1.0"/>
				</listOfReactants>
				<listOfProducts>
					<speciesReference species="INS" stoichiometry="1.0"/>
					<speciesReference species="NH3" stoichiometry="1.0"/>
				</listOfProducts>
				<kineticLaw>
					<math xmlns="http://www.w3.org/1998/Math/MathML">
						<ci>
							 FLUX_VALUE 
						</ci>
					</math>
					<listOfParameters>
						<parameter id="LOWER_BOUND" units="mmol_per_gDW_per_hr" value="0.0"/>
						<parameter id="UPPER_BOUND" units="mmol_per_gDW_per_hr" value="1000.0"/>
						<parameter id="OBJECTIVE_COEFFICIENT" value="0"/>
						<parameter id="FLUX_VALUE" units="mmol_per_gDW_per_hr" value="0"/>
					</listOfParameters>
				</kineticLaw>
			</reaction>
			<reaction id="R345" name="R345" reversible="false">
				<notes>
					<html:p>
						GENE_ASSOCIATION: Rv3313c
					</html:p>
				</notes>
				<listOfReactants>
					<speciesReference species="DA" stoichiometry="1.0"/>
				</listOfReactants>
				<listOfProducts>
					<speciesReference species="DIN" stoichiometry="1.0"/>
					<speciesReference species="NH3" stoichiometry="1.0"/>
				</listOfProducts>
				<kineticLaw>
					<math xmlns="http://www.w3.org/1998/Math/MathML">
						<ci>
							 FLUX_VALUE 
						</ci>
					</math>
					<listOfParameters>
						<parameter id="LOWER_BOUND" units="mmol_per_gDW_per_hr" value="0.0"/>
						<parameter id="UPPER_BOUND" units="mmol_per_gDW_per_hr" value="1000.0"/>
						<parameter id="OBJECTIVE_COEFFICIENT" value="0"/>
						<parameter id="FLUX_VALUE" units="mmol_per_gDW_per_hr" value="0"/>
					</listOfParameters>
				</kineticLaw>
			</reaction>
			<reaction id="R346" name="R346" reversible="false">
				<notes>
					<html:p>
						GENE_ASSOCIATION: 
					</html:p>
				</notes>
				<listOfReactants>
					<speciesReference species="DGTP" stoichiometry="1.0"/>
				</listOfReactants>
				<listOfProducts>
					<speciesReference species="DGMP" stoichiometry="1.0"/>
					<speciesReference species="PPI" stoichiometry="1.0"/>
				</listOfProducts>
				<kineticLaw>
					<math xmlns="http://www.w3.org/1998/Math/MathML">
						<ci>
							 FLUX_VALUE 
						</ci>
					</math>
					<listOfParameters>
						<parameter id="LOWER_BOUND" units="mmol_per_gDW_per_hr" value="0.0"/>
						<parameter id="UPPER_BOUND" units="mmol_per_gDW_per_hr" value="1000.0"/>
						<parameter id="OBJECTIVE_COEFFICIENT" value="0"/>
						<parameter id="FLUX_VALUE" units="mmol_per_gDW_per_hr" value="0"/>
					</listOfParameters>
				</kineticLaw>
			</reaction>
			<reaction id="R347" name="R347" reversible="false">
				<notes>
					<html:p>
						GENE_ASSOCIATION: Rv2583c
					</html:p>
				</notes>
				<listOfReactants>
					<speciesReference species="ATP" stoichiometry="1.0"/>
					<speciesReference species="GTP" stoichiometry="1.0"/>
				</listOfReactants>
				<listOfProducts>
					<speciesReference species="AMP" stoichiometry="1.0"/>
					<speciesReference species="ppGpp" stoichiometry="1.0"/>
				</listOfProducts>
				<kineticLaw>
					<math xmlns="http://www.w3.org/1998/Math/MathML">
						<ci>
							 FLUX_VALUE 
						</ci>
					</math>
					<listOfParameters>
						<parameter id="LOWER_BOUND" units="mmol_per_gDW_per_hr" value="0.0"/>
						<parameter id="UPPER_BOUND" units="mmol_per_gDW_per_hr" value="1000.0"/>
						<parameter id="OBJECTIVE_COEFFICIENT" value="0"/>
						<parameter id="FLUX_VALUE" units="mmol_per_gDW_per_hr" value="0"/>
					</listOfParameters>
				</kineticLaw>
			</reaction>
			<reaction id="R348" name="R348" reversible="false">
				<notes>
					<html:p>
						GENE_ASSOCIATION: Rv2583c
					</html:p>
				</notes>
				<listOfReactants>
					<speciesReference species="ppGpp" stoichiometry="1.0"/>
				</listOfReactants>
				<listOfProducts>
					<speciesReference species="GDP" stoichiometry="1.0"/>
					<speciesReference species="PPI" stoichiometry="1.0"/>
				</listOfProducts>
				<kineticLaw>
					<math xmlns="http://www.w3.org/1998/Math/MathML">
						<ci>
							 FLUX_VALUE 
						</ci>
					</math>
					<listOfParameters>
						<parameter id="LOWER_BOUND" units="mmol_per_gDW_per_hr" value="0.0"/>
						<parameter id="UPPER_BOUND" units="mmol_per_gDW_per_hr" value="1000.0"/>
						<parameter id="OBJECTIVE_COEFFICIENT" value="0"/>
						<parameter id="FLUX_VALUE" units="mmol_per_gDW_per_hr" value="0"/>
					</listOfParameters>
				</kineticLaw>
			</reaction>
			<reaction id="R349" name="R349" reversible="false">
				<notes>
					<html:p>
						GENE_ASSOCIATION: Rv0357c
					</html:p>
				</notes>
				<listOfReactants>
					<speciesReference species="ASP" stoichiometry="1.0"/>
					<speciesReference species="GTP" stoichiometry="1.0"/>
					<speciesReference species="IMP" stoichiometry="1.0"/>
				</listOfReactants>
				<listOfProducts>
					<speciesReference species="ASUC" stoichiometry="1.0"/>
					<speciesReference species="GDP" stoichiometry="1.0"/>
					<speciesReference species="PI" stoichiometry="1.0"/>
				</listOfProducts>
				<kineticLaw>
					<math xmlns="http://www.w3.org/1998/Math/MathML">
						<ci>
							 FLUX_VALUE 
						</ci>
					</math>
					<listOfParameters>
						<parameter id="LOWER_BOUND" units="mmol_per_gDW_per_hr" value="0.0"/>
						<parameter id="UPPER_BOUND" units="mmol_per_gDW_per_hr" value="1000.0"/>
						<parameter id="OBJECTIVE_COEFFICIENT" value="0"/>
						<parameter id="FLUX_VALUE" units="mmol_per_gDW_per_hr" value="0"/>
					</listOfParameters>
				</kineticLaw>
			</reaction>
			<reaction id="R350" name="R350" reversible="true">
				<notes>
					<html:p>
						GENE_ASSOCIATION: Rv0777
					</html:p>
				</notes>
				<listOfReactants>
					<speciesReference species="ASUC" stoichiometry="1.0"/>
				</listOfReactants>
				<listOfProducts>
					<speciesReference species="AMP" stoichiometry="1.0"/>
					<speciesReference species="FUM" stoichiometry="1.0"/>
				</listOfProducts>
				<kineticLaw>
					<math xmlns="http://www.w3.org/1998/Math/MathML">
						<ci>
							 FLUX_VALUE 
						</ci>
					</math>
					<listOfParameters>
						<parameter id="LOWER_BOUND" units="mmol_per_gDW_per_hr" value="-1000.0"/>
						<parameter id="UPPER_BOUND" units="mmol_per_gDW_per_hr" value="1000.0"/>
						<parameter id="OBJECTIVE_COEFFICIENT" value="0"/>
						<parameter id="FLUX_VALUE" units="mmol_per_gDW_per_hr" value="0"/>
					</listOfParameters>
				</kineticLaw>
			</reaction>
			<reaction id="R351" name="R351" reversible="true">
				<notes>
					<html:p>
						GENE_ASSOCIATION: Rv0733
					</html:p>
				</notes>
				<listOfReactants>
					<speciesReference species="AMP" stoichiometry="1.0"/>
					<speciesReference species="ATP" stoichiometry="1.0"/>
				</listOfReactants>
				<listOfProducts>
					<speciesReference species="ADP" stoichiometry="2.0"/>
				</listOfProducts>
				<kineticLaw>
					<math xmlns="http://www.w3.org/1998/Math/MathML">
						<ci>
							 FLUX_VALUE 
						</ci>
					</math>
					<listOfParameters>
						<parameter id="LOWER_BOUND" units="mmol_per_gDW_per_hr" value="-1000.0"/>
						<parameter id="UPPER_BOUND" units="mmol_per_gDW_per_hr" value="1000.0"/>
						<parameter id="OBJECTIVE_COEFFICIENT" value="0"/>
						<parameter id="FLUX_VALUE" units="mmol_per_gDW_per_hr" value="0"/>
					</listOfParameters>
				</kineticLaw>
			</reaction>
			<reaction id="R351b" name="R351b" reversible="true">
				<notes>
					<html:p>
						GENE_ASSOCIATION: Rv2202c
					</html:p>
				</notes>
				<listOfReactants>
					<speciesReference species="ADN" stoichiometry="1.0"/>
					<speciesReference species="ATP" stoichiometry="1.0"/>
				</listOfReactants>
				<listOfProducts>
					<speciesReference species="ADP" stoichiometry="1.0"/>
					<speciesReference species="AMP" stoichiometry="1.0"/>
				</listOfProducts>
				<kineticLaw>
					<math xmlns="http://www.w3.org/1998/Math/MathML">
						<ci>
							 FLUX_VALUE 
						</ci>
					</math>
					<listOfParameters>
						<parameter id="LOWER_BOUND" units="mmol_per_gDW_per_hr" value="-1000.0"/>
						<parameter id="UPPER_BOUND" units="mmol_per_gDW_per_hr" value="1000.0"/>
						<parameter id="OBJECTIVE_COEFFICIENT" value="0"/>
						<parameter id="FLUX_VALUE" units="mmol_per_gDW_per_hr" value="0"/>
					</listOfParameters>
				</kineticLaw>
			</reaction>
			<reaction id="R352" name="R352" reversible="false">
				<notes>
					<html:p>
						GENE_ASSOCIATION: Rv3051c AND Rv3048c
					</html:p>
				</notes>
				<listOfReactants>
					<speciesReference species="ADP" stoichiometry="1.0"/>
					<speciesReference species="O2" stoichiometry="1.0"/>
					<speciesReference species="RTHIO" stoichiometry="1.0"/>
				</listOfReactants>
				<listOfProducts>
					<speciesReference species="DADP" stoichiometry="1.0"/>
					<speciesReference species="OTHIO" stoichiometry="1.0"/>
				</listOfProducts>
				<kineticLaw>
					<math xmlns="http://www.w3.org/1998/Math/MathML">
						<ci>
							 FLUX_VALUE 
						</ci>
					</math>
					<listOfParameters>
						<parameter id="LOWER_BOUND" units="mmol_per_gDW_per_hr" value="0.0"/>
						<parameter id="UPPER_BOUND" units="mmol_per_gDW_per_hr" value="1000.0"/>
						<parameter id="OBJECTIVE_COEFFICIENT" value="0"/>
						<parameter id="FLUX_VALUE" units="mmol_per_gDW_per_hr" value="0"/>
					</listOfParameters>
				</kineticLaw>
			</reaction>
			<reaction id="R353" name="R353" reversible="false">
				<notes>
					<html:p>
						GENE_ASSOCIATION: Rv0570
					</html:p>
				</notes>
				<listOfReactants>
					<speciesReference species="ADP" stoichiometry="1.0"/>
					<speciesReference species="COB_II" stoichiometry="1.0"/>
					<speciesReference species="RTHIO" stoichiometry="1.0"/>
				</listOfReactants>
				<listOfProducts>
					<speciesReference species="COB_III" stoichiometry="1.0"/>
					<speciesReference species="DADP" stoichiometry="1.0"/>
					<speciesReference species="OTHIO" stoichiometry="1.0"/>
				</listOfProducts>
				<kineticLaw>
					<math xmlns="http://www.w3.org/1998/Math/MathML">
						<ci>
							 FLUX_VALUE 
						</ci>
					</math>
					<listOfParameters>
						<parameter id="LOWER_BOUND" units="mmol_per_gDW_per_hr" value="0.0"/>
						<parameter id="UPPER_BOUND" units="mmol_per_gDW_per_hr" value="1000.0"/>
						<parameter id="OBJECTIVE_COEFFICIENT" value="0"/>
						<parameter id="FLUX_VALUE" units="mmol_per_gDW_per_hr" value="0"/>
					</listOfParameters>
				</kineticLaw>
			</reaction>
			<reaction id="R354" name="R354" reversible="true">
				<notes>
					<html:p>
						GENE_ASSOCIATION: Rv2445c
					</html:p>
				</notes>
				<listOfReactants>
					<speciesReference species="ATP" stoichiometry="1.0"/>
					<speciesReference species="DADP" stoichiometry="1.0"/>
				</listOfReactants>
				<listOfProducts>
					<speciesReference species="ADP" stoichiometry="1.0"/>
					<speciesReference species="DATP" stoichiometry="1.0"/>
				</listOfProducts>
				<kineticLaw>
					<math xmlns="http://www.w3.org/1998/Math/MathML">
						<ci>
							 FLUX_VALUE 
						</ci>
					</math>
					<listOfParameters>
						<parameter id="LOWER_BOUND" units="mmol_per_gDW_per_hr" value="-1000.0"/>
						<parameter id="UPPER_BOUND" units="mmol_per_gDW_per_hr" value="1000.0"/>
						<parameter id="OBJECTIVE_COEFFICIENT" value="0"/>
						<parameter id="FLUX_VALUE" units="mmol_per_gDW_per_hr" value="0"/>
					</listOfParameters>
				</kineticLaw>
			</reaction>
			<reaction id="R355" name="R355" reversible="false">
				<notes>
					<html:p>
						GENE_ASSOCIATION: Rv3411c AND Rv3410c AND Rv1843c
					</html:p>
				</notes>
				<listOfReactants>
					<speciesReference species="IMP" stoichiometry="1.0"/>
					<speciesReference species="NAD" stoichiometry="1.0"/>
				</listOfReactants>
				<listOfProducts>
					<speciesReference species="NADH" stoichiometry="1.0"/>
					<speciesReference species="XMP" stoichiometry="1.0"/>
				</listOfProducts>
				<kineticLaw>
					<math xmlns="http://www.w3.org/1998/Math/MathML">
						<ci>
							 FLUX_VALUE 
						</ci>
					</math>
					<listOfParameters>
						<parameter id="LOWER_BOUND" units="mmol_per_gDW_per_hr" value="0.0"/>
						<parameter id="UPPER_BOUND" units="mmol_per_gDW_per_hr" value="1000.0"/>
						<parameter id="OBJECTIVE_COEFFICIENT" value="0"/>
						<parameter id="FLUX_VALUE" units="mmol_per_gDW_per_hr" value="0"/>
					</listOfParameters>
				</kineticLaw>
			</reaction>
			<reaction id="R356" name="R356" reversible="false">
				<notes>
					<html:p>
						GENE_ASSOCIATION: Rv3396c
					</html:p>
				</notes>
				<listOfReactants>
					<speciesReference species="ATP" stoichiometry="1.0"/>
					<speciesReference species="GLN" stoichiometry="1.0"/>
					<speciesReference species="XMP" stoichiometry="1.0"/>
				</listOfReactants>
				<listOfProducts>
					<speciesReference species="AMP" stoichiometry="1.0"/>
					<speciesReference species="GLU" stoichiometry="1.0"/>
					<speciesReference species="GMP" stoichiometry="1.0"/>
					<speciesReference species="PPI" stoichiometry="1.0"/>
				</listOfProducts>
				<kineticLaw>
					<math xmlns="http://www.w3.org/1998/Math/MathML">
						<ci>
							 FLUX_VALUE 
						</ci>
					</math>
					<listOfParameters>
						<parameter id="LOWER_BOUND" units="mmol_per_gDW_per_hr" value="0.0"/>
						<parameter id="UPPER_BOUND" units="mmol_per_gDW_per_hr" value="1000.0"/>
						<parameter id="OBJECTIVE_COEFFICIENT" value="0"/>
						<parameter id="FLUX_VALUE" units="mmol_per_gDW_per_hr" value="0"/>
					</listOfParameters>
				</kineticLaw>
			</reaction>
			<reaction id="R357" name="R357" reversible="true">
				<notes>
					<html:p>
						GENE_ASSOCIATION: Rv1389
					</html:p>
				</notes>
				<listOfReactants>
					<speciesReference species="ATP" stoichiometry="1.0"/>
					<speciesReference species="GMP" stoichiometry="1.0"/>
				</listOfReactants>
				<listOfProducts>
					<speciesReference species="ADP" stoichiometry="1.0"/>
					<speciesReference species="GDP" stoichiometry="1.0"/>
				</listOfProducts>
				<kineticLaw>
					<math xmlns="http://www.w3.org/1998/Math/MathML">
						<ci>
							 FLUX_VALUE 
						</ci>
					</math>
					<listOfParameters>
						<parameter id="LOWER_BOUND" units="mmol_per_gDW_per_hr" value="-1000.0"/>
						<parameter id="UPPER_BOUND" units="mmol_per_gDW_per_hr" value="1000.0"/>
						<parameter id="OBJECTIVE_COEFFICIENT" value="0"/>
						<parameter id="FLUX_VALUE" units="mmol_per_gDW_per_hr" value="0"/>
					</listOfParameters>
				</kineticLaw>
			</reaction>
			<reaction id="R358" name="R358" reversible="true">
				<notes>
					<html:p>
						GENE_ASSOCIATION: Rv2445c
					</html:p>
				</notes>
				<listOfReactants>
					<speciesReference species="ATP" stoichiometry="1.0"/>
					<speciesReference species="GDP" stoichiometry="1.0"/>
				</listOfReactants>
				<listOfProducts>
					<speciesReference species="ADP" stoichiometry="1.0"/>
					<speciesReference species="GTP" stoichiometry="1.0"/>
				</listOfProducts>
				<kineticLaw>
					<math xmlns="http://www.w3.org/1998/Math/MathML">
						<ci>
							 FLUX_VALUE 
						</ci>
					</math>
					<listOfParameters>
						<parameter id="LOWER_BOUND" units="mmol_per_gDW_per_hr" value="-1000.0"/>
						<parameter id="UPPER_BOUND" units="mmol_per_gDW_per_hr" value="1000.0"/>
						<parameter id="OBJECTIVE_COEFFICIENT" value="0"/>
						<parameter id="FLUX_VALUE" units="mmol_per_gDW_per_hr" value="0"/>
					</listOfParameters>
				</kineticLaw>
			</reaction>
			<reaction id="R359" name="R359" reversible="false">
				<notes>
					<html:p>
						GENE_ASSOCIATION: Rv3051c AND Rv3048c
					</html:p>
				</notes>
				<listOfReactants>
					<speciesReference species="GDP" stoichiometry="1.0"/>
					<speciesReference species="O2" stoichiometry="1.0"/>
					<speciesReference species="RTHIO" stoichiometry="1.0"/>
				</listOfReactants>
				<listOfProducts>
					<speciesReference species="DGDP" stoichiometry="1.0"/>
					<speciesReference species="OTHIO" stoichiometry="1.0"/>
				</listOfProducts>
				<kineticLaw>
					<math xmlns="http://www.w3.org/1998/Math/MathML">
						<ci>
							 FLUX_VALUE 
						</ci>
					</math>
					<listOfParameters>
						<parameter id="LOWER_BOUND" units="mmol_per_gDW_per_hr" value="0.0"/>
						<parameter id="UPPER_BOUND" units="mmol_per_gDW_per_hr" value="1000.0"/>
						<parameter id="OBJECTIVE_COEFFICIENT" value="0"/>
						<parameter id="FLUX_VALUE" units="mmol_per_gDW_per_hr" value="0"/>
					</listOfParameters>
				</kineticLaw>
			</reaction>
			<reaction id="R360" name="R360" reversible="false">
				<notes>
					<html:p>
						GENE_ASSOCIATION: Rv0570
					</html:p>
				</notes>
				<listOfReactants>
					<speciesReference species="COB_45_II" stoichiometry="1.0"/>
					<speciesReference species="GDP" stoichiometry="1.0"/>
					<speciesReference species="RTHIO" stoichiometry="1.0"/>
				</listOfReactants>
				<listOfProducts>
					<speciesReference species="COB_45_III" stoichiometry="1.0"/>
					<speciesReference species="DGDP" stoichiometry="1.0"/>
					<speciesReference species="OTHIO" stoichiometry="1.0"/>
				</listOfProducts>
				<kineticLaw>
					<math xmlns="http://www.w3.org/1998/Math/MathML">
						<ci>
							 FLUX_VALUE 
						</ci>
					</math>
					<listOfParameters>
						<parameter id="LOWER_BOUND" units="mmol_per_gDW_per_hr" value="0.0"/>
						<parameter id="UPPER_BOUND" units="mmol_per_gDW_per_hr" value="1000.0"/>
						<parameter id="OBJECTIVE_COEFFICIENT" value="0"/>
						<parameter id="FLUX_VALUE" units="mmol_per_gDW_per_hr" value="0"/>
					</listOfParameters>
				</kineticLaw>
			</reaction>
			<reaction id="R361" name="R361" reversible="true">
				<notes>
					<html:p>
						GENE_ASSOCIATION: Rv2445c
					</html:p>
				</notes>
				<listOfReactants>
					<speciesReference species="ATP" stoichiometry="1.0"/>
					<speciesReference species="DGDP" stoichiometry="1.0"/>
				</listOfReactants>
				<listOfProducts>
					<speciesReference species="ADP" stoichiometry="1.0"/>
					<speciesReference species="DGTP" stoichiometry="1.0"/>
				</listOfProducts>
				<kineticLaw>
					<math xmlns="http://www.w3.org/1998/Math/MathML">
						<ci>
							 FLUX_VALUE 
						</ci>
					</math>
					<listOfParameters>
						<parameter id="LOWER_BOUND" units="mmol_per_gDW_per_hr" value="-1000.0"/>
						<parameter id="UPPER_BOUND" units="mmol_per_gDW_per_hr" value="1000.0"/>
						<parameter id="OBJECTIVE_COEFFICIENT" value="0"/>
						<parameter id="FLUX_VALUE" units="mmol_per_gDW_per_hr" value="0"/>
					</listOfParameters>
				</kineticLaw>
			</reaction>
			<reaction id="R362" name="R362" reversible="false">
				<notes>
					<html:p>
						GENE_ASSOCIATION: Rv1595
					</html:p>
				</notes>
				<listOfReactants>
					<speciesReference species="ASP" stoichiometry="1.0"/>
					<speciesReference species="FUM" stoichiometry="1.0"/>
				</listOfReactants>
				<listOfProducts>
					<speciesReference species="ISUCC" stoichiometry="1.0"/>
					<speciesReference species="SUCC" stoichiometry="1.0"/>
				</listOfProducts>
				<kineticLaw>
					<math xmlns="http://www.w3.org/1998/Math/MathML">
						<ci>
							 FLUX_VALUE 
						</ci>
					</math>
					<listOfParameters>
						<parameter id="LOWER_BOUND" units="mmol_per_gDW_per_hr" value="0.0"/>
						<parameter id="UPPER_BOUND" units="mmol_per_gDW_per_hr" value="1000.0"/>
						<parameter id="OBJECTIVE_COEFFICIENT" value="0"/>
						<parameter id="FLUX_VALUE" units="mmol_per_gDW_per_hr" value="0"/>
					</listOfParameters>
				</kineticLaw>
			</reaction>
			<reaction id="R363" name="R363" reversible="false">
				<notes>
					<html:p>
						GENE_ASSOCIATION: Rv1595
					</html:p>
				</notes>
				<listOfReactants>
					<speciesReference species="ASP" stoichiometry="1.0"/>
					<speciesReference species="O2" stoichiometry="1.0"/>
				</listOfReactants>
				<listOfProducts>
					<speciesReference species="H2O2" stoichiometry="1.0"/>
					<speciesReference species="ISUCC" stoichiometry="1.0"/>
				</listOfProducts>
				<kineticLaw>
					<math xmlns="http://www.w3.org/1998/Math/MathML">
						<ci>
							 FLUX_VALUE 
						</ci>
					</math>
					<listOfParameters>
						<parameter id="LOWER_BOUND" units="mmol_per_gDW_per_hr" value="0.0"/>
						<parameter id="UPPER_BOUND" units="mmol_per_gDW_per_hr" value="1000.0"/>
						<parameter id="OBJECTIVE_COEFFICIENT" value="0"/>
						<parameter id="FLUX_VALUE" units="mmol_per_gDW_per_hr" value="0"/>
					</listOfParameters>
				</kineticLaw>
			</reaction>
			<reaction id="R364" name="R364" reversible="false">
				<notes>
					<html:p>
						GENE_ASSOCIATION: Rv1594 
					</html:p>
				</notes>
				<listOfReactants>
					<speciesReference species="DHAP" stoichiometry="1.0"/>
					<speciesReference species="ISUCC" stoichiometry="1.0"/>
				</listOfReactants>
				<listOfProducts>
					<speciesReference species="PI" stoichiometry="1.0"/>
					<speciesReference species="QA" stoichiometry="1.0"/>
				</listOfProducts>
				<kineticLaw>
					<math xmlns="http://www.w3.org/1998/Math/MathML">
						<ci>
							 FLUX_VALUE 
						</ci>
					</math>
					<listOfParameters>
						<parameter id="LOWER_BOUND" units="mmol_per_gDW_per_hr" value="0.0"/>
						<parameter id="UPPER_BOUND" units="mmol_per_gDW_per_hr" value="1000.0"/>
						<parameter id="OBJECTIVE_COEFFICIENT" value="0"/>
						<parameter id="FLUX_VALUE" units="mmol_per_gDW_per_hr" value="0"/>
					</listOfParameters>
				</kineticLaw>
			</reaction>
			<reaction id="R365" name="R365" reversible="false">
				<notes>
					<html:p>
						GENE_ASSOCIATION: Rv1596
					</html:p>
				</notes>
				<listOfReactants>
					<speciesReference species="PRPP" stoichiometry="1.0"/>
					<speciesReference species="QA" stoichiometry="1.0"/>
				</listOfReactants>
				<listOfProducts>
					<speciesReference species="CO2" stoichiometry="1.0"/>
					<speciesReference species="NACN" stoichiometry="1.0"/>
					<speciesReference species="PPI" stoichiometry="1.0"/>
				</listOfProducts>
				<kineticLaw>
					<math xmlns="http://www.w3.org/1998/Math/MathML">
						<ci>
							 FLUX_VALUE 
						</ci>
					</math>
					<listOfParameters>
						<parameter id="LOWER_BOUND" units="mmol_per_gDW_per_hr" value="0.0"/>
						<parameter id="UPPER_BOUND" units="mmol_per_gDW_per_hr" value="1000.0"/>
						<parameter id="OBJECTIVE_COEFFICIENT" value="0"/>
						<parameter id="FLUX_VALUE" units="mmol_per_gDW_per_hr" value="0"/>
					</listOfParameters>
				</kineticLaw>
			</reaction>
			<reaction id="R366" name="R366" reversible="true">
				<notes>
					<html:p>
						GENE_ASSOCIATION: Rv2043c
					</html:p>
				</notes>
				<listOfReactants>
					<speciesReference species="NAM" stoichiometry="1.0"/>
					<speciesReference species="h2o" stoichiometry="1.0"/>
				</listOfReactants>
				<listOfProducts>
					<speciesReference species="NAC" stoichiometry="1.0"/>
					<speciesReference species="NH3" stoichiometry="1.0"/>
				</listOfProducts>
				<kineticLaw>
					<math xmlns="http://www.w3.org/1998/Math/MathML">
						<ci>
							 FLUX_VALUE 
						</ci>
					</math>
					<listOfParameters>
						<parameter id="LOWER_BOUND" units="mmol_per_gDW_per_hr" value="-1000.0"/>
						<parameter id="UPPER_BOUND" units="mmol_per_gDW_per_hr" value="1000.0"/>
						<parameter id="OBJECTIVE_COEFFICIENT" value="0"/>
						<parameter id="FLUX_VALUE" units="mmol_per_gDW_per_hr" value="0"/>
					</listOfParameters>
				</kineticLaw>
			</reaction>
			<reaction id="R367" name="R367" reversible="false">
				<notes>
					<html:p>
						GENE_ASSOCIATION: Rv0573c
					</html:p>
				</notes>
				<listOfReactants>
					<speciesReference species="NAC" stoichiometry="1.0"/>
					<speciesReference species="PRPP" stoichiometry="1.0"/>
				</listOfReactants>
				<listOfProducts>
					<speciesReference species="NACN" stoichiometry="1.0"/>
					<speciesReference species="PPI" stoichiometry="1.0"/>
				</listOfProducts>
				<kineticLaw>
					<math xmlns="http://www.w3.org/1998/Math/MathML">
						<ci>
							 FLUX_VALUE 
						</ci>
					</math>
					<listOfParameters>
						<parameter id="LOWER_BOUND" units="mmol_per_gDW_per_hr" value="0.0"/>
						<parameter id="UPPER_BOUND" units="mmol_per_gDW_per_hr" value="1000.0"/>
						<parameter id="OBJECTIVE_COEFFICIENT" value="0"/>
						<parameter id="FLUX_VALUE" units="mmol_per_gDW_per_hr" value="0"/>
					</listOfParameters>
				</kineticLaw>
			</reaction>
			<reaction id="R368" name="R368" reversible="false">
				<notes>
					<html:p>
						GENE_ASSOCIATION: Rv2421c
					</html:p>
				</notes>
				<listOfReactants>
					<speciesReference species="ATP" stoichiometry="1.0"/>
					<speciesReference species="NACN" stoichiometry="1.0"/>
				</listOfReactants>
				<listOfProducts>
					<speciesReference species="NAAD" stoichiometry="1.0"/>
					<speciesReference species="PPI" stoichiometry="1.0"/>
				</listOfProducts>
				<kineticLaw>
					<math xmlns="http://www.w3.org/1998/Math/MathML">
						<ci>
							 FLUX_VALUE 
						</ci>
					</math>
					<listOfParameters>
						<parameter id="LOWER_BOUND" units="mmol_per_gDW_per_hr" value="0.0"/>
						<parameter id="UPPER_BOUND" units="mmol_per_gDW_per_hr" value="1000.0"/>
						<parameter id="OBJECTIVE_COEFFICIENT" value="0"/>
						<parameter id="FLUX_VALUE" units="mmol_per_gDW_per_hr" value="0"/>
					</listOfParameters>
				</kineticLaw>
			</reaction>
			<reaction id="R369" name="R369" reversible="false">
				<notes>
					<html:p>
						GENE_ASSOCIATION: Rv2438c
					</html:p>
				</notes>
				<listOfReactants>
					<speciesReference species="ATP" stoichiometry="1.0"/>
					<speciesReference species="NAAD" stoichiometry="1.0"/>
					<speciesReference species="NH3" stoichiometry="1.0"/>
				</listOfReactants>
				<listOfProducts>
					<speciesReference species="AMP" stoichiometry="1.0"/>
					<speciesReference species="NAD" stoichiometry="1.0"/>
					<speciesReference species="PPI" stoichiometry="1.0"/>
				</listOfProducts>
				<kineticLaw>
					<math xmlns="http://www.w3.org/1998/Math/MathML">
						<ci>
							 FLUX_VALUE 
						</ci>
					</math>
					<listOfParameters>
						<parameter id="LOWER_BOUND" units="mmol_per_gDW_per_hr" value="0.0"/>
						<parameter id="UPPER_BOUND" units="mmol_per_gDW_per_hr" value="1000.0"/>
						<parameter id="OBJECTIVE_COEFFICIENT" value="0"/>
						<parameter id="FLUX_VALUE" units="mmol_per_gDW_per_hr" value="0"/>
					</listOfParameters>
				</kineticLaw>
			</reaction>
			<reaction id="R370" name="R370" reversible="false">
				<notes>
					<html:p>
						GENE_ASSOCIATION: Rv2438c
					</html:p>
				</notes>
				<listOfReactants>
					<speciesReference species="ATP" stoichiometry="1.0"/>
					<speciesReference species="GLN" stoichiometry="1.0"/>
					<speciesReference species="NAAD" stoichiometry="1.0"/>
				</listOfReactants>
				<listOfProducts>
					<speciesReference species="AMP" stoichiometry="1.0"/>
					<speciesReference species="GLU" stoichiometry="1.0"/>
					<speciesReference species="NAD" stoichiometry="1.0"/>
					<speciesReference species="PPI" stoichiometry="1.0"/>
				</listOfProducts>
				<kineticLaw>
					<math xmlns="http://www.w3.org/1998/Math/MathML">
						<ci>
							 FLUX_VALUE 
						</ci>
					</math>
					<listOfParameters>
						<parameter id="LOWER_BOUND" units="mmol_per_gDW_per_hr" value="0.0"/>
						<parameter id="UPPER_BOUND" units="mmol_per_gDW_per_hr" value="1000.0"/>
						<parameter id="OBJECTIVE_COEFFICIENT" value="0"/>
						<parameter id="FLUX_VALUE" units="mmol_per_gDW_per_hr" value="0"/>
					</listOfParameters>
				</kineticLaw>
			</reaction>
			<reaction id="R371" name="R371" reversible="false">
				<notes>
					<html:p>
						GENE_ASSOCIATION: Rv3307
					</html:p>
				</notes>
				<listOfReactants>
					<speciesReference species="NAC" stoichiometry="1.0"/>
					<speciesReference species="R1P" stoichiometry="1.0"/>
				</listOfReactants>
				<listOfProducts>
					<speciesReference species="NACD" stoichiometry="1.0"/>
					<speciesReference species="PI" stoichiometry="1.0"/>
				</listOfProducts>
				<kineticLaw>
					<math xmlns="http://www.w3.org/1998/Math/MathML">
						<ci>
							 FLUX_VALUE 
						</ci>
					</math>
					<listOfParameters>
						<parameter id="LOWER_BOUND" units="mmol_per_gDW_per_hr" value="0.0"/>
						<parameter id="UPPER_BOUND" units="mmol_per_gDW_per_hr" value="1000.0"/>
						<parameter id="OBJECTIVE_COEFFICIENT" value="0"/>
						<parameter id="FLUX_VALUE" units="mmol_per_gDW_per_hr" value="0"/>
					</listOfParameters>
				</kineticLaw>
			</reaction>
			<reaction id="R372" name="R372" reversible="false">
				<notes>
					<html:p>
						GENE_ASSOCIATION: Rv3307
					</html:p>
				</notes>
				<listOfReactants>
					<speciesReference species="NAM" stoichiometry="1.0"/>
					<speciesReference species="R1P" stoichiometry="1.0"/>
				</listOfReactants>
				<listOfProducts>
					<speciesReference species="NAMD" stoichiometry="1.0"/>
					<speciesReference species="PI" stoichiometry="1.0"/>
				</listOfProducts>
				<kineticLaw>
					<math xmlns="http://www.w3.org/1998/Math/MathML">
						<ci>
							 FLUX_VALUE 
						</ci>
					</math>
					<listOfParameters>
						<parameter id="LOWER_BOUND" units="mmol_per_gDW_per_hr" value="0.0"/>
						<parameter id="UPPER_BOUND" units="mmol_per_gDW_per_hr" value="1000.0"/>
						<parameter id="OBJECTIVE_COEFFICIENT" value="0"/>
						<parameter id="FLUX_VALUE" units="mmol_per_gDW_per_hr" value="0"/>
					</listOfParameters>
				</kineticLaw>
			</reaction>
			<reaction id="R373" name="R373" reversible="false">
				<notes>
					<html:p>
						GENE_ASSOCIATION: Rv0410c
					</html:p>
				</notes>
				<listOfReactants>
					<speciesReference species="ATP" stoichiometry="1.0"/>
					<speciesReference species="NACD" stoichiometry="1.0"/>
				</listOfReactants>
				<listOfProducts>
					<speciesReference species="ADP" stoichiometry="1.0"/>
					<speciesReference species="NACN" stoichiometry="1.0"/>
				</listOfProducts>
				<kineticLaw>
					<math xmlns="http://www.w3.org/1998/Math/MathML">
						<ci>
							 FLUX_VALUE 
						</ci>
					</math>
					<listOfParameters>
						<parameter id="LOWER_BOUND" units="mmol_per_gDW_per_hr" value="0.0"/>
						<parameter id="UPPER_BOUND" units="mmol_per_gDW_per_hr" value="1000.0"/>
						<parameter id="OBJECTIVE_COEFFICIENT" value="0"/>
						<parameter id="FLUX_VALUE" units="mmol_per_gDW_per_hr" value="0"/>
					</listOfParameters>
				</kineticLaw>
			</reaction>
			<reaction id="R374" name="R374" reversible="false">
				<notes>
					<html:p>
						GENE_ASSOCIATION: 
					</html:p>
				</notes>
				<listOfReactants>
					<speciesReference species="ATP" stoichiometry="1.0"/>
					<speciesReference species="NAMD" stoichiometry="1.0"/>
				</listOfReactants>
				<listOfProducts>
					<speciesReference species="ADP" stoichiometry="1.0"/>
					<speciesReference species="NAMN" stoichiometry="1.0"/>
				</listOfProducts>
				<kineticLaw>
					<math xmlns="http://www.w3.org/1998/Math/MathML">
						<ci>
							 FLUX_VALUE 
						</ci>
					</math>
					<listOfParameters>
						<parameter id="LOWER_BOUND" units="mmol_per_gDW_per_hr" value="0.0"/>
						<parameter id="UPPER_BOUND" units="mmol_per_gDW_per_hr" value="1000.0"/>
						<parameter id="OBJECTIVE_COEFFICIENT" value="0"/>
						<parameter id="FLUX_VALUE" units="mmol_per_gDW_per_hr" value="0"/>
					</listOfParameters>
				</kineticLaw>
			</reaction>
			<reaction id="R375" name="R375" reversible="false">
				<notes>
					<html:p>
						GENE_ASSOCIATION: Rv2421c
					</html:p>
				</notes>
				<listOfReactants>
					<speciesReference species="ATP" stoichiometry="1.0"/>
					<speciesReference species="NAMN" stoichiometry="1.0"/>
				</listOfReactants>
				<listOfProducts>
					<speciesReference species="NAD" stoichiometry="1.0"/>
					<speciesReference species="PPI" stoichiometry="1.0"/>
				</listOfProducts>
				<kineticLaw>
					<math xmlns="http://www.w3.org/1998/Math/MathML">
						<ci>
							 FLUX_VALUE 
						</ci>
					</math>
					<listOfParameters>
						<parameter id="LOWER_BOUND" units="mmol_per_gDW_per_hr" value="0.0"/>
						<parameter id="UPPER_BOUND" units="mmol_per_gDW_per_hr" value="1000.0"/>
						<parameter id="OBJECTIVE_COEFFICIENT" value="0"/>
						<parameter id="FLUX_VALUE" units="mmol_per_gDW_per_hr" value="0"/>
					</listOfParameters>
				</kineticLaw>
			</reaction>
			<reaction id="R376" name="R376" reversible="true">
				<notes>
					<html:p>
						GENE_ASSOCIATION: Rv0155 AND Rv0157 AND Rv0156
					</html:p>
				</notes>
				<listOfReactants>
					<speciesReference species="NAD" stoichiometry="1.0"/>
					<speciesReference species="NADPH" stoichiometry="1.0"/>
				</listOfReactants>
				<listOfProducts>
					<speciesReference species="NADH" stoichiometry="1.0"/>
					<speciesReference species="NADP" stoichiometry="1.0"/>
				</listOfProducts>
				<kineticLaw>
					<math xmlns="http://www.w3.org/1998/Math/MathML">
						<ci>
							 FLUX_VALUE 
						</ci>
					</math>
					<listOfParameters>
						<parameter id="LOWER_BOUND" units="mmol_per_gDW_per_hr" value="-1000.0"/>
						<parameter id="UPPER_BOUND" units="mmol_per_gDW_per_hr" value="1000.0"/>
						<parameter id="OBJECTIVE_COEFFICIENT" value="0"/>
						<parameter id="FLUX_VALUE" units="mmol_per_gDW_per_hr" value="0"/>
					</listOfParameters>
				</kineticLaw>
			</reaction>
			<reaction id="R377" name="R377" reversible="false">
				<notes>
					<html:p>
						GENE_ASSOCIATION: Rv1695
					</html:p>
				</notes>
				<listOfReactants>
					<speciesReference species="ATP" stoichiometry="1.0"/>
					<speciesReference species="NAD" stoichiometry="1.0"/>
				</listOfReactants>
				<listOfProducts>
					<speciesReference species="ADP" stoichiometry="1.0"/>
					<speciesReference species="NADP" stoichiometry="1.0"/>
				</listOfProducts>
				<kineticLaw>
					<math xmlns="http://www.w3.org/1998/Math/MathML">
						<ci>
							 FLUX_VALUE 
						</ci>
					</math>
					<listOfParameters>
						<parameter id="LOWER_BOUND" units="mmol_per_gDW_per_hr" value="0.0"/>
						<parameter id="UPPER_BOUND" units="mmol_per_gDW_per_hr" value="1000.0"/>
						<parameter id="OBJECTIVE_COEFFICIENT" value="0"/>
						<parameter id="FLUX_VALUE" units="mmol_per_gDW_per_hr" value="0"/>
					</listOfParameters>
				</kineticLaw>
			</reaction>
			<reaction id="R378" name="R378" reversible="false">
				<notes>
					<html:p>
						GENE_ASSOCIATION: 
					</html:p>
				</notes>
				<listOfReactants>
					<speciesReference species="NADP" stoichiometry="1.0"/>
				</listOfReactants>
				<listOfProducts>
					<speciesReference species="NAD" stoichiometry="1.0"/>
					<speciesReference species="PI" stoichiometry="1.0"/>
				</listOfProducts>
				<kineticLaw>
					<math xmlns="http://www.w3.org/1998/Math/MathML">
						<ci>
							 FLUX_VALUE 
						</ci>
					</math>
					<listOfParameters>
						<parameter id="LOWER_BOUND" units="mmol_per_gDW_per_hr" value="0.0"/>
						<parameter id="UPPER_BOUND" units="mmol_per_gDW_per_hr" value="1000.0"/>
						<parameter id="OBJECTIVE_COEFFICIENT" value="0"/>
						<parameter id="FLUX_VALUE" units="mmol_per_gDW_per_hr" value="0"/>
					</listOfParameters>
				</kineticLaw>
			</reaction>
			<reaction id="R379" name="R379" reversible="false">
				<notes>
					<html:p>
						GENE_ASSOCIATION: Rv2713 OR Rv3303c
					</html:p>
				</notes>
				<listOfReactants>
					<speciesReference species="NAD" stoichiometry="1.0"/>
					<speciesReference species="NADPH" stoichiometry="1.0"/>
				</listOfReactants>
				<listOfProducts>
					<speciesReference species="NADH" stoichiometry="1.0"/>
					<speciesReference species="NADP" stoichiometry="1.0"/>
				</listOfProducts>
				<kineticLaw>
					<math xmlns="http://www.w3.org/1998/Math/MathML">
						<ci>
							 FLUX_VALUE 
						</ci>
					</math>
					<listOfParameters>
						<parameter id="LOWER_BOUND" units="mmol_per_gDW_per_hr" value="0.0"/>
						<parameter id="UPPER_BOUND" units="mmol_per_gDW_per_hr" value="1000.0"/>
						<parameter id="OBJECTIVE_COEFFICIENT" value="0"/>
						<parameter id="FLUX_VALUE" units="mmol_per_gDW_per_hr" value="0"/>
					</listOfParameters>
				</kineticLaw>
			</reaction>
			<reaction id="R380" name="R380" reversible="false">
				<notes>
					<html:p>
						GENE_ASSOCIATION: Rv3199c
					</html:p>
				</notes>
				<listOfReactants>
					<speciesReference species="NAD" stoichiometry="1.0"/>
				</listOfReactants>
				<listOfProducts>
					<speciesReference species="AMP" stoichiometry="1.0"/>
					<speciesReference species="NAMN" stoichiometry="1.0"/>
				</listOfProducts>
				<kineticLaw>
					<math xmlns="http://www.w3.org/1998/Math/MathML">
						<ci>
							 FLUX_VALUE 
						</ci>
					</math>
					<listOfParameters>
						<parameter id="LOWER_BOUND" units="mmol_per_gDW_per_hr" value="0.0"/>
						<parameter id="UPPER_BOUND" units="mmol_per_gDW_per_hr" value="1000.0"/>
						<parameter id="OBJECTIVE_COEFFICIENT" value="0"/>
						<parameter id="FLUX_VALUE" units="mmol_per_gDW_per_hr" value="0"/>
					</listOfParameters>
				</kineticLaw>
			</reaction>
			<reaction id="R381" name="R381" reversible="false">
				<notes>
					<html:p>
						GENE_ASSOCIATION: Rv1415 OR Rv1940
					</html:p>
				</notes>
				<listOfReactants>
					<speciesReference species="GTP" stoichiometry="1.0"/>
				</listOfReactants>
				<listOfProducts>
					<speciesReference species="D6RP5P" stoichiometry="1.0"/>
					<speciesReference species="FOR" stoichiometry="1.0"/>
					<speciesReference species="PPI" stoichiometry="1.0"/>
				</listOfProducts>
				<kineticLaw>
					<math xmlns="http://www.w3.org/1998/Math/MathML">
						<ci>
							 FLUX_VALUE 
						</ci>
					</math>
					<listOfParameters>
						<parameter id="LOWER_BOUND" units="mmol_per_gDW_per_hr" value="0.0"/>
						<parameter id="UPPER_BOUND" units="mmol_per_gDW_per_hr" value="1000.0"/>
						<parameter id="OBJECTIVE_COEFFICIENT" value="0"/>
						<parameter id="FLUX_VALUE" units="mmol_per_gDW_per_hr" value="0"/>
					</listOfParameters>
				</kineticLaw>
			</reaction>
			<reaction id="R382" name="R382" reversible="false">
				<notes>
					<html:p>
						GENE_ASSOCIATION: Rv2671 OR Rv1409
					</html:p>
				</notes>
				<listOfReactants>
					<speciesReference species="D6RP5P" stoichiometry="1.0"/>
				</listOfReactants>
				<listOfProducts>
					<speciesReference species="A6RP5P" stoichiometry="1.0"/>
					<speciesReference species="NH3" stoichiometry="1.0"/>
				</listOfProducts>
				<kineticLaw>
					<math xmlns="http://www.w3.org/1998/Math/MathML">
						<ci>
							 FLUX_VALUE 
						</ci>
					</math>
					<listOfParameters>
						<parameter id="LOWER_BOUND" units="mmol_per_gDW_per_hr" value="0.0"/>
						<parameter id="UPPER_BOUND" units="mmol_per_gDW_per_hr" value="1000.0"/>
						<parameter id="OBJECTIVE_COEFFICIENT" value="0"/>
						<parameter id="FLUX_VALUE" units="mmol_per_gDW_per_hr" value="0"/>
					</listOfParameters>
				</kineticLaw>
			</reaction>
			<reaction id="R383" name="R383" reversible="false">
				<notes>
					<html:p>
						GENE_ASSOCIATION: Rv2671 OR Rv1409
					</html:p>
				</notes>
				<listOfReactants>
					<speciesReference species="A6RP5P" stoichiometry="1.0"/>
					<speciesReference species="NADPH" stoichiometry="1.0"/>
				</listOfReactants>
				<listOfProducts>
					<speciesReference species="A6RP5P2" stoichiometry="1.0"/>
					<speciesReference species="NADP" stoichiometry="1.0"/>
				</listOfProducts>
				<kineticLaw>
					<math xmlns="http://www.w3.org/1998/Math/MathML">
						<ci>
							 FLUX_VALUE 
						</ci>
					</math>
					<listOfParameters>
						<parameter id="LOWER_BOUND" units="mmol_per_gDW_per_hr" value="0.0"/>
						<parameter id="UPPER_BOUND" units="mmol_per_gDW_per_hr" value="1000.0"/>
						<parameter id="OBJECTIVE_COEFFICIENT" value="0"/>
						<parameter id="FLUX_VALUE" units="mmol_per_gDW_per_hr" value="0"/>
					</listOfParameters>
				</kineticLaw>
			</reaction>
			<reaction id="R384" name="R384" reversible="false">
				<notes>
					<html:p>
						GENE_ASSOCIATION: 
					</html:p>
				</notes>
				<listOfReactants>
					<speciesReference species="A6RP5P2" stoichiometry="1.0"/>
				</listOfReactants>
				<listOfProducts>
					<speciesReference species="A6RP" stoichiometry="1.0"/>
					<speciesReference species="PI" stoichiometry="1.0"/>
				</listOfProducts>
				<kineticLaw>
					<math xmlns="http://www.w3.org/1998/Math/MathML">
						<ci>
							 FLUX_VALUE 
						</ci>
					</math>
					<listOfParameters>
						<parameter id="LOWER_BOUND" units="mmol_per_gDW_per_hr" value="0.0"/>
						<parameter id="UPPER_BOUND" units="mmol_per_gDW_per_hr" value="1000.0"/>
						<parameter id="OBJECTIVE_COEFFICIENT" value="0"/>
						<parameter id="FLUX_VALUE" units="mmol_per_gDW_per_hr" value="0"/>
					</listOfParameters>
				</kineticLaw>
			</reaction>
			<reaction id="R385" name="R385" reversible="false">
				<notes>
					<html:p>
						GENE_ASSOCIATION: Rv1940
					</html:p>
				</notes>
				<listOfReactants>
					<speciesReference species="RL5P" stoichiometry="1.0"/>
				</listOfReactants>
				<listOfProducts>
					<speciesReference species="DB4P" stoichiometry="1.0"/>
					<speciesReference species="FOR" stoichiometry="1.0"/>
				</listOfProducts>
				<kineticLaw>
					<math xmlns="http://www.w3.org/1998/Math/MathML">
						<ci>
							 FLUX_VALUE 
						</ci>
					</math>
					<listOfParameters>
						<parameter id="LOWER_BOUND" units="mmol_per_gDW_per_hr" value="0.0"/>
						<parameter id="UPPER_BOUND" units="mmol_per_gDW_per_hr" value="1000.0"/>
						<parameter id="OBJECTIVE_COEFFICIENT" value="0"/>
						<parameter id="FLUX_VALUE" units="mmol_per_gDW_per_hr" value="0"/>
					</listOfParameters>
				</kineticLaw>
			</reaction>
			<reaction id="R386" name="R386" reversible="false">
				<notes>
					<html:p>
						GENE_ASSOCIATION: Rv1416
					</html:p>
				</notes>
				<listOfReactants>
					<speciesReference species="A6RP" stoichiometry="1.0"/>
					<speciesReference species="DB4P" stoichiometry="1.0"/>
				</listOfReactants>
				<listOfProducts>
					<speciesReference species="D8RL" stoichiometry="1.0"/>
					<speciesReference species="PI" stoichiometry="1.0"/>
				</listOfProducts>
				<kineticLaw>
					<math xmlns="http://www.w3.org/1998/Math/MathML">
						<ci>
							 FLUX_VALUE 
						</ci>
					</math>
					<listOfParameters>
						<parameter id="LOWER_BOUND" units="mmol_per_gDW_per_hr" value="0.0"/>
						<parameter id="UPPER_BOUND" units="mmol_per_gDW_per_hr" value="1000.0"/>
						<parameter id="OBJECTIVE_COEFFICIENT" value="0"/>
						<parameter id="FLUX_VALUE" units="mmol_per_gDW_per_hr" value="0"/>
					</listOfParameters>
				</kineticLaw>
			</reaction>
			<reaction id="R387" name="R387" reversible="false">
				<notes>
					<html:p>
						GENE_ASSOCIATION: Rv1412
					</html:p>
				</notes>
				<listOfReactants>
					<speciesReference species="D8RL" stoichiometry="2.0"/>
				</listOfReactants>
				<listOfProducts>
					<speciesReference species="A6RP" stoichiometry="1.0"/>
					<speciesReference species="RIBFLAV" stoichiometry="1.0"/>
				</listOfProducts>
				<kineticLaw>
					<math xmlns="http://www.w3.org/1998/Math/MathML">
						<ci>
							 FLUX_VALUE 
						</ci>
					</math>
					<listOfParameters>
						<parameter id="LOWER_BOUND" units="mmol_per_gDW_per_hr" value="0.0"/>
						<parameter id="UPPER_BOUND" units="mmol_per_gDW_per_hr" value="1000.0"/>
						<parameter id="OBJECTIVE_COEFFICIENT" value="0"/>
						<parameter id="FLUX_VALUE" units="mmol_per_gDW_per_hr" value="0"/>
					</listOfParameters>
				</kineticLaw>
			</reaction>
			<reaction id="R388" name="R388" reversible="false">
				<notes>
					<html:p>
						GENE_ASSOCIATION: Rv2786c
					</html:p>
				</notes>
				<listOfReactants>
					<speciesReference species="ATP" stoichiometry="1.0"/>
					<speciesReference species="RIBFLAV" stoichiometry="1.0"/>
				</listOfReactants>
				<listOfProducts>
					<speciesReference species="ADP" stoichiometry="1.0"/>
					<speciesReference species="FMN" stoichiometry="1.0"/>
				</listOfProducts>
				<kineticLaw>
					<math xmlns="http://www.w3.org/1998/Math/MathML">
						<ci>
							 FLUX_VALUE 
						</ci>
					</math>
					<listOfParameters>
						<parameter id="LOWER_BOUND" units="mmol_per_gDW_per_hr" value="0.0"/>
						<parameter id="UPPER_BOUND" units="mmol_per_gDW_per_hr" value="1000.0"/>
						<parameter id="OBJECTIVE_COEFFICIENT" value="0"/>
						<parameter id="FLUX_VALUE" units="mmol_per_gDW_per_hr" value="0"/>
					</listOfParameters>
				</kineticLaw>
			</reaction>
			<reaction id="R388b" name="R388b" reversible="false">
				<notes>
					<html:p>
						GENE_ASSOCIATION: 
					</html:p>
				</notes>
				<listOfReactants>
					<speciesReference species="FMN" stoichiometry="1.0"/>
					<speciesReference species="H" stoichiometry="1.0"/>
					<speciesReference species="NADH" stoichiometry="0.0"/>
				</listOfReactants>
				<listOfProducts>
					<speciesReference species="FMNH2" stoichiometry="1.0"/>
					<speciesReference species="NADH" stoichiometry="0.0"/>
				</listOfProducts>
				<kineticLaw>
					<math xmlns="http://www.w3.org/1998/Math/MathML">
						<ci>
							 FLUX_VALUE 
						</ci>
					</math>
					<listOfParameters>
						<parameter id="LOWER_BOUND" units="mmol_per_gDW_per_hr" value="0.0"/>
						<parameter id="UPPER_BOUND" units="mmol_per_gDW_per_hr" value="1000.0"/>
[truncated: 519,122 more chars]
