# Supplementary material for: Systems-Based Approaches to Probing Metabolic Variation within the Mycobacterium tuberculosis Complex
Source: PLoS One. 2013 Sep 17;8(9):e75913. doi: 10.1371/journal.pone.0075913 (PMC3783153; doi:10.1371/journal.pone.0075913)
Supplement: Model S2 — GSMN-MB (XML) [file pone.0075913.s020.xml]

<?xml version="1.0" encoding="UTF-8"?>
<sbml level="2" version="1" xmlns="http://www.sbml.org/sbml/level2" xmlns:html="http://www.w3.org/1999/xhtml">
	<model id="GSMN_MB_inVitro" name="GSMN_MB_inVitro">
		<listOfUnitDefinitions>
			<unitDefinition id="mmol_per_gDW_per_hr">
				<listOfUnits>
					<unit kind="mole" scale="-3"/>
					<unit exponent="-1" kind="gram"/>
					<unit exponent="-1" kind="second" multiplier=".00027777"/>
				</listOfUnits>
			</unitDefinition>
		</listOfUnitDefinitions>
		<listOfSpecies>
			<species compartment="" id="MKH2"/>
			<species compartment="" id="MK"/>
			<species compartment="" id="GL3P"/>
			<species compartment="" id="DHAP"/>
			<species compartment="" id="T3"/>
			<species compartment="" id="DGLYCERATE"/>
			<species compartment="" id="NADH"/>
			<species compartment="" id="NAD"/>
			<species compartment="" id="_3PG"/>
			<species compartment="" id="ATP"/>
			<species compartment="" id="ADP"/>
			<species compartment="" id="R5P"/>
			<species compartment="" id="RIB"/>
			<species compartment="" id="F1P"/>
			<species compartment="" id="GLC"/>
			<species compartment="" id="FRU"/>
			<species compartment="" id="MAN"/>
			<species compartment="" id="F6P"/>
			<species compartment="" id="MAN6P"/>
			<species compartment="" id="MAN1P"/>
			<species compartment="" id="GDPMAN"/>
			<species compartment="" id="PI"/>
			<species compartment="" id="GTP"/>
			<species compartment="" id="DPP"/>
			<species compartment="" id="GDP"/>
			<species compartment="" id="PPM"/>
			<species compartment="" id="GDPDHDOMAN"/>
			<species compartment="" id="GDPDHDOGAL"/>
			<species compartment="" id="NADPH"/>
			<species compartment="" id="GDPFUC"/>
			<species compartment="" id="NADP"/>
			<species compartment="" id="GLAC"/>
			<species compartment="" id="GAL1P"/>
			<species compartment="" id="PPI"/>
			<species compartment="" id="UTP"/>
			<species compartment="" id="UDPGAL"/>
			<species compartment="" id="UDPG"/>
			<species compartment="" id="G1P"/>
			<species compartment="" id="IP"/>
			<species compartment="" id="bDG6P"/>
			<species compartment="" id="MI"/>
			<species compartment="" id="MLT"/>
			<species compartment="" id="SUC"/>
			<species compartment="" id="UDP"/>
			<species compartment="" id="G6P"/>
			<species compartment="" id="TRE6P"/>
			<species compartment="" id="bDGLC"/>
			<species compartment="" id="bDG1P"/>
			<species compartment="" id="TRE"/>
			<species compartment="" id="CO2"/>
			<species compartment="" id="FOR"/>
			<species compartment="" id="_40_n_45_1_41_POLYP"/>
			<species compartment="" id="_40_n_41_POLYP"/>
			<species compartment="" id="FDP"/>
			<species compartment="" id="G3P"/>
			<species compartment="" id="_13PDG"/>
			<species compartment="" id="_2PG"/>
			<species compartment="" id="PEP"/>
			<species compartment="" id="ADLIPO"/>
			<species compartment="" id="LIPO"/>
			<species compartment="" id="THI"/>
			<species compartment="" id="PYR"/>
			<species compartment="" id="COA"/>
			<species compartment="" id="DLIPO"/>
			<species compartment="" id="ACCOA"/>
			<species compartment="" id="CIT"/>
			<species compartment="" id="OA"/>
			<species compartment="" id="CISACONITATE"/>
			<species compartment="" id="ICIT"/>
			<species compartment="" id="AKG"/>
			<species compartment="" id="SDLIPO"/>
			<species compartment="" id="SUCCOA"/>
			<species compartment="" id="SUCCSAL"/>
			<species compartment="" id="FERO"/>
			<species compartment="" id="FERI"/>
			<species compartment="" id="SUCC"/>
			<species compartment="" id="FUM"/>
			<species compartment="" id="MAL"/>
			<species compartment="" id="AMP"/>
			<species compartment="" id="AC"/>
			<species compartment="" id="ACAL"/>
			<species compartment="" id="LAC"/>
			<species compartment="" id="LLAC"/>
			<species compartment="" id="ETH"/>
			<species compartment="" id="ACETYLP"/>
			<species compartment="" id="PROPIONYLCOA"/>
			<species compartment="" id="PROPIONYLP"/>
			<species compartment="" id="PROPANOATE"/>
			<species compartment="" id="SMMALONYLCOA"/>
			<species compartment="" id="_2METHYLCITRATE"/>
			<species compartment="" id="_2METHYLCISACONITATE"/>
			<species compartment="" id="METHYLISOCITRATE"/>
			<species compartment="" id="ACRCOA"/>
			<species compartment="" id="D6PGL"/>
			<species compartment="" id="F420"/>
			<species compartment="" id="D6PGC"/>
			<species compartment="" id="RL5P"/>
			<species compartment="" id="X5P"/>
			<species compartment="" id="R1P"/>
			<species compartment="" id="S7P"/>
			<species compartment="" id="E4P"/>
			<species compartment="" id="DR5P"/>
			<species compartment="" id="BIOTIN_45_CO2"/>
			<species compartment="" id="BIOTIN"/>
			<species compartment="" id="GLX"/>
			<species compartment="" id="GLAL"/>
			<species compartment="" id="GLYCOLATE"/>
			<species compartment="" id="METHF"/>
			<species compartment="" id="METTHF"/>
			<species compartment="" id="FTHF"/>
			<species compartment="" id="MTHF"/>
			<species compartment="" id="FAD"/>
			<species compartment="" id="FADH2"/>
			<species compartment="" id="SLF"/>
			<species compartment="" id="APS"/>
			<species compartment="" id="PAPS"/>
			<species compartment="" id="RTHIO"/>
			<species compartment="" id="OTHIO"/>
			<species compartment="" id="H2SO3"/>
			<species compartment="" id="H2S"/>
			<species compartment="" id="PAP"/>
			<species compartment="" id="H"/>
			<species compartment="" id="FE2"/>
			<species compartment="" id="FE3"/>
			<species compartment="" id="HEME_45_FE2"/>
			<species compartment="" id="HEME_45_FE3"/>
			<species compartment="" id="O2"/>
			<species compartment="" id="H2O2"/>
			<species compartment="" id="GABA"/>
			<species compartment="" id="GLU"/>
			<species compartment="" id="P5C"/>
			<species compartment="" id="PRO"/>
			<species compartment="" id="HYDROXYGLU"/>
			<species compartment="" id="HYDROXYAKG"/>
			<species compartment="" id="CITR"/>
			<species compartment="" id="NH3"/>
			<species compartment="" id="ARG"/>
			<species compartment="" id="GLUGSAL"/>
			<species compartment="" id="ORN"/>
			<species compartment="" id="CAP"/>
			<species compartment="" id="PTRSC"/>
			<species compartment="" id="SPRMD"/>
			<species compartment="" id="SAM"/>
			<species compartment="" id="_5MTA"/>
			<species compartment="" id="UREA"/>
			<species compartment="" id="ILE"/>
			<species compartment="" id="OMVAL"/>
			<species compartment="" id="OXOMETHYLPENTANOATE"/>
			<species compartment="" id="_2MBUTLIPO"/>
			<species compartment="" id="_2MBUTCOA"/>
			<species compartment="" id="_2MBECOA"/>
			<species compartment="" id="HMBUTCOA"/>
			<species compartment="" id="MAACCOA"/>
			<species compartment="" id="RMMALONYLCOA"/>
			<species compartment="" id="COB_45_III"/>
			<species compartment="" id="_3MBUTLIPO"/>
			<species compartment="" id="MOP"/>
			<species compartment="" id="_3MBUTCOA"/>
			<species compartment="" id="_3MBECOA"/>
			<species compartment="" id="MGLUTCOA"/>
			<species compartment="" id="HMGLUTCOA"/>
			<species compartment="" id="ACTAC"/>
			<species compartment="" id="AACCOA"/>
			<species compartment="" id="IBUTLIPO"/>
			<species compartment="" id="IBUTCOA"/>
			<species compartment="" id="MACRCOA"/>
			<species compartment="" id="HIBUTCOA"/>
			<species compartment="" id="HIBUT"/>
			<species compartment="" id="METHYMALONATE"/>
			<species compartment="" id="ISUCC"/>
			<species compartment="" id="ASP"/>
			<species compartment="" id="bALA"/>
			<species compartment="" id="ASN"/>
			<species compartment="" id="_2A3KB"/>
			<species compartment="" id="THR"/>
			<species compartment="" id="AMINOACETONE"/>
			<species compartment="" id="_1_45_AMINO_45_PROPAN_45_2_45_OL"/>
			<species compartment="" id="LLCT"/>
			<species compartment="" id="OBUT"/>
			<species compartment="" id="CYS"/>
			<species compartment="" id="CADA"/>
			<species compartment="" id="LYS"/>
			<species compartment="" id="SAP"/>
			<species compartment="" id="DHLIPOYLPROTEIN"/>
			<species compartment="" id="THF"/>
			<species compartment="" id="SER"/>
			<species compartment="" id="GLY"/>
			<species compartment="" id="LIPOYLPROTEIN"/>
			<species compartment="" id="TYR"/>
			<species compartment="" id="_4HPP"/>
			<species compartment="" id="HOMOGEN"/>
			<species compartment="" id="MACAC"/>
			<species compartment="" id="FUACAC"/>
			<species compartment="" id="PHE"/>
			<species compartment="" id="PHPYR"/>
			<species compartment="" id="GLN"/>
			<species compartment="" id="GLUP"/>
			<species compartment="" id="NAGLU"/>
			<species compartment="" id="NAGLUP"/>
			<species compartment="" id="NAGLUS"/>
			<species compartment="" id="NAORN"/>
			<species compartment="" id="ARGSUCC"/>
			<species compartment="" id="ACLAC"/>
			<species compartment="" id="DHMVA"/>
			<species compartment="" id="VAL"/>
			<species compartment="" id="ABUT"/>
			<species compartment="" id="DIHYDROXYMETHYLPENTANOATE"/>
			<species compartment="" id="IPPMAL"/>
			<species compartment="" id="CBHCAP"/>
			<species compartment="" id="OICAP"/>
			<species compartment="" id="LEU"/>
			<species compartment="" id="ASP4P"/>
			<species compartment="" id="ASPSA"/>
			<species compartment="" id="HSER"/>
			<species compartment="" id="PHSER"/>
			<species compartment="" id="DIHYDRODIPICOLINATE"/>
			<species compartment="" id="TETRAHYDRODIPICOLINATE"/>
			<species compartment="" id="SAOPIM"/>
			<species compartment="" id="SDAPIM"/>
			<species compartment="" id="DAPIM"/>
			<species compartment="" id="MDAPIM"/>
			<species compartment="" id="OSLHSER"/>
			<species compartment="" id="HCYS"/>
			<species compartment="" id="MET"/>
			<species compartment="" id="SAH"/>
			<species compartment="" id="COB_45_II"/>
			<species compartment="" id="COB_45_I"/>
			<species compartment="" id="ALA"/>
			<species compartment="" id="PHP"/>
			<species compartment="" id="_3PSER"/>
			<species compartment="" id="ASER"/>
			<species compartment="" id="OAHSER"/>
			<species compartment="" id="ADN"/>
			<species compartment="" id="PRPP"/>
			<species compartment="" id="PRBATP"/>
			<species compartment="" id="PRBAMP"/>
			<species compartment="" id="PRFP"/>
			<species compartment="" id="PRLP"/>
			<species compartment="" id="AICAR"/>
			<species compartment="" id="DIMGP"/>
			<species compartment="" id="IMACP"/>
			<species compartment="" id="HISOLP"/>
			<species compartment="" id="HISOL"/>
			<species compartment="" id="HIS"/>
			<species compartment="" id="_3DDAH7P"/>
			<species compartment="" id="DQT"/>
			<species compartment="" id="DHSK"/>
			<species compartment="" id="SME"/>
			<species compartment="" id="SME3P"/>
			<species compartment="" id="_3PSME"/>
			<species compartment="" id="CHOR"/>
			<species compartment="" id="AN"/>
			<species compartment="" id="NPRAN"/>
			<species compartment="" id="CPAD5P"/>
			<species compartment="" id="IGP"/>
			<species compartment="" id="TRP"/>
			<species compartment="" id="PHEN"/>
			<species compartment="" id="CAASP"/>
			<species compartment="" id="DOROA"/>
			<species compartment="" id="OROA"/>
			<species compartment="" id="OMP"/>
			<species compartment="" id="UMP"/>
			<species compartment="" id="CTP"/>
			<species compartment="" id="DCDP"/>
			<species compartment="" id="CDP"/>
			<species compartment="" id="DCTP"/>
			<species compartment="" id="DUTP"/>
			<species compartment="" id="DUMP"/>
			<species compartment="" id="DTMP"/>
			<species compartment="" id="DHF"/>
			<species compartment="" id="DTDP"/>
			<species compartment="" id="DTTP"/>
			<species compartment="" id="CMP"/>
			<species compartment="" id="DCMP"/>
			<species compartment="" id="URA"/>
			<species compartment="" id="PRAM"/>
			<species compartment="" id="GAR"/>
			<species compartment="" id="FGAR"/>
			<species compartment="" id="FGAM"/>
			<species compartment="" id="AIR"/>
			<species compartment="" id="HCO3"/>
			<species compartment="" id="CAIR"/>
			<species compartment="" id="SAICAR"/>
			<species compartment="" id="PRFICA"/>
			<species compartment="" id="IMP"/>
			<species compartment="" id="cAMP"/>
			<species compartment="" id="cGMP"/>
			<species compartment="" id="GMP"/>
			<species compartment="" id="DGMP"/>
			<species compartment="" id="DGDP"/>
			<species compartment="" id="DATP"/>
			<species compartment="" id="DADP"/>
			<species compartment="" id="DUDP"/>
			<species compartment="" id="MTR1P"/>
			<species compartment="" id="AD"/>
			<species compartment="" id="GN"/>
			<species compartment="" id="HYXN"/>
			<species compartment="" id="XAN"/>
			<species compartment="" id="XMP"/>
			<species compartment="" id="DR1P"/>
			<species compartment="" id="DIN"/>
			<species compartment="" id="DA"/>
			<species compartment="" id="INS"/>
			<species compartment="" id="GSN"/>
			<species compartment="" id="XTSINE"/>
			<species compartment="" id="DGTP"/>
			<species compartment="" id="ppGpp"/>
			<species compartment="" id="ASUC"/>
			<species compartment="" id="QA"/>
			<species compartment="" id="NACN"/>
			<species compartment="" id="NAC"/>
			<species compartment="" id="NAAD"/>
			<species compartment="" id="NACD"/>
			<species compartment="" id="NAM"/>
			<species compartment="" id="NAMD"/>
			<species compartment="" id="NAMN"/>
			<species compartment="" id="D6RP5P"/>
			<species compartment="" id="A6RP5P"/>
			<species compartment="" id="A6RP5P2"/>
			<species compartment="" id="A6RP"/>
			<species compartment="" id="DB4P"/>
			<species compartment="" id="D8RL"/>
			<species compartment="" id="RIBFLAV"/>
			<species compartment="" id="FMN"/>
			<species compartment="" id="FMNH2"/>
			<species compartment="" id="DMB"/>
			<species compartment="" id="ARP"/>
			<species compartment="" id="AKP"/>
			<species compartment="" id="PANT"/>
			<species compartment="" id="PNTO"/>
			<species compartment="" id="_4PPNTO"/>
			<species compartment="" id="_4PPNCYS"/>
			<species compartment="" id="_4PPNTE"/>
			<species compartment="" id="DPCOA"/>
			<species compartment="" id="ACP"/>
			<species compartment="" id="AHTD"/>
			<species compartment="" id="DHP"/>
			<species compartment="" id="AHHMP"/>
			<species compartment="" id="AHHMD"/>
			<species compartment="" id="ADCHOR"/>
			<species compartment="" id="PABA"/>
			<species compartment="" id="DHPT"/>
			<species compartment="" id="THFG"/>
			<species compartment="" id="ICHOR"/>
			<species compartment="" id="SHCHC"/>
			<species compartment="" id="OSB"/>
			<species compartment="" id="OSBCOA"/>
			<species compartment="" id="DHN"/>
			<species compartment="" id="DMK"/>
			<species compartment="" id="NPP"/>
			<species compartment="" id="PIMELOYL_45_COA"/>
			<species compartment="" id="_8_45_AMINO7_45_OXONONANOATE"/>
			<species compartment="" id="SAM_45_2_45_OXOBUTANOATE"/>
			<species compartment="" id="_7_45_8_45_DIAMINONONANOATE"/>
			<species compartment="" id="DETHIOBIOTIN"/>
			<species compartment="" id="BIOTIN_45_BCCP"/>
			<species compartment="" id="OCTANOYL_45_ACP"/>
			<species compartment="" id="APO_45_LIPO"/>
			<species compartment="" id="TRNA_45_GLU"/>
			<species compartment="" id="GLU1SEMIALD"/>
			<species compartment="" id="_5_45_AMINO_45_LEVULINATE"/>
			<species compartment="" id="PORPHOBILILOGIN"/>
			<species compartment="" id="HYDROXYMETHYLBILANE"/>
			<species compartment="" id="UROPORPHYRINOGEN_45_III"/>
			<species compartment="" id="COPROPORPHYRINOGEN_45_III"/>
			<species compartment="" id="PROTOPORPHYRINOGEN"/>
			<species compartment="" id="PROTOPORPHYRIN_45_IX"/>
			<species compartment="" id="PROTOHEME_45_FE2"/>
			<species compartment="" id="FPP"/>
			<species compartment="" id="PRECORIN_45_2"/>
			<species compartment="" id="PRECORIN_45_3A"/>
			<species compartment="" id="PRECORIN_45_3B"/>
			<species compartment="" id="PRECORIN_45_4B"/>
			<species compartment="" id="PRECORIN_45_5"/>
			<species compartment="" id="PRECORIN_6X"/>
			<species compartment="" id="PRECORIN_6Y"/>
			<species compartment="" id="HYDROGENOBYRINATE"/>
			<species compartment="" id="PRECORIN_45_8X"/>
			<species compartment="" id="HYDROGENOBYRINATE_45_A_45_C_45_DIAMIDE"/>
			<species compartment="" id="COB_45_II_45_RINICACID_45_A_45_C_45_DIAMIDE"/>
			<species compartment="" id="CO_45_II"/>
			<species compartment="" id="COB_45_I_45_RINICACID_45_A_45_C_45_DIAMIDE"/>
			<species compartment="" id="ADENOSYL_45_COBRINICACID_45_A_45_C_45_DIAMIDE"/>
			<species compartment="" id="ADENOSYL_45_COBRATE"/>
			<species compartment="" id="ADENOSYLCOBINAMIDE"/>
			<species compartment="" id="ADENOSYLCOBINIMIDE_45_P"/>
			<species compartment="" id="ADENOSYLCOBINAMIDE_45_GDP"/>
			<species compartment="" id="ADOCBL"/>
			<species compartment="" id="MOAD_45_COSH"/>
			<species compartment="" id="MOAD_45_COOH"/>
			<species compartment="" id="PRECURSOR_45_Z"/>
			<species compartment="" id="MOLYBDENUM"/>
			<species compartment="" id="MO2"/>
			<species compartment="" id="MOLYBDOPTERIN"/>
			<species compartment="" id="MOLYBDOPTERIN_45_GDP"/>
			<species compartment="" id="TS_45_COSH_45_TYR"/>
			<species compartment="" id="TS_45_PROTEIN"/>
			<species compartment="" id="AHMMP"/>
			<species compartment="" id="AMPMP"/>
			<species compartment="" id="MAHMPPP"/>
			<species compartment="" id="HEMT"/>
			<species compartment="" id="DX5P"/>
			<species compartment="" id="MPET"/>
			<species compartment="" id="THIP"/>
			<species compartment="" id="_2_45_PHOSPHO_45_L_45_LACTATE"/>
			<species compartment="" id="LPPG"/>
			<species compartment="" id="FO"/>
			<species compartment="" id="F420_45_0"/>
			<species compartment="" id="NAG_45_INS"/>
			<species compartment="" id="UDPNAG"/>
			<species compartment="" id="NG_45_INS"/>
			<species compartment="" id="CYS_45_NG_45_INS"/>
			<species compartment="" id="MYCOTHIOL"/>
			<species compartment="" id="MYCOTHIOL_45_S_45_CONJUGATE"/>
			<species compartment="" id="H2X"/>
			<species compartment="" id="ELECTROPHILE_45_X"/>
			<species compartment="" id="N_45_ACETYL_45_S_45_CONJUGATE"/>
			<species compartment="" id="SAL"/>
			<species compartment="" id="MBT_45_HOLO"/>
			<species compartment="" id="MBTA_45_SAL"/>
			<species compartment="" id="MBTB_45_SER"/>
			<species compartment="" id="MBTE_45_LYS"/>
			<species compartment="" id="MBTF_45_LYS"/>
			<species compartment="" id="MALCOA"/>
			<species compartment="" id="MBTCD_45_HBA"/>
			<species compartment="" id="MBT"/>
			<species compartment="" id="MBTSEC"/>
			<species compartment="" id="MBTWALL"/>
			<species compartment="" id="ACACP"/>
			<species compartment="" id="MALACP"/>
			<species compartment="" id="HEXANOYL_45_ACP"/>
			<species compartment="" id="TETRADECANOYL_45_ACP"/>
			<species compartment="" id="HEXADECANOYL_45_ACP"/>
			<species compartment="" id="_9_45_HEXADECENOYL_45_ACP"/>
			<species compartment="" id="OCTADECANOYL_45_ACP"/>
			<species compartment="" id="_9_45_OCTADECENOYL_45_ACP"/>
			<species compartment="" id="EICOSANOYL_45_ACP"/>
			<species compartment="" id="DOCOSANOYL_45_ACP"/>
			<species compartment="" id="TETRACOSANOYL_45_ACP"/>
			<species compartment="" id="HEXACOSANOYL_45_ACP"/>
			<species compartment="" id="OCTACOSANOYL_45_ACP"/>
			<species compartment="" id="HEXACOSANOYL_45_COA"/>
			<species compartment="" id="HEXACOSANOYL_45_COA_45_CO2"/>
			<species compartment="" id="HEXANOYL_45_COA"/>
			<species compartment="" id="TETRADECANOYL_45_COA"/>
			<species compartment="" id="HEXADECANOYL_45_COA"/>
			<species compartment="" id="_9_45_HEXADECENOYL_45_COA"/>
			<species compartment="" id="OCTADECANOYL_45_COA"/>
			<species compartment="" id="_9_45_OCTADECENOYL_45_COA"/>
			<species compartment="" id="EICOSANOYL_45_COA"/>
			<species compartment="" id="DOCOSANOYL_45_COA"/>
			<species compartment="" id="TETRACOSANOYL_45_COA"/>
			<species compartment="" id="OCTACOSANOYL_45_COA"/>
			<species compartment="" id="NONADECANOYL_45_COA"/>
			<species compartment="" id="NONADECANOYL_45_ACP"/>
			<species compartment="" id="HEPTADECANOYL_45_COA"/>
			<species compartment="" id="HEPTADECANOYL_45_ACP"/>
			<species compartment="" id="PENTADECANOYL_45_COA"/>
			<species compartment="" id="PENTADECANOYL_45_ACP"/>
			<species compartment="" id="PROPIONYLACP"/>
			<species compartment="" id="HEXANOATE"/>
			<species compartment="" id="DECANOATE"/>
			<species compartment="" id="DECANOYL_45_COA"/>
			<species compartment="" id="DODECANOATE"/>
			<species compartment="" id="DODECANOYL_45_COA"/>
			<species compartment="" id="TETRADECANOATE"/>
			<species compartment="" id="HEXADECANOATE"/>
			<species compartment="" id="_9_45_HEXADECENOATE"/>
			<species compartment="" id="OCTADECANOATE"/>
			<species compartment="" id="_9_45_OCTADECENOATE"/>
			<species compartment="" id="EICOSANOATE"/>
			<species compartment="" id="DOCOSANOATE"/>
			<species compartment="" id="TETRACOSANOATE"/>
			<species compartment="" id="HEXACOSANOATE"/>
			<species compartment="" id="PENTADECANOATE"/>
			<species compartment="" id="HEPTADECANOATE"/>
			<species compartment="" id="NONADECANOATE"/>
			<species compartment="" id="OCTANOYL_45_COA"/>
			<species compartment="" id="BUTANOYL_45_COA"/>
			<species compartment="" id="CIS_45_DELTA_45_5_45_TETRADECANOYL_45_COA"/>
			<species compartment="" id="CIS_45_DELTA_45_3_45_DODECANOYL_45_COA"/>
			<species compartment="" id="TRANS_45_DELTA_45_2_45_DODECANOYL_45_COA"/>
			<species compartment="" id="TRANS_45_DELTA_45_2_45_HYDROXY_45_DODECANOYL_45_COA"/>
			<species compartment="" id="PA"/>
			<species compartment="" id="DAG"/>
			<species compartment="" id="TAGcat"/>
			<species compartment="" id="TAGbio"/>
			<species compartment="" id="MAG"/>
			<species compartment="" id="GL"/>
			<species compartment="" id="TRIDECANOYL_45_COA"/>
			<species compartment="" id="UNDECANOYL_45_COA"/>
			<species compartment="" id="NONANOYL_45_COA"/>
			<species compartment="" id="HEPTANOYL_45_COA"/>
			<species compartment="" id="PENTANOYL_45_COA"/>
			<species compartment="" id="AGL3P"/>
			<species compartment="" id="CDPDG"/>
			<species compartment="" id="PS"/>
			<species compartment="" id="PHOSPHATIDYLCHOLINE"/>
			<species compartment="" id="PGP"/>
			<species compartment="" id="PG"/>
			<species compartment="" id="A160GL3P"/>
			<species compartment="" id="PA_45_TBA"/>
			<species compartment="" id="TUBERCULOSTEROYL_45_ACP"/>
			<species compartment="" id="CDPDAG_45_TBA"/>
			<species compartment="" id="PI_45_TBA"/>
			<species compartment="" id="AC1PIM1"/>
			<species compartment="" id="AC2PIM1"/>
			<species compartment="" id="AC3PIM1"/>
			<species compartment="" id="AC4PIM1"/>
			<species compartment="" id="AC1PIM2"/>
			<species compartment="" id="AC2PIM2"/>
			<species compartment="" id="AC3PIM2"/>
			<species compartment="" id="AC4PIM2"/>
			<species compartment="" id="AC1PIM3"/>
			<species compartment="" id="AC2PIM3"/>
			<species compartment="" id="AC3PIM3"/>
			<species compartment="" id="AC4PIM3"/>
			<species compartment="" id="AC3PIM4"/>
			<species compartment="" id="AC3PIM5"/>
			<species compartment="" id="AC4PIM5"/>
			<species compartment="" id="AC4PIM6"/>
			<species compartment="" id="AC4PIM7"/>
			<species compartment="" id="PENTA_45_METHYL_45_TRICONTANOYL"/>
			<species compartment="" id="PENTA_45_METHYL_45_TRICONTANOYL_45_COA"/>
			<species compartment="" id="PHOSPHO_45_PENTA_45_METHYL_45_TRICONTANOYL_45_COA"/>
			<species compartment="" id="RMMALONYLACP"/>
			<species compartment="" id="BETA_45_KETO_45_C22_45_ACYL_45_ACP"/>
			<species compartment="" id="D_45_3_45_HYDROXY_45_C22_45_ACYL_45_ACP"/>
			<species compartment="" id="TRANS_45_DELTA_45_2_45_ENOYL_45_C22_45_ACYL_45_ACP"/>
			<species compartment="" id="CIS_45_DELTA_45_3_45_ENOYL_45_C22_45_ACYL_45_ACP"/>
			<species compartment="" id="CIS_45_DELTA_45_13_45_ENOYL_45_C32_45_ACYL_45_ACP"/>
			<species compartment="" id="CIS_45_DELTA_45_2_45_3_44_15_45_ENOYL_45_C34_45_ACYL_45_ACP"/>
			<species compartment="" id="CIS_45_DELTA_45_2_45_19_44_31_45_ENOYL_45_C50_45_ACYL_45_ACP"/>
			<species compartment="" id="CYCLOPROPYL_45_MEROACYL_45_ACP"/>
			<species compartment="" id="CIS_45_DELTA_45_19_45_ENOYL_45_C38_45_ACYL_45_ACP"/>
			<species compartment="" id="CIS_45_DELTA_45_2_45_3_44_21_45_ENOYL_45_C40_45_ACYL_45_ACP"/>
			<species compartment="" id="CIS_45_DELTA_45_2_45_19_44_37_45_ENOYL_45_C56_45_ACYL_45_ACP"/>
			<species compartment="" id="CIS_45_DELTA_45_37_45_ENOYL_45_METHY_45_HYDROXY_45_C56_45_ACYL_45_ACP"/>
			<species compartment="" id="CIS_45_METHOXY_45_MEROACYL_45_ACP"/>
			<species compartment="" id="CIS_45_KETO_45_MEROACYL_45_ACP"/>
			<species compartment="" id="CIS_45_DELTA_45_37_45_ENOYL_45_DIMETHY_45_HYDROXY_45_C56_45_ACYL_45_ACP"/>
			<species compartment="" id="TRANS_45_METHOXY_45_MEROACYL_45_ACP"/>
			<species compartment="" id="TRANS_45_KETO_45_MEROACYL_45_ACP"/>
			<species compartment="" id="MEROACYL_45_AMP"/>
			<species compartment="" id="C78_45_3_45_OXY_45_MYCOLATE_45_ENZ"/>
			<species compartment="" id="C78MYCOLATE_45_ENZ"/>
			<species compartment="" id="C78MYCOLATE_45_PP"/>
			<species compartment="" id="TREHALOSEMONOMYCOLATE_45_P"/>
			<species compartment="" id="TREHALOSEMONOMYCOLATE_40_CY_41_"/>
			<species compartment="" id="MAS"/>
			<species compartment="" id="ACYL_45_MAS"/>
			<species compartment="" id="MYCOCEROSOYL_45_MAS"/>
			<species compartment="" id="HEXADECANOYL_MAS"/>
			<species compartment="" id="PTHIOCERANOYL_COA"/>
			<species compartment="" id="HYDROXYPHTHIOCERANOYL_COA"/>
			<species compartment="" id="HBA"/>
			<species compartment="" id="PHTHIODIOLONE_45_A"/>
			<species compartment="" id="PTT"/>
			<species compartment="" id="PTC"/>
			<species compartment="" id="DIM_45_CYTO"/>
			<species compartment="" id="PHPAA_45_COA"/>
			<species compartment="" id="PHENOLPHTHIODIOLONE_45_A"/>
			<species compartment="" id="PPTT"/>
			<species compartment="" id="PPTC"/>
			<species compartment="" id="PHDIM_45_CYTO"/>
			<species compartment="" id="PHDIM"/>
			<species compartment="" id="DTDPRHAM"/>
			<species compartment="" id="PHDIMRHAM1"/>
			<species compartment="" id="PHDIMRHAM2"/>
			<species compartment="" id="MYCOSIDE_B"/>
			<species compartment="" id="HBARHAM1"/>
			<species compartment="" id="HBARHAM2"/>
			<species compartment="" id="PHBAD1"/>
			<species compartment="" id="TRE_45_S"/>
			<species compartment="" id="ACYL_45_TRE_45_S_45_COA"/>
			<species compartment="" id="SL1278_45_CYTO"/>
			<species compartment="" id="MYCOLIPANOIC_45_ACP"/>
			<species compartment="" id="MYCOLIPENOYL_45_ACP"/>
			<species compartment="" id="MYCOLIPDIENOYL_45_ACP"/>
			<species compartment="" id="MDE4P"/>
			<species compartment="" id="CDPMDE"/>
			<species compartment="" id="_2PCDPMDE"/>
			<species compartment="" id="MDECPP"/>
			<species compartment="" id="HMB4PP"/>
			<species compartment="" id="IPP"/>
			<species compartment="" id="DMPP"/>
			<species compartment="" id="GPP"/>
			<species compartment="" id="GGPP"/>
			<species compartment="" id="PPPP"/>
			<species compartment="" id="HPPP"/>
			<species compartment="" id="HEPPP"/>
			<species compartment="" id="OPP"/>
			<species compartment="" id="DPPPR"/>
			<species compartment="" id="DPPR"/>
			<species compartment="" id="ARAFDPP"/>
			<species compartment="" id="DALA"/>
			<species compartment="" id="ALAALA"/>
			<species compartment="" id="NAGDPP"/>
			<species compartment="" id="RHAMNAGDPP"/>
			<species compartment="" id="UDPGALF"/>
			<species compartment="" id="GALACTANDPP"/>
			<species compartment="" id="ARA_91_1_93_GALACTANDPP"/>
			<species compartment="" id="ARABINOGALACTANDPP"/>
			<species compartment="" id="DTDPGLC"/>
			<species compartment="" id="DTDP4DH6DGLC"/>
			<species compartment="" id="DTDP4DH6DMAN"/>
			<species compartment="" id="GA6P"/>
			<species compartment="" id="DGLU"/>
			<species compartment="" id="GA1P"/>
			<species compartment="" id="NAGA1P"/>
			<species compartment="" id="UDPNAGPEE"/>
			<species compartment="" id="UDPNAM"/>
			<species compartment="" id="UDPNGM"/>
			<species compartment="" id="UDP_91_NAM_58_NGM_93_ALA"/>
			<species compartment="" id="UDP_91_NAM_58_NGM_93_ALAGLU"/>
			<species compartment="" id="UDP_91_NAM_58_NGM_93_AGMDAPIM"/>
			<species compartment="" id="UDP_91_NAM_58_NGM_93_AGMDAPIMAA"/>
			<species compartment="" id="LIPID1"/>
			<species compartment="" id="LIPID2"/>
			<species compartment="" id="LIPID2_45_AMIDATED"/>
			<species compartment="" id="PEPTIDOGLYCAN"/>
			<species compartment="" id="ARABINOGALACTAN_PEPTIDOGLYCAN"/>
			<species compartment="" id="PROTEIN"/>
			<species compartment="" id="RNA"/>
			<species compartment="" id="DNA"/>
			<species compartment="" id="SMALLMOLECULES"/>
			<species compartment="" id="PE"/>
			<species compartment="" id="PIMS"/>
			<species compartment="" id="LAM"/>
			<species compartment="" id="LM"/>
			<species compartment="" id="TREHALOSEMONOMYCOLATE"/>
			<species compartment="" id="MAPC"/>
			<species compartment="" id="P_45_L_45_GLX"/>
			<species compartment="" id="CL"/>
			<species compartment="" id="TREHALOSEDIMYCOLATE"/>
			<species compartment="" id="DIACYLTREHALOSE"/>
			<species compartment="" id="POLYACYLTREHALOSE"/>
			<species compartment="" id="MPD"/>
			<species compartment="" id="DIM"/>
			<species compartment="" id="GLUCAN"/>
			<species compartment="" id="BIOMASS"/>
			<species compartment="" id="BIOMASS_b"/>
			<species compartment="" id="NH3_b"/>
			<species compartment="" id="NO2_b"/>
			<species compartment="" id="NO2"/>
			<species compartment="" id="O2_b"/>
			<species compartment="" id="CO2_b"/>
			<species compartment="" id="FOR_b"/>
			<species compartment="" id="GLYCOLATE_b"/>
			<species compartment="" id="AC_b"/>
			<species compartment="" id="ACAL_b"/>
			<species compartment="" id="AN_b"/>
			<species compartment="" id="CITR_b"/>
			<species compartment="" id="GL_b"/>
			<species compartment="" id="GN_b"/>
			<species compartment="" id="HYXN_b"/>
			<species compartment="" id="NAC_b"/>
			<species compartment="" id="T3_b"/>
			<species compartment="" id="UREA_b"/>
			<species compartment="" id="XAN_b"/>
			<species compartment="" id="ALA_b"/>
			<species compartment="" id="ARG_b"/>
			<species compartment="" id="ASN_b"/>
			<species compartment="" id="ASP_b"/>
			<species compartment="" id="SUC_b"/>
			<species compartment="" id="CELB_b"/>
			<species compartment="" id="CELB"/>
			<species compartment="" id="CYS_b"/>
			<species compartment="" id="DAPIM_b"/>
			<species compartment="" id="DGLU_b"/>
			<species compartment="" id="GLN_b"/>
			<species compartment="" id="GLU_b"/>
			<species compartment="" id="HIS_b"/>
			<species compartment="" id="ILE_b"/>
			<species compartment="" id="LEU_b"/>
			<species compartment="" id="LYS_b"/>
			<species compartment="" id="MET_b"/>
			<species compartment="" id="MLT_b"/>
			<species compartment="" id="ORNxt"/>
			<species compartment="" id="PRO_b"/>
			<species compartment="" id="RIB_b"/>
			<species compartment="" id="SLF_b"/>
			<species compartment="" id="THR_b"/>
			<species compartment="" id="VAL_b"/>
			<species compartment="" id="AD_b"/>
			<species compartment="" id="ADN_b"/>
			<species compartment="" id="AKG_b"/>
			<species compartment="" id="CIT_b"/>
			<species compartment="" id="DA_b"/>
			<species compartment="" id="DALA_b"/>
			<species compartment="" id="DC_b"/>
			<species compartment="" id="DC"/>
			<species compartment="" id="DIN_b"/>
			<species compartment="" id="DT"/>
			<species compartment="" id="DT_b"/>
			<species compartment="" id="DU"/>
			<species compartment="" id="DU_b"/>
			<species compartment="" id="ETH_b"/>
			<species compartment="" id="FUM_b"/>
			<species compartment="" id="GABA_b"/>
			<species compartment="" id="GLAC_b"/>
			<species compartment="" id="GLC_b"/>
			<species compartment="" id="GLUC"/>
			<species compartment="" id="GLUC_b"/>
			<species compartment="" id="GLY_b"/>
			<species compartment="" id="GSN_b"/>
			<species compartment="" id="INS_b"/>
			<species compartment="" id="LAC_b"/>
			<species compartment="" id="LLAC_b"/>
			<species compartment="" id="MAL_b"/>
			<species compartment="" id="PHE_b"/>
			<species compartment="" id="PI_b"/>
			<species compartment="" id="PYR_b"/>
			<species compartment="" id="SER_b"/>
			<species compartment="" id="SUCC_b"/>
			<species compartment="" id="TRP_b"/>
			<species compartment="" id="TYR_b"/>
			<species compartment="" id="URA_b"/>
			<species compartment="" id="URI_b"/>
			<species compartment="" id="URI"/>
			<species compartment="" id="FRU_b"/>
			<species compartment="" id="MAN_b"/>
			<species compartment="" id="TRE_b"/>
			<species compartment="" id="CADA_b"/>
			<species compartment="" id="PROPANOATE_b"/>
			<species compartment="" id="HEXANOATE_b"/>
			<species compartment="" id="HEXACOSANOATE_b"/>
			<species compartment="" id="TETRACOSANOATE_b"/>
			<species compartment="" id="TETRADECANOATE_b"/>
			<species compartment="" id="EICOSANOATE_b"/>
			<species compartment="" id="PENTADECANOATE_b"/>
			<species compartment="" id="HEPTADECANOATE_b"/>
			<species compartment="" id="NONADECANOATE_b"/>
			<species compartment="" id="HEXADECANOATE_b"/>
			<species compartment="" id="_9_45_HEXADECENOATE_b"/>
			<species compartment="" id="_9_45_OCTADECENOATE_b"/>
			<species compartment="" id="DODECANOATE_b"/>
			<species compartment="" id="TAG_b"/>
			<species compartment="" id="PHOSPHATIDYLCHOLINE_b"/>
			<species compartment="" id="FE3_b"/>
			<species compartment="" id="BIOTIN_b"/>
			<species compartment="" id="CO_45_II_b"/>
			<species compartment="" id="MO2_b"/>
			<species compartment="" id="BSA"/>
			<species compartment="" id="ELECTROPHILE_45_X_b"/>
			<species compartment="" id="H2X_b"/>
			<species compartment="" id="N_45_ACETYL_45_S_45_CONJUGATE_b"/>
			<species compartment="" id="CHOLESTEROLxt"/>
			<species compartment="" id="CHOLESTEROL"/>
			<species compartment="" id="_4ADSD"/>
			<species compartment="" id="ADD"/>
			<species compartment="" id="_9OHADD"/>
			<species compartment="" id="_3HSA"/>
			<species compartment="" id="_34DHSA"/>
			<species compartment="" id="_49DHSA"/>
			<species compartment="" id="DOHNAA"/>
			<species compartment="" id="_4ANDROSTENEDIONE"/>
		</listOfSpecies>
		<listOfReactions>
			<reaction id="R4" name="R4" reversible="false">
				<notes>
					<html:p>
						GENE_ASSOCIATION: Mb3330c OR Mb2273c
					</html:p>
				</notes>
				<listOfReactants>
					<speciesReference species="GL3P" stoichiometry="1.0"/>
					<speciesReference species="MK" stoichiometry="1.0"/>
				</listOfReactants>
				<listOfProducts>
					<speciesReference species="DHAP" stoichiometry="1.0"/>
					<speciesReference species="MKH2" stoichiometry="1.0"/>
				</listOfProducts>
				<kineticLaw>
					<math xmlns="http://www.w3.org/1998/Math/MathML">
						<ci>
							 FLUX_VALUE 
						</ci>
					</math>
					<listOfParameters>
						<parameter id="LOWER_BOUND" units="mmol_per_gDW_per_hr" value="0.0"/>
						<parameter id="UPPER_BOUND" units="mmol_per_gDW_per_hr" value="1000.0"/>
						<parameter id="OBJECTIVE_COEFFICIENT" value="0"/>
						<parameter id="FLUX_VALUE" units="mmol_per_gDW_per_hr" value="0"/>
					</listOfParameters>
				</kineticLaw>
			</reaction>
			<reaction id="R5" name="R5" reversible="false">
				<notes>
					<html:p>
						GENE_ASSOCIATION: Mb2883c OR Mb0467
					</html:p>
				</notes>
				<listOfReactants>
					<speciesReference species="NAD" stoichiometry="1.0"/>
					<speciesReference species="T3" stoichiometry="1.0"/>
				</listOfReactants>
				<listOfProducts>
					<speciesReference species="DGLYCERATE" stoichiometry="1.0"/>
					<speciesReference species="NADH" stoichiometry="1.0"/>
				</listOfProducts>
				<kineticLaw>
					<math xmlns="http://www.w3.org/1998/Math/MathML">
						<ci>
							 FLUX_VALUE 
						</ci>
					</math>
					<listOfParameters>
						<parameter id="LOWER_BOUND" units="mmol_per_gDW_per_hr" value="0.0"/>
						<parameter id="UPPER_BOUND" units="mmol_per_gDW_per_hr" value="1000.0"/>
						<parameter id="OBJECTIVE_COEFFICIENT" value="0"/>
						<parameter id="FLUX_VALUE" units="mmol_per_gDW_per_hr" value="0"/>
					</listOfParameters>
				</kineticLaw>
			</reaction>
			<reaction id="R6" name="R6" reversible="false">
				<notes>
					<html:p>
						GENE_ASSOCIATION: Mb2228c
					</html:p>
				</notes>
				<listOfReactants>
					<speciesReference species="ATP" stoichiometry="1.0"/>
					<speciesReference species="DGLYCERATE" stoichiometry="1.0"/>
				</listOfReactants>
				<listOfProducts>
					<speciesReference species="_3PG" stoichiometry="1.0"/>
					<speciesReference species="ADP" stoichiometry="1.0"/>
				</listOfProducts>
				<kineticLaw>
					<math xmlns="http://www.w3.org/1998/Math/MathML">
						<ci>
							 FLUX_VALUE 
						</ci>
					</math>
					<listOfParameters>
						<parameter id="LOWER_BOUND" units="mmol_per_gDW_per_hr" value="0.0"/>
						<parameter id="UPPER_BOUND" units="mmol_per_gDW_per_hr" value="1000.0"/>
						<parameter id="OBJECTIVE_COEFFICIENT" value="0"/>
						<parameter id="FLUX_VALUE" units="mmol_per_gDW_per_hr" value="0"/>
					</listOfParameters>
				</kineticLaw>
			</reaction>
			<reaction id="R7" name="R7" reversible="false">
				<notes>
					<html:p>
						GENE_ASSOCIATION: Mb2462
					</html:p>
				</notes>
				<listOfReactants>
					<speciesReference species="ATP" stoichiometry="1.0"/>
					<speciesReference species="RIB" stoichiometry="1.0"/>
				</listOfReactants>
				<listOfProducts>
					<speciesReference species="ADP" stoichiometry="1.0"/>
					<speciesReference species="R5P" stoichiometry="1.0"/>
				</listOfProducts>
				<kineticLaw>
					<math xmlns="http://www.w3.org/1998/Math/MathML">
						<ci>
							 FLUX_VALUE 
						</ci>
					</math>
					<listOfParameters>
						<parameter id="LOWER_BOUND" units="mmol_per_gDW_per_hr" value="0.0"/>
						<parameter id="UPPER_BOUND" units="mmol_per_gDW_per_hr" value="1000.0"/>
						<parameter id="OBJECTIVE_COEFFICIENT" value="0"/>
						<parameter id="FLUX_VALUE" units="mmol_per_gDW_per_hr" value="0"/>
					</listOfParameters>
				</kineticLaw>
			</reaction>
			<reaction id="R8" name="R8" reversible="false">
				<notes>
					<html:p>
						GENE_ASSOCIATION: Mb0370c
					</html:p>
				</notes>
				<listOfReactants>
					<speciesReference species="F1P" stoichiometry="1.0"/>
				</listOfReactants>
				<listOfProducts>
					<speciesReference species="DHAP" stoichiometry="1.0"/>
					<speciesReference species="T3" stoichiometry="1.0"/>
				</listOfProducts>
				<kineticLaw>
					<math xmlns="http://www.w3.org/1998/Math/MathML">
						<ci>
							 FLUX_VALUE 
						</ci>
					</math>
					<listOfParameters>
						<parameter id="LOWER_BOUND" units="mmol_per_gDW_per_hr" value="0.0"/>
						<parameter id="UPPER_BOUND" units="mmol_per_gDW_per_hr" value="1000.0"/>
						<parameter id="OBJECTIVE_COEFFICIENT" value="0"/>
						<parameter id="FLUX_VALUE" units="mmol_per_gDW_per_hr" value="0"/>
					</listOfParameters>
				</kineticLaw>
			</reaction>
			<reaction id="R9" name="R9" reversible="true">
				<notes>
					<html:p>
						GENE_ASSOCIATION: 
					</html:p>
				</notes>
				<listOfReactants>
					<speciesReference species="FRU" stoichiometry="1.0"/>
				</listOfReactants>
				<listOfProducts>
					<speciesReference species="GLC" stoichiometry="1.0"/>
				</listOfProducts>
				<kineticLaw>
					<math xmlns="http://www.w3.org/1998/Math/MathML">
						<ci>
							 FLUX_VALUE 
						</ci>
					</math>
					<listOfParameters>
						<parameter id="LOWER_BOUND" units="mmol_per_gDW_per_hr" value="-1000.0"/>
						<parameter id="UPPER_BOUND" units="mmol_per_gDW_per_hr" value="1000.0"/>
						<parameter id="OBJECTIVE_COEFFICIENT" value="0"/>
						<parameter id="FLUX_VALUE" units="mmol_per_gDW_per_hr" value="0"/>
					</listOfParameters>
				</kineticLaw>
			</reaction>
			<reaction id="R10" name="R10" reversible="true">
				<notes>
					<html:p>
						GENE_ASSOCIATION: 
					</html:p>
				</notes>
				<listOfReactants>
					<speciesReference species="FRU" stoichiometry="1.0"/>
				</listOfReactants>
				<listOfProducts>
					<speciesReference species="MAN" stoichiometry="1.0"/>
				</listOfProducts>
				<kineticLaw>
					<math xmlns="http://www.w3.org/1998/Math/MathML">
						<ci>
							 FLUX_VALUE 
						</ci>
					</math>
					<listOfParameters>
						<parameter id="LOWER_BOUND" units="mmol_per_gDW_per_hr" value="-1000.0"/>
						<parameter id="UPPER_BOUND" units="mmol_per_gDW_per_hr" value="1000.0"/>
						<parameter id="OBJECTIVE_COEFFICIENT" value="0"/>
						<parameter id="FLUX_VALUE" units="mmol_per_gDW_per_hr" value="0"/>
					</listOfParameters>
				</kineticLaw>
			</reaction>
			<reaction id="R11" name="R11" reversible="true">
				<notes>
					<html:p>
						GENE_ASSOCIATION: Mb3283c
					</html:p>
				</notes>
				<listOfReactants>
					<speciesReference species="MAN6P" stoichiometry="1.0"/>
				</listOfReactants>
				<listOfProducts>
					<speciesReference species="F6P" stoichiometry="1.0"/>
				</listOfProducts>
				<kineticLaw>
					<math xmlns="http://www.w3.org/1998/Math/MathML">
						<ci>
							 FLUX_VALUE 
						</ci>
					</math>
					<listOfParameters>
						<parameter id="LOWER_BOUND" units="mmol_per_gDW_per_hr" value="-1000.0"/>
						<parameter id="UPPER_BOUND" units="mmol_per_gDW_per_hr" value="1000.0"/>
						<parameter id="OBJECTIVE_COEFFICIENT" value="0"/>
						<parameter id="FLUX_VALUE" units="mmol_per_gDW_per_hr" value="0"/>
					</listOfParameters>
				</kineticLaw>
			</reaction>
			<reaction id="R12" name="R12" reversible="true">
				<notes>
					<html:p>
						GENE_ASSOCIATION: Mb3285c OR Mb3336
					</html:p>
				</notes>
				<listOfReactants>
					<speciesReference species="MAN1P" stoichiometry="1.0"/>
				</listOfReactants>
				<listOfProducts>
					<speciesReference species="MAN6P" stoichiometry="1.0"/>
				</listOfProducts>
				<kineticLaw>
					<math xmlns="http://www.w3.org/1998/Math/MathML">
						<ci>
							 FLUX_VALUE 
						</ci>
					</math>
					<listOfParameters>
						<parameter id="LOWER_BOUND" units="mmol_per_gDW_per_hr" value="-1000.0"/>
						<parameter id="UPPER_BOUND" units="mmol_per_gDW_per_hr" value="1000.0"/>
						<parameter id="OBJECTIVE_COEFFICIENT" value="0"/>
						<parameter id="FLUX_VALUE" units="mmol_per_gDW_per_hr" value="0"/>
					</listOfParameters>
				</kineticLaw>
			</reaction>
			<reaction id="R13" name="R13" reversible="false">
				<notes>
					<html:p>
						GENE_ASSOCIATION: Mb3292
					</html:p>
				</notes>
				<listOfReactants>
					<speciesReference species="GTP" stoichiometry="1.0"/>
					<speciesReference species="MAN1P" stoichiometry="1.0"/>
				</listOfReactants>
				<listOfProducts>
					<speciesReference species="GDPMAN" stoichiometry="1.0"/>
					<speciesReference species="PI" stoichiometry="1.0"/>
				</listOfProducts>
				<kineticLaw>
					<math xmlns="http://www.w3.org/1998/Math/MathML">
						<ci>
							 FLUX_VALUE 
						</ci>
					</math>
					<listOfParameters>
						<parameter id="LOWER_BOUND" units="mmol_per_gDW_per_hr" value="0.0"/>
						<parameter id="UPPER_BOUND" units="mmol_per_gDW_per_hr" value="1000.0"/>
						<parameter id="OBJECTIVE_COEFFICIENT" value="0"/>
						<parameter id="FLUX_VALUE" units="mmol_per_gDW_per_hr" value="0"/>
					</listOfParameters>
				</kineticLaw>
			</reaction>
			<reaction id="R14" name="R14" reversible="false">
				<notes>
					<html:p>
						GENE_ASSOCIATION: Mb2077c
					</html:p>
				</notes>
				<listOfReactants>
					<speciesReference species="DPP" stoichiometry="1.0"/>
					<speciesReference species="GDPMAN" stoichiometry="1.0"/>
				</listOfReactants>
				<listOfProducts>
					<speciesReference species="GDP" stoichiometry="1.0"/>
					<speciesReference species="PPM" stoichiometry="1.0"/>
				</listOfProducts>
				<kineticLaw>
					<math xmlns="http://www.w3.org/1998/Math/MathML">
						<ci>
							 FLUX_VALUE 
						</ci>
					</math>
					<listOfParameters>
						<parameter id="LOWER_BOUND" units="mmol_per_gDW_per_hr" value="0.0"/>
						<parameter id="UPPER_BOUND" units="mmol_per_gDW_per_hr" value="1000.0"/>
						<parameter id="OBJECTIVE_COEFFICIENT" value="0"/>
						<parameter id="FLUX_VALUE" units="mmol_per_gDW_per_hr" value="0"/>
					</listOfParameters>
				</kineticLaw>
			</reaction>
			<reaction id="R15" name="R15" reversible="false">
				<notes>
					<html:p>
						GENE_ASSOCIATION: Mb0116
					</html:p>
				</notes>
				<listOfReactants>
					<speciesReference species="GDPMAN" stoichiometry="1.0"/>
				</listOfReactants>
				<listOfProducts>
					<speciesReference species="GDPDHDOMAN" stoichiometry="1.0"/>
				</listOfProducts>
				<kineticLaw>
					<math xmlns="http://www.w3.org/1998/Math/MathML">
						<ci>
							 FLUX_VALUE 
						</ci>
					</math>
					<listOfParameters>
						<parameter id="LOWER_BOUND" units="mmol_per_gDW_per_hr" value="0.0"/>
						<parameter id="UPPER_BOUND" units="mmol_per_gDW_per_hr" value="1000.0"/>
						<parameter id="OBJECTIVE_COEFFICIENT" value="0"/>
						<parameter id="FLUX_VALUE" units="mmol_per_gDW_per_hr" value="0"/>
					</listOfParameters>
				</kineticLaw>
			</reaction>
			<reaction id="R16" name="R16" reversible="false">
				<notes>
					<html:p>
						GENE_ASSOCIATION: 
					</html:p>
				</notes>
				<listOfReactants>
					<speciesReference species="GDPDHDOMAN" stoichiometry="1.0"/>
				</listOfReactants>
				<listOfProducts>
					<speciesReference species="GDPDHDOGAL" stoichiometry="1.0"/>
				</listOfProducts>
				<kineticLaw>
					<math xmlns="http://www.w3.org/1998/Math/MathML">
						<ci>
							 FLUX_VALUE 
						</ci>
					</math>
					<listOfParameters>
						<parameter id="LOWER_BOUND" units="mmol_per_gDW_per_hr" value="0.0"/>
						<parameter id="UPPER_BOUND" units="mmol_per_gDW_per_hr" value="1000.0"/>
						<parameter id="OBJECTIVE_COEFFICIENT" value="0"/>
						<parameter id="FLUX_VALUE" units="mmol_per_gDW_per_hr" value="0"/>
					</listOfParameters>
				</kineticLaw>
			</reaction>
			<reaction id="R17" name="R17" reversible="false">
				<notes>
					<html:p>
						GENE_ASSOCIATION: 
					</html:p>
				</notes>
				<listOfReactants>
					<speciesReference species="GDPDHDOGAL" stoichiometry="1.0"/>
					<speciesReference species="NADPH" stoichiometry="1.0"/>
				</listOfReactants>
				<listOfProducts>
					<speciesReference species="GDPFUC" stoichiometry="1.0"/>
					<speciesReference species="NADP" stoichiometry="1.0"/>
				</listOfProducts>
				<kineticLaw>
					<math xmlns="http://www.w3.org/1998/Math/MathML">
						<ci>
							 FLUX_VALUE 
						</ci>
					</math>
					<listOfParameters>
						<parameter id="LOWER_BOUND" units="mmol_per_gDW_per_hr" value="0.0"/>
						<parameter id="UPPER_BOUND" units="mmol_per_gDW_per_hr" value="1000.0"/>
						<parameter id="OBJECTIVE_COEFFICIENT" value="0"/>
						<parameter id="FLUX_VALUE" units="mmol_per_gDW_per_hr" value="0"/>
					</listOfParameters>
				</kineticLaw>
			</reaction>
			<reaction id="R18" name="R18" reversible="false">
				<notes>
					<html:p>
						GENE_ASSOCIATION: Mb0636 
					</html:p>
				</notes>
				<listOfReactants>
					<speciesReference species="ATP" stoichiometry="1.0"/>
					<speciesReference species="GLAC" stoichiometry="1.0"/>
				</listOfReactants>
				<listOfProducts>
					<speciesReference species="ADP" stoichiometry="1.0"/>
					<speciesReference species="GAL1P" stoichiometry="1.0"/>
				</listOfProducts>
				<kineticLaw>
					<math xmlns="http://www.w3.org/1998/Math/MathML">
						<ci>
							 FLUX_VALUE 
						</ci>
					</math>
					<listOfParameters>
						<parameter id="LOWER_BOUND" units="mmol_per_gDW_per_hr" value="0.0"/>
						<parameter id="UPPER_BOUND" units="mmol_per_gDW_per_hr" value="1000.0"/>
						<parameter id="OBJECTIVE_COEFFICIENT" value="0"/>
						<parameter id="FLUX_VALUE" units="mmol_per_gDW_per_hr" value="0"/>
					</listOfParameters>
				</kineticLaw>
			</reaction>
			<reaction id="R19" name="R19" reversible="false">
				<notes>
					<html:p>
						GENE_ASSOCIATION: Mb0635
					</html:p>
				</notes>
				<listOfReactants>
					<speciesReference species="GAL1P" stoichiometry="1.0"/>
					<speciesReference species="UTP" stoichiometry="1.0"/>
				</listOfReactants>
				<listOfProducts>
					<speciesReference species="PPI" stoichiometry="1.0"/>
					<speciesReference species="UDPGAL" stoichiometry="1.0"/>
				</listOfProducts>
				<kineticLaw>
					<math xmlns="http://www.w3.org/1998/Math/MathML">
						<ci>
							 FLUX_VALUE 
						</ci>
					</math>
					<listOfParameters>
						<parameter id="LOWER_BOUND" units="mmol_per_gDW_per_hr" value="0.0"/>
						<parameter id="UPPER_BOUND" units="mmol_per_gDW_per_hr" value="1000.0"/>
						<parameter id="OBJECTIVE_COEFFICIENT" value="0"/>
						<parameter id="FLUX_VALUE" units="mmol_per_gDW_per_hr" value="0"/>
					</listOfParameters>
				</kineticLaw>
			</reaction>
			<reaction id="R20" name="R20" reversible="true">
				<notes>
					<html:p>
						GENE_ASSOCIATION: Mb3658c OR Mb0513 OR Mb0550
					</html:p>
				</notes>
				<listOfReactants>
					<speciesReference species="UDPG" stoichiometry="1.0"/>
				</listOfReactants>
				<listOfProducts>
					<speciesReference species="UDPGAL" stoichiometry="1.0"/>
				</listOfProducts>
				<kineticLaw>
					<math xmlns="http://www.w3.org/1998/Math/MathML">
						<ci>
							 FLUX_VALUE 
						</ci>
					</math>
					<listOfParameters>
						<parameter id="LOWER_BOUND" units="mmol_per_gDW_per_hr" value="-1000.0"/>
						<parameter id="UPPER_BOUND" units="mmol_per_gDW_per_hr" value="1000.0"/>
						<parameter id="OBJECTIVE_COEFFICIENT" value="0"/>
						<parameter id="FLUX_VALUE" units="mmol_per_gDW_per_hr" value="0"/>
					</listOfParameters>
				</kineticLaw>
			</reaction>
			<reaction id="R21" name="R21" reversible="false">
				<notes>
					<html:p>
						GENE_ASSOCIATION: Mb1020
					</html:p>
				</notes>
				<listOfReactants>
					<speciesReference species="G1P" stoichiometry="1.0"/>
					<speciesReference species="UTP" stoichiometry="1.0"/>
				</listOfReactants>
				<listOfProducts>
					<speciesReference species="PPI" stoichiometry="1.0"/>
					<speciesReference species="UDPG" stoichiometry="1.0"/>
				</listOfProducts>
				<kineticLaw>
					<math xmlns="http://www.w3.org/1998/Math/MathML">
						<ci>
							 FLUX_VALUE 
						</ci>
					</math>
					<listOfParameters>
						<parameter id="LOWER_BOUND" units="mmol_per_gDW_per_hr" value="0.0"/>
						<parameter id="UPPER_BOUND" units="mmol_per_gDW_per_hr" value="1000.0"/>
						<parameter id="OBJECTIVE_COEFFICIENT" value="0"/>
						<parameter id="FLUX_VALUE" units="mmol_per_gDW_per_hr" value="0"/>
					</listOfParameters>
				</kineticLaw>
			</reaction>
			<reaction id="R22" name="R22" reversible="true">
				<notes>
					<html:p>
						GENE_ASSOCIATION: Mb0047 OR Mb2644c AND Mb1853
					</html:p>
				</notes>
				<listOfReactants>
					<speciesReference species="bDG6P" stoichiometry="1.0"/>
				</listOfReactants>
				<listOfProducts>
					<speciesReference species="IP" stoichiometry="1.0"/>
				</listOfProducts>
				<kineticLaw>
					<math xmlns="http://www.w3.org/1998/Math/MathML">
						<ci>
							 FLUX_VALUE 
						</ci>
					</math>
					<listOfParameters>
						<parameter id="LOWER_BOUND" units="mmol_per_gDW_per_hr" value="-1000.0"/>
						<parameter id="UPPER_BOUND" units="mmol_per_gDW_per_hr" value="1000.0"/>
						<parameter id="OBJECTIVE_COEFFICIENT" value="0"/>
						<parameter id="FLUX_VALUE" units="mmol_per_gDW_per_hr" value="0"/>
					</listOfParameters>
				</kineticLaw>
			</reaction>
			<reaction id="R23" name="R23" reversible="false">
				<notes>
					<html:p>
						GENE_ASSOCIATION: Mb2720c
					</html:p>
				</notes>
				<listOfReactants>
					<speciesReference species="IP" stoichiometry="1.0"/>
				</listOfReactants>
				<listOfProducts>
					<speciesReference species="MI" stoichiometry="1.0"/>
					<speciesReference species="PI" stoichiometry="1.0"/>
				</listOfProducts>
				<kineticLaw>
					<math xmlns="http://www.w3.org/1998/Math/MathML">
						<ci>
							 FLUX_VALUE 
						</ci>
					</math>
					<listOfParameters>
						<parameter id="LOWER_BOUND" units="mmol_per_gDW_per_hr" value="0.0"/>
						<parameter id="UPPER_BOUND" units="mmol_per_gDW_per_hr" value="1000.0"/>
						<parameter id="OBJECTIVE_COEFFICIENT" value="0"/>
						<parameter id="FLUX_VALUE" units="mmol_per_gDW_per_hr" value="0"/>
					</listOfParameters>
				</kineticLaw>
			</reaction>
			<reaction id="R24" name="R24" reversible="false">
				<notes>
					<html:p>
						GENE_ASSOCIATION: Mb2498
					</html:p>
				</notes>
				<listOfReactants>
					<speciesReference species="MLT" stoichiometry="1.0"/>
				</listOfReactants>
				<listOfProducts>
					<speciesReference species="GLC" stoichiometry="2.0"/>
				</listOfProducts>
				<kineticLaw>
					<math xmlns="http://www.w3.org/1998/Math/MathML">
						<ci>
							 FLUX_VALUE 
						</ci>
					</math>
					<listOfParameters>
						<parameter id="LOWER_BOUND" units="mmol_per_gDW_per_hr" value="0.0"/>
						<parameter id="UPPER_BOUND" units="mmol_per_gDW_per_hr" value="1000.0"/>
						<parameter id="OBJECTIVE_COEFFICIENT" value="0"/>
						<parameter id="FLUX_VALUE" units="mmol_per_gDW_per_hr" value="0"/>
					</listOfParameters>
				</kineticLaw>
			</reaction>
			<reaction id="R25" name="R25" reversible="false">
				<notes>
					<html:p>
						GENE_ASSOCIATION: Mb2498
					</html:p>
				</notes>
				<listOfReactants>
					<speciesReference species="SUC" stoichiometry="1.0"/>
				</listOfReactants>
				<listOfProducts>
					<speciesReference species="FRU" stoichiometry="1.0"/>
					<speciesReference species="GLC" stoichiometry="1.0"/>
				</listOfProducts>
				<kineticLaw>
					<math xmlns="http://www.w3.org/1998/Math/MathML">
						<ci>
							 FLUX_VALUE 
						</ci>
					</math>
					<listOfParameters>
						<parameter id="LOWER_BOUND" units="mmol_per_gDW_per_hr" value="0.0"/>
						<parameter id="UPPER_BOUND" units="mmol_per_gDW_per_hr" value="1000.0"/>
						<parameter id="OBJECTIVE_COEFFICIENT" value="0"/>
						<parameter id="FLUX_VALUE" units="mmol_per_gDW_per_hr" value="0"/>
					</listOfParameters>
				</kineticLaw>
			</reaction>
			<reaction id="R27" name="R27" reversible="false">
				<notes>
					<html:p>
						GENE_ASSOCIATION: Mb3520
					</html:p>
				</notes>
				<listOfReactants>
					<speciesReference species="G6P" stoichiometry="1.0"/>
					<speciesReference species="UDPG" stoichiometry="1.0"/>
				</listOfReactants>
				<listOfProducts>
					<speciesReference species="TRE6P" stoichiometry="1.0"/>
					<speciesReference species="UDP" stoichiometry="1.0"/>
				</listOfProducts>
				<kineticLaw>
					<math xmlns="http://www.w3.org/1998/Math/MathML">
						<ci>
							 FLUX_VALUE 
						</ci>
					</math>
					<listOfParameters>
						<parameter id="LOWER_BOUND" units="mmol_per_gDW_per_hr" value="0.0"/>
						<parameter id="UPPER_BOUND" units="mmol_per_gDW_per_hr" value="1000.0"/>
						<parameter id="OBJECTIVE_COEFFICIENT" value="0"/>
						<parameter id="FLUX_VALUE" units="mmol_per_gDW_per_hr" value="0"/>
					</listOfParameters>
				</kineticLaw>
			</reaction>
			<reaction id="R28" name="R28" reversible="false">
				<notes>
					<html:p>
						GENE_ASSOCIATION: Mb3434
					</html:p>
				</notes>
				<listOfReactants>
					<speciesReference species="MLT" stoichiometry="1.0"/>
					<speciesReference species="PI" stoichiometry="1.0"/>
				</listOfReactants>
				<listOfProducts>
					<speciesReference species="bDG1P" stoichiometry="1.0"/>
					<speciesReference species="bDGLC" stoichiometry="1.0"/>
				</listOfProducts>
				<kineticLaw>
					<math xmlns="http://www.w3.org/1998/Math/MathML">
						<ci>
							 FLUX_VALUE 
						</ci>
					</math>
					<listOfParameters>
						<parameter id="LOWER_BOUND" units="mmol_per_gDW_per_hr" value="0.0"/>
						<parameter id="UPPER_BOUND" units="mmol_per_gDW_per_hr" value="1000.0"/>
						<parameter id="OBJECTIVE_COEFFICIENT" value="0"/>
						<parameter id="FLUX_VALUE" units="mmol_per_gDW_per_hr" value="0"/>
					</listOfParameters>
				</kineticLaw>
			</reaction>
			<reaction id="R29" name="R29" reversible="true">
				<notes>
					<html:p>
						GENE_ASSOCIATION: Mb3433
					</html:p>
				</notes>
				<listOfReactants>
					<speciesReference species="bDG1P" stoichiometry="1.0"/>
				</listOfReactants>
				<listOfProducts>
					<speciesReference species="bDG6P" stoichiometry="1.0"/>
				</listOfProducts>
				<kineticLaw>
					<math xmlns="http://www.w3.org/1998/Math/MathML">
						<ci>
							 FLUX_VALUE 
						</ci>
					</math>
					<listOfParameters>
						<parameter id="LOWER_BOUND" units="mmol_per_gDW_per_hr" value="-1000.0"/>
						<parameter id="UPPER_BOUND" units="mmol_per_gDW_per_hr" value="1000.0"/>
						<parameter id="OBJECTIVE_COEFFICIENT" value="0"/>
						<parameter id="FLUX_VALUE" units="mmol_per_gDW_per_hr" value="0"/>
					</listOfParameters>
				</kineticLaw>
			</reaction>
			<reaction id="R30" name="R30" reversible="true">
				<notes>
					<html:p>
						GENE_ASSOCIATION: 
					</html:p>
				</notes>
				<listOfReactants>
					<speciesReference species="MLT" stoichiometry="1.0"/>
				</listOfReactants>
				<listOfProducts>
					<speciesReference species="TRE" stoichiometry="1.0"/>
				</listOfProducts>
				<kineticLaw>
					<math xmlns="http://www.w3.org/1998/Math/MathML">
						<ci>
							 FLUX_VALUE 
						</ci>
					</math>
					<listOfParameters>
						<parameter id="LOWER_BOUND" units="mmol_per_gDW_per_hr" value="-1000.0"/>
						<parameter id="UPPER_BOUND" units="mmol_per_gDW_per_hr" value="1000.0"/>
						<parameter id="OBJECTIVE_COEFFICIENT" value="0"/>
						<parameter id="FLUX_VALUE" units="mmol_per_gDW_per_hr" value="0"/>
					</listOfParameters>
				</kineticLaw>
			</reaction>
			<reaction id="R31" name="R31" reversible="false">
				<notes>
					<html:p>
						GENE_ASSOCIATION: Mb3407
					</html:p>
				</notes>
				<listOfReactants>
					<speciesReference species="TRE6P" stoichiometry="1.0"/>
				</listOfReactants>
				<listOfProducts>
					<speciesReference species="PI" stoichiometry="1.0"/>
					<speciesReference species="TRE" stoichiometry="1.0"/>
				</listOfProducts>
				<kineticLaw>
					<math xmlns="http://www.w3.org/1998/Math/MathML">
						<ci>
							 FLUX_VALUE 
						</ci>
					</math>
					<listOfParameters>
						<parameter id="LOWER_BOUND" units="mmol_per_gDW_per_hr" value="0.0"/>
						<parameter id="UPPER_BOUND" units="mmol_per_gDW_per_hr" value="1000.0"/>
						<parameter id="OBJECTIVE_COEFFICIENT" value="0"/>
						<parameter id="FLUX_VALUE" units="mmol_per_gDW_per_hr" value="0"/>
					</listOfParameters>
				</kineticLaw>
			</reaction>
			<reaction id="R32" name="R32" reversible="false">
				<notes>
					<html:p>
						GENE_ASSOCIATION: Mb2924c
					</html:p>
				</notes>
				<listOfReactants>
					<speciesReference species="FOR" stoichiometry="1.0"/>
					<speciesReference species="NAD" stoichiometry="1.0"/>
				</listOfReactants>
				<listOfProducts>
					<speciesReference species="CO2" stoichiometry="1.0"/>
					<speciesReference species="NADH" stoichiometry="1.0"/>
				</listOfProducts>
				<kineticLaw>
					<math xmlns="http://www.w3.org/1998/Math/MathML">
						<ci>
							 FLUX_VALUE 
						</ci>
					</math>
					<listOfParameters>
						<parameter id="LOWER_BOUND" units="mmol_per_gDW_per_hr" value="0.0"/>
						<parameter id="UPPER_BOUND" units="mmol_per_gDW_per_hr" value="1000.0"/>
						<parameter id="OBJECTIVE_COEFFICIENT" value="0"/>
						<parameter id="FLUX_VALUE" units="mmol_per_gDW_per_hr" value="0"/>
					</listOfParameters>
				</kineticLaw>
			</reaction>
			<reaction id="R33" name="R33" reversible="false">
				<notes>
					<html:p>
						GENE_ASSOCIATION: Mb0669
					</html:p>
				</notes>
				<listOfReactants>
					<speciesReference species="ATP" stoichiometry="1.0"/>
					<speciesReference species="GLC" stoichiometry="1.0"/>
				</listOfReactants>
				<listOfProducts>
					<speciesReference species="ADP" stoichiometry="1.0"/>
					<speciesReference species="G6P" stoichiometry="1.0"/>
				</listOfProducts>
				<kineticLaw>
					<math xmlns="http://www.w3.org/1998/Math/MathML">
						<ci>
							 FLUX_VALUE 
						</ci>
					</math>
					<listOfParameters>
						<parameter id="LOWER_BOUND" units="mmol_per_gDW_per_hr" value="0.0"/>
						<parameter id="UPPER_BOUND" units="mmol_per_gDW_per_hr" value="1000.0"/>
						<parameter id="OBJECTIVE_COEFFICIENT" value="0"/>
						<parameter id="FLUX_VALUE" units="mmol_per_gDW_per_hr" value="0"/>
					</listOfParameters>
				</kineticLaw>
			</reaction>
			<reaction id="R34" name="R34" reversible="false">
				<notes>
					<html:p>
						GENE_ASSOCIATION: Mb0669
					</html:p>
				</notes>
				<listOfReactants>
					<speciesReference species="ATP" stoichiometry="1.0"/>
					<speciesReference species="bDGLC" stoichiometry="1.0"/>
				</listOfReactants>
				<listOfProducts>
					<speciesReference species="ADP" stoichiometry="1.0"/>
					<speciesReference species="bDG6P" stoichiometry="1.0"/>
				</listOfProducts>
				<kineticLaw>
					<math xmlns="http://www.w3.org/1998/Math/MathML">
						<ci>
							 FLUX_VALUE 
						</ci>
					</math>
					<listOfParameters>
						<parameter id="LOWER_BOUND" units="mmol_per_gDW_per_hr" value="0.0"/>
						<parameter id="UPPER_BOUND" units="mmol_per_gDW_per_hr" value="1000.0"/>
						<parameter id="OBJECTIVE_COEFFICIENT" value="0"/>
						<parameter id="FLUX_VALUE" units="mmol_per_gDW_per_hr" value="0"/>
					</listOfParameters>
				</kineticLaw>
			</reaction>
			<reaction id="R35" name="R35" reversible="false">
				<notes>
					<html:p>
						GENE_ASSOCIATION: Mb2721
					</html:p>
				</notes>
				<listOfReactants>
					<speciesReference species="_40_n_41_POLYP" stoichiometry="1.0"/>
					<speciesReference species="GLC" stoichiometry="1.0"/>
				</listOfReactants>
				<listOfProducts>
					<speciesReference species="_40_n_45_1_41_POLYP" stoichiometry="1.0"/>
					<speciesReference species="G6P" stoichiometry="1.0"/>
				</listOfProducts>
				<kineticLaw>
					<math xmlns="http://www.w3.org/1998/Math/MathML">
						<ci>
							 FLUX_VALUE 
						</ci>
					</math>
					<listOfParameters>
						<parameter id="LOWER_BOUND" units="mmol_per_gDW_per_hr" value="0.0"/>
						<parameter id="UPPER_BOUND" units="mmol_per_gDW_per_hr" value="1000.0"/>
						<parameter id="OBJECTIVE_COEFFICIENT" value="0"/>
						<parameter id="FLUX_VALUE" units="mmol_per_gDW_per_hr" value="0"/>
					</listOfParameters>
				</kineticLaw>
			</reaction>
			<reaction id="R36" name="R36" reversible="false">
				<notes>
					<html:p>
						GENE_ASSOCIATION: Mb2721
					</html:p>
				</notes>
				<listOfReactants>
					<speciesReference species="_40_n_41_POLYP" stoichiometry="1.0"/>
					<speciesReference species="bDGLC" stoichiometry="1.0"/>
				</listOfReactants>
				<listOfProducts>
					<speciesReference species="_40_n_45_1_41_POLYP" stoichiometry="1.0"/>
					<speciesReference species="bDG6P" stoichiometry="1.0"/>
				</listOfProducts>
				<kineticLaw>
					<math xmlns="http://www.w3.org/1998/Math/MathML">
						<ci>
							 FLUX_VALUE 
						</ci>
					</math>
					<listOfParameters>
						<parameter id="LOWER_BOUND" units="mmol_per_gDW_per_hr" value="0.0"/>
						<parameter id="UPPER_BOUND" units="mmol_per_gDW_per_hr" value="1000.0"/>
						<parameter id="OBJECTIVE_COEFFICIENT" value="0"/>
						<parameter id="FLUX_VALUE" units="mmol_per_gDW_per_hr" value="0"/>
					</listOfParameters>
				</kineticLaw>
			</reaction>
			<reaction id="R37" name="R37" reversible="true">
				<notes>
					<html:p>
						GENE_ASSOCIATION: Mb0971c
					</html:p>
				</notes>
				<listOfReactants>
					<speciesReference species="G6P" stoichiometry="1.0"/>
				</listOfReactants>
				<listOfProducts>
					<speciesReference species="bDG6P" stoichiometry="1.0"/>
				</listOfProducts>
				<kineticLaw>
					<math xmlns="http://www.w3.org/1998/Math/MathML">
						<ci>
							 FLUX_VALUE 
						</ci>
					</math>
					<listOfParameters>
						<parameter id="LOWER_BOUND" units="mmol_per_gDW_per_hr" value="-1000.0"/>
						<parameter id="UPPER_BOUND" units="mmol_per_gDW_per_hr" value="1000.0"/>
						<parameter id="OBJECTIVE_COEFFICIENT" value="0"/>
						<parameter id="FLUX_VALUE" units="mmol_per_gDW_per_hr" value="0"/>
					</listOfParameters>
				</kineticLaw>
			</reaction>
			<reaction id="R38" name="R38" reversible="true">
				<notes>
					<html:p>
						GENE_ASSOCIATION: Mb3095c
					</html:p>
				</notes>
				<listOfReactants>
					<speciesReference species="G6P" stoichiometry="1.0"/>
				</listOfReactants>
				<listOfProducts>
					<speciesReference species="G1P" stoichiometry="1.0"/>
				</listOfProducts>
				<kineticLaw>
					<math xmlns="http://www.w3.org/1998/Math/MathML">
						<ci>
							 FLUX_VALUE 
						</ci>
					</math>
					<listOfParameters>
						<parameter id="LOWER_BOUND" units="mmol_per_gDW_per_hr" value="-1000.0"/>
						<parameter id="UPPER_BOUND" units="mmol_per_gDW_per_hr" value="1000.0"/>
						<parameter id="OBJECTIVE_COEFFICIENT" value="0"/>
						<parameter id="FLUX_VALUE" units="mmol_per_gDW_per_hr" value="0"/>
					</listOfParameters>
				</kineticLaw>
			</reaction>
			<reaction id="R39" name="R39" reversible="true">
				<notes>
					<html:p>
						GENE_ASSOCIATION: Mb0971c
					</html:p>
				</notes>
				<listOfReactants>
					<speciesReference species="bDG6P" stoichiometry="1.0"/>
				</listOfReactants>
				<listOfProducts>
					<speciesReference species="F6P" stoichiometry="1.0"/>
				</listOfProducts>
				<kineticLaw>
					<math xmlns="http://www.w3.org/1998/Math/MathML">
						<ci>
							 FLUX_VALUE 
						</ci>
					</math>
					<listOfParameters>
						<parameter id="LOWER_BOUND" units="mmol_per_gDW_per_hr" value="-1000.0"/>
						<parameter id="UPPER_BOUND" units="mmol_per_gDW_per_hr" value="1000.0"/>
						<parameter id="OBJECTIVE_COEFFICIENT" value="0"/>
						<parameter id="FLUX_VALUE" units="mmol_per_gDW_per_hr" value="0"/>
					</listOfParameters>
				</kineticLaw>
			</reaction>
			<reaction id="R40" name="R40" reversible="true">
				<notes>
					<html:p>
						GENE_ASSOCIATION: Mb0971c
					</html:p>
				</notes>
				<listOfReactants>
					<speciesReference species="G6P" stoichiometry="1.0"/>
				</listOfReactants>
				<listOfProducts>
					<speciesReference species="F6P" stoichiometry="1.0"/>
				</listOfProducts>
				<kineticLaw>
					<math xmlns="http://www.w3.org/1998/Math/MathML">
						<ci>
							 FLUX_VALUE 
						</ci>
					</math>
					<listOfParameters>
						<parameter id="LOWER_BOUND" units="mmol_per_gDW_per_hr" value="-1000.0"/>
						<parameter id="UPPER_BOUND" units="mmol_per_gDW_per_hr" value="1000.0"/>
						<parameter id="OBJECTIVE_COEFFICIENT" value="0"/>
						<parameter id="FLUX_VALUE" units="mmol_per_gDW_per_hr" value="0"/>
					</listOfParameters>
				</kineticLaw>
			</reaction>
			<reaction id="R41" name="R41" reversible="false">
				<notes>
					<html:p>
						GENE_ASSOCIATION: Mb3035c OR Mb2054c
					</html:p>
				</notes>
				<listOfReactants>
					<speciesReference species="ATP" stoichiometry="1.0"/>
					<speciesReference species="F6P" stoichiometry="1.0"/>
				</listOfReactants>
				<listOfProducts>
					<speciesReference species="ADP" stoichiometry="1.0"/>
					<speciesReference species="FDP" stoichiometry="1.0"/>
				</listOfProducts>
				<kineticLaw>
					<math xmlns="http://www.w3.org/1998/Math/MathML">
						<ci>
							 FLUX_VALUE 
						</ci>
					</math>
					<listOfParameters>
						<parameter id="LOWER_BOUND" units="mmol_per_gDW_per_hr" value="0.0"/>
						<parameter id="UPPER_BOUND" units="mmol_per_gDW_per_hr" value="1000.0"/>
						<parameter id="OBJECTIVE_COEFFICIENT" value="0"/>
						<parameter id="FLUX_VALUE" units="mmol_per_gDW_per_hr" value="0"/>
					</listOfParameters>
				</kineticLaw>
			</reaction>
			<reaction id="R43" name="R43" reversible="false">
				<notes>
					<html:p>
						GENE_ASSOCIATION: Mb1129c
					</html:p>
				</notes>
				<listOfReactants>
					<speciesReference species="FDP" stoichiometry="1.0"/>
				</listOfReactants>
				<listOfProducts>
					<speciesReference species="F6P" stoichiometry="1.0"/>
					<speciesReference species="PI" stoichiometry="1.0"/>
				</listOfProducts>
				<kineticLaw>
					<math xmlns="http://www.w3.org/1998/Math/MathML">
						<ci>
							 FLUX_VALUE 
						</ci>
					</math>
					<listOfParameters>
						<parameter id="LOWER_BOUND" units="mmol_per_gDW_per_hr" value="0.0"/>
						<parameter id="UPPER_BOUND" units="mmol_per_gDW_per_hr" value="1000.0"/>
						<parameter id="OBJECTIVE_COEFFICIENT" value="0"/>
						<parameter id="FLUX_VALUE" units="mmol_per_gDW_per_hr" value="0"/>
					</listOfParameters>
				</kineticLaw>
			</reaction>
			<reaction id="R44" name="R44" reversible="true">
				<notes>
					<html:p>
						GENE_ASSOCIATION: Mb0370c
					</html:p>
				</notes>
				<listOfReactants>
					<speciesReference species="FDP" stoichiometry="1.0"/>
				</listOfReactants>
				<listOfProducts>
					<speciesReference species="DHAP" stoichiometry="1.0"/>
					<speciesReference species="G3P" stoichiometry="1.0"/>
				</listOfProducts>
				<kineticLaw>
					<math xmlns="http://www.w3.org/1998/Math/MathML">
						<ci>
							 FLUX_VALUE 
						</ci>
					</math>
					<listOfParameters>
						<parameter id="LOWER_BOUND" units="mmol_per_gDW_per_hr" value="-1000.0"/>
						<parameter id="UPPER_BOUND" units="mmol_per_gDW_per_hr" value="1000.0"/>
						<parameter id="OBJECTIVE_COEFFICIENT" value="0"/>
						<parameter id="FLUX_VALUE" units="mmol_per_gDW_per_hr" value="0"/>
					</listOfParameters>
				</kineticLaw>
			</reaction>
			<reaction id="R45" name="R45" reversible="true">
				<notes>
					<html:p>
						GENE_ASSOCIATION: Mb1473
					</html:p>
				</notes>
				<listOfReactants>
					<speciesReference species="DHAP" stoichiometry="1.0"/>
				</listOfReactants>
				<listOfProducts>
					<speciesReference species="G3P" stoichiometry="1.0"/>
				</listOfProducts>
				<kineticLaw>
					<math xmlns="http://www.w3.org/1998/Math/MathML">
						<ci>
							 FLUX_VALUE 
						</ci>
					</math>
					<listOfParameters>
						<parameter id="LOWER_BOUND" units="mmol_per_gDW_per_hr" value="-1000.0"/>
						<parameter id="UPPER_BOUND" units="mmol_per_gDW_per_hr" value="1000.0"/>
						<parameter id="OBJECTIVE_COEFFICIENT" value="0"/>
						<parameter id="FLUX_VALUE" units="mmol_per_gDW_per_hr" value="0"/>
					</listOfParameters>
				</kineticLaw>
			</reaction>
			<reaction id="R46" name="R46" reversible="true">
				<notes>
					<html:p>
						GENE_ASSOCIATION: Mb1471
					</html:p>
				</notes>
				<listOfReactants>
					<speciesReference species="G3P" stoichiometry="1.0"/>
					<speciesReference species="NAD" stoichiometry="1.0"/>
					<speciesReference species="PI" stoichiometry="1.0"/>
				</listOfReactants>
				<listOfProducts>
					<speciesReference species="_13PDG" stoichiometry="1.0"/>
					<speciesReference species="NADH" stoichiometry="1.0"/>
				</listOfProducts>
				<kineticLaw>
					<math xmlns="http://www.w3.org/1998/Math/MathML">
						<ci>
							 FLUX_VALUE 
						</ci>
					</math>
					<listOfParameters>
						<parameter id="LOWER_BOUND" units="mmol_per_gDW_per_hr" value="-1000.0"/>
						<parameter id="UPPER_BOUND" units="mmol_per_gDW_per_hr" value="1000.0"/>
						<parameter id="OBJECTIVE_COEFFICIENT" value="0"/>
						<parameter id="FLUX_VALUE" units="mmol_per_gDW_per_hr" value="0"/>
					</listOfParameters>
				</kineticLaw>
			</reaction>
			<reaction id="R48" name="R48" reversible="true">
				<notes>
					<html:p>
						GENE_ASSOCIATION: Mb1472
					</html:p>
				</notes>
				<listOfReactants>
					<speciesReference species="_13PDG" stoichiometry="1.0"/>
					<speciesReference species="ADP" stoichiometry="1.0"/>
				</listOfReactants>
				<listOfProducts>
					<speciesReference species="_3PG" stoichiometry="1.0"/>
					<speciesReference species="ATP" stoichiometry="1.0"/>
				</listOfProducts>
				<kineticLaw>
					<math xmlns="http://www.w3.org/1998/Math/MathML">
						<ci>
							 FLUX_VALUE 
						</ci>
					</math>
					<listOfParameters>
						<parameter id="LOWER_BOUND" units="mmol_per_gDW_per_hr" value="-1000.0"/>
						<parameter id="UPPER_BOUND" units="mmol_per_gDW_per_hr" value="1000.0"/>
						<parameter id="OBJECTIVE_COEFFICIENT" value="0"/>
						<parameter id="FLUX_VALUE" units="mmol_per_gDW_per_hr" value="0"/>
					</listOfParameters>
				</kineticLaw>
			</reaction>
			<reaction id="R49" name="R49" reversible="true">
				<notes>
					<html:p>
						GENE_ASSOCIATION: Mb3240 OR Mb0499
					</html:p>
				</notes>
				<listOfReactants>
					<speciesReference species="_3PG" stoichiometry="1.0"/>
				</listOfReactants>
				<listOfProducts>
					<speciesReference species="_2PG" stoichiometry="1.0"/>
				</listOfProducts>
				<kineticLaw>
					<math xmlns="http://www.w3.org/1998/Math/MathML">
						<ci>
							 FLUX_VALUE 
						</ci>
					</math>
					<listOfParameters>
						<parameter id="LOWER_BOUND" units="mmol_per_gDW_per_hr" value="-1000.0"/>
						<parameter id="UPPER_BOUND" units="mmol_per_gDW_per_hr" value="1000.0"/>
						<parameter id="OBJECTIVE_COEFFICIENT" value="0"/>
						<parameter id="FLUX_VALUE" units="mmol_per_gDW_per_hr" value="0"/>
					</listOfParameters>
				</kineticLaw>
			</reaction>
			<reaction id="R50" name="R50" reversible="true">
				<notes>
					<html:p>
						GENE_ASSOCIATION: Mb1051
					</html:p>
				</notes>
				<listOfReactants>
					<speciesReference species="_2PG" stoichiometry="1.0"/>
				</listOfReactants>
				<listOfProducts>
					<speciesReference species="PEP" stoichiometry="1.0"/>
				</listOfProducts>
				<kineticLaw>
					<math xmlns="http://www.w3.org/1998/Math/MathML">
						<ci>
							 FLUX_VALUE 
						</ci>
					</math>
					<listOfParameters>
						<parameter id="LOWER_BOUND" units="mmol_per_gDW_per_hr" value="-1000.0"/>
						<parameter id="UPPER_BOUND" units="mmol_per_gDW_per_hr" value="1000.0"/>
						<parameter id="OBJECTIVE_COEFFICIENT" value="0"/>
						<parameter id="FLUX_VALUE" units="mmol_per_gDW_per_hr" value="0"/>
					</listOfParameters>
				</kineticLaw>
			</reaction>
			<reaction id="R52" name="R52" reversible="false">
				<notes>
					<html:p>
						GENE_ASSOCIATION: Mb2265
					</html:p>
				</notes>
				<listOfReactants>
					<speciesReference species="LIPO" stoichiometry="1.0"/>
					<speciesReference species="PYR" stoichiometry="1.0"/>
					<speciesReference species="THI" stoichiometry="0.001"/>
				</listOfReactants>
				<listOfProducts>
					<speciesReference species="ADLIPO" stoichiometry="1.0"/>
					<speciesReference species="CO2" stoichiometry="1.0"/>
				</listOfProducts>
				<kineticLaw>
					<math xmlns="http://www.w3.org/1998/Math/MathML">
						<ci>
							 FLUX_VALUE 
						</ci>
					</math>
					<listOfParameters>
						<parameter id="LOWER_BOUND" units="mmol_per_gDW_per_hr" value="0.0"/>
						<parameter id="UPPER_BOUND" units="mmol_per_gDW_per_hr" value="1000.0"/>
						<parameter id="OBJECTIVE_COEFFICIENT" value="0"/>
						<parameter id="FLUX_VALUE" units="mmol_per_gDW_per_hr" value="0"/>
					</listOfParameters>
				</kineticLaw>
			</reaction>
			<reaction id="R53" name="R53" reversible="true">
				<notes>
					<html:p>
						GENE_ASSOCIATION: Mb2238
					</html:p>
				</notes>
				<listOfReactants>
					<speciesReference species="ADLIPO" stoichiometry="1.0"/>
					<speciesReference species="COA" stoichiometry="1.0"/>
				</listOfReactants>
				<listOfProducts>
					<speciesReference species="ACCOA" stoichiometry="1.0"/>
					<speciesReference species="DLIPO" stoichiometry="1.0"/>
				</listOfProducts>
				<kineticLaw>
					<math xmlns="http://www.w3.org/1998/Math/MathML">
						<ci>
							 FLUX_VALUE 
						</ci>
					</math>
					<listOfParameters>
						<parameter id="LOWER_BOUND" units="mmol_per_gDW_per_hr" value="-1000.0"/>
						<parameter id="UPPER_BOUND" units="mmol_per_gDW_per_hr" value="1000.0"/>
						<parameter id="OBJECTIVE_COEFFICIENT" value="0"/>
						<parameter id="FLUX_VALUE" units="mmol_per_gDW_per_hr" value="0"/>
					</listOfParameters>
				</kineticLaw>
			</reaction>
			<reaction id="R54" name="R54" reversible="true">
				<notes>
					<html:p>
						GENE_ASSOCIATION: Mb0471
					</html:p>
				</notes>
				<listOfReactants>
					<speciesReference species="DLIPO" stoichiometry="1.0"/>
					<speciesReference species="NAD" stoichiometry="1.0"/>
				</listOfReactants>
				<listOfProducts>
					<speciesReference species="LIPO" stoichiometry="1.0"/>
					<speciesReference species="NADH" stoichiometry="1.0"/>
				</listOfProducts>
				<kineticLaw>
					<math xmlns="http://www.w3.org/1998/Math/MathML">
						<ci>
							 FLUX_VALUE 
						</ci>
					</math>
					<listOfParameters>
						<parameter id="LOWER_BOUND" units="mmol_per_gDW_per_hr" value="-1000.0"/>
						<parameter id="UPPER_BOUND" units="mmol_per_gDW_per_hr" value="1000.0"/>
						<parameter id="OBJECTIVE_COEFFICIENT" value="0"/>
						<parameter id="FLUX_VALUE" units="mmol_per_gDW_per_hr" value="0"/>
					</listOfParameters>
				</kineticLaw>
			</reaction>
			<reaction id="R55" name="R55" reversible="false">
				<notes>
					<html:p>
						GENE_ASSOCIATION: Mb0920 OR Mb0913 OR Mb1162
					</html:p>
				</notes>
				<listOfReactants>
					<speciesReference species="ACCOA" stoichiometry="1.0"/>
					<speciesReference species="OA" stoichiometry="1.0"/>
				</listOfReactants>
				<listOfProducts>
					<speciesReference species="CIT" stoichiometry="1.0"/>
					<speciesReference species="COA" stoichiometry="1.0"/>
				</listOfProducts>
				<kineticLaw>
					<math xmlns="http://www.w3.org/1998/Math/MathML">
						<ci>
							 FLUX_VALUE 
						</ci>
					</math>
					<listOfParameters>
						<parameter id="LOWER_BOUND" units="mmol_per_gDW_per_hr" value="0.0"/>
						<parameter id="UPPER_BOUND" units="mmol_per_gDW_per_hr" value="1000.0"/>
						<parameter id="OBJECTIVE_COEFFICIENT" value="0"/>
						<parameter id="FLUX_VALUE" units="mmol_per_gDW_per_hr" value="0"/>
					</listOfParameters>
				</kineticLaw>
			</reaction>
			<reaction id="R56" name="R56" reversible="true">
				<notes>
					<html:p>
						GENE_ASSOCIATION: Mb1511c
					</html:p>
				</notes>
				<listOfReactants>
					<speciesReference species="CIT" stoichiometry="1.0"/>
				</listOfReactants>
				<listOfProducts>
					<speciesReference species="CISACONITATE" stoichiometry="1.0"/>
				</listOfProducts>
				<kineticLaw>
					<math xmlns="http://www.w3.org/1998/Math/MathML">
						<ci>
							 FLUX_VALUE 
						</ci>
					</math>
					<listOfParameters>
						<parameter id="LOWER_BOUND" units="mmol_per_gDW_per_hr" value="-1000.0"/>
						<parameter id="UPPER_BOUND" units="mmol_per_gDW_per_hr" value="1000.0"/>
						<parameter id="OBJECTIVE_COEFFICIENT" value="0"/>
						<parameter id="FLUX_VALUE" units="mmol_per_gDW_per_hr" value="0"/>
					</listOfParameters>
				</kineticLaw>
			</reaction>
			<reaction id="R57" name="R57" reversible="true">
				<notes>
					<html:p>
						GENE_ASSOCIATION: Mb1511c
					</html:p>
				</notes>
				<listOfReactants>
					<speciesReference species="CISACONITATE" stoichiometry="1.0"/>
				</listOfReactants>
				<listOfProducts>
					<speciesReference species="ICIT" stoichiometry="1.0"/>
				</listOfProducts>
				<kineticLaw>
					<math xmlns="http://www.w3.org/1998/Math/MathML">
						<ci>
							 FLUX_VALUE 
						</ci>
					</math>
					<listOfParameters>
						<parameter id="LOWER_BOUND" units="mmol_per_gDW_per_hr" value="-1000.0"/>
						<parameter id="UPPER_BOUND" units="mmol_per_gDW_per_hr" value="1000.0"/>
						<parameter id="OBJECTIVE_COEFFICIENT" value="0"/>
						<parameter id="FLUX_VALUE" units="mmol_per_gDW_per_hr" value="0"/>
					</listOfParameters>
				</kineticLaw>
			</reaction>
			<reaction id="R58" name="R58" reversible="false">
				<notes>
					<html:p>
						GENE_ASSOCIATION: Mb3371c OR Mb0067c
					</html:p>
				</notes>
				<listOfReactants>
					<speciesReference species="ICIT" stoichiometry="1.0"/>
					<speciesReference species="NADP" stoichiometry="1.0"/>
				</listOfReactants>
				<listOfProducts>
					<speciesReference species="AKG" stoichiometry="1.0"/>
					<speciesReference species="CO2" stoichiometry="1.0"/>
					<speciesReference species="NADPH" stoichiometry="1.0"/>
				</listOfProducts>
				<kineticLaw>
					<math xmlns="http://www.w3.org/1998/Math/MathML">
						<ci>
							 FLUX_VALUE 
						</ci>
					</math>
					<listOfParameters>
						<parameter id="LOWER_BOUND" units="mmol_per_gDW_per_hr" value="0.0"/>
						<parameter id="UPPER_BOUND" units="mmol_per_gDW_per_hr" value="1000.0"/>
						<parameter id="OBJECTIVE_COEFFICIENT" value="0"/>
						<parameter id="FLUX_VALUE" units="mmol_per_gDW_per_hr" value="0"/>
					</listOfParameters>
				</kineticLaw>
			</reaction>
			<reaction id="R59" name="R59" reversible="false">
				<notes>
					<html:p>
						GENE_ASSOCIATION: 
					</html:p>
				</notes>
				<listOfReactants>
					<speciesReference species="AKG" stoichiometry="1.0"/>
					<speciesReference species="LIPO" stoichiometry="1.0"/>
				</listOfReactants>
				<listOfProducts>
					<speciesReference species="CO2" stoichiometry="1.0"/>
					<speciesReference species="SDLIPO" stoichiometry="1.0"/>
				</listOfProducts>
				<kineticLaw>
					<math xmlns="http://www.w3.org/1998/Math/MathML">
						<ci>
							 FLUX_VALUE 
						</ci>
					</math>
					<listOfParameters>
						<parameter id="LOWER_BOUND" units="mmol_per_gDW_per_hr" value="0.0"/>
						<parameter id="UPPER_BOUND" units="mmol_per_gDW_per_hr" value="1000.0"/>
						<parameter id="OBJECTIVE_COEFFICIENT" value="0"/>
						<parameter id="FLUX_VALUE" units="mmol_per_gDW_per_hr" value="0"/>
					</listOfParameters>
				</kineticLaw>
			</reaction>
			<reaction id="R60" name="R60" reversible="false">
				<notes>
					<html:p>
						GENE_ASSOCIATION: 
					</html:p>
				</notes>
				<listOfReactants>
					<speciesReference species="COA" stoichiometry="1.0"/>
					<speciesReference species="SDLIPO" stoichiometry="1.0"/>
				</listOfReactants>
				<listOfProducts>
					<speciesReference species="DLIPO" stoichiometry="1.0"/>
					<speciesReference species="SUCCOA" stoichiometry="1.0"/>
				</listOfProducts>
				<kineticLaw>
					<math xmlns="http://www.w3.org/1998/Math/MathML">
						<ci>
							 FLUX_VALUE 
						</ci>
					</math>
					<listOfParameters>
						<parameter id="LOWER_BOUND" units="mmol_per_gDW_per_hr" value="0.0"/>
						<parameter id="UPPER_BOUND" units="mmol_per_gDW_per_hr" value="1000.0"/>
						<parameter id="OBJECTIVE_COEFFICIENT" value="0"/>
						<parameter id="FLUX_VALUE" units="mmol_per_gDW_per_hr" value="0"/>
					</listOfParameters>
				</kineticLaw>
			</reaction>
			<reaction id="R61" name="R61" reversible="false">
				<notes>
					<html:p>
						GENE_ASSOCIATION: Mb1280c AND Mb0570
					</html:p>
				</notes>
				<listOfReactants>
					<speciesReference species="AKG" stoichiometry="1.0"/>
				</listOfReactants>
				<listOfProducts>
					<speciesReference species="CO2" stoichiometry="1.0"/>
					<speciesReference species="SUCCSAL" stoichiometry="1.0"/>
				</listOfProducts>
				<kineticLaw>
					<math xmlns="http://www.w3.org/1998/Math/MathML">
						<ci>
							 FLUX_VALUE 
						</ci>
					</math>
					<listOfParameters>
						<parameter id="LOWER_BOUND" units="mmol_per_gDW_per_hr" value="0.0"/>
						<parameter id="UPPER_BOUND" units="mmol_per_gDW_per_hr" value="1000.0"/>
						<parameter id="OBJECTIVE_COEFFICIENT" value="0"/>
						<parameter id="FLUX_VALUE" units="mmol_per_gDW_per_hr" value="0"/>
					</listOfParameters>
				</kineticLaw>
			</reaction>
			<reaction id="R62" name="R62" reversible="false">
				<notes>
					<html:p>
						GENE_ASSOCIATION: Mb2481 AND Mb2482
					</html:p>
				</notes>
				<listOfReactants>
					<speciesReference species="AKG" stoichiometry="1.0"/>
					<speciesReference species="COA" stoichiometry="1.0"/>
					<speciesReference species="FERI" stoichiometry="1.0"/>
				</listOfReactants>
				<listOfProducts>
					<speciesReference species="CO2" stoichiometry="1.0"/>
					<speciesReference species="FERO" stoichiometry="1.0"/>
					<speciesReference species="SUCCOA" stoichiometry="1.0"/>
				</listOfProducts>
				<kineticLaw>
					<math xmlns="http://www.w3.org/1998/Math/MathML">
						<ci>
							 FLUX_VALUE 
						</ci>
					</math>
					<listOfParameters>
						<parameter id="LOWER_BOUND" units="mmol_per_gDW_per_hr" value="0.0"/>
						<parameter id="UPPER_BOUND" units="mmol_per_gDW_per_hr" value="1000.0"/>
						<parameter id="OBJECTIVE_COEFFICIENT" value="0"/>
						<parameter id="FLUX_VALUE" units="mmol_per_gDW_per_hr" value="0"/>
					</listOfParameters>
				</kineticLaw>
			</reaction>
			<reaction id="R63" name="R63" reversible="true">
				<notes>
					<html:p>
						GENE_ASSOCIATION: Mb0977 AND Mb0976
					</html:p>
				</notes>
				<listOfReactants>
					<speciesReference species="ADP" stoichiometry="1.0"/>
					<speciesReference species="PI" stoichiometry="1.0"/>
					<speciesReference species="SUCCOA" stoichiometry="1.0"/>
				</listOfReactants>
				<listOfProducts>
					<speciesReference species="ATP" stoichiometry="1.0"/>
					<speciesReference species="COA" stoichiometry="1.0"/>
					<speciesReference species="SUCC" stoichiometry="1.0"/>
				</listOfProducts>
				<kineticLaw>
					<math xmlns="http://www.w3.org/1998/Math/MathML">
						<ci>
							 FLUX_VALUE 
						</ci>
					</math>
					<listOfParameters>
						<parameter id="LOWER_BOUND" units="mmol_per_gDW_per_hr" value="-1000.0"/>
						<parameter id="UPPER_BOUND" units="mmol_per_gDW_per_hr" value="1000.0"/>
						<parameter id="OBJECTIVE_COEFFICIENT" value="0"/>
						<parameter id="FLUX_VALUE" units="mmol_per_gDW_per_hr" value="0"/>
					</listOfParameters>
				</kineticLaw>
			</reaction>
			<reaction id="R64" name="R64" reversible="true">
				<notes>
					<html:p>
						GENE_ASSOCIATION: Mb1128c
					</html:p>
				</notes>
				<listOfReactants>
					<speciesReference species="FUM" stoichiometry="1.0"/>
				</listOfReactants>
				<listOfProducts>
					<speciesReference species="MAL" stoichiometry="1.0"/>
				</listOfProducts>
				<kineticLaw>
					<math xmlns="http://www.w3.org/1998/Math/MathML">
						<ci>
							 FLUX_VALUE 
						</ci>
					</math>
					<listOfParameters>
						<parameter id="LOWER_BOUND" units="mmol_per_gDW_per_hr" value="-1000.0"/>
						<parameter id="UPPER_BOUND" units="mmol_per_gDW_per_hr" value="1000.0"/>
						<parameter id="OBJECTIVE_COEFFICIENT" value="0"/>
						<parameter id="FLUX_VALUE" units="mmol_per_gDW_per_hr" value="0"/>
					</listOfParameters>
				</kineticLaw>
			</reaction>
			<reaction id="R65" name="R65" reversible="true">
				<notes>
					<html:p>
						GENE_ASSOCIATION: Mb1272
					</html:p>
				</notes>
				<listOfReactants>
					<speciesReference species="MAL" stoichiometry="1.0"/>
					<speciesReference species="NAD" stoichiometry="1.0"/>
				</listOfReactants>
				<listOfProducts>
					<speciesReference species="NADH" stoichiometry="1.0"/>
					<speciesReference species="OA" stoichiometry="1.0"/>
				</listOfProducts>
				<kineticLaw>
					<math xmlns="http://www.w3.org/1998/Math/MathML">
						<ci>
							 FLUX_VALUE 
						</ci>
					</math>
					<listOfParameters>
						<parameter id="LOWER_BOUND" units="mmol_per_gDW_per_hr" value="-1000.0"/>
						<parameter id="UPPER_BOUND" units="mmol_per_gDW_per_hr" value="1000.0"/>
						<parameter id="OBJECTIVE_COEFFICIENT" value="0"/>
						<parameter id="FLUX_VALUE" units="mmol_per_gDW_per_hr" value="0"/>
					</listOfParameters>
				</kineticLaw>
			</reaction>
			<reaction id="R67" name="R67" reversible="false">
				<notes>
					<html:p>
						GENE_ASSOCIATION: Mb3691
					</html:p>
				</notes>
				<listOfReactants>
					<speciesReference species="AC" stoichiometry="1.0"/>
					<speciesReference species="ATP" stoichiometry="1.0"/>
					<speciesReference species="COA" stoichiometry="1.0"/>
				</listOfReactants>
				<listOfProducts>
					<speciesReference species="ACCOA" stoichiometry="1.0"/>
					<speciesReference species="AMP" stoichiometry="1.0"/>
					<speciesReference species="PPI" stoichiometry="1.0"/>
				</listOfProducts>
				<kineticLaw>
					<math xmlns="http://www.w3.org/1998/Math/MathML">
						<ci>
							 FLUX_VALUE 
						</ci>
					</math>
					<listOfParameters>
						<parameter id="LOWER_BOUND" units="mmol_per_gDW_per_hr" value="0.0"/>
						<parameter id="UPPER_BOUND" units="mmol_per_gDW_per_hr" value="1000.0"/>
						<parameter id="OBJECTIVE_COEFFICIENT" value="0"/>
						<parameter id="FLUX_VALUE" units="mmol_per_gDW_per_hr" value="0"/>
					</listOfParameters>
				</kineticLaw>
			</reaction>
			<reaction id="R68" name="R68" reversible="false">
				<notes>
					<html:p>
						GENE_ASSOCIATION: Mb0467
					</html:p>
				</notes>
				<listOfReactants>
					<speciesReference species="ACAL" stoichiometry="1.0"/>
					<speciesReference species="NAD" stoichiometry="1.0"/>
				</listOfReactants>
				<listOfProducts>
					<speciesReference species="AC" stoichiometry="1.0"/>
					<speciesReference species="NADH" stoichiometry="1.0"/>
				</listOfProducts>
				<kineticLaw>
					<math xmlns="http://www.w3.org/1998/Math/MathML">
						<ci>
							 FLUX_VALUE 
						</ci>
					</math>
					<listOfParameters>
						<parameter id="LOWER_BOUND" units="mmol_per_gDW_per_hr" value="0.0"/>
						<parameter id="UPPER_BOUND" units="mmol_per_gDW_per_hr" value="1000.0"/>
						<parameter id="OBJECTIVE_COEFFICIENT" value="0"/>
						<parameter id="FLUX_VALUE" units="mmol_per_gDW_per_hr" value="0"/>
					</listOfParameters>
				</kineticLaw>
			</reaction>
			<reaction id="R69" name="R69" reversible="false">
				<notes>
					<html:p>
						GENE_ASSOCIATION: Mb1158c
					</html:p>
				</notes>
				<listOfReactants>
					<speciesReference species="ATP" stoichiometry="1.0"/>
					<speciesReference species="PI" stoichiometry="1.0"/>
					<speciesReference species="PYR" stoichiometry="1.0"/>
				</listOfReactants>
				<listOfProducts>
					<speciesReference species="AMP" stoichiometry="1.0"/>
					<speciesReference species="PEP" stoichiometry="1.0"/>
					<speciesReference species="PPI" stoichiometry="1.0"/>
				</listOfProducts>
				<kineticLaw>
					<math xmlns="http://www.w3.org/1998/Math/MathML">
						<ci>
							 FLUX_VALUE 
						</ci>
					</math>
					<listOfParameters>
						<parameter id="LOWER_BOUND" units="mmol_per_gDW_per_hr" value="0.0"/>
						<parameter id="UPPER_BOUND" units="mmol_per_gDW_per_hr" value="1000.0"/>
						<parameter id="OBJECTIVE_COEFFICIENT" value="0"/>
						<parameter id="FLUX_VALUE" units="mmol_per_gDW_per_hr" value="0"/>
					</listOfParameters>
				</kineticLaw>
			</reaction>
			<reaction id="R70" name="R70" reversible="true">
				<notes>
					<html:p>
						GENE_ASSOCIATION: Mb0749
					</html:p>
				</notes>
				<listOfReactants>
					<speciesReference species="LAC" stoichiometry="1.0"/>
					<speciesReference species="NAD" stoichiometry="1.0"/>
				</listOfReactants>
				<listOfProducts>
					<speciesReference species="NADH" stoichiometry="1.0"/>
					<speciesReference species="PYR" stoichiometry="1.0"/>
				</listOfProducts>
				<kineticLaw>
					<math xmlns="http://www.w3.org/1998/Math/MathML">
						<ci>
							 FLUX_VALUE 
						</ci>
					</math>
					<listOfParameters>
						<parameter id="LOWER_BOUND" units="mmol_per_gDW_per_hr" value="-1000.0"/>
						<parameter id="UPPER_BOUND" units="mmol_per_gDW_per_hr" value="1000.0"/>
						<parameter id="OBJECTIVE_COEFFICIENT" value="0"/>
						<parameter id="FLUX_VALUE" units="mmol_per_gDW_per_hr" value="0"/>
					</listOfParameters>
				</kineticLaw>
			</reaction>
			<reaction id="R71" name="R71" reversible="true">
				<notes>
					<html:p>
						GENE_ASSOCIATION: Mb1903c OR Mb0713
					</html:p>
				</notes>
				<listOfReactants>
					<speciesReference species="LLAC" stoichiometry="1.0"/>
					<speciesReference species="NAD" stoichiometry="1.0"/>
				</listOfReactants>
				<listOfProducts>
					<speciesReference species="NADH" stoichiometry="1.0"/>
					<speciesReference species="PYR" stoichiometry="1.0"/>
				</listOfProducts>
				<kineticLaw>
					<math xmlns="http://www.w3.org/1998/Math/MathML">
						<ci>
							 FLUX_VALUE 
						</ci>
					</math>
					<listOfParameters>
						<parameter id="LOWER_BOUND" units="mmol_per_gDW_per_hr" value="-1000.0"/>
						<parameter id="UPPER_BOUND" units="mmol_per_gDW_per_hr" value="1000.0"/>
						<parameter id="OBJECTIVE_COEFFICIENT" value="0"/>
						<parameter id="FLUX_VALUE" units="mmol_per_gDW_per_hr" value="0"/>
					</listOfParameters>
				</kineticLaw>
			</reaction>
			<reaction id="R72" name="R72" reversible="true">
				<notes>
					<html:p>
						GENE_ASSOCIATION: Mb2360
					</html:p>
				</notes>
				<listOfReactants>
					<speciesReference species="MAL" stoichiometry="1.0"/>
					<speciesReference species="NAD" stoichiometry="1.0"/>
				</listOfReactants>
				<listOfProducts>
					<speciesReference species="CO2" stoichiometry="1.0"/>
					<speciesReference species="NADH" stoichiometry="1.0"/>
					<speciesReference species="PYR" stoichiometry="1.0"/>
				</listOfProducts>
				<kineticLaw>
					<math xmlns="http://www.w3.org/1998/Math/MathML">
						<ci>
							 FLUX_VALUE 
						</ci>
					</math>
					<listOfParameters>
						<parameter id="LOWER_BOUND" units="mmol_per_gDW_per_hr" value="-1000.0"/>
						<parameter id="UPPER_BOUND" units="mmol_per_gDW_per_hr" value="1000.0"/>
						<parameter id="OBJECTIVE_COEFFICIENT" value="0"/>
						<parameter id="FLUX_VALUE" units="mmol_per_gDW_per_hr" value="0"/>
					</listOfParameters>
				</kineticLaw>
			</reaction>
			<reaction id="R73" name="R73" reversible="true">
				<notes>
					<html:p>
						GENE_ASSOCIATION: Mb1893 OR Mb1557 OR Mb0167c OR Mb0784c
					</html:p>
				</notes>
				<listOfReactants>
					<speciesReference species="ACAL" stoichiometry="1.0"/>
					<speciesReference species="NADH" stoichiometry="1.0"/>
				</listOfReactants>
				<listOfProducts>
					<speciesReference species="ETH" stoichiometry="1.0"/>
					<speciesReference species="NAD" stoichiometry="1.0"/>
				</listOfProducts>
				<kineticLaw>
					<math xmlns="http://www.w3.org/1998/Math/MathML">
						<ci>
							 FLUX_VALUE 
						</ci>
					</math>
					<listOfParameters>
						<parameter id="LOWER_BOUND" units="mmol_per_gDW_per_hr" value="-1000.0"/>
						<parameter id="UPPER_BOUND" units="mmol_per_gDW_per_hr" value="1000.0"/>
						<parameter id="OBJECTIVE_COEFFICIENT" value="0"/>
						<parameter id="FLUX_VALUE" units="mmol_per_gDW_per_hr" value="0"/>
					</listOfParameters>
				</kineticLaw>
			</reaction>
			<reaction id="R74" name="R74" reversible="true">
				<notes>
					<html:p>
						GENE_ASSOCIATION: Mb3071
					</html:p>
				</notes>
				<listOfReactants>
					<speciesReference species="ACAL" stoichiometry="1.0"/>
					<speciesReference species="NADPH" stoichiometry="1.0"/>
				</listOfReactants>
				<listOfProducts>
					<speciesReference species="ETH" stoichiometry="1.0"/>
					<speciesReference species="NADP" stoichiometry="1.0"/>
				</listOfProducts>
				<kineticLaw>
					<math xmlns="http://www.w3.org/1998/Math/MathML">
						<ci>
							 FLUX_VALUE 
						</ci>
					</math>
					<listOfParameters>
						<parameter id="LOWER_BOUND" units="mmol_per_gDW_per_hr" value="-1000.0"/>
						<parameter id="UPPER_BOUND" units="mmol_per_gDW_per_hr" value="1000.0"/>
						<parameter id="OBJECTIVE_COEFFICIENT" value="0"/>
						<parameter id="FLUX_VALUE" units="mmol_per_gDW_per_hr" value="0"/>
					</listOfParameters>
				</kineticLaw>
			</reaction>
			<reaction id="R75" name="R75" reversible="false">
				<notes>
					<html:p>
						GENE_ASSOCIATION: Mb0417
					</html:p>
				</notes>
				<listOfReactants>
					<speciesReference species="AC" stoichiometry="1.0"/>
					<speciesReference species="ATP" stoichiometry="1.0"/>
				</listOfReactants>
				<listOfProducts>
					<speciesReference species="ACETYLP" stoichiometry="1.0"/>
					<speciesReference species="ADP" stoichiometry="1.0"/>
				</listOfProducts>
				<kineticLaw>
					<math xmlns="http://www.w3.org/1998/Math/MathML">
						<ci>
							 FLUX_VALUE 
						</ci>
					</math>
					<listOfParameters>
						<parameter id="LOWER_BOUND" units="mmol_per_gDW_per_hr" value="0.0"/>
						<parameter id="UPPER_BOUND" units="mmol_per_gDW_per_hr" value="1000.0"/>
						<parameter id="OBJECTIVE_COEFFICIENT" value="0"/>
						<parameter id="FLUX_VALUE" units="mmol_per_gDW_per_hr" value="0"/>
					</listOfParameters>
				</kineticLaw>
			</reaction>
			<reaction id="R76" name="R76" reversible="true">
				<notes>
					<html:p>
						GENE_ASSOCIATION: Mb0416
					</html:p>
				</notes>
				<listOfReactants>
					<speciesReference species="ACETYLP" stoichiometry="1.0"/>
					<speciesReference species="COA" stoichiometry="1.0"/>
				</listOfReactants>
				<listOfProducts>
					<speciesReference species="ACCOA" stoichiometry="1.0"/>
					<speciesReference species="PI" stoichiometry="1.0"/>
				</listOfProducts>
				<kineticLaw>
					<math xmlns="http://www.w3.org/1998/Math/MathML">
						<ci>
							 FLUX_VALUE 
						</ci>
					</math>
					<listOfParameters>
						<parameter id="LOWER_BOUND" units="mmol_per_gDW_per_hr" value="-1000.0"/>
						<parameter id="UPPER_BOUND" units="mmol_per_gDW_per_hr" value="1000.0"/>
						<parameter id="OBJECTIVE_COEFFICIENT" value="0"/>
						<parameter id="FLUX_VALUE" units="mmol_per_gDW_per_hr" value="0"/>
					</listOfParameters>
				</kineticLaw>
			</reaction>
			<reaction id="R77" name="R77" reversible="false">
				<notes>
					<html:p>
						GENE_ASSOCIATION: Mb2947c
					</html:p>
				</notes>
				<listOfReactants>
					<speciesReference species="ACETYLP" stoichiometry="1.0"/>
				</listOfReactants>
				<listOfProducts>
					<speciesReference species="AC" stoichiometry="1.0"/>
					<speciesReference species="PI" stoichiometry="1.0"/>
				</listOfProducts>
				<kineticLaw>
					<math xmlns="http://www.w3.org/1998/Math/MathML">
						<ci>
							 FLUX_VALUE 
						</ci>
					</math>
					<listOfParameters>
						<parameter id="LOWER_BOUND" units="mmol_per_gDW_per_hr" value="0.0"/>
						<parameter id="UPPER_BOUND" units="mmol_per_gDW_per_hr" value="1000.0"/>
						<parameter id="OBJECTIVE_COEFFICIENT" value="0"/>
						<parameter id="FLUX_VALUE" units="mmol_per_gDW_per_hr" value="0"/>
					</listOfParameters>
				</kineticLaw>
			</reaction>
			<reaction id="R78" name="R78" reversible="true">
				<notes>
					<html:p>
						GENE_ASSOCIATION: Mb0416
					</html:p>
				</notes>
				<listOfReactants>
					<speciesReference species="COA" stoichiometry="1.0"/>
					<speciesReference species="PROPIONYLP" stoichiometry="1.0"/>
				</listOfReactants>
				<listOfProducts>
					<speciesReference species="PI" stoichiometry="1.0"/>
					<speciesReference species="PROPIONYLCOA" stoichiometry="1.0"/>
				</listOfProducts>
				<kineticLaw>
					<math xmlns="http://www.w3.org/1998/Math/MathML">
						<ci>
							 FLUX_VALUE 
						</ci>
					</math>
					<listOfParameters>
						<parameter id="LOWER_BOUND" units="mmol_per_gDW_per_hr" value="-1000.0"/>
						<parameter id="UPPER_BOUND" units="mmol_per_gDW_per_hr" value="1000.0"/>
						<parameter id="OBJECTIVE_COEFFICIENT" value="0"/>
						<parameter id="FLUX_VALUE" units="mmol_per_gDW_per_hr" value="0"/>
					</listOfParameters>
				</kineticLaw>
			</reaction>
			<reaction id="R79" name="R79" reversible="false">
				<notes>
					<html:p>
						GENE_ASSOCIATION: Mb0417
					</html:p>
				</notes>
				<listOfReactants>
					<speciesReference species="ATP" stoichiometry="1.0"/>
					<speciesReference species="PROPANOATE" stoichiometry="1.0"/>
				</listOfReactants>
				<listOfProducts>
					<speciesReference species="ADP" stoichiometry="1.0"/>
					<speciesReference species="PROPIONYLP" stoichiometry="1.0"/>
				</listOfProducts>
				<kineticLaw>
					<math xmlns="http://www.w3.org/1998/Math/MathML">
						<ci>
							 FLUX_VALUE 
						</ci>
					</math>
					<listOfParameters>
						<parameter id="LOWER_BOUND" units="mmol_per_gDW_per_hr" value="0.0"/>
						<parameter id="UPPER_BOUND" units="mmol_per_gDW_per_hr" value="1000.0"/>
						<parameter id="OBJECTIVE_COEFFICIENT" value="0"/>
						<parameter id="FLUX_VALUE" units="mmol_per_gDW_per_hr" value="0"/>
					</listOfParameters>
				</kineticLaw>
			</reaction>
			<reaction id="R80" name="R80" reversible="false">
				<notes>
					<html:p>
						GENE_ASSOCIATION: Mb0999c OR Mb3308
					</html:p>
				</notes>
				<listOfReactants>
					<speciesReference species="SMMALONYLCOA" stoichiometry="1.0"/>
				</listOfReactants>
				<listOfProducts>
					<speciesReference species="CO2" stoichiometry="1.0"/>
					<speciesReference species="PROPIONYLCOA" stoichiometry="1.0"/>
				</listOfProducts>
				<kineticLaw>
					<math xmlns="http://www.w3.org/1998/Math/MathML">
						<ci>
							 FLUX_VALUE 
						</ci>
					</math>
					<listOfParameters>
						<parameter id="LOWER_BOUND" units="mmol_per_gDW_per_hr" value="0.0"/>
						<parameter id="UPPER_BOUND" units="mmol_per_gDW_per_hr" value="1000.0"/>
						<parameter id="OBJECTIVE_COEFFICIENT" value="0"/>
						<parameter id="FLUX_VALUE" units="mmol_per_gDW_per_hr" value="0"/>
					</listOfParameters>
				</kineticLaw>
			</reaction>
			<reaction id="R81" name="R81" reversible="false">
				<notes>
					<html:p>
						GENE_ASSOCIATION: 
					</html:p>
				</notes>
				<listOfReactants>
					<speciesReference species="ATP" stoichiometry="1.0"/>
					<speciesReference species="COA" stoichiometry="1.0"/>
					<speciesReference species="PROPANOATE" stoichiometry="1.0"/>
				</listOfReactants>
				<listOfProducts>
					<speciesReference species="AMP" stoichiometry="1.0"/>
					<speciesReference species="PPI" stoichiometry="1.0"/>
					<speciesReference species="PROPIONYLCOA" stoichiometry="1.0"/>
				</listOfProducts>
				<kineticLaw>
					<math xmlns="http://www.w3.org/1998/Math/MathML">
						<ci>
							 FLUX_VALUE 
						</ci>
					</math>
					<listOfParameters>
						<parameter id="LOWER_BOUND" units="mmol_per_gDW_per_hr" value="0.0"/>
						<parameter id="UPPER_BOUND" units="mmol_per_gDW_per_hr" value="1000.0"/>
						<parameter id="OBJECTIVE_COEFFICIENT" value="0"/>
						<parameter id="FLUX_VALUE" units="mmol_per_gDW_per_hr" value="0"/>
					</listOfParameters>
				</kineticLaw>
			</reaction>
			<reaction id="R82" name="R82" reversible="false">
				<notes>
					<html:p>
						GENE_ASSOCIATION: Mb1162
					</html:p>
				</notes>
				<listOfReactants>
					<speciesReference species="OA" stoichiometry="1.0"/>
					<speciesReference species="PROPIONYLCOA" stoichiometry="1.0"/>
				</listOfReactants>
				<listOfProducts>
					<speciesReference species="_2METHYLCITRATE" stoichiometry="1.0"/>
					<speciesReference species="COA" stoichiometry="1.0"/>
				</listOfProducts>
				<kineticLaw>
					<math xmlns="http://www.w3.org/1998/Math/MathML">
						<ci>
							 FLUX_VALUE 
						</ci>
					</math>
					<listOfParameters>
						<parameter id="LOWER_BOUND" units="mmol_per_gDW_per_hr" value="0.0"/>
						<parameter id="UPPER_BOUND" units="mmol_per_gDW_per_hr" value="1000.0"/>
						<parameter id="OBJECTIVE_COEFFICIENT" value="0"/>
						<parameter id="FLUX_VALUE" units="mmol_per_gDW_per_hr" value="0"/>
					</listOfParameters>
				</kineticLaw>
			</reaction>
			<reaction id="R83" name="R83" reversible="false">
				<notes>
					<html:p>
						GENE_ASSOCIATION: Mb1161
					</html:p>
				</notes>
				<listOfReactants>
					<speciesReference species="_2METHYLCITRATE" stoichiometry="1.0"/>
				</listOfReactants>
				<listOfProducts>
					<speciesReference species="_2METHYLCISACONITATE" stoichiometry="1.0"/>
				</listOfProducts>
				<kineticLaw>
					<math xmlns="http://www.w3.org/1998/Math/MathML">
						<ci>
							 FLUX_VALUE 
						</ci>
					</math>
					<listOfParameters>
						<parameter id="LOWER_BOUND" units="mmol_per_gDW_per_hr" value="0.0"/>
						<parameter id="UPPER_BOUND" units="mmol_per_gDW_per_hr" value="1000.0"/>
						<parameter id="OBJECTIVE_COEFFICIENT" value="0"/>
						<parameter id="FLUX_VALUE" units="mmol_per_gDW_per_hr" value="0"/>
					</listOfParameters>
				</kineticLaw>
			</reaction>
			<reaction id="R84" name="R84" reversible="false">
				<notes>
					<html:p>
						GENE_ASSOCIATION: Mb1511c
					</html:p>
				</notes>
				<listOfReactants>
					<speciesReference species="_2METHYLCISACONITATE" stoichiometry="1.0"/>
				</listOfReactants>
				<listOfProducts>
					<speciesReference species="METHYLISOCITRATE" stoichiometry="1.0"/>
				</listOfProducts>
				<kineticLaw>
					<math xmlns="http://www.w3.org/1998/Math/MathML">
						<ci>
							 FLUX_VALUE 
						</ci>
					</math>
					<listOfParameters>
						<parameter id="LOWER_BOUND" units="mmol_per_gDW_per_hr" value="0.0"/>
						<parameter id="UPPER_BOUND" units="mmol_per_gDW_per_hr" value="1000.0"/>
						<parameter id="OBJECTIVE_COEFFICIENT" value="0"/>
						<parameter id="FLUX_VALUE" units="mmol_per_gDW_per_hr" value="0"/>
					</listOfParameters>
				</kineticLaw>
			</reaction>
			<reaction id="R85" name="R85" reversible="false">
				<notes>
					<html:p>
						GENE_ASSOCIATION: Mb0476 OR Mb1950
					</html:p>
				</notes>
				<listOfReactants>
					<speciesReference species="METHYLISOCITRATE" stoichiometry="1.0"/>
				</listOfReactants>
				<listOfProducts>
					<speciesReference species="PYR" stoichiometry="1.0"/>
					<speciesReference species="SUCC" stoichiometry="1.0"/>
				</listOfProducts>
				<kineticLaw>
					<math xmlns="http://www.w3.org/1998/Math/MathML">
						<ci>
							 FLUX_VALUE 
						</ci>
					</math>
					<listOfParameters>
						<parameter id="LOWER_BOUND" units="mmol_per_gDW_per_hr" value="0.0"/>
						<parameter id="UPPER_BOUND" units="mmol_per_gDW_per_hr" value="1000.0"/>
						<parameter id="OBJECTIVE_COEFFICIENT" value="0"/>
						<parameter id="FLUX_VALUE" units="mmol_per_gDW_per_hr" value="0"/>
					</listOfParameters>
				</kineticLaw>
			</reaction>
			<reaction id="R86" name="R86" reversible="false">
				<notes>
					<html:p>
						GENE_ASSOCIATION: Mb3164
					</html:p>
				</notes>
				<listOfReactants>
					<speciesReference species="MK" stoichiometry="1.0"/>
					<speciesReference species="PROPIONYLCOA" stoichiometry="1.0"/>
				</listOfReactants>
				<listOfProducts>
					<speciesReference species="ACRCOA" stoichiometry="1.0"/>
					<speciesReference species="MKH2" stoichiometry="1.0"/>
				</listOfProducts>
				<kineticLaw>
					<math xmlns="http://www.w3.org/1998/Math/MathML">
						<ci>
							 FLUX_VALUE 
						</ci>
					</math>
					<listOfParameters>
						<parameter id="LOWER_BOUND" units="mmol_per_gDW_per_hr" value="0.0"/>
						<parameter id="UPPER_BOUND" units="mmol_per_gDW_per_hr" value="1000.0"/>
						<parameter id="OBJECTIVE_COEFFICIENT" value="0"/>
						<parameter id="FLUX_VALUE" units="mmol_per_gDW_per_hr" value="0"/>
					</listOfParameters>
				</kineticLaw>
			</reaction>
			<reaction id="R87" name="R87" reversible="false">
				<notes>
					<html:p>
						GENE_ASSOCIATION: Mb1482c OR Mb1152
					</html:p>
				</notes>
				<listOfReactants>
					<speciesReference species="F420" stoichiometry="0.001"/>
					<speciesReference species="G6P" stoichiometry="1.0"/>
					<speciesReference species="NADP" stoichiometry="1.0"/>
				</listOfReactants>
				<listOfProducts>
					<speciesReference species="D6PGL" stoichiometry="1.0"/>
					<speciesReference species="NADPH" stoichiometry="1.0"/>
				</listOfProducts>
				<kineticLaw>
					<math xmlns="http://www.w3.org/1998/Math/MathML">
						<ci>
							 FLUX_VALUE 
						</ci>
					</math>
					<listOfParameters>
						<parameter id="LOWER_BOUND" units="mmol_per_gDW_per_hr" value="0.0"/>
						<parameter id="UPPER_BOUND" units="mmol_per_gDW_per_hr" value="1000.0"/>
						<parameter id="OBJECTIVE_COEFFICIENT" value="0"/>
						<parameter id="FLUX_VALUE" units="mmol_per_gDW_per_hr" value="0"/>
					</listOfParameters>
				</kineticLaw>
			</reaction>
			<reaction id="R88" name="R88" reversible="false">
				<notes>
					<html:p>
						GENE_ASSOCIATION: Mb1480c
					</html:p>
				</notes>
				<listOfReactants>
					<speciesReference species="D6PGL" stoichiometry="1.0"/>
				</listOfReactants>
				<listOfProducts>
					<speciesReference species="D6PGC" stoichiometry="1.0"/>
				</listOfProducts>
				<kineticLaw>
					<math xmlns="http://www.w3.org/1998/Math/MathML">
						<ci>
							 FLUX_VALUE 
						</ci>
					</math>
					<listOfParameters>
						<parameter id="LOWER_BOUND" units="mmol_per_gDW_per_hr" value="0.0"/>
						<parameter id="UPPER_BOUND" units="mmol_per_gDW_per_hr" value="1000.0"/>
						<parameter id="OBJECTIVE_COEFFICIENT" value="0"/>
						<parameter id="FLUX_VALUE" units="mmol_per_gDW_per_hr" value="0"/>
					</listOfParameters>
				</kineticLaw>
			</reaction>
			<reaction id="R89" name="R89" reversible="false">
				<notes>
					<html:p>
						GENE_ASSOCIATION: Mb1153 OR Mb1875c
					</html:p>
				</notes>
				<listOfReactants>
					<speciesReference species="D6PGC" stoichiometry="1.0"/>
					<speciesReference species="NADP" stoichiometry="1.0"/>
				</listOfReactants>
				<listOfProducts>
					<speciesReference species="CO2" stoichiometry="1.0"/>
					<speciesReference species="NADPH" stoichiometry="1.0"/>
					<speciesReference species="RL5P" stoichiometry="1.0"/>
				</listOfProducts>
				<kineticLaw>
					<math xmlns="http://www.w3.org/1998/Math/MathML">
						<ci>
							 FLUX_VALUE 
						</ci>
					</math>
					<listOfParameters>
						<parameter id="LOWER_BOUND" units="mmol_per_gDW_per_hr" value="0.0"/>
						<parameter id="UPPER_BOUND" units="mmol_per_gDW_per_hr" value="1000.0"/>
						<parameter id="OBJECTIVE_COEFFICIENT" value="0"/>
						<parameter id="FLUX_VALUE" units="mmol_per_gDW_per_hr" value="0"/>
					</listOfParameters>
				</kineticLaw>
			</reaction>
			<reaction id="R90" name="R90" reversible="true">
				<notes>
					<html:p>
						GENE_ASSOCIATION: Mb0416
					</html:p>
				</notes>
				<listOfReactants>
					<speciesReference species="RL5P" stoichiometry="1.0"/>
				</listOfReactants>
				<listOfProducts>
					<speciesReference species="X5P" stoichiometry="1.0"/>
				</listOfProducts>
				<kineticLaw>
					<math xmlns="http://www.w3.org/1998/Math/MathML">
						<ci>
							 FLUX_VALUE 
						</ci>
					</math>
					<listOfParameters>
						<parameter id="LOWER_BOUND" units="mmol_per_gDW_per_hr" value="-1000.0"/>
						<parameter id="UPPER_BOUND" units="mmol_per_gDW_per_hr" value="1000.0"/>
						<parameter id="OBJECTIVE_COEFFICIENT" value="0"/>
						<parameter id="FLUX_VALUE" units="mmol_per_gDW_per_hr" value="0"/>
					</listOfParameters>
				</kineticLaw>
			</reaction>
			<reaction id="R91" name="R91" reversible="true">
				<notes>
					<html:p>
						GENE_ASSOCIATION: Mb2492c
					</html:p>
				</notes>
				<listOfReactants>
					<speciesReference species="RL5P" stoichiometry="1.0"/>
				</listOfReactants>
				<listOfProducts>
					<speciesReference species="R5P" stoichiometry="1.0"/>
				</listOfProducts>
				<kineticLaw>
					<math xmlns="http://www.w3.org/1998/Math/MathML">
						<ci>
							 FLUX_VALUE 
						</ci>
					</math>
					<listOfParameters>
						<parameter id="LOWER_BOUND" units="mmol_per_gDW_per_hr" value="-1000.0"/>
						<parameter id="UPPER_BOUND" units="mmol_per_gDW_per_hr" value="1000.0"/>
						<parameter id="OBJECTIVE_COEFFICIENT" value="0"/>
						<parameter id="FLUX_VALUE" units="mmol_per_gDW_per_hr" value="0"/>
					</listOfParameters>
				</kineticLaw>
			</reaction>
			<reaction id="R92" name="R92" reversible="true">
				<notes>
					<html:p>
						GENE_ASSOCIATION: Mb3095c
					</html:p>
				</notes>
				<listOfReactants>
					<speciesReference species="R1P" stoichiometry="1.0"/>
				</listOfReactants>
				<listOfProducts>
					<speciesReference species="R5P" stoichiometry="1.0"/>
				</listOfProducts>
				<kineticLaw>
					<math xmlns="http://www.w3.org/1998/Math/MathML">
						<ci>
							 FLUX_VALUE 
						</ci>
					</math>
					<listOfParameters>
						<parameter id="LOWER_BOUND" units="mmol_per_gDW_per_hr" value="-1000.0"/>
						<parameter id="UPPER_BOUND" units="mmol_per_gDW_per_hr" value="1000.0"/>
						<parameter id="OBJECTIVE_COEFFICIENT" value="0"/>
						<parameter id="FLUX_VALUE" units="mmol_per_gDW_per_hr" value="0"/>
					</listOfParameters>
				</kineticLaw>
			</reaction>
			<reaction id="R93" name="R93" reversible="false">
				<notes>
					<html:p>
						GENE_ASSOCIATION: Mb1484c
					</html:p>
				</notes>
				<listOfReactants>
					<speciesReference species="R5P" stoichiometry="1.0"/>
					<speciesReference species="THI" stoichiometry="0.001"/>
					<speciesReference species="X5P" stoichiometry="1.0"/>
				</listOfReactants>
				<listOfProducts>
					<speciesReference species="G3P" stoichiometry="1.0"/>
					<speciesReference species="S7P" stoichiometry="1.0"/>
				</listOfProducts>
				<kineticLaw>
					<math xmlns="http://www.w3.org/1998/Math/MathML">
						<ci>
							 FLUX_VALUE 
						</ci>
					</math>
					<listOfParameters>
						<parameter id="LOWER_BOUND" units="mmol_per_gDW_per_hr" value="0.0"/>
						<parameter id="UPPER_BOUND" units="mmol_per_gDW_per_hr" value="1000.0"/>
						<parameter id="OBJECTIVE_COEFFICIENT" value="0"/>
						<parameter id="FLUX_VALUE" units="mmol_per_gDW_per_hr" value="0"/>
					</listOfParameters>
				</kineticLaw>
			</reaction>
			<reaction id="R94" name="R94" reversible="false">
				<notes>
					<html:p>
						GENE_ASSOCIATION: Mb1484c
					</html:p>
				</notes>
				<listOfReactants>
					<speciesReference species="G3P" stoichiometry="1.0"/>
					<speciesReference species="S7P" stoichiometry="1.0"/>
					<speciesReference species="THI" stoichiometry="0.001"/>
				</listOfReactants>
				<listOfProducts>
					<speciesReference species="R5P" stoichiometry="1.0"/>
					<speciesReference species="X5P" stoichiometry="1.0"/>
				</listOfProducts>
				<kineticLaw>
					<math xmlns="http://www.w3.org/1998/Math/MathML">
						<ci>
							 FLUX_VALUE 
						</ci>
					</math>
					<listOfParameters>
						<parameter id="LOWER_BOUND" units="mmol_per_gDW_per_hr" value="0.0"/>
						<parameter id="UPPER_BOUND" units="mmol_per_gDW_per_hr" value="1000.0"/>
						<parameter id="OBJECTIVE_COEFFICIENT" value="0"/>
						<parameter id="FLUX_VALUE" units="mmol_per_gDW_per_hr" value="0"/>
					</listOfParameters>
				</kineticLaw>
			</reaction>
			<reaction id="R95" name="R95" reversible="false">
				<notes>
					<html:p>
						GENE_ASSOCIATION: Mb1484c
					</html:p>
				</notes>
				<listOfReactants>
					<speciesReference species="E4P" stoichiometry="1.0"/>
					<speciesReference species="THI" stoichiometry="0.001"/>
					<speciesReference species="X5P" stoichiometry="1.0"/>
				</listOfReactants>
				<listOfProducts>
					<speciesReference species="F6P" stoichiometry="1.0"/>
					<speciesReference species="G3P" stoichiometry="1.0"/>
				</listOfProducts>
				<kineticLaw>
					<math xmlns="http://www.w3.org/1998/Math/MathML">
						<ci>
							 FLUX_VALUE 
						</ci>
					</math>
					<listOfParameters>
						<parameter id="LOWER_BOUND" units="mmol_per_gDW_per_hr" value="0.0"/>
						<parameter id="UPPER_BOUND" units="mmol_per_gDW_per_hr" value="1000.0"/>
						<parameter id="OBJECTIVE_COEFFICIENT" value="0"/>
						<parameter id="FLUX_VALUE" units="mmol_per_gDW_per_hr" value="0"/>
					</listOfParameters>
				</kineticLaw>
			</reaction>
			<reaction id="R96" name="R96" reversible="false">
				<notes>
					<html:p>
						GENE_ASSOCIATION: Mb1484c
					</html:p>
				</notes>
				<listOfReactants>
					<speciesReference species="F6P" stoichiometry="1.0"/>
					<speciesReference species="G3P" stoichiometry="1.0"/>
					<speciesReference species="THI" stoichiometry="0.001"/>
				</listOfReactants>
				<listOfProducts>
					<speciesReference species="E4P" stoichiometry="1.0"/>
					<speciesReference species="X5P" stoichiometry="1.0"/>
				</listOfProducts>
				<kineticLaw>
					<math xmlns="http://www.w3.org/1998/Math/MathML">
						<ci>
							 FLUX_VALUE 
						</ci>
					</math>
					<listOfParameters>
						<parameter id="LOWER_BOUND" units="mmol_per_gDW_per_hr" value="0.0"/>
						<parameter id="UPPER_BOUND" units="mmol_per_gDW_per_hr" value="1000.0"/>
						<parameter id="OBJECTIVE_COEFFICIENT" value="0"/>
						<parameter id="FLUX_VALUE" units="mmol_per_gDW_per_hr" value="0"/>
					</listOfParameters>
				</kineticLaw>
			</reaction>
			<reaction id="R97" name="R97" reversible="true">
				<notes>
					<html:p>
						GENE_ASSOCIATION: Mb1483c
					</html:p>
				</notes>
				<listOfReactants>
					<speciesReference species="G3P" stoichiometry="1.0"/>
					<speciesReference species="S7P" stoichiometry="1.0"/>
				</listOfReactants>
				<listOfProducts>
					<speciesReference species="E4P" stoichiometry="1.0"/>
					<speciesReference species="F6P" stoichiometry="1.0"/>
				</listOfProducts>
				<kineticLaw>
					<math xmlns="http://www.w3.org/1998/Math/MathML">
						<ci>
							 FLUX_VALUE 
						</ci>
					</math>
					<listOfParameters>
						<parameter id="LOWER_BOUND" units="mmol_per_gDW_per_hr" value="-1000.0"/>
						<parameter id="UPPER_BOUND" units="mmol_per_gDW_per_hr" value="1000.0"/>
						<parameter id="OBJECTIVE_COEFFICIENT" value="0"/>
						<parameter id="FLUX_VALUE" units="mmol_per_gDW_per_hr" value="0"/>
					</listOfParameters>
				</kineticLaw>
			</reaction>
			<reaction id="R98" name="R98" reversible="false">
				<notes>
					<html:p>
						GENE_ASSOCIATION: Mb2462
					</html:p>
				</notes>
				<listOfReactants>
					<speciesReference species="ATP" stoichiometry="1.0"/>
					<speciesReference species="RIB" stoichiometry="1.0"/>
				</listOfReactants>
				<listOfProducts>
					<speciesReference species="ADP" stoichiometry="1.0"/>
					<speciesReference species="DR5P" stoichiometry="1.0"/>
				</listOfProducts>
				<kineticLaw>
					<math xmlns="http://www.w3.org/1998/Math/MathML">
						<ci>
							 FLUX_VALUE 
						</ci>
					</math>
					<listOfParameters>
						<parameter id="LOWER_BOUND" units="mmol_per_gDW_per_hr" value="0.0"/>
						<parameter id="UPPER_BOUND" units="mmol_per_gDW_per_hr" value="1000.0"/>
						<parameter id="OBJECTIVE_COEFFICIENT" value="0"/>
						<parameter id="FLUX_VALUE" units="mmol_per_gDW_per_hr" value="0"/>
					</listOfParameters>
				</kineticLaw>
			</reaction>
			<reaction id="R99" name="R99" reversible="false">
				<notes>
					<html:p>
						GENE_ASSOCIATION: Mb0488
					</html:p>
				</notes>
				<listOfReactants>
					<speciesReference species="DR5P" stoichiometry="1.0"/>
				</listOfReactants>
				<listOfProducts>
					<speciesReference species="ACAL" stoichiometry="1.0"/>
					<speciesReference species="G3P" stoichiometry="1.0"/>
				</listOfProducts>
				<kineticLaw>
					<math xmlns="http://www.w3.org/1998/Math/MathML">
						<ci>
							 FLUX_VALUE 
						</ci>
					</math>
					<listOfParameters>
						<parameter id="LOWER_BOUND" units="mmol_per_gDW_per_hr" value="0.0"/>
						<parameter id="UPPER_BOUND" units="mmol_per_gDW_per_hr" value="1000.0"/>
						<parameter id="OBJECTIVE_COEFFICIENT" value="0"/>
						<parameter id="FLUX_VALUE" units="mmol_per_gDW_per_hr" value="0"/>
					</listOfParameters>
				</kineticLaw>
			</reaction>
			<reaction id="R100" name="R100" reversible="true">
				<notes>
					<html:p>
						GENE_ASSOCIATION: Mb2991c
					</html:p>
				</notes>
				<listOfReactants>
					<speciesReference species="BIOTIN_45_CO2" stoichiometry="1.0"/>
					<speciesReference species="PYR" stoichiometry="1.0"/>
				</listOfReactants>
				<listOfProducts>
					<speciesReference species="BIOTIN" stoichiometry="0.999"/>
					<speciesReference species="OA" stoichiometry="1.0"/>
				</listOfProducts>
				<kineticLaw>
					<math xmlns="http://www.w3.org/1998/Math/MathML">
						<ci>
							 FLUX_VALUE 
						</ci>
					</math>
					<listOfParameters>
						<parameter id="LOWER_BOUND" units="mmol_per_gDW_per_hr" value="-1000.0"/>
						<parameter id="UPPER_BOUND" units="mmol_per_gDW_per_hr" value="1000.0"/>
						<parameter id="OBJECTIVE_COEFFICIENT" value="0"/>
						<parameter id="FLUX_VALUE" units="mmol_per_gDW_per_hr" value="0"/>
					</listOfParameters>
				</kineticLaw>
			</reaction>
			<reaction id="R101" name="R101" reversible="true">
				<notes>
					<html:p>
						GENE_ASSOCIATION: Mb0217
					</html:p>
				</notes>
				<listOfReactants>
					<speciesReference species="CO2" stoichiometry="1.0"/>
					<speciesReference species="GDP" stoichiometry="1.0"/>
					<speciesReference species="PEP" stoichiometry="1.0"/>
				</listOfReactants>
				<listOfProducts>
					<speciesReference species="GTP" stoichiometry="1.0"/>
					<speciesReference species="OA" stoichiometry="1.0"/>
				</listOfProducts>
				<kineticLaw>
					<math xmlns="http://www.w3.org/1998/Math/MathML">
						<ci>
							 FLUX_VALUE 
						</ci>
					</math>
					<listOfParameters>
						<parameter id="LOWER_BOUND" units="mmol_per_gDW_per_hr" value="-1000.0"/>
						<parameter id="UPPER_BOUND" units="mmol_per_gDW_per_hr" value="1000.0"/>
						<parameter id="OBJECTIVE_COEFFICIENT" value="0"/>
						<parameter id="FLUX_VALUE" units="mmol_per_gDW_per_hr" value="0"/>
					</listOfParameters>
				</kineticLaw>
			</reaction>
			<reaction id="R102" name="R102" reversible="false">
				<notes>
					<html:p>
						GENE_ASSOCIATION: Mb0476 ( Mb1950 )
					</html:p>
				</notes>
				<listOfReactants>
					<speciesReference species="ICIT" stoichiometry="1.0"/>
				</listOfReactants>
				<listOfProducts>
					<speciesReference species="GLX" stoichiometry="1.0"/>
					<speciesReference species="SUCC" stoichiometry="1.0"/>
				</listOfProducts>
				<kineticLaw>
					<math xmlns="http://www.w3.org/1998/Math/MathML">
						<ci>
							 FLUX_VALUE 
						</ci>
					</math>
					<listOfParameters>
						<parameter id="LOWER_BOUND" units="mmol_per_gDW_per_hr" value="0.0"/>
						<parameter id="UPPER_BOUND" units="mmol_per_gDW_per_hr" value="1000.0"/>
						<parameter id="OBJECTIVE_COEFFICIENT" value="0"/>
						<parameter id="FLUX_VALUE" units="mmol_per_gDW_per_hr" value="0"/>
					</listOfParameters>
				</kineticLaw>
			</reaction>
			<reaction id="R103" name="R103" reversible="false">
				<notes>
					<html:p>
						GENE_ASSOCIATION: Mb1868c
					</html:p>
				</notes>
				<listOfReactants>
					<speciesReference species="ACCOA" stoichiometry="1.0"/>
					<speciesReference species="GLX" stoichiometry="1.0"/>
				</listOfReactants>
				<listOfProducts>
					<speciesReference species="COA" stoichiometry="1.0"/>
					<speciesReference species="MAL" stoichiometry="1.0"/>
				</listOfProducts>
				<kineticLaw>
					<math xmlns="http://www.w3.org/1998/Math/MathML">
						<ci>
							 FLUX_VALUE 
						</ci>
					</math>
					<listOfParameters>
						<parameter id="LOWER_BOUND" units="mmol_per_gDW_per_hr" value="0.0"/>
						<parameter id="UPPER_BOUND" units="mmol_per_gDW_per_hr" value="1000.0"/>
						<parameter id="OBJECTIVE_COEFFICIENT" value="0"/>
						<parameter id="FLUX_VALUE" units="mmol_per_gDW_per_hr" value="0"/>
					</listOfParameters>
				</kineticLaw>
			</reaction>
			<reaction id="R104" name="R104" reversible="false">
				<notes>
					<html:p>
						GENE_ASSOCIATION: 
					</html:p>
				</notes>
				<listOfReactants>
					<speciesReference species="GLAL" stoichiometry="1.0"/>
					<speciesReference species="NAD" stoichiometry="1.0"/>
				</listOfReactants>
				<listOfProducts>
					<speciesReference species="GLYCOLATE" stoichiometry="1.0"/>
					<speciesReference species="NADH" stoichiometry="1.0"/>
				</listOfProducts>
				<kineticLaw>
					<math xmlns="http://www.w3.org/1998/Math/MathML">
						<ci>
							 FLUX_VALUE 
						</ci>
					</math>
					<listOfParameters>
						<parameter id="LOWER_BOUND" units="mmol_per_gDW_per_hr" value="0.0"/>
						<parameter id="UPPER_BOUND" units="mmol_per_gDW_per_hr" value="1000.0"/>
						<parameter id="OBJECTIVE_COEFFICIENT" value="0"/>
						<parameter id="FLUX_VALUE" units="mmol_per_gDW_per_hr" value="0"/>
					</listOfParameters>
				</kineticLaw>
			</reaction>
			<reaction id="R106" name="R106" reversible="true">
				<notes>
					<html:p>
						GENE_ASSOCIATION: Mb3391c
					</html:p>
				</notes>
				<listOfReactants>
					<speciesReference species="METTHF" stoichiometry="1.0"/>
					<speciesReference species="NADP" stoichiometry="1.0"/>
				</listOfReactants>
				<listOfProducts>
					<speciesReference species="METHF" stoichiometry="1.0"/>
					<speciesReference species="NADPH" stoichiometry="1.0"/>
				</listOfProducts>
				<kineticLaw>
					<math xmlns="http://www.w3.org/1998/Math/MathML">
						<ci>
							 FLUX_VALUE 
						</ci>
					</math>
					<listOfParameters>
						<parameter id="LOWER_BOUND" units="mmol_per_gDW_per_hr" value="-1000.0"/>
						<parameter id="UPPER_BOUND" units="mmol_per_gDW_per_hr" value="1000.0"/>
						<parameter id="OBJECTIVE_COEFFICIENT" value="0"/>
						<parameter id="FLUX_VALUE" units="mmol_per_gDW_per_hr" value="0"/>
					</listOfParameters>
				</kineticLaw>
			</reaction>
			<reaction id="R107" name="R107" reversible="true">
				<notes>
					<html:p>
						GENE_ASSOCIATION: Mb3391c
					</html:p>
				</notes>
				<listOfReactants>
					<speciesReference species="METHF" stoichiometry="1.0"/>
				</listOfReactants>
				<listOfProducts>
					<speciesReference species="FTHF" stoichiometry="1.0"/>
				</listOfProducts>
				<kineticLaw>
					<math xmlns="http://www.w3.org/1998/Math/MathML">
						<ci>
							 FLUX_VALUE 
						</ci>
					</math>
					<listOfParameters>
						<parameter id="LOWER_BOUND" units="mmol_per_gDW_per_hr" value="-1000.0"/>
						<parameter id="UPPER_BOUND" units="mmol_per_gDW_per_hr" value="1000.0"/>
						<parameter id="OBJECTIVE_COEFFICIENT" value="0"/>
						<parameter id="FLUX_VALUE" units="mmol_per_gDW_per_hr" value="0"/>
					</listOfParameters>
				</kineticLaw>
			</reaction>
			<reaction id="R108" name="R108" reversible="false">
				<notes>
					<html:p>
						GENE_ASSOCIATION: 
					</html:p>
				</notes>
				<listOfReactants>
					<speciesReference species="FADH2" stoichiometry="1.0"/>
					<speciesReference species="METTHF" stoichiometry="1.0"/>
				</listOfReactants>
				<listOfProducts>
					<speciesReference species="FAD" stoichiometry="1.0"/>
					<speciesReference species="MTHF" stoichiometry="1.0"/>
				</listOfProducts>
				<kineticLaw>
					<math xmlns="http://www.w3.org/1998/Math/MathML">
						<ci>
							 FLUX_VALUE 
						</ci>
					</math>
					<listOfParameters>
						<parameter id="LOWER_BOUND" units="mmol_per_gDW_per_hr" value="0.0"/>
						<parameter id="UPPER_BOUND" units="mmol_per_gDW_per_hr" value="1000.0"/>
						<parameter id="OBJECTIVE_COEFFICIENT" value="0"/>
						<parameter id="FLUX_VALUE" units="mmol_per_gDW_per_hr" value="0"/>
					</listOfParameters>
				</kineticLaw>
			</reaction>
			<reaction id="R109" name="R109" reversible="false">
				<notes>
					<html:p>
						GENE_ASSOCIATION: Mb1316
					</html:p>
				</notes>
				<listOfReactants>
					<speciesReference species="ATP" stoichiometry="1.0"/>
					<speciesReference species="SLF" stoichiometry="1.0"/>
				</listOfReactants>
				<listOfProducts>
					<speciesReference species="APS" stoichiometry="1.0"/>
					<speciesReference species="PPI" stoichiometry="1.0"/>
				</listOfProducts>
				<kineticLaw>
					<math xmlns="http://www.w3.org/1998/Math/MathML">
						<ci>
							 FLUX_VALUE 
						</ci>
					</math>
					<listOfParameters>
						<parameter id="LOWER_BOUND" units="mmol_per_gDW_per_hr" value="0.0"/>
						<parameter id="UPPER_BOUND" units="mmol_per_gDW_per_hr" value="1000.0"/>
						<parameter id="OBJECTIVE_COEFFICIENT" value="0"/>
						<parameter id="FLUX_VALUE" units="mmol_per_gDW_per_hr" value="0"/>
					</listOfParameters>
				</kineticLaw>
			</reaction>
			<reaction id="R110" name="R110" reversible="false">
				<notes>
					<html:p>
						GENE_ASSOCIATION: Mb1317
					</html:p>
				</notes>
				<listOfReactants>
					<speciesReference species="APS" stoichiometry="1.0"/>
					<speciesReference species="ATP" stoichiometry="1.0"/>
				</listOfReactants>
				<listOfProducts>
					<speciesReference species="ADP" stoichiometry="1.0"/>
					<speciesReference species="PAPS" stoichiometry="1.0"/>
				</listOfProducts>
				<kineticLaw>
					<math xmlns="http://www.w3.org/1998/Math/MathML">
						<ci>
							 FLUX_VALUE 
						</ci>
					</math>
					<listOfParameters>
						<parameter id="LOWER_BOUND" units="mmol_per_gDW_per_hr" value="0.0"/>
						<parameter id="UPPER_BOUND" units="mmol_per_gDW_per_hr" value="1000.0"/>
						<parameter id="OBJECTIVE_COEFFICIENT" value="0"/>
						<parameter id="FLUX_VALUE" units="mmol_per_gDW_per_hr" value="0"/>
					</listOfParameters>
				</kineticLaw>
			</reaction>
			<reaction id="R111" name="R111" reversible="false">
				<notes>
					<html:p>
						GENE_ASSOCIATION: Mb2413
					</html:p>
				</notes>
				<listOfReactants>
					<speciesReference species="APS" stoichiometry="1.0"/>
					<speciesReference species="RTHIO" stoichiometry="1.0"/>
				</listOfReactants>
				<listOfProducts>
					<speciesReference species="AMP" stoichiometry="1.0"/>
					<speciesReference species="H2SO3" stoichiometry="1.0"/>
					<speciesReference species="OTHIO" stoichiometry="1.0"/>
				</listOfProducts>
				<kineticLaw>
					<math xmlns="http://www.w3.org/1998/Math/MathML">
						<ci>
							 FLUX_VALUE 
						</ci>
					</math>
					<listOfParameters>
						<parameter id="LOWER_BOUND" units="mmol_per_gDW_per_hr" value="0.0"/>
						<parameter id="UPPER_BOUND" units="mmol_per_gDW_per_hr" value="1000.0"/>
						<parameter id="OBJECTIVE_COEFFICIENT" value="0"/>
						<parameter id="FLUX_VALUE" units="mmol_per_gDW_per_hr" value="0"/>
					</listOfParameters>
				</kineticLaw>
			</reaction>
			<reaction id="R112" name="R112" reversible="true">
				<notes>
					<html:p>
						GENE_ASSOCIATION: Mb2412
					</html:p>
				</notes>
				<listOfReactants>
					<speciesReference species="FERO" stoichiometry="6.0"/>
					<speciesReference species="H2SO3" stoichiometry="1.0"/>
				</listOfReactants>
				<listOfProducts>
					<speciesReference species="FERI" stoichiometry="6.0"/>
					<speciesReference species="H2S" stoichiometry="1.0"/>
				</listOfProducts>
				<kineticLaw>
					<math xmlns="http://www.w3.org/1998/Math/MathML">
						<ci>
							 FLUX_VALUE 
						</ci>
					</math>
					<listOfParameters>
						<parameter id="LOWER_BOUND" units="mmol_per_gDW_per_hr" value="-1000.0"/>
						<parameter id="UPPER_BOUND" units="mmol_per_gDW_per_hr" value="1000.0"/>
						<parameter id="OBJECTIVE_COEFFICIENT" value="0"/>
						<parameter id="FLUX_VALUE" units="mmol_per_gDW_per_hr" value="0"/>
					</listOfParameters>
				</kineticLaw>
			</reaction>
			<reaction id="R113" name="R113" reversible="false">
				<notes>
					<html:p>
						GENE_ASSOCIATION: 
					</html:p>
				</notes>
				<listOfReactants>
					<speciesReference species="PAP" stoichiometry="1.0"/>
				</listOfReactants>
				<listOfProducts>
					<speciesReference species="AMP" stoichiometry="1.0"/>
					<speciesReference species="PI" stoichiometry="1.0"/>
				</listOfProducts>
				<kineticLaw>
					<math xmlns="http://www.w3.org/1998/Math/MathML">
						<ci>
							 FLUX_VALUE 
						</ci>
					</math>
					<listOfParameters>
						<parameter id="LOWER_BOUND" units="mmol_per_gDW_per_hr" value="0.0"/>
						<parameter id="UPPER_BOUND" units="mmol_per_gDW_per_hr" value="1000.0"/>
						<parameter id="OBJECTIVE_COEFFICIENT" value="0"/>
						<parameter id="FLUX_VALUE" units="mmol_per_gDW_per_hr" value="0"/>
					</listOfParameters>
				</kineticLaw>
			</reaction>
			<reaction id="R119" name="R119" reversible="false">
				<notes>
					<html:p>
						GENE_ASSOCIATION: Mb3167 AND Mb3170 AND Mb3171 AND Mb3172 AND Mb3173 AND Mb3174 AND Mb3175 AND Mb3176 AND Mb3177 AND Mb3178 AND Mb3179 AND Mb3180 AND Mb3181 AND Mb3182
					</html:p>
				</notes>
				<listOfReactants>
					<speciesReference species="MK" stoichiometry="1.0"/>
					<speciesReference species="NADH" stoichiometry="1.0"/>
				</listOfReactants>
				<listOfProducts>
					<speciesReference species="H" stoichiometry="4.0"/>
					<speciesReference species="MKH2" stoichiometry="1.0"/>
					<speciesReference species="NAD" stoichiometry="1.0"/>
				</listOfProducts>
				<kineticLaw>
					<math xmlns="http://www.w3.org/1998/Math/MathML">
						<ci>
							 FLUX_VALUE 
						</ci>
					</math>
					<listOfParameters>
						<parameter id="LOWER_BOUND" units="mmol_per_gDW_per_hr" value="0.0"/>
						<parameter id="UPPER_BOUND" units="mmol_per_gDW_per_hr" value="1000.0"/>
						<parameter id="OBJECTIVE_COEFFICIENT" value="0"/>
						<parameter id="FLUX_VALUE" units="mmol_per_gDW_per_hr" value="0"/>
					</listOfParameters>
				</kineticLaw>
			</reaction>
			<reaction id="R120" name="R120" reversible="false">
				<notes>
					<html:p>
						GENE_ASSOCIATION: Mb1885c OR Mb0398c
					</html:p>
				</notes>
				<listOfReactants>
					<speciesReference species="MK" stoichiometry="1.0"/>
					<speciesReference species="NADH" stoichiometry="1.0"/>
				</listOfReactants>
				<listOfProducts>
					<speciesReference species="MKH2" stoichiometry="1.0"/>
					<speciesReference species="NAD" stoichiometry="1.0"/>
				</listOfProducts>
				<kineticLaw>
					<math xmlns="http://www.w3.org/1998/Math/MathML">
						<ci>
							 FLUX_VALUE 
						</ci>
					</math>
					<listOfParameters>
						<parameter id="LOWER_BOUND" units="mmol_per_gDW_per_hr" value="0.0"/>
						<parameter id="UPPER_BOUND" units="mmol_per_gDW_per_hr" value="1000.0"/>
						<parameter id="OBJECTIVE_COEFFICIENT" value="0"/>
						<parameter id="FLUX_VALUE" units="mmol_per_gDW_per_hr" value="0"/>
					</listOfParameters>
				</kineticLaw>
			</reaction>
			<reaction id="R121" name="R121" reversible="false">
				<notes>
					<html:p>
						GENE_ASSOCIATION: Mb0471
					</html:p>
				</notes>
				<listOfReactants>
					<speciesReference species="MK" stoichiometry="1.0"/>
					<speciesReference species="NADPH" stoichiometry="1.0"/>
				</listOfReactants>
				<listOfProducts>
					<speciesReference species="MKH2" stoichiometry="1.0"/>
					<speciesReference species="NADP" stoichiometry="1.0"/>
				</listOfProducts>
				<kineticLaw>
					<math xmlns="http://www.w3.org/1998/Math/MathML">
						<ci>
							 FLUX_VALUE 
						</ci>
					</math>
					<listOfParameters>
						<parameter id="LOWER_BOUND" units="mmol_per_gDW_per_hr" value="0.0"/>
						<parameter id="UPPER_BOUND" units="mmol_per_gDW_per_hr" value="1000.0"/>
						<parameter id="OBJECTIVE_COEFFICIENT" value="0"/>
						<parameter id="FLUX_VALUE" units="mmol_per_gDW_per_hr" value="0"/>
					</listOfParameters>
				</kineticLaw>
			</reaction>
			<reaction id="R122" name="R122" reversible="true">
				<notes>
					<html:p>
						GENE_ASSOCIATION: Mb3347 AND Mb3348 AND Mb3349 AND Mb3350
					</html:p>
				</notes>
				<listOfReactants>
					<speciesReference species="MK" stoichiometry="1.0"/>
					<speciesReference species="SUCC" stoichiometry="1.0"/>
				</listOfReactants>
				<listOfProducts>
					<speciesReference species="FUM" stoichiometry="1.0"/>
					<speciesReference species="MKH2" stoichiometry="1.0"/>
				</listOfProducts>
				<kineticLaw>
					<math xmlns="http://www.w3.org/1998/Math/MathML">
						<ci>
							 FLUX_VALUE 
						</ci>
					</math>
					<listOfParameters>
						<parameter id="LOWER_BOUND" units="mmol_per_gDW_per_hr" value="-1000.0"/>
						<parameter id="UPPER_BOUND" units="mmol_per_gDW_per_hr" value="1000.0"/>
						<parameter id="OBJECTIVE_COEFFICIENT" value="0"/>
						<parameter id="FLUX_VALUE" units="mmol_per_gDW_per_hr" value="0"/>
					</listOfParameters>
				</kineticLaw>
			</reaction>
			<reaction id="R123" name="R123" reversible="true">
				<notes>
					<html:p>
						GENE_ASSOCIATION: ( Mb3347 AND Mb3348 AND Mb3349 AND Mb3350 ) OR ( Mb1578 AND Mb1579 AND Mb1580 )
					</html:p>
				</notes>
				<listOfReactants>
					<speciesReference species="FAD" stoichiometry="1.0"/>
					<speciesReference species="SUCC" stoichiometry="1.0"/>
				</listOfReactants>
				<listOfProducts>
					<speciesReference species="FADH2" stoichiometry="1.0"/>
					<speciesReference species="FUM" stoichiometry="1.0"/>
				</listOfProducts>
				<kineticLaw>
					<math xmlns="http://www.w3.org/1998/Math/MathML">
						<ci>
							 FLUX_VALUE 
						</ci>
					</math>
					<listOfParameters>
						<parameter id="LOWER_BOUND" units="mmol_per_gDW_per_hr" value="-1000.0"/>
						<parameter id="UPPER_BOUND" units="mmol_per_gDW_per_hr" value="1000.0"/>
						<parameter id="OBJECTIVE_COEFFICIENT" value="0"/>
						<parameter id="FLUX_VALUE" units="mmol_per_gDW_per_hr" value="0"/>
					</listOfParameters>
				</kineticLaw>
			</reaction>
			<reaction id="R124" name="R124" reversible="true">
				<notes>
					<html:p>
						GENE_ASSOCIATION: Mb3133
					</html:p>
				</notes>
				<listOfReactants>
					<speciesReference species="FE3" stoichiometry="1.0"/>
					<speciesReference species="NADPH" stoichiometry="1.0"/>
				</listOfReactants>
				<listOfProducts>
					<speciesReference species="FE2" stoichiometry="1.0"/>
					<speciesReference species="NADP" stoichiometry="1.0"/>
				</listOfProducts>
				<kineticLaw>
					<math xmlns="http://www.w3.org/1998/Math/MathML">
						<ci>
							 FLUX_VALUE 
						</ci>
					</math>
					<listOfParameters>
						<parameter id="LOWER_BOUND" units="mmol_per_gDW_per_hr" value="-1000.0"/>
						<parameter id="UPPER_BOUND" units="mmol_per_gDW_per_hr" value="1000.0"/>
						<parameter id="OBJECTIVE_COEFFICIENT" value="0"/>
						<parameter id="FLUX_VALUE" units="mmol_per_gDW_per_hr" value="0"/>
					</listOfParameters>
				</kineticLaw>
			</reaction>
			<reaction id="R125" name="R125" reversible="true">
				<notes>
					<html:p>
						GENE_ASSOCIATION: ( Mb2216 AND Mb2217 AND Mb2218 AND Mb2219 AND Mb1486 AND Mb1491c AND Mb3055c AND Mb3054c AND Mb2223c AND Mb3069c AND Mb1649c AND Mb1648 ) OR ( Mb1649c AND Mb1648 )
					</html:p>
				</notes>
				<listOfReactants>
					<speciesReference species="HEME_45_FE3" stoichiometry="2.0"/>
					<speciesReference species="MKH2" stoichiometry="1.0"/>
				</listOfReactants>
				<listOfProducts>
					<speciesReference species="HEME_45_FE2" stoichiometry="2.0"/>
					<speciesReference species="MK" stoichiometry="1.0"/>
				</listOfProducts>
				<kineticLaw>
					<math xmlns="http://www.w3.org/1998/Math/MathML">
						<ci>
							 FLUX_VALUE 
						</ci>
					</math>
					<listOfParameters>
						<parameter id="LOWER_BOUND" units="mmol_per_gDW_per_hr" value="-1000.0"/>
						<parameter id="UPPER_BOUND" units="mmol_per_gDW_per_hr" value="1000.0"/>
						<parameter id="OBJECTIVE_COEFFICIENT" value="0"/>
						<parameter id="FLUX_VALUE" units="mmol_per_gDW_per_hr" value="0"/>
					</listOfParameters>
				</kineticLaw>
			</reaction>
			<reaction id="R126" name="R126" reversible="false">
				<notes>
					<html:p>
						GENE_ASSOCIATION: ( Mb2216 AND Mb2217 AND Mb2218 AND Mb2219 AND Mb1486 AND Mb1491c AND Mb3055c AND Mb3054c AND Mb2223c AND Mb3069c AND Mb1649c AND Mb1648 ) 
					</html:p>
				</notes>
				<listOfReactants>
					<speciesReference species="HEME_45_FE2" stoichiometry="2.0"/>
					<speciesReference species="O2" stoichiometry="0.5"/>
				</listOfReactants>
				<listOfProducts>
					<speciesReference species="H" stoichiometry="6.0"/>
					<speciesReference species="HEME_45_FE3" stoichiometry="2.0"/>
				</listOfProducts>
				<kineticLaw>
					<math xmlns="http://www.w3.org/1998/Math/MathML">
						<ci>
							 FLUX_VALUE 
						</ci>
					</math>
					<listOfParameters>
						<parameter id="LOWER_BOUND" units="mmol_per_gDW_per_hr" value="0.0"/>
						<parameter id="UPPER_BOUND" units="mmol_per_gDW_per_hr" value="1000.0"/>
						<parameter id="OBJECTIVE_COEFFICIENT" value="0"/>
						<parameter id="FLUX_VALUE" units="mmol_per_gDW_per_hr" value="0"/>
					</listOfParameters>
				</kineticLaw>
			</reaction>
			<reaction id="R127" name="R127" reversible="false">
				<notes>
					<html:p>
						GENE_ASSOCIATION: Mb1649c AND Mb1648
					</html:p>
				</notes>
				<listOfReactants>
					<speciesReference species="HEME_45_FE2" stoichiometry="2.0"/>
					<speciesReference species="O2" stoichiometry="0.5"/>
				</listOfReactants>
				<listOfProducts>
					<speciesReference species="H" stoichiometry="2.0"/>
					<speciesReference species="HEME_45_FE3" stoichiometry="2.0"/>
				</listOfProducts>
				<kineticLaw>
					<math xmlns="http://www.w3.org/1998/Math/MathML">
						<ci>
							 FLUX_VALUE 
						</ci>
					</math>
					<listOfParameters>
						<parameter id="LOWER_BOUND" units="mmol_per_gDW_per_hr" value="0.0"/>
						<parameter id="UPPER_BOUND" units="mmol_per_gDW_per_hr" value="1000.0"/>
						<parameter id="OBJECTIVE_COEFFICIENT" value="0"/>
						<parameter id="FLUX_VALUE" units="mmol_per_gDW_per_hr" value="0"/>
					</listOfParameters>
				</kineticLaw>
			</reaction>
			<reaction id="R128" name="R128" reversible="true">
				<notes>
					<html:p>
						GENE_ASSOCIATION: Mb1336 AND Mb1337 AND Mb1338 AND Mb1339 AND Mb1340 AND Mb1341 AND Mb1342 AND Mb1343
					</html:p>
				</notes>
				<listOfReactants>
					<speciesReference species="ADP" stoichiometry="1.0"/>
					<speciesReference species="H" stoichiometry="4.0"/>
					<speciesReference species="PI" stoichiometry="1.0"/>
				</listOfReactants>
				<listOfProducts>
					<speciesReference species="ATP" stoichiometry="1.0"/>
				</listOfProducts>
				<kineticLaw>
					<math xmlns="http://www.w3.org/1998/Math/MathML">
						<ci>
							 FLUX_VALUE 
						</ci>
					</math>
					<listOfParameters>
						<parameter id="LOWER_BOUND" units="mmol_per_gDW_per_hr" value="-1000.0"/>
						<parameter id="UPPER_BOUND" units="mmol_per_gDW_per_hr" value="1000.0"/>
						<parameter id="OBJECTIVE_COEFFICIENT" value="0"/>
						<parameter id="FLUX_VALUE" units="mmol_per_gDW_per_hr" value="0"/>
					</listOfParameters>
				</kineticLaw>
			</reaction>
			<reaction id="R129" name="R129" reversible="false">
				<notes>
					<html:p>
						GENE_ASSOCIATION: Mb1841
					</html:p>
				</notes>
				<listOfReactants>
					<speciesReference species="ATP" stoichiometry="1.0"/>
				</listOfReactants>
				<listOfProducts>
					<speciesReference species="ADP" stoichiometry="1.0"/>
					<speciesReference species="PI" stoichiometry="1.0"/>
				</listOfProducts>
				<kineticLaw>
					<math xmlns="http://www.w3.org/1998/Math/MathML">
						<ci>
							 FLUX_VALUE 
						</ci>
					</math>
					<listOfParameters>
						<parameter id="LOWER_BOUND" units="mmol_per_gDW_per_hr" value="1.0"/>
						<parameter id="UPPER_BOUND" units="mmol_per_gDW_per_hr" value="1.0001"/>
						<parameter id="OBJECTIVE_COEFFICIENT" value="0"/>
						<parameter id="FLUX_VALUE" units="mmol_per_gDW_per_hr" value="0"/>
					</listOfParameters>
				</kineticLaw>
			</reaction>
			<reaction id="R130" name="R130" reversible="false">
				<notes>
					<html:p>
						GENE_ASSOCIATION: Mb3652
					</html:p>
				</notes>
				<listOfReactants>
					<speciesReference species="PPI" stoichiometry="1.0"/>
				</listOfReactants>
				<listOfProducts>
					<speciesReference species="PI" stoichiometry="2.0"/>
				</listOfProducts>
				<kineticLaw>
					<math xmlns="http://www.w3.org/1998/Math/MathML">
						<ci>
							 FLUX_VALUE 
						</ci>
					</math>
					<listOfParameters>
						<parameter id="LOWER_BOUND" units="mmol_per_gDW_per_hr" value="0.0"/>
						<parameter id="UPPER_BOUND" units="mmol_per_gDW_per_hr" value="1000.0"/>
						<parameter id="OBJECTIVE_COEFFICIENT" value="0"/>
						<parameter id="FLUX_VALUE" units="mmol_per_gDW_per_hr" value="0"/>
					</listOfParameters>
				</kineticLaw>
			</reaction>
			<reaction id="R131" name="R131" reversible="false">
				<notes>
					<html:p>
						GENE_ASSOCIATION: Mb3652
					</html:p>
				</notes>
				<listOfReactants>
					<speciesReference species="PPI" stoichiometry="1.0"/>
				</listOfReactants>
				<listOfProducts>
					<speciesReference species="H" stoichiometry="1.0"/>
					<speciesReference species="PI" stoichiometry="2.0"/>
				</listOfProducts>
				<kineticLaw>
					<math xmlns="http://www.w3.org/1998/Math/MathML">
						<ci>
							 FLUX_VALUE 
						</ci>
					</math>
					<listOfParameters>
						<parameter id="LOWER_BOUND" units="mmol_per_gDW_per_hr" value="0.0"/>
						<parameter id="UPPER_BOUND" units="mmol_per_gDW_per_hr" value="1000.0"/>
						<parameter id="OBJECTIVE_COEFFICIENT" value="0"/>
						<parameter id="FLUX_VALUE" units="mmol_per_gDW_per_hr" value="0"/>
					</listOfParameters>
				</kineticLaw>
			</reaction>
			<reaction id="R132" name="R132" reversible="true">
				<notes>
					<html:p>
						GENE_ASSOCIATION: Mb3008
					</html:p>
				</notes>
				<listOfReactants>
					<speciesReference species="_40_n_45_1_41_POLYP" stoichiometry="1.0"/>
					<speciesReference species="ATP" stoichiometry="1.0"/>
				</listOfReactants>
				<listOfProducts>
					<speciesReference species="_40_n_41_POLYP" stoichiometry="1.0"/>
					<speciesReference species="ADP" stoichiometry="1.0"/>
				</listOfProducts>
				<kineticLaw>
					<math xmlns="http://www.w3.org/1998/Math/MathML">
						<ci>
							 FLUX_VALUE 
						</ci>
					</math>
					<listOfParameters>
						<parameter id="LOWER_BOUND" units="mmol_per_gDW_per_hr" value="-1000.0"/>
						<parameter id="UPPER_BOUND" units="mmol_per_gDW_per_hr" value="1000.0"/>
						<parameter id="OBJECTIVE_COEFFICIENT" value="0"/>
						<parameter id="FLUX_VALUE" units="mmol_per_gDW_per_hr" value="0"/>
					</listOfParameters>
				</kineticLaw>
			</reaction>
			<reaction id="R133" name="R133" reversible="true">
				<notes>
					<html:p>
						GENE_ASSOCIATION: Mb3133 OR Mb0910
					</html:p>
				</notes>
				<listOfReactants>
					<speciesReference species="FERO" stoichiometry="2.0"/>
					<speciesReference species="NADP" stoichiometry="1.0"/>
				</listOfReactants>
				<listOfProducts>
					<speciesReference species="FERI" stoichiometry="2.0"/>
					<speciesReference species="NADPH" stoichiometry="1.0"/>
				</listOfProducts>
				<kineticLaw>
					<math xmlns="http://www.w3.org/1998/Math/MathML">
						<ci>
							 FLUX_VALUE 
						</ci>
					</math>
					<listOfParameters>
						<parameter id="LOWER_BOUND" units="mmol_per_gDW_per_hr" value="-1000.0"/>
						<parameter id="UPPER_BOUND" units="mmol_per_gDW_per_hr" value="1000.0"/>
						<parameter id="OBJECTIVE_COEFFICIENT" value="0"/>
						<parameter id="FLUX_VALUE" units="mmol_per_gDW_per_hr" value="0"/>
					</listOfParameters>
				</kineticLaw>
			</reaction>
			<reaction id="R134" name="R134" reversible="false">
				<notes>
					<html:p>
						GENE_ASSOCIATION: Mb1943c
					</html:p>
				</notes>
				<listOfReactants>
					<speciesReference species="H2O2" stoichiometry="2.0"/>
				</listOfReactants>
				<listOfProducts>
					<speciesReference species="O2" stoichiometry="1.0"/>
				</listOfProducts>
				<kineticLaw>
					<math xmlns="http://www.w3.org/1998/Math/MathML">
						<ci>
							 FLUX_VALUE 
						</ci>
					</math>
					<listOfParameters>
						<parameter id="LOWER_BOUND" units="mmol_per_gDW_per_hr" value="0.0"/>
						<parameter id="UPPER_BOUND" units="mmol_per_gDW_per_hr" value="1000.0"/>
						<parameter id="OBJECTIVE_COEFFICIENT" value="0"/>
						<parameter id="FLUX_VALUE" units="mmol_per_gDW_per_hr" value="0"/>
					</listOfParameters>
				</kineticLaw>
			</reaction>
			<reaction id="R135" name="R135" reversible="false">
				<notes>
					<html:p>
						GENE_ASSOCIATION: Mb3462c
					</html:p>
				</notes>
				<listOfReactants>
					<speciesReference species="GLU" stoichiometry="1.0"/>
				</listOfReactants>
				<listOfProducts>
					<speciesReference species="CO2" stoichiometry="1.0"/>
					<speciesReference species="GABA" stoichiometry="1.0"/>
				</listOfProducts>
				<kineticLaw>
					<math xmlns="http://www.w3.org/1998/Math/MathML">
						<ci>
							 FLUX_VALUE 
						</ci>
					</math>
					<listOfParameters>
						<parameter id="LOWER_BOUND" units="mmol_per_gDW_per_hr" value="0.0"/>
						<parameter id="UPPER_BOUND" units="mmol_per_gDW_per_hr" value="1000.0"/>
						<parameter id="OBJECTIVE_COEFFICIENT" value="0"/>
						<parameter id="FLUX_VALUE" units="mmol_per_gDW_per_hr" value="0"/>
					</listOfParameters>
				</kineticLaw>
			</reaction>
			<reaction id="R136" name="R136" reversible="true">
				<notes>
					<html:p>
						GENE_ASSOCIATION: Mb2620
					</html:p>
				</notes>
				<listOfReactants>
					<speciesReference species="AKG" stoichiometry="1.0"/>
					<speciesReference species="GABA" stoichiometry="1.0"/>
				</listOfReactants>
				<listOfProducts>
					<speciesReference species="GLU" stoichiometry="1.0"/>
					<speciesReference species="SUCCSAL" stoichiometry="1.0"/>
				</listOfProducts>
				<kineticLaw>
					<math xmlns="http://www.w3.org/1998/Math/MathML">
						<ci>
							 FLUX_VALUE 
						</ci>
					</math>
					<listOfParameters>
						<parameter id="LOWER_BOUND" units="mmol_per_gDW_per_hr" value="-1000.0"/>
						<parameter id="UPPER_BOUND" units="mmol_per_gDW_per_hr" value="1000.0"/>
						<parameter id="OBJECTIVE_COEFFICIENT" value="0"/>
						<parameter id="FLUX_VALUE" units="mmol_per_gDW_per_hr" value="0"/>
					</listOfParameters>
				</kineticLaw>
			</reaction>
			<reaction id="R137" name="R137" reversible="false">
				<notes>
					<html:p>
						GENE_ASSOCIATION: Mb0239c OR Mb1760
					</html:p>
				</notes>
				<listOfReactants>
					<speciesReference species="NADP" stoichiometry="1.0"/>
					<speciesReference species="SUCCSAL" stoichiometry="1.0"/>
				</listOfReactants>
				<listOfProducts>
					<speciesReference species="NADPH" stoichiometry="1.0"/>
					<speciesReference species="SUCC" stoichiometry="1.0"/>
				</listOfProducts>
				<kineticLaw>
					<math xmlns="http://www.w3.org/1998/Math/MathML">
						<ci>
							 FLUX_VALUE 
						</ci>
					</math>
					<listOfParameters>
						<parameter id="LOWER_BOUND" units="mmol_per_gDW_per_hr" value="0.0"/>
						<parameter id="UPPER_BOUND" units="mmol_per_gDW_per_hr" value="1000.0"/>
						<parameter id="OBJECTIVE_COEFFICIENT" value="0"/>
						<parameter id="FLUX_VALUE" units="mmol_per_gDW_per_hr" value="0"/>
					</listOfParameters>
				</kineticLaw>
			</reaction>
			<reaction id="R138" name="R138" reversible="false">
				<notes>
					<html:p>
						GENE_ASSOCIATION: Mb1220
					</html:p>
				</notes>
				<listOfReactants>
					<speciesReference species="FAD" stoichiometry="1.0"/>
					<speciesReference species="PRO" stoichiometry="1.0"/>
				</listOfReactants>
				<listOfProducts>
					<speciesReference species="FADH2" stoichiometry="1.0"/>
					<speciesReference species="P5C" stoichiometry="1.0"/>
				</listOfProducts>
				<kineticLaw>
					<math xmlns="http://www.w3.org/1998/Math/MathML">
						<ci>
							 FLUX_VALUE 
						</ci>
					</math>
					<listOfParameters>
						<parameter id="LOWER_BOUND" units="mmol_per_gDW_per_hr" value="0.0"/>
						<parameter id="UPPER_BOUND" units="mmol_per_gDW_per_hr" value="1000.0"/>
						<parameter id="OBJECTIVE_COEFFICIENT" value="0"/>
						<parameter id="FLUX_VALUE" units="mmol_per_gDW_per_hr" value="0"/>
					</listOfParameters>
				</kineticLaw>
			</reaction>
			<reaction id="R139" name="R139" reversible="false">
				<notes>
					<html:p>
						GENE_ASSOCIATION: Mb1219
					</html:p>
				</notes>
				<listOfReactants>
					<speciesReference species="NAD" stoichiometry="1.0"/>
					<speciesReference species="P5C" stoichiometry="1.0"/>
				</listOfReactants>
				<listOfProducts>
					<speciesReference species="HYDROXYGLU" stoichiometry="1.0"/>
					<speciesReference species="NADH" stoichiometry="1.0"/>
				</listOfProducts>
				<kineticLaw>
					<math xmlns="http://www.w3.org/1998/Math/MathML">
						<ci>
							 FLUX_VALUE 
						</ci>
					</math>
					<listOfParameters>
						<parameter id="LOWER_BOUND" units="mmol_per_gDW_per_hr" value="0.0"/>
						<parameter id="UPPER_BOUND" units="mmol_per_gDW_per_hr" value="1000.0"/>
						<parameter id="OBJECTIVE_COEFFICIENT" value="0"/>
						<parameter id="FLUX_VALUE" units="mmol_per_gDW_per_hr" value="0"/>
					</listOfParameters>
				</kineticLaw>
			</reaction>
			<reaction id="R140" name="R140" reversible="false">
				<notes>
					<html:p>
						GENE_ASSOCIATION: 
					</html:p>
				</notes>
				<listOfReactants>
					<speciesReference species="AKG" stoichiometry="1.0"/>
					<speciesReference species="HYDROXYGLU" stoichiometry="1.0"/>
				</listOfReactants>
				<listOfProducts>
					<speciesReference species="GLU" stoichiometry="1.0"/>
					<speciesReference species="HYDROXYAKG" stoichiometry="1.0"/>
				</listOfProducts>
				<kineticLaw>
					<math xmlns="http://www.w3.org/1998/Math/MathML">
						<ci>
							 FLUX_VALUE 
						</ci>
					</math>
					<listOfParameters>
						<parameter id="LOWER_BOUND" units="mmol_per_gDW_per_hr" value="0.0"/>
						<parameter id="UPPER_BOUND" units="mmol_per_gDW_per_hr" value="1000.0"/>
						<parameter id="OBJECTIVE_COEFFICIENT" value="0"/>
						<parameter id="FLUX_VALUE" units="mmol_per_gDW_per_hr" value="0"/>
					</listOfParameters>
				</kineticLaw>
			</reaction>
			<reaction id="R141" name="R141" reversible="true">
				<notes>
					<html:p>
						GENE_ASSOCIATION: Mb1255
					</html:p>
				</notes>
				<listOfReactants>
					<speciesReference species="HYDROXYAKG" stoichiometry="1.0"/>
				</listOfReactants>
				<listOfProducts>
					<speciesReference species="GLX" stoichiometry="1.0"/>
					<speciesReference species="PYR" stoichiometry="1.0"/>
				</listOfProducts>
				<kineticLaw>
					<math xmlns="http://www.w3.org/1998/Math/MathML">
						<ci>
							 FLUX_VALUE 
						</ci>
					</math>
					<listOfParameters>
						<parameter id="LOWER_BOUND" units="mmol_per_gDW_per_hr" value="-1000.0"/>
						<parameter id="UPPER_BOUND" units="mmol_per_gDW_per_hr" value="1000.0"/>
						<parameter id="OBJECTIVE_COEFFICIENT" value="0"/>
						<parameter id="FLUX_VALUE" units="mmol_per_gDW_per_hr" value="0"/>
					</listOfParameters>
				</kineticLaw>
			</reaction>
			<reaction id="R142" name="R142" reversible="false">
				<notes>
					<html:p>
						GENE_ASSOCIATION: Mb1219
					</html:p>
				</notes>
				<listOfReactants>
					<speciesReference species="NAD" stoichiometry="1.0"/>
					<speciesReference species="P5C" stoichiometry="1.0"/>
				</listOfReactants>
				<listOfProducts>
					<speciesReference species="GLU" stoichiometry="1.0"/>
					<speciesReference species="NADH" stoichiometry="1.0"/>
				</listOfProducts>
				<kineticLaw>
					<math xmlns="http://www.w3.org/1998/Math/MathML">
						<ci>
							 FLUX_VALUE 
						</ci>
					</math>
					<listOfParameters>
						<parameter id="LOWER_BOUND" units="mmol_per_gDW_per_hr" value="0.0"/>
						<parameter id="UPPER_BOUND" units="mmol_per_gDW_per_hr" value="1000.0"/>
						<parameter id="OBJECTIVE_COEFFICIENT" value="0"/>
						<parameter id="FLUX_VALUE" units="mmol_per_gDW_per_hr" value="0"/>
					</listOfParameters>
				</kineticLaw>
			</reaction>
			<reaction id="R143" name="R143" reversible="false">
				<notes>
					<html:p>
						GENE_ASSOCIATION: Mb1028
					</html:p>
				</notes>
				<listOfReactants>
					<speciesReference species="ARG" stoichiometry="1.0"/>
				</listOfReactants>
				<listOfProducts>
					<speciesReference species="CITR" stoichiometry="1.0"/>
					<speciesReference species="NH3" stoichiometry="1.0"/>
				</listOfProducts>
				<kineticLaw>
					<math xmlns="http://www.w3.org/1998/Math/MathML">
						<ci>
							 FLUX_VALUE 
						</ci>
					</math>
					<listOfParameters>
						<parameter id="LOWER_BOUND" units="mmol_per_gDW_per_hr" value="0.0"/>
						<parameter id="UPPER_BOUND" units="mmol_per_gDW_per_hr" value="1000.0"/>
						<parameter id="OBJECTIVE_COEFFICIENT" value="0"/>
						<parameter id="FLUX_VALUE" units="mmol_per_gDW_per_hr" value="0"/>
					</listOfParameters>
				</kineticLaw>
			</reaction>
			<reaction id="R144" name="R144" reversible="false">
				<notes>
					<html:p>
						GENE_ASSOCIATION: Mb2348c OR Mb2349c
					</html:p>
				</notes>
				<listOfReactants>
					<speciesReference species="AKG" stoichiometry="1.0"/>
					<speciesReference species="ORN" stoichiometry="1.0"/>
				</listOfReactants>
				<listOfProducts>
					<speciesReference species="GLU" stoichiometry="1.0"/>
					<speciesReference species="GLUGSAL" stoichiometry="1.0"/>
				</listOfProducts>
				<kineticLaw>
					<math xmlns="http://www.w3.org/1998/Math/MathML">
						<ci>
							 FLUX_VALUE 
						</ci>
					</math>
					<listOfParameters>
						<parameter id="LOWER_BOUND" units="mmol_per_gDW_per_hr" value="0.0"/>
						<parameter id="UPPER_BOUND" units="mmol_per_gDW_per_hr" value="1000.0"/>
						<parameter id="OBJECTIVE_COEFFICIENT" value="0"/>
						<parameter id="FLUX_VALUE" units="mmol_per_gDW_per_hr" value="0"/>
					</listOfParameters>
				</kineticLaw>
			</reaction>
			<reaction id="R145" name="R145" reversible="false">
				<notes>
					<html:p>
						GENE_ASSOCIATION: Mb1684
					</html:p>
				</notes>
				<listOfReactants>
					<speciesReference species="CAP" stoichiometry="1.0"/>
					<speciesReference species="ORN" stoichiometry="1.0"/>
				</listOfReactants>
				<listOfProducts>
					<speciesReference species="CITR" stoichiometry="1.0"/>
					<speciesReference species="PI" stoichiometry="1.0"/>
				</listOfProducts>
				<kineticLaw>
					<math xmlns="http://www.w3.org/1998/Math/MathML">
						<ci>
							 FLUX_VALUE 
						</ci>
					</math>
					<listOfParameters>
						<parameter id="LOWER_BOUND" units="mmol_per_gDW_per_hr" value="0.0"/>
						<parameter id="UPPER_BOUND" units="mmol_per_gDW_per_hr" value="1000.0"/>
						<parameter id="OBJECTIVE_COEFFICIENT" value="0"/>
						<parameter id="FLUX_VALUE" units="mmol_per_gDW_per_hr" value="0"/>
					</listOfParameters>
				</kineticLaw>
			</reaction>
			<reaction id="R146" name="R146" reversible="false">
				<notes>
					<html:p>
						GENE_ASSOCIATION: Mb2560c
					</html:p>
				</notes>
				<listOfReactants>
					<speciesReference species="ORN" stoichiometry="1.0"/>
				</listOfReactants>
				<listOfProducts>
					<speciesReference species="CO2" stoichiometry="1.0"/>
					<speciesReference species="PTRSC" stoichiometry="1.0"/>
				</listOfProducts>
				<kineticLaw>
					<math xmlns="http://www.w3.org/1998/Math/MathML">
						<ci>
							 FLUX_VALUE 
						</ci>
					</math>
					<listOfParameters>
						<parameter id="LOWER_BOUND" units="mmol_per_gDW_per_hr" value="0.0"/>
						<parameter id="UPPER_BOUND" units="mmol_per_gDW_per_hr" value="1000.0"/>
						<parameter id="OBJECTIVE_COEFFICIENT" value="0"/>
						<parameter id="FLUX_VALUE" units="mmol_per_gDW_per_hr" value="0"/>
					</listOfParameters>
				</kineticLaw>
			</reaction>
			<reaction id="R147" name="R147" reversible="false">
				<notes>
					<html:p>
						GENE_ASSOCIATION: Mb2632
					</html:p>
				</notes>
				<listOfReactants>
					<speciesReference species="PTRSC" stoichiometry="1.0"/>
					<speciesReference species="SAM" stoichiometry="1.0"/>
				</listOfReactants>
				<listOfProducts>
					<speciesReference species="_5MTA" stoichiometry="1.0"/>
					<speciesReference species="SPRMD" stoichiometry="1.0"/>
				</listOfProducts>
				<kineticLaw>
					<math xmlns="http://www.w3.org/1998/Math/MathML">
						<ci>
							 FLUX_VALUE 
						</ci>
					</math>
					<listOfParameters>
						<parameter id="LOWER_BOUND" units="mmol_per_gDW_per_hr" value="0.0"/>
						<parameter id="UPPER_BOUND" units="mmol_per_gDW_per_hr" value="1000.0"/>
						<parameter id="OBJECTIVE_COEFFICIENT" value="0"/>
						<parameter id="FLUX_VALUE" units="mmol_per_gDW_per_hr" value="0"/>
					</listOfParameters>
				</kineticLaw>
			</reaction>
			<reaction id="R148" name="R148" reversible="false">
				<notes>
					<html:p>
						GENE_ASSOCIATION: 
					</html:p>
				</notes>
				<listOfReactants>
					<speciesReference species="UREA" stoichiometry="1.0"/>
				</listOfReactants>
				<listOfProducts>
					<speciesReference species="CO2" stoichiometry="1.0"/>
					<speciesReference species="NH3" stoichiometry="1.0"/>
				</listOfProducts>
				<kineticLaw>
					<math xmlns="http://www.w3.org/1998/Math/MathML">
						<ci>
							 FLUX_VALUE 
						</ci>
					</math>
					<listOfParameters>
						<parameter id="LOWER_BOUND" units="mmol_per_gDW_per_hr" value="0.0"/>
						<parameter id="UPPER_BOUND" units="mmol_per_gDW_per_hr" value="1000.0"/>
						<parameter id="OBJECTIVE_COEFFICIENT" value="0"/>
						<parameter id="FLUX_VALUE" units="mmol_per_gDW_per_hr" value="0"/>
					</listOfParameters>
				</kineticLaw>
			</reaction>
			<reaction id="R149" name="R149" reversible="true">
				<notes>
					<html:p>
						GENE_ASSOCIATION: Mb2233c
					</html:p>
				</notes>
				<listOfReactants>
					<speciesReference species="AKG" stoichiometry="1.0"/>
					<speciesReference species="ILE" stoichiometry="1.0"/>
				</listOfReactants>
				<listOfProducts>
					<speciesReference species="GLU" stoichiometry="1.0"/>
					<speciesReference species="OMVAL" stoichiometry="1.0"/>
				</listOfProducts>
				<kineticLaw>
					<math xmlns="http://www.w3.org/1998/Math/MathML">
						<ci>
							 FLUX_VALUE 
						</ci>
					</math>
					<listOfParameters>
						<parameter id="LOWER_BOUND" units="mmol_per_gDW_per_hr" value="-1000.0"/>
						<parameter id="UPPER_BOUND" units="mmol_per_gDW_per_hr" value="1000.0"/>
						<parameter id="OBJECTIVE_COEFFICIENT" value="0"/>
						<parameter id="FLUX_VALUE" units="mmol_per_gDW_per_hr" value="0"/>
					</listOfParameters>
				</kineticLaw>
			</reaction>
			<reaction id="R150" name="R150" reversible="false">
				<notes>
					<html:p>
						GENE_ASSOCIATION: Mb2524c AND Mb2525c
					</html:p>
				</notes>
				<listOfReactants>
					<speciesReference species="LIPO" stoichiometry="1.0"/>
					<speciesReference species="OXOMETHYLPENTANOATE" stoichiometry="1.0"/>
				</listOfReactants>
				<listOfProducts>
					<speciesReference species="_2MBUTLIPO" stoichiometry="1.0"/>
					<speciesReference species="CO2" stoichiometry="1.0"/>
				</listOfProducts>
				<kineticLaw>
					<math xmlns="http://www.w3.org/1998/Math/MathML">
						<ci>
							 FLUX_VALUE 
						</ci>
					</math>
					<listOfParameters>
						<parameter id="LOWER_BOUND" units="mmol_per_gDW_per_hr" value="0.0"/>
						<parameter id="UPPER_BOUND" units="mmol_per_gDW_per_hr" value="1000.0"/>
						<parameter id="OBJECTIVE_COEFFICIENT" value="0"/>
						<parameter id="FLUX_VALUE" units="mmol_per_gDW_per_hr" value="0"/>
					</listOfParameters>
				</kineticLaw>
			</reaction>
			<reaction id="R151" name="R151" reversible="true">
				<notes>
					<html:p>
						GENE_ASSOCIATION: Mb2523c
					</html:p>
				</notes>
				<listOfReactants>
					<speciesReference species="_2MBUTLIPO" stoichiometry="1.0"/>
					<speciesReference species="COA" stoichiometry="1.0"/>
				</listOfReactants>
				<listOfProducts>
					<speciesReference species="_2MBUTCOA" stoichiometry="1.0"/>
					<speciesReference species="DLIPO" stoichiometry="1.0"/>
				</listOfProducts>
				<kineticLaw>
					<math xmlns="http://www.w3.org/1998/Math/MathML">
						<ci>
							 FLUX_VALUE 
						</ci>
					</math>
					<listOfParameters>
						<parameter id="LOWER_BOUND" units="mmol_per_gDW_per_hr" value="-1000.0"/>
						<parameter id="UPPER_BOUND" units="mmol_per_gDW_per_hr" value="1000.0"/>
						<parameter id="OBJECTIVE_COEFFICIENT" value="0"/>
						<parameter id="FLUX_VALUE" units="mmol_per_gDW_per_hr" value="0"/>
					</listOfParameters>
				</kineticLaw>
			</reaction>
			<reaction id="R152" name="R152" reversible="false">
				<notes>
					<html:p>
						GENE_ASSOCIATION: Mb3164
					</html:p>
				</notes>
				<listOfReactants>
					<speciesReference species="_2MBUTCOA" stoichiometry="1.0"/>
					<speciesReference species="MK" stoichiometry="1.0"/>
				</listOfReactants>
				<listOfProducts>
					<speciesReference species="_2MBECOA" stoichiometry="1.0"/>
					<speciesReference species="MKH2" stoichiometry="1.0"/>
				</listOfProducts>
				<kineticLaw>
					<math xmlns="http://www.w3.org/1998/Math/MathML">
						<ci>
							 FLUX_VALUE 
						</ci>
					</math>
					<listOfParameters>
						<parameter id="LOWER_BOUND" units="mmol_per_gDW_per_hr" value="0.0"/>
						<parameter id="UPPER_BOUND" units="mmol_per_gDW_per_hr" value="1000.0"/>
						<parameter id="OBJECTIVE_COEFFICIENT" value="0"/>
						<parameter id="FLUX_VALUE" units="mmol_per_gDW_per_hr" value="0"/>
					</listOfParameters>
				</kineticLaw>
			</reaction>
			<reaction id="R153" name="R153" reversible="false">
				<notes>
					<html:p>
						GENE_ASSOCIATION: Mb1099 OR Mb0929 OR Mb2511 OR Mb1507
					</html:p>
				</notes>
				<listOfReactants>
					<speciesReference species="_2MBECOA" stoichiometry="1.0"/>
				</listOfReactants>
				<listOfProducts>
					<speciesReference species="HMBUTCOA" stoichiometry="1.0"/>
				</listOfProducts>
				<kineticLaw>
					<math xmlns="http://www.w3.org/1998/Math/MathML">
						<ci>
							 FLUX_VALUE 
						</ci>
					</math>
					<listOfParameters>
						<parameter id="LOWER_BOUND" units="mmol_per_gDW_per_hr" value="0.0"/>
						<parameter id="UPPER_BOUND" units="mmol_per_gDW_per_hr" value="1000.0"/>
						<parameter id="OBJECTIVE_COEFFICIENT" value="0"/>
						<parameter id="FLUX_VALUE" units="mmol_per_gDW_per_hr" value="0"/>
					</listOfParameters>
				</kineticLaw>
			</reaction>
			<reaction id="R154" name="R154" reversible="false">
				<notes>
					<html:p>
						GENE_ASSOCIATION: Mb3803 OR Mb1176
					</html:p>
				</notes>
				<listOfReactants>
					<speciesReference species="HMBUTCOA" stoichiometry="1.0"/>
					<speciesReference species="NAD" stoichiometry="1.0"/>
				</listOfReactants>
				<listOfProducts>
					<speciesReference species="MAACCOA" stoichiometry="1.0"/>
					<speciesReference species="NADH" stoichiometry="1.0"/>
				</listOfProducts>
				<kineticLaw>
					<math xmlns="http://www.w3.org/1998/Math/MathML">
						<ci>
							 FLUX_VALUE 
						</ci>
					</math>
					<listOfParameters>
						<parameter id="LOWER_BOUND" units="mmol_per_gDW_per_hr" value="0.0"/>
						<parameter id="UPPER_BOUND" units="mmol_per_gDW_per_hr" value="1000.0"/>
						<parameter id="OBJECTIVE_COEFFICIENT" value="0"/>
						<parameter id="FLUX_VALUE" units="mmol_per_gDW_per_hr" value="0"/>
					</listOfParameters>
				</kineticLaw>
			</reaction>
			<reaction id="R155" name="R155" reversible="true">
				<notes>
					<html:p>
						GENE_ASSOCIATION: Mb1103c
					</html:p>
				</notes>
				<listOfReactants>
					<speciesReference species="COA" stoichiometry="1.0"/>
					<speciesReference species="MAACCOA" stoichiometry="1.0"/>
				</listOfReactants>
				<listOfProducts>
					<speciesReference species="ACCOA" stoichiometry="1.0"/>
					<speciesReference species="PROPIONYLCOA" stoichiometry="1.0"/>
				</listOfProducts>
				<kineticLaw>
					<math xmlns="http://www.w3.org/1998/Math/MathML">
						<ci>
							 FLUX_VALUE 
						</ci>
					</math>
					<listOfParameters>
						<parameter id="LOWER_BOUND" units="mmol_per_gDW_per_hr" value="-1000.0"/>
						<parameter id="UPPER_BOUND" units="mmol_per_gDW_per_hr" value="1000.0"/>
						<parameter id="OBJECTIVE_COEFFICIENT" value="0"/>
						<parameter id="FLUX_VALUE" units="mmol_per_gDW_per_hr" value="0"/>
					</listOfParameters>
				</kineticLaw>
			</reaction>
			<reaction id="R156" name="R156" reversible="false">
				<notes>
					<html:p>
						GENE_ASSOCIATION: Mb0928c OR Mb2530c OR Mb0999c OR Mb3829c OR Mb3308 OR Mb2271
					</html:p>
				</notes>
				<listOfReactants>
					<speciesReference species="BIOTIN_45_CO2" stoichiometry="1.0"/>
					<speciesReference species="PROPIONYLCOA" stoichiometry="1.0"/>
				</listOfReactants>
				<listOfProducts>
					<speciesReference species="BIOTIN" stoichiometry="0.999"/>
					<speciesReference species="SMMALONYLCOA" stoichiometry="1.0"/>
				</listOfProducts>
				<kineticLaw>
					<math xmlns="http://www.w3.org/1998/Math/MathML">
						<ci>
							 FLUX_VALUE 
						</ci>
					</math>
					<listOfParameters>
						<parameter id="LOWER_BOUND" units="mmol_per_gDW_per_hr" value="0.0"/>
						<parameter id="UPPER_BOUND" units="mmol_per_gDW_per_hr" value="1000.0"/>
						<parameter id="OBJECTIVE_COEFFICIENT" value="0"/>
						<parameter id="FLUX_VALUE" units="mmol_per_gDW_per_hr" value="0"/>
					</listOfParameters>
				</kineticLaw>
			</reaction>
			<reaction id="R157" name="R157" reversible="true">
				<notes>
					<html:p>
						GENE_ASSOCIATION: 
					</html:p>
				</notes>
				<listOfReactants>
					<speciesReference species="SMMALONYLCOA" stoichiometry="1.0"/>
				</listOfReactants>
				<listOfProducts>
					<speciesReference species="RMMALONYLCOA" stoichiometry="1.0"/>
				</listOfProducts>
				<kineticLaw>
					<math xmlns="http://www.w3.org/1998/Math/MathML">
						<ci>
							 FLUX_VALUE 
						</ci>
					</math>
					<listOfParameters>
						<parameter id="LOWER_BOUND" units="mmol_per_gDW_per_hr" value="-1000.0"/>
						<parameter id="UPPER_BOUND" units="mmol_per_gDW_per_hr" value="1000.0"/>
						<parameter id="OBJECTIVE_COEFFICIENT" value="0"/>
						<parameter id="FLUX_VALUE" units="mmol_per_gDW_per_hr" value="0"/>
					</listOfParameters>
				</kineticLaw>
			</reaction>
			<reaction id="R158" name="R158" reversible="false">
				<notes>
					<html:p>
						GENE_ASSOCIATION: Mb1529 AND Mb1530
					</html:p>
				</notes>
				<listOfReactants>
					<speciesReference species="COB_45_III" stoichiometry="0.001"/>
					<speciesReference species="RMMALONYLCOA" stoichiometry="1.0"/>
				</listOfReactants>
				<listOfProducts>
					<speciesReference species="SUCCOA" stoichiometry="1.0"/>
				</listOfProducts>
				<kineticLaw>
					<math xmlns="http://www.w3.org/1998/Math/MathML">
						<ci>
							 FLUX_VALUE 
						</ci>
					</math>
					<listOfParameters>
						<parameter id="LOWER_BOUND" units="mmol_per_gDW_per_hr" value="0.0"/>
						<parameter id="UPPER_BOUND" units="mmol_per_gDW_per_hr" value="1000.0"/>
						<parameter id="OBJECTIVE_COEFFICIENT" value="0"/>
						<parameter id="FLUX_VALUE" units="mmol_per_gDW_per_hr" value="0"/>
					</listOfParameters>
				</kineticLaw>
			</reaction>
			<reaction id="R159" name="R159" reversible="false">
				<notes>
					<html:p>
						GENE_ASSOCIATION: Mb1529 AND Mb1530
					</html:p>
				</notes>
				<listOfReactants>
					<speciesReference species="COB_45_III" stoichiometry="0.001"/>
					<speciesReference species="SUCCOA" stoichiometry="1.0"/>
				</listOfReactants>
				<listOfProducts>
					<speciesReference species="RMMALONYLCOA" stoichiometry="1.0"/>
				</listOfProducts>
				<kineticLaw>
					<math xmlns="http://www.w3.org/1998/Math/MathML">
						<ci>
							 FLUX_VALUE 
						</ci>
					</math>
					<listOfParameters>
						<parameter id="LOWER_BOUND" units="mmol_per_gDW_per_hr" value="0.0"/>
						<parameter id="UPPER_BOUND" units="mmol_per_gDW_per_hr" value="1000.0"/>
						<parameter id="OBJECTIVE_COEFFICIENT" value="0"/>
						<parameter id="FLUX_VALUE" units="mmol_per_gDW_per_hr" value="0"/>
					</listOfParameters>
				</kineticLaw>
			</reaction>
			<reaction id="R160" name="R160" reversible="false">
				<notes>
					<html:p>
						GENE_ASSOCIATION: Mb2524c AND Mb2525c
					</html:p>
				</notes>
				<listOfReactants>
					<speciesReference species="LIPO" stoichiometry="1.0"/>
					<speciesReference species="MOP" stoichiometry="1.0"/>
				</listOfReactants>
				<listOfProducts>
					<speciesReference species="_3MBUTLIPO" stoichiometry="1.0"/>
					<speciesReference species="CO2" stoichiometry="1.0"/>
				</listOfProducts>
				<kineticLaw>
					<math xmlns="http://www.w3.org/1998/Math/MathML">
						<ci>
							 FLUX_VALUE 
						</ci>
					</math>
					<listOfParameters>
						<parameter id="LOWER_BOUND" units="mmol_per_gDW_per_hr" value="0.0"/>
						<parameter id="UPPER_BOUND" units="mmol_per_gDW_per_hr" value="1000.0"/>
						<parameter id="OBJECTIVE_COEFFICIENT" value="0"/>
						<parameter id="FLUX_VALUE" units="mmol_per_gDW_per_hr" value="0"/>
					</listOfParameters>
				</kineticLaw>
			</reaction>
			<reaction id="R161" name="R161" reversible="true">
				<notes>
					<html:p>
						GENE_ASSOCIATION: Mb2523c
					</html:p>
				</notes>
				<listOfReactants>
					<speciesReference species="_3MBUTLIPO" stoichiometry="1.0"/>
					<speciesReference species="COA" stoichiometry="1.0"/>
				</listOfReactants>
				<listOfProducts>
					<speciesReference species="_3MBUTCOA" stoichiometry="1.0"/>
					<speciesReference species="DLIPO" stoichiometry="1.0"/>
				</listOfProducts>
				<kineticLaw>
					<math xmlns="http://www.w3.org/1998/Math/MathML">
						<ci>
							 FLUX_VALUE 
						</ci>
					</math>
					<listOfParameters>
						<parameter id="LOWER_BOUND" units="mmol_per_gDW_per_hr" value="-1000.0"/>
						<parameter id="UPPER_BOUND" units="mmol_per_gDW_per_hr" value="1000.0"/>
						<parameter id="OBJECTIVE_COEFFICIENT" value="0"/>
						<parameter id="FLUX_VALUE" units="mmol_per_gDW_per_hr" value="0"/>
					</listOfParameters>
				</kineticLaw>
			</reaction>
			<reaction id="R162" name="R162" reversible="false">
				<notes>
					<html:p>
						GENE_ASSOCIATION: Mb3164
					</html:p>
				</notes>
				<listOfReactants>
					<speciesReference species="_3MBUTCOA" stoichiometry="1.0"/>
					<speciesReference species="MK" stoichiometry="1.0"/>
				</listOfReactants>
				<listOfProducts>
					<speciesReference species="_3MBECOA" stoichiometry="1.0"/>
					<speciesReference species="MKH2" stoichiometry="1.0"/>
				</listOfProducts>
				<kineticLaw>
					<math xmlns="http://www.w3.org/1998/Math/MathML">
						<ci>
							 FLUX_VALUE 
						</ci>
					</math>
					<listOfParameters>
						<parameter id="LOWER_BOUND" units="mmol_per_gDW_per_hr" value="0.0"/>
						<parameter id="UPPER_BOUND" units="mmol_per_gDW_per_hr" value="1000.0"/>
						<parameter id="OBJECTIVE_COEFFICIENT" value="0"/>
						<parameter id="FLUX_VALUE" units="mmol_per_gDW_per_hr" value="0"/>
					</listOfParameters>
				</kineticLaw>
			</reaction>
			<reaction id="R163" name="R163" reversible="false">
				<notes>
					<html:p>
						GENE_ASSOCIATION: Mb0928c OR Mb2530c OR Mb0999c OR Mb3829c OR Mb3308 OR Mb2271
					</html:p>
				</notes>
				<listOfReactants>
					<speciesReference species="_3MBECOA" stoichiometry="1.0"/>
					<speciesReference species="BIOTIN_45_CO2" stoichiometry="1.0"/>
				</listOfReactants>
				<listOfProducts>
					<speciesReference species="BIOTIN" stoichiometry="0.999"/>
					<speciesReference species="MGLUTCOA" stoichiometry="1.0"/>
				</listOfProducts>
				<kineticLaw>
					<math xmlns="http://www.w3.org/1998/Math/MathML">
						<ci>
							 FLUX_VALUE 
						</ci>
					</math>
					<listOfParameters>
						<parameter id="LOWER_BOUND" units="mmol_per_gDW_per_hr" value="0.0"/>
						<parameter id="UPPER_BOUND" units="mmol_per_gDW_per_hr" value="1000.0"/>
						<parameter id="OBJECTIVE_COEFFICIENT" value="0"/>
						<parameter id="FLUX_VALUE" units="mmol_per_gDW_per_hr" value="0"/>
					</listOfParameters>
				</kineticLaw>
			</reaction>
			<reaction id="R164" name="R164" reversible="false">
				<notes>
					<html:p>
						GENE_ASSOCIATION: 
					</html:p>
				</notes>
				<listOfReactants>
					<speciesReference species="MGLUTCOA" stoichiometry="1.0"/>
				</listOfReactants>
				<listOfProducts>
					<speciesReference species="HMGLUTCOA" stoichiometry="1.0"/>
				</listOfProducts>
				<kineticLaw>
					<math xmlns="http://www.w3.org/1998/Math/MathML">
						<ci>
							 FLUX_VALUE 
						</ci>
					</math>
					<listOfParameters>
						<parameter id="LOWER_BOUND" units="mmol_per_gDW_per_hr" value="0.0"/>
						<parameter id="UPPER_BOUND" units="mmol_per_gDW_per_hr" value="1000.0"/>
						<parameter id="OBJECTIVE_COEFFICIENT" value="0"/>
						<parameter id="FLUX_VALUE" units="mmol_per_gDW_per_hr" value="0"/>
					</listOfParameters>
				</kineticLaw>
			</reaction>
			<reaction id="R165" name="R165" reversible="false">
				<notes>
					<html:p>
						GENE_ASSOCIATION: 
					</html:p>
				</notes>
				<listOfReactants>
					<speciesReference species="HMGLUTCOA" stoichiometry="1.0"/>
				</listOfReactants>
				<listOfProducts>
					<speciesReference species="ACCOA" stoichiometry="1.0"/>
					<speciesReference species="ACTAC" stoichiometry="1.0"/>
				</listOfProducts>
				<kineticLaw>
					<math xmlns="http://www.w3.org/1998/Math/MathML">
						<ci>
							 FLUX_VALUE 
						</ci>
					</math>
					<listOfParameters>
						<parameter id="LOWER_BOUND" units="mmol_per_gDW_per_hr" value="0.0"/>
						<parameter id="UPPER_BOUND" units="mmol_per_gDW_per_hr" value="1000.0"/>
						<parameter id="OBJECTIVE_COEFFICIENT" value="0"/>
						<parameter id="FLUX_VALUE" units="mmol_per_gDW_per_hr" value="0"/>
					</listOfParameters>
				</kineticLaw>
			</reaction>
			<reaction id="R166" name="R166" reversible="false">
				<notes>
					<html:p>
						GENE_ASSOCIATION: 
					</html:p>
				</notes>
				<listOfReactants>
					<speciesReference species="ACTAC" stoichiometry="1.0"/>
					<speciesReference species="ATP" stoichiometry="1.0"/>
					<speciesReference species="COA" stoichiometry="1.0"/>
				</listOfReactants>
				<listOfProducts>
					<speciesReference species="AACCOA" stoichiometry="1.0"/>
					<speciesReference species="AMP" stoichiometry="1.0"/>
					<speciesReference species="PPI" stoichiometry="1.0"/>
				</listOfProducts>
				<kineticLaw>
					<math xmlns="http://www.w3.org/1998/Math/MathML">
						<ci>
							 FLUX_VALUE 
						</ci>
					</math>
					<listOfParameters>
						<parameter id="LOWER_BOUND" units="mmol_per_gDW_per_hr" value="0.0"/>
						<parameter id="UPPER_BOUND" units="mmol_per_gDW_per_hr" value="1000.0"/>
						<parameter id="OBJECTIVE_COEFFICIENT" value="0"/>
						<parameter id="FLUX_VALUE" units="mmol_per_gDW_per_hr" value="0"/>
					</listOfParameters>
				</kineticLaw>
			</reaction>
			<reaction id="R167" name="R167" reversible="true">
				<notes>
					<html:p>
						GENE_ASSOCIATION: Mb2531c AND Mb2532c
					</html:p>
				</notes>
				<listOfReactants>
					<speciesReference species="ACTAC" stoichiometry="1.0"/>
					<speciesReference species="SUCCOA" stoichiometry="1.0"/>
				</listOfReactants>
				<listOfProducts>
					<speciesReference species="AACCOA" stoichiometry="1.0"/>
					<speciesReference species="SUCC" stoichiometry="1.0"/>
				</listOfProducts>
				<kineticLaw>
					<math xmlns="http://www.w3.org/1998/Math/MathML">
						<ci>
							 FLUX_VALUE 
						</ci>
					</math>
					<listOfParameters>
						<parameter id="LOWER_BOUND" units="mmol_per_gDW_per_hr" value="-1000.0"/>
						<parameter id="UPPER_BOUND" units="mmol_per_gDW_per_hr" value="1000.0"/>
						<parameter id="OBJECTIVE_COEFFICIENT" value="0"/>
						<parameter id="FLUX_VALUE" units="mmol_per_gDW_per_hr" value="0"/>
					</listOfParameters>
				</kineticLaw>
			</reaction>
			<reaction id="R168" name="R168" reversible="false">
				<notes>
					<html:p>
						GENE_ASSOCIATION: Mb2524c AND Mb2525c
					</html:p>
				</notes>
				<listOfReactants>
					<speciesReference species="LIPO" stoichiometry="1.0"/>
					<speciesReference species="OMVAL" stoichiometry="1.0"/>
				</listOfReactants>
				<listOfProducts>
					<speciesReference species="CO2" stoichiometry="1.0"/>
					<speciesReference species="IBUTLIPO" stoichiometry="1.0"/>
				</listOfProducts>
				<kineticLaw>
					<math xmlns="http://www.w3.org/1998/Math/MathML">
						<ci>
							 FLUX_VALUE 
						</ci>
					</math>
					<listOfParameters>
						<parameter id="LOWER_BOUND" units="mmol_per_gDW_per_hr" value="0.0"/>
						<parameter id="UPPER_BOUND" units="mmol_per_gDW_per_hr" value="1000.0"/>
						<parameter id="OBJECTIVE_COEFFICIENT" value="0"/>
						<parameter id="FLUX_VALUE" units="mmol_per_gDW_per_hr" value="0"/>
					</listOfParameters>
				</kineticLaw>
			</reaction>
			<reaction id="R169" name="R169" reversible="true">
				<notes>
					<html:p>
						GENE_ASSOCIATION: Mb2523c
					</html:p>
				</notes>
				<listOfReactants>
					<speciesReference species="COA" stoichiometry="1.0"/>
					<speciesReference species="IBUTLIPO" stoichiometry="1.0"/>
				</listOfReactants>
				<listOfProducts>
					<speciesReference species="DLIPO" stoichiometry="1.0"/>
					<speciesReference species="IBUTCOA" stoichiometry="1.0"/>
				</listOfProducts>
				<kineticLaw>
					<math xmlns="http://www.w3.org/1998/Math/MathML">
						<ci>
							 FLUX_VALUE 
						</ci>
					</math>
					<listOfParameters>
						<parameter id="LOWER_BOUND" units="mmol_per_gDW_per_hr" value="-1000.0"/>
						<parameter id="UPPER_BOUND" units="mmol_per_gDW_per_hr" value="1000.0"/>
						<parameter id="OBJECTIVE_COEFFICIENT" value="0"/>
						<parameter id="FLUX_VALUE" units="mmol_per_gDW_per_hr" value="0"/>
					</listOfParameters>
				</kineticLaw>
			</reaction>
			<reaction id="R170" name="R170" reversible="false">
				<notes>
					<html:p>
						GENE_ASSOCIATION: Mb3164
					</html:p>
				</notes>
				<listOfReactants>
					<speciesReference species="IBUTCOA" stoichiometry="1.0"/>
					<speciesReference species="MK" stoichiometry="1.0"/>
				</listOfReactants>
				<listOfProducts>
					<speciesReference species="MACRCOA" stoichiometry="1.0"/>
					<speciesReference species="MKH2" stoichiometry="1.0"/>
				</listOfProducts>
				<kineticLaw>
					<math xmlns="http://www.w3.org/1998/Math/MathML">
						<ci>
							 FLUX_VALUE 
						</ci>
					</math>
					<listOfParameters>
						<parameter id="LOWER_BOUND" units="mmol_per_gDW_per_hr" value="0.0"/>
						<parameter id="UPPER_BOUND" units="mmol_per_gDW_per_hr" value="1000.0"/>
						<parameter id="OBJECTIVE_COEFFICIENT" value="0"/>
						<parameter id="FLUX_VALUE" units="mmol_per_gDW_per_hr" value="0"/>
					</listOfParameters>
				</kineticLaw>
			</reaction>
			<reaction id="R171" name="R171" reversible="false">
				<notes>
					<html:p>
						GENE_ASSOCIATION: Mb1099 OR Mb0929 OR Mb2511 OR Mb1507
					</html:p>
				</notes>
				<listOfReactants>
					<speciesReference species="MACRCOA" stoichiometry="1.0"/>
				</listOfReactants>
				<listOfProducts>
					<speciesReference species="HIBUTCOA" stoichiometry="1.0"/>
				</listOfProducts>
				<kineticLaw>
					<math xmlns="http://www.w3.org/1998/Math/MathML">
						<ci>
							 FLUX_VALUE 
						</ci>
					</math>
					<listOfParameters>
						<parameter id="LOWER_BOUND" units="mmol_per_gDW_per_hr" value="0.0"/>
						<parameter id="UPPER_BOUND" units="mmol_per_gDW_per_hr" value="1000.0"/>
						<parameter id="OBJECTIVE_COEFFICIENT" value="0"/>
						<parameter id="FLUX_VALUE" units="mmol_per_gDW_per_hr" value="0"/>
					</listOfParameters>
				</kineticLaw>
			</reaction>
			<reaction id="R172" name="R172" reversible="false">
				<notes>
					<html:p>
						GENE_ASSOCIATION: 
					</html:p>
				</notes>
				<listOfReactants>
					<speciesReference species="HIBUTCOA" stoichiometry="1.0"/>
				</listOfReactants>
				<listOfProducts>
					<speciesReference species="COA" stoichiometry="1.0"/>
					<speciesReference species="HIBUT" stoichiometry="1.0"/>
				</listOfProducts>
				<kineticLaw>
					<math xmlns="http://www.w3.org/1998/Math/MathML">
						<ci>
							 FLUX_VALUE 
						</ci>
					</math>
					<listOfParameters>
						<parameter id="LOWER_BOUND" units="mmol_per_gDW_per_hr" value="0.0"/>
						<parameter id="UPPER_BOUND" units="mmol_per_gDW_per_hr" value="1000.0"/>
						<parameter id="OBJECTIVE_COEFFICIENT" value="0"/>
						<parameter id="FLUX_VALUE" units="mmol_per_gDW_per_hr" value="0"/>
					</listOfParameters>
				</kineticLaw>
			</reaction>
			<reaction id="R173" name="R173" reversible="false">
				<notes>
					<html:p>
						GENE_ASSOCIATION: Mb1176 OR Mb0773c
					</html:p>
				</notes>
				<listOfReactants>
					<speciesReference species="HIBUT" stoichiometry="1.0"/>
					<speciesReference species="NAD" stoichiometry="1.0"/>
				</listOfReactants>
				<listOfProducts>
					<speciesReference species="METHYMALONATE" stoichiometry="1.0"/>
					<speciesReference species="NADH" stoichiometry="1.0"/>
				</listOfProducts>
				<kineticLaw>
					<math xmlns="http://www.w3.org/1998/Math/MathML">
						<ci>
							 FLUX_VALUE 
						</ci>
					</math>
					<listOfParameters>
						<parameter id="LOWER_BOUND" units="mmol_per_gDW_per_hr" value="0.0"/>
						<parameter id="UPPER_BOUND" units="mmol_per_gDW_per_hr" value="1000.0"/>
						<parameter id="OBJECTIVE_COEFFICIENT" value="0"/>
						<parameter id="FLUX_VALUE" units="mmol_per_gDW_per_hr" value="0"/>
					</listOfParameters>
				</kineticLaw>
			</reaction>
			<reaction id="R174" name="R174" reversible="false">
				<notes>
					<html:p>
						GENE_ASSOCIATION: Mb0775c
					</html:p>
				</notes>
				<listOfReactants>
					<speciesReference species="COA" stoichiometry="1.0"/>
					<speciesReference species="METHYMALONATE" stoichiometry="1.0"/>
					<speciesReference species="NAD" stoichiometry="1.0"/>
				</listOfReactants>
				<listOfProducts>
					<speciesReference species="CO2" stoichiometry="1.0"/>
					<speciesReference species="NADH" stoichiometry="1.0"/>
					<speciesReference species="PROPIONYLCOA" stoichiometry="1.0"/>
				</listOfProducts>
				<kineticLaw>
					<math xmlns="http://www.w3.org/1998/Math/MathML">
						<ci>
							 FLUX_VALUE 
						</ci>
					</math>
					<listOfParameters>
						<parameter id="LOWER_BOUND" units="mmol_per_gDW_per_hr" value="0.0"/>
						<parameter id="UPPER_BOUND" units="mmol_per_gDW_per_hr" value="1000.0"/>
						<parameter id="OBJECTIVE_COEFFICIENT" value="0"/>
						<parameter id="FLUX_VALUE" units="mmol_per_gDW_per_hr" value="0"/>
					</listOfParameters>
				</kineticLaw>
			</reaction>
			<reaction id="R175" name="R175" reversible="false">
				<notes>
					<html:p>
						GENE_ASSOCIATION: 
					</html:p>
				</notes>
				<listOfReactants>
					<speciesReference species="ISUCC" stoichiometry="1.0"/>
				</listOfReactants>
				<listOfProducts>
					<speciesReference species="NH3" stoichiometry="1.0"/>
					<speciesReference species="OA" stoichiometry="1.0"/>
				</listOfProducts>
				<kineticLaw>
					<math xmlns="http://www.w3.org/1998/Math/MathML">
						<ci>
							 FLUX_VALUE 
						</ci>
					</math>
					<listOfParameters>
						<parameter id="LOWER_BOUND" units="mmol_per_gDW_per_hr" value="0.0"/>
						<parameter id="UPPER_BOUND" units="mmol_per_gDW_per_hr" value="1000.0"/>
						<parameter id="OBJECTIVE_COEFFICIENT" value="0"/>
						<parameter id="FLUX_VALUE" units="mmol_per_gDW_per_hr" value="0"/>
					</listOfParameters>
				</kineticLaw>
			</reaction>
			<reaction id="R176" name="R176" reversible="false">
				<notes>
					<html:p>
						GENE_ASSOCIATION: Mb3631c
					</html:p>
				</notes>
				<listOfReactants>
					<speciesReference species="ASP" stoichiometry="1.0"/>
				</listOfReactants>
				<listOfProducts>
					<speciesReference species="CO2" stoichiometry="1.0"/>
					<speciesReference species="bALA" stoichiometry="1.0"/>
				</listOfProducts>
				<kineticLaw>
					<math xmlns="http://www.w3.org/1998/Math/MathML">
						<ci>
							 FLUX_VALUE 
						</ci>
					</math>
					<listOfParameters>
						<parameter id="LOWER_BOUND" units="mmol_per_gDW_per_hr" value="0.0"/>
						<parameter id="UPPER_BOUND" units="mmol_per_gDW_per_hr" value="1000.0"/>
						<parameter id="OBJECTIVE_COEFFICIENT" value="0"/>
						<parameter id="FLUX_VALUE" units="mmol_per_gDW_per_hr" value="0"/>
					</listOfParameters>
				</kineticLaw>
			</reaction>
			<reaction id="R177" name="R177" reversible="false">
				<notes>
					<html:p>
						GENE_ASSOCIATION: Mb1565c
					</html:p>
				</notes>
				<listOfReactants>
					<speciesReference species="ASN" stoichiometry="1.0"/>
				</listOfReactants>
				<listOfProducts>
					<speciesReference species="ASP" stoichiometry="1.0"/>
					<speciesReference species="NH3" stoichiometry="1.0"/>
				</listOfProducts>
				<kineticLaw>
					<math xmlns="http://www.w3.org/1998/Math/MathML">
						<ci>
							 FLUX_VALUE 
						</ci>
					</math>
					<listOfParameters>
						<parameter id="LOWER_BOUND" units="mmol_per_gDW_per_hr" value="0.0"/>
						<parameter id="UPPER_BOUND" units="mmol_per_gDW_per_hr" value="1000.0"/>
						<parameter id="OBJECTIVE_COEFFICIENT" value="0"/>
						<parameter id="FLUX_VALUE" units="mmol_per_gDW_per_hr" value="0"/>
					</listOfParameters>
				</kineticLaw>
			</reaction>
			<reaction id="R178" name="R178" reversible="false">
				<notes>
					<html:p>
						GENE_ASSOCIATION: Mb2283
					</html:p>
				</notes>
				<listOfReactants>
					<speciesReference species="NAD" stoichiometry="1.0"/>
					<speciesReference species="THR" stoichiometry="1.0"/>
				</listOfReactants>
				<listOfProducts>
					<speciesReference species="_2A3KB" stoichiometry="1.0"/>
					<speciesReference species="NADH" stoichiometry="1.0"/>
				</listOfProducts>
				<kineticLaw>
					<math xmlns="http://www.w3.org/1998/Math/MathML">
						<ci>
							 FLUX_VALUE 
						</ci>
					</math>
					<listOfParameters>
						<parameter id="LOWER_BOUND" units="mmol_per_gDW_per_hr" value="0.0"/>
						<parameter id="UPPER_BOUND" units="mmol_per_gDW_per_hr" value="1000.0"/>
						<parameter id="OBJECTIVE_COEFFICIENT" value="0"/>
						<parameter id="FLUX_VALUE" units="mmol_per_gDW_per_hr" value="0"/>
					</listOfParameters>
				</kineticLaw>
			</reaction>
			<reaction id="R179" name="R179" reversible="false">
				<notes>
					<html:p>
						GENE_ASSOCIATION: 
					</html:p>
				</notes>
				<listOfReactants>
					<speciesReference species="_2A3KB" stoichiometry="1.0"/>
				</listOfReactants>
				<listOfProducts>
					<speciesReference species="AMINOACETONE" stoichiometry="1.0"/>
					<speciesReference species="CO2" stoichiometry="1.0"/>
				</listOfProducts>
				<kineticLaw>
					<math xmlns="http://www.w3.org/1998/Math/MathML">
						<ci>
							 FLUX_VALUE 
						</ci>
					</math>
					<listOfParameters>
						<parameter id="LOWER_BOUND" units="mmol_per_gDW_per_hr" value="0.0"/>
						<parameter id="UPPER_BOUND" units="mmol_per_gDW_per_hr" value="1000.0"/>
						<parameter id="OBJECTIVE_COEFFICIENT" value="0"/>
						<parameter id="FLUX_VALUE" units="mmol_per_gDW_per_hr" value="0"/>
					</listOfParameters>
				</kineticLaw>
			</reaction>
			<reaction id="R180" name="R180" reversible="false">
				<notes>
					<html:p>
						GENE_ASSOCIATION: 
					</html:p>
				</notes>
				<listOfReactants>
					<speciesReference species="AMINOACETONE" stoichiometry="1.0"/>
					<speciesReference species="NADH" stoichiometry="1.0"/>
				</listOfReactants>
				<listOfProducts>
					<speciesReference species="_1_45_AMINO_45_PROPAN_45_2_45_OL" stoichiometry="1.0"/>
					<speciesReference species="NAD" stoichiometry="1.0"/>
				</listOfProducts>
				<kineticLaw>
					<math xmlns="http://www.w3.org/1998/Math/MathML">
						<ci>
							 FLUX_VALUE 
						</ci>
					</math>
					<listOfParameters>
						<parameter id="LOWER_BOUND" units="mmol_per_gDW_per_hr" value="0.0"/>
						<parameter id="UPPER_BOUND" units="mmol_per_gDW_per_hr" value="1000.0"/>
						<parameter id="OBJECTIVE_COEFFICIENT" value="0"/>
						<parameter id="FLUX_VALUE" units="mmol_per_gDW_per_hr" value="0"/>
					</listOfParameters>
				</kineticLaw>
			</reaction>
			<reaction id="R181" name="R181" reversible="false">
				<notes>
					<html:p>
						GENE_ASSOCIATION: Mb1108
					</html:p>
				</notes>
				<listOfReactants>
					<speciesReference species="CYS" stoichiometry="1.0"/>
					<speciesReference species="NH3" stoichiometry="1.0"/>
					<speciesReference species="OBUT" stoichiometry="1.0"/>
				</listOfReactants>
				<listOfProducts>
					<speciesReference species="LLCT" stoichiometry="1.0"/>
				</listOfProducts>
				<kineticLaw>
					<math xmlns="http://www.w3.org/1998/Math/MathML">
						<ci>
							 FLUX_VALUE 
						</ci>
					</math>
					<listOfParameters>
						<parameter id="LOWER_BOUND" units="mmol_per_gDW_per_hr" value="0.0"/>
						<parameter id="UPPER_BOUND" units="mmol_per_gDW_per_hr" value="1000.0"/>
						<parameter id="OBJECTIVE_COEFFICIENT" value="0"/>
						<parameter id="FLUX_VALUE" units="mmol_per_gDW_per_hr" value="0"/>
					</listOfParameters>
				</kineticLaw>
			</reaction>
			<reaction id="R182" name="R182" reversible="false">
				<notes>
					<html:p>
						GENE_ASSOCIATION: Mb2560c
					</html:p>
				</notes>
				<listOfReactants>
					<speciesReference species="LYS" stoichiometry="1.0"/>
				</listOfReactants>
				<listOfProducts>
					<speciesReference species="CADA" stoichiometry="1.0"/>
					<speciesReference species="CO2" stoichiometry="1.0"/>
				</listOfProducts>
				<kineticLaw>
					<math xmlns="http://www.w3.org/1998/Math/MathML">
						<ci>
							 FLUX_VALUE 
						</ci>
					</math>
					<listOfParameters>
						<parameter id="LOWER_BOUND" units="mmol_per_gDW_per_hr" value="0.0"/>
						<parameter id="UPPER_BOUND" units="mmol_per_gDW_per_hr" value="1000.0"/>
						<parameter id="OBJECTIVE_COEFFICIENT" value="0"/>
						<parameter id="FLUX_VALUE" units="mmol_per_gDW_per_hr" value="0"/>
					</listOfParameters>
				</kineticLaw>
			</reaction>
			<reaction id="R183" name="R183" reversible="false">
				<notes>
					<html:p>
						GENE_ASSOCIATION: 
					</html:p>
				</notes>
				<listOfReactants>
					<speciesReference species="O2" stoichiometry="1.0"/>
					<speciesReference species="OBUT" stoichiometry="1.0"/>
					<speciesReference species="PI" stoichiometry="1.0"/>
				</listOfReactants>
				<listOfProducts>
					<speciesReference species="CO2" stoichiometry="1.0"/>
					<speciesReference species="PROPIONYLP" stoichiometry="1.0"/>
				</listOfProducts>
				<kineticLaw>
					<math xmlns="http://www.w3.org/1998/Math/MathML">
						<ci>
							 FLUX_VALUE 
						</ci>
					</math>
					<listOfParameters>
						<parameter id="LOWER_BOUND" units="mmol_per_gDW_per_hr" value="0.0"/>
						<parameter id="UPPER_BOUND" units="mmol_per_gDW_per_hr" value="1000.0"/>
						<parameter id="OBJECTIVE_COEFFICIENT" value="0"/>
						<parameter id="FLUX_VALUE" units="mmol_per_gDW_per_hr" value="0"/>
					</listOfParameters>
				</kineticLaw>
			</reaction>
			<reaction id="R184" name="R184" reversible="false">
				<notes>
					<html:p>
						GENE_ASSOCIATION: Mb2234c
					</html:p>
				</notes>
				<listOfReactants>
					<speciesReference species="SAP" stoichiometry="1.0"/>
					<speciesReference species="THF" stoichiometry="1.0"/>
				</listOfReactants>
				<listOfProducts>
					<speciesReference species="DHLIPOYLPROTEIN" stoichiometry="1.0"/>
					<speciesReference species="METTHF" stoichiometry="1.0"/>
					<speciesReference species="NH3" stoichiometry="1.0"/>
				</listOfProducts>
				<kineticLaw>
					<math xmlns="http://www.w3.org/1998/Math/MathML">
						<ci>
							 FLUX_VALUE 
						</ci>
					</math>
					<listOfParameters>
						<parameter id="LOWER_BOUND" units="mmol_per_gDW_per_hr" value="0.0"/>
						<parameter id="UPPER_BOUND" units="mmol_per_gDW_per_hr" value="1000.0"/>
						<parameter id="OBJECTIVE_COEFFICIENT" value="0"/>
						<parameter id="FLUX_VALUE" units="mmol_per_gDW_per_hr" value="0"/>
					</listOfParameters>
				</kineticLaw>
			</reaction>
			<reaction id="R185" name="R185" reversible="true">
				<notes>
					<html:p>
						GENE_ASSOCIATION: Mb1123 OR Mb0071c
					</html:p>
				</notes>
				<listOfReactants>
					<speciesReference species="SER" stoichiometry="1.0"/>
					<speciesReference species="THF" stoichiometry="1.0"/>
				</listOfReactants>
				<listOfProducts>
					<speciesReference species="GLY" stoichiometry="1.0"/>
					<speciesReference species="METTHF" stoichiometry="1.0"/>
				</listOfProducts>
				<kineticLaw>
					<math xmlns="http://www.w3.org/1998/Math/MathML">
						<ci>
							 FLUX_VALUE 
						</ci>
					</math>
					<listOfParameters>
						<parameter id="LOWER_BOUND" units="mmol_per_gDW_per_hr" value="-1000.0"/>
						<parameter id="UPPER_BOUND" units="mmol_per_gDW_per_hr" value="1000.0"/>
						<parameter id="OBJECTIVE_COEFFICIENT" value="0"/>
						<parameter id="FLUX_VALUE" units="mmol_per_gDW_per_hr" value="0"/>
					</listOfParameters>
				</kineticLaw>
			</reaction>
			<reaction id="R186" name="R186" reversible="false">
				<notes>
					<html:p>
						GENE_ASSOCIATION: Mb1863
					</html:p>
				</notes>
				<listOfReactants>
					<speciesReference species="GLY" stoichiometry="1.0"/>
					<speciesReference species="LIPOYLPROTEIN" stoichiometry="1.0"/>
				</listOfReactants>
				<listOfProducts>
					<speciesReference species="CO2" stoichiometry="1.0"/>
					<speciesReference species="SAP" stoichiometry="1.0"/>
				</listOfProducts>
				<kineticLaw>
					<math xmlns="http://www.w3.org/1998/Math/MathML">
						<ci>
							 FLUX_VALUE 
						</ci>
					</math>
					<listOfParameters>
						<parameter id="LOWER_BOUND" units="mmol_per_gDW_per_hr" value="0.0"/>
						<parameter id="UPPER_BOUND" units="mmol_per_gDW_per_hr" value="1000.0"/>
						<parameter id="OBJECTIVE_COEFFICIENT" value="0"/>
						<parameter id="FLUX_VALUE" units="mmol_per_gDW_per_hr" value="0"/>
					</listOfParameters>
				</kineticLaw>
			</reaction>
			<reaction id="R186b" name="R186b" reversible="false">
				<notes>
					<html:p>
						GENE_ASSOCIATION: 
					</html:p>
				</notes>
				<listOfReactants>
					<speciesReference species="GLY" stoichiometry="1.0"/>
					<speciesReference species="NAD" stoichiometry="1.0"/>
				</listOfReactants>
				<listOfProducts>
					<speciesReference species="GLX" stoichiometry="1.0"/>
					<speciesReference species="NADH" stoichiometry="1.0"/>
					<speciesReference species="NH3" stoichiometry="1.0"/>
				</listOfProducts>
				<kineticLaw>
					<math xmlns="http://www.w3.org/1998/Math/MathML">
						<ci>
							 FLUX_VALUE 
						</ci>
					</math>
					<listOfParameters>
						<parameter id="LOWER_BOUND" units="mmol_per_gDW_per_hr" value="0.0"/>
						<parameter id="UPPER_BOUND" units="mmol_per_gDW_per_hr" value="1000.0"/>
						<parameter id="OBJECTIVE_COEFFICIENT" value="0"/>
						<parameter id="FLUX_VALUE" units="mmol_per_gDW_per_hr" value="0"/>
					</listOfParameters>
				</kineticLaw>
			</reaction>
			<reaction id="R187" name="R187" reversible="true">
				<notes>
					<html:p>
						GENE_ASSOCIATION: Mb0471
					</html:p>
				</notes>
				<listOfReactants>
					<speciesReference species="DHLIPOYLPROTEIN" stoichiometry="1.0"/>
					<speciesReference species="NAD" stoichiometry="1.0"/>
				</listOfReactants>
				<listOfProducts>
					<speciesReference species="LIPOYLPROTEIN" stoichiometry="1.0"/>
					<speciesReference species="NADH" stoichiometry="1.0"/>
				</listOfProducts>
				<kineticLaw>
					<math xmlns="http://www.w3.org/1998/Math/MathML">
						<ci>
							 FLUX_VALUE 
						</ci>
					</math>
					<listOfParameters>
						<parameter id="LOWER_BOUND" units="mmol_per_gDW_per_hr" value="-1000.0"/>
						<parameter id="UPPER_BOUND" units="mmol_per_gDW_per_hr" value="1000.0"/>
						<parameter id="OBJECTIVE_COEFFICIENT" value="0"/>
						<parameter id="FLUX_VALUE" units="mmol_per_gDW_per_hr" value="0"/>
					</listOfParameters>
				</kineticLaw>
			</reaction>
			<reaction id="R188" name="R188" reversible="false">
				<notes>
					<html:p>
						GENE_ASSOCIATION: Mb0070c
					</html:p>
				</notes>
				<listOfReactants>
					<speciesReference species="SER" stoichiometry="1.0"/>
				</listOfReactants>
				<listOfProducts>
					<speciesReference species="NH3" stoichiometry="1.0"/>
					<speciesReference species="PYR" stoichiometry="1.0"/>
				</listOfProducts>
				<kineticLaw>
					<math xmlns="http://www.w3.org/1998/Math/MathML">
						<ci>
							 FLUX_VALUE 
						</ci>
					</math>
					<listOfParameters>
						<parameter id="LOWER_BOUND" units="mmol_per_gDW_per_hr" value="0.0"/>
						<parameter id="UPPER_BOUND" units="mmol_per_gDW_per_hr" value="1000.0"/>
						<parameter id="OBJECTIVE_COEFFICIENT" value="0"/>
						<parameter id="FLUX_VALUE" units="mmol_per_gDW_per_hr" value="0"/>
					</listOfParameters>
				</kineticLaw>
			</reaction>
			<reaction id="R189" name="R189" reversible="false">
				<notes>
					<html:p>
						GENE_ASSOCIATION: Mb1499
					</html:p>
				</notes>
				<listOfReactants>
					<speciesReference species="CYS" stoichiometry="1.0"/>
				</listOfReactants>
				<listOfProducts>
					<speciesReference species="H2S" stoichiometry="1.0"/>
					<speciesReference species="NH3" stoichiometry="1.0"/>
					<speciesReference species="PYR" stoichiometry="1.0"/>
				</listOfProducts>
				<kineticLaw>
					<math xmlns="http://www.w3.org/1998/Math/MathML">
						<ci>
							 FLUX_VALUE 
						</ci>
					</math>
					<listOfParameters>
						<parameter id="LOWER_BOUND" units="mmol_per_gDW_per_hr" value="0.0"/>
						<parameter id="UPPER_BOUND" units="mmol_per_gDW_per_hr" value="1000.0"/>
						<parameter id="OBJECTIVE_COEFFICIENT" value="0"/>
						<parameter id="FLUX_VALUE" units="mmol_per_gDW_per_hr" value="0"/>
					</listOfParameters>
				</kineticLaw>
			</reaction>
			<reaction id="R190" name="R190" reversible="true">
				<notes>
					<html:p>
						GENE_ASSOCIATION: Mb3595 OR Mb0344c
					</html:p>
				</notes>
				<listOfReactants>
					<speciesReference species="AKG" stoichiometry="1.0"/>
					<speciesReference species="TYR" stoichiometry="1.0"/>
				</listOfReactants>
				<listOfProducts>
					<speciesReference species="_4HPP" stoichiometry="1.0"/>
					<speciesReference species="GLU" stoichiometry="1.0"/>
				</listOfProducts>
				<kineticLaw>
					<math xmlns="http://www.w3.org/1998/Math/MathML">
						<ci>
							 FLUX_VALUE 
						</ci>
					</math>
					<listOfParameters>
						<parameter id="LOWER_BOUND" units="mmol_per_gDW_per_hr" value="-1000.0"/>
						<parameter id="UPPER_BOUND" units="mmol_per_gDW_per_hr" value="1000.0"/>
						<parameter id="OBJECTIVE_COEFFICIENT" value="0"/>
						<parameter id="FLUX_VALUE" units="mmol_per_gDW_per_hr" value="0"/>
					</listOfParameters>
				</kineticLaw>
			</reaction>
			<reaction id="R191" name="R191" reversible="false">
				<notes>
					<html:p>
						GENE_ASSOCIATION: Mb1357c
					</html:p>
				</notes>
				<listOfReactants>
					<speciesReference species="_4HPP" stoichiometry="1.0"/>
					<speciesReference species="O2" stoichiometry="1.0"/>
				</listOfReactants>
				<listOfProducts>
					<speciesReference species="CO2" stoichiometry="1.0"/>
					<speciesReference species="HOMOGEN" stoichiometry="1.0"/>
				</listOfProducts>
				<kineticLaw>
					<math xmlns="http://www.w3.org/1998/Math/MathML">
						<ci>
							 FLUX_VALUE 
						</ci>
					</math>
					<listOfParameters>
						<parameter id="LOWER_BOUND" units="mmol_per_gDW_per_hr" value="0.0"/>
						<parameter id="UPPER_BOUND" units="mmol_per_gDW_per_hr" value="1000.0"/>
						<parameter id="OBJECTIVE_COEFFICIENT" value="0"/>
						<parameter id="FLUX_VALUE" units="mmol_per_gDW_per_hr" value="0"/>
					</listOfParameters>
				</kineticLaw>
			</reaction>
			<reaction id="R192" name="R192" reversible="false">
				<notes>
					<html:p>
						GENE_ASSOCIATION: 
					</html:p>
				</notes>
				<listOfReactants>
					<speciesReference species="HOMOGEN" stoichiometry="1.0"/>
					<speciesReference species="O2" stoichiometry="1.0"/>
				</listOfReactants>
				<listOfProducts>
					<speciesReference species="MACAC" stoichiometry="1.0"/>
				</listOfProducts>
				<kineticLaw>
					<math xmlns="http://www.w3.org/1998/Math/MathML">
						<ci>
							 FLUX_VALUE 
						</ci>
					</math>
					<listOfParameters>
						<parameter id="LOWER_BOUND" units="mmol_per_gDW_per_hr" value="0.0"/>
						<parameter id="UPPER_BOUND" units="mmol_per_gDW_per_hr" value="1000.0"/>
						<parameter id="OBJECTIVE_COEFFICIENT" value="0"/>
						<parameter id="FLUX_VALUE" units="mmol_per_gDW_per_hr" value="0"/>
					</listOfParameters>
				</kineticLaw>
			</reaction>
			<reaction id="R193" name="R193" reversible="true">
				<notes>
					<html:p>
						GENE_ASSOCIATION: 
					</html:p>
				</notes>
				<listOfReactants>
					<speciesReference species="MACAC" stoichiometry="1.0"/>
				</listOfReactants>
				<listOfProducts>
					<speciesReference species="FUACAC" stoichiometry="1.0"/>
				</listOfProducts>
				<kineticLaw>
					<math xmlns="http://www.w3.org/1998/Math/MathML">
						<ci>
							 FLUX_VALUE 
						</ci>
					</math>
					<listOfParameters>
						<parameter id="LOWER_BOUND" units="mmol_per_gDW_per_hr" value="-1000.0"/>
						<parameter id="UPPER_BOUND" units="mmol_per_gDW_per_hr" value="1000.0"/>
						<parameter id="OBJECTIVE_COEFFICIENT" value="0"/>
						<parameter id="FLUX_VALUE" units="mmol_per_gDW_per_hr" value="0"/>
					</listOfParameters>
				</kineticLaw>
			</reaction>
			<reaction id="R194" name="R194" reversible="false">
				<notes>
					<html:p>
						GENE_ASSOCIATION: 
					</html:p>
				</notes>
				<listOfReactants>
					<speciesReference species="FUACAC" stoichiometry="1.0"/>
				</listOfReactants>
				<listOfProducts>
					<speciesReference species="ACTAC" stoichiometry="1.0"/>
					<speciesReference species="FUM" stoichiometry="1.0"/>
				</listOfProducts>
				<kineticLaw>
					<math xmlns="http://www.w3.org/1998/Math/MathML">
						<ci>
							 FLUX_VALUE 
						</ci>
					</math>
					<listOfParameters>
						<parameter id="LOWER_BOUND" units="mmol_per_gDW_per_hr" value="0.0"/>
						<parameter id="UPPER_BOUND" units="mmol_per_gDW_per_hr" value="1000.0"/>
						<parameter id="OBJECTIVE_COEFFICIENT" value="0"/>
						<parameter id="FLUX_VALUE" units="mmol_per_gDW_per_hr" value="0"/>
					</listOfParameters>
				</kineticLaw>
			</reaction>
			<reaction id="R195" name="R195" reversible="true">
				<notes>
					<html:p>
						GENE_ASSOCIATION: Mb3595 OR Mb0344c
					</html:p>
				</notes>
				<listOfReactants>
					<speciesReference species="AKG" stoichiometry="1.0"/>
					<speciesReference species="PHE" stoichiometry="1.0"/>
				</listOfReactants>
				<listOfProducts>
					<speciesReference species="GLU" stoichiometry="1.0"/>
					<speciesReference species="PHPYR" stoichiometry="1.0"/>
				</listOfProducts>
				<kineticLaw>
					<math xmlns="http://www.w3.org/1998/Math/MathML">
						<ci>
							 FLUX_VALUE 
						</ci>
					</math>
					<listOfParameters>
						<parameter id="LOWER_BOUND" units="mmol_per_gDW_per_hr" value="-1000.0"/>
						<parameter id="UPPER_BOUND" units="mmol_per_gDW_per_hr" value="1000.0"/>
						<parameter id="OBJECTIVE_COEFFICIENT" value="0"/>
						<parameter id="FLUX_VALUE" units="mmol_per_gDW_per_hr" value="0"/>
					</listOfParameters>
				</kineticLaw>
			</reaction>
			<reaction id="R196" name="R196" reversible="false">
				<notes>
					<html:p>
						GENE_ASSOCIATION: Mb2244 OR Mb1910 OR Mb2885c
					</html:p>
				</notes>
				<listOfReactants>
					<speciesReference species="ATP" stoichiometry="1.0"/>
					<speciesReference species="GLU" stoichiometry="1.0"/>
					<speciesReference species="NH3" stoichiometry="1.0"/>
				</listOfReactants>
				<listOfProducts>
					<speciesReference species="ADP" stoichiometry="1.0"/>
					<speciesReference species="GLN" stoichiometry="1.0"/>
					<speciesReference species="PI" stoichiometry="1.0"/>
				</listOfProducts>
				<kineticLaw>
					<math xmlns="http://www.w3.org/1998/Math/MathML">
						<ci>
							 FLUX_VALUE 
						</ci>
					</math>
					<listOfParameters>
						<parameter id="LOWER_BOUND" units="mmol_per_gDW_per_hr" value="0.0"/>
						<parameter id="UPPER_BOUND" units="mmol_per_gDW_per_hr" value="1000.0"/>
						<parameter id="OBJECTIVE_COEFFICIENT" value="0"/>
						<parameter id="FLUX_VALUE" units="mmol_per_gDW_per_hr" value="0"/>
					</listOfParameters>
				</kineticLaw>
			</reaction>
			<reaction id="R197" name="R197" reversible="true">
				<notes>
					<html:p>
						GENE_ASSOCIATION: Mb3889c AND Mb3888c
					</html:p>
				</notes>
				<listOfReactants>
					<speciesReference species="AKG" stoichiometry="1.0"/>
					<speciesReference species="GLN" stoichiometry="1.0"/>
					<speciesReference species="NADH" stoichiometry="1.0"/>
				</listOfReactants>
				<listOfProducts>
					<speciesReference species="GLU" stoichiometry="2.0"/>
					<speciesReference species="NAD" stoichiometry="1.0"/>
				</listOfProducts>
				<kineticLaw>
					<math xmlns="http://www.w3.org/1998/Math/MathML">
						<ci>
							 FLUX_VALUE 
						</ci>
					</math>
					<listOfParameters>
						<parameter id="LOWER_BOUND" units="mmol_per_gDW_per_hr" value="-1000.0"/>
						<parameter id="UPPER_BOUND" units="mmol_per_gDW_per_hr" value="1000.0"/>
						<parameter id="OBJECTIVE_COEFFICIENT" value="0"/>
						<parameter id="FLUX_VALUE" units="mmol_per_gDW_per_hr" value="0"/>
					</listOfParameters>
				</kineticLaw>
			</reaction>
			<reaction id="R198" name="R198" reversible="true">
				<notes>
					<html:p>
						GENE_ASSOCIATION: Mb2503c
					</html:p>
				</notes>
				<listOfReactants>
					<speciesReference species="AKG" stoichiometry="1.0"/>
					<speciesReference species="NADPH" stoichiometry="1.0"/>
					<speciesReference species="NH3" stoichiometry="1.0"/>
				</listOfReactants>
				<listOfProducts>
					<speciesReference species="GLU" stoichiometry="1.0"/>
					<speciesReference species="NADP" stoichiometry="1.0"/>
				</listOfProducts>
				<kineticLaw>
					<math xmlns="http://www.w3.org/1998/Math/MathML">
						<ci>
							 FLUX_VALUE 
						</ci>
					</math>
					<listOfParameters>
						<parameter id="LOWER_BOUND" units="mmol_per_gDW_per_hr" value="-1000.0"/>
						<parameter id="UPPER_BOUND" units="mmol_per_gDW_per_hr" value="1000.0"/>
						<parameter id="OBJECTIVE_COEFFICIENT" value="0"/>
						<parameter id="FLUX_VALUE" units="mmol_per_gDW_per_hr" value="0"/>
					</listOfParameters>
				</kineticLaw>
			</reaction>
			<reaction id="R199" name="R199" reversible="false">
				<notes>
					<html:p>
						GENE_ASSOCIATION: Mb2466c
					</html:p>
				</notes>
				<listOfReactants>
					<speciesReference species="ATP" stoichiometry="1.0"/>
					<speciesReference species="GLU" stoichiometry="1.0"/>
				</listOfReactants>
				<listOfProducts>
					<speciesReference species="ADP" stoichiometry="1.0"/>
					<speciesReference species="GLUP" stoichiometry="1.0"/>
				</listOfProducts>
				<kineticLaw>
					<math xmlns="http://www.w3.org/1998/Math/MathML">
						<ci>
							 FLUX_VALUE 
						</ci>
					</math>
					<listOfParameters>
						<parameter id="LOWER_BOUND" units="mmol_per_gDW_per_hr" value="0.0"/>
						<parameter id="UPPER_BOUND" units="mmol_per_gDW_per_hr" value="1000.0"/>
						<parameter id="OBJECTIVE_COEFFICIENT" value="0"/>
						<parameter id="FLUX_VALUE" units="mmol_per_gDW_per_hr" value="0"/>
					</listOfParameters>
				</kineticLaw>
			</reaction>
			<reaction id="R200" name="R200" reversible="false">
				<notes>
					<html:p>
						GENE_ASSOCIATION: Mb2451c
					</html:p>
				</notes>
				<listOfReactants>
					<speciesReference species="GLUP" stoichiometry="1.0"/>
					<speciesReference species="NADPH" stoichiometry="1.0"/>
				</listOfReactants>
				<listOfProducts>
					<speciesReference species="GLUGSAL" stoichiometry="1.0"/>
					<speciesReference species="NADP" stoichiometry="1.0"/>
					<speciesReference species="PI" stoichiometry="1.0"/>
				</listOfProducts>
				<kineticLaw>
					<math xmlns="http://www.w3.org/1998/Math/MathML">
						<ci>
							 FLUX_VALUE 
						</ci>
					</math>
					<listOfParameters>
						<parameter id="LOWER_BOUND" units="mmol_per_gDW_per_hr" value="0.0"/>
						<parameter id="UPPER_BOUND" units="mmol_per_gDW_per_hr" value="1000.0"/>
						<parameter id="OBJECTIVE_COEFFICIENT" value="0"/>
						<parameter id="FLUX_VALUE" units="mmol_per_gDW_per_hr" value="0"/>
					</listOfParameters>
				</kineticLaw>
			</reaction>
			<reaction id="R201" name="R201" reversible="true">
				<notes>
					<html:p>
						GENE_ASSOCIATION: 
					</html:p>
				</notes>
				<listOfReactants>
					<speciesReference species="GLUGSAL" stoichiometry="1.0"/>
				</listOfReactants>
				<listOfProducts>
					<speciesReference species="P5C" stoichiometry="1.0"/>
				</listOfProducts>
				<kineticLaw>
					<math xmlns="http://www.w3.org/1998/Math/MathML">
						<ci>
							 FLUX_VALUE 
						</ci>
					</math>
					<listOfParameters>
						<parameter id="LOWER_BOUND" units="mmol_per_gDW_per_hr" value="-1000.0"/>
						<parameter id="UPPER_BOUND" units="mmol_per_gDW_per_hr" value="1000.0"/>
						<parameter id="OBJECTIVE_COEFFICIENT" value="0"/>
						<parameter id="FLUX_VALUE" units="mmol_per_gDW_per_hr" value="0"/>
					</listOfParameters>
				</kineticLaw>
			</reaction>
			<reaction id="R202" name="R202" reversible="true">
				<notes>
					<html:p>
						GENE_ASSOCIATION: Mb0511
					</html:p>
				</notes>
				<listOfReactants>
					<speciesReference species="NADH" stoichiometry="1.0"/>
					<speciesReference species="NADPH" stoichiometry="1.0"/>
					<speciesReference species="P5C" stoichiometry="2.0"/>
				</listOfReactants>
				<listOfProducts>
					<speciesReference species="NAD" stoichiometry="1.0"/>
					<speciesReference species="NADP" stoichiometry="1.0"/>
					<speciesReference species="PRO" stoichiometry="2.0"/>
				</listOfProducts>
				<kineticLaw>
					<math xmlns="http://www.w3.org/1998/Math/MathML">
						<ci>
							 FLUX_VALUE 
						</ci>
					</math>
					<listOfParameters>
						<parameter id="LOWER_BOUND" units="mmol_per_gDW_per_hr" value="-1000.0"/>
						<parameter id="UPPER_BOUND" units="mmol_per_gDW_per_hr" value="1000.0"/>
						<parameter id="OBJECTIVE_COEFFICIENT" value="0"/>
						<parameter id="FLUX_VALUE" units="mmol_per_gDW_per_hr" value="0"/>
					</listOfParameters>
				</kineticLaw>
			</reaction>
			<reaction id="R203" name="R203" reversible="true">
				<notes>
					<html:p>
						GENE_ASSOCIATION: Mb2768
					</html:p>
				</notes>
				<listOfReactants>
					<speciesReference species="ACCOA" stoichiometry="1.0"/>
					<speciesReference species="GLU" stoichiometry="1.0"/>
				</listOfReactants>
				<listOfProducts>
					<speciesReference species="COA" stoichiometry="1.0"/>
					<speciesReference species="NAGLU" stoichiometry="1.0"/>
				</listOfProducts>
				<kineticLaw>
					<math xmlns="http://www.w3.org/1998/Math/MathML">
						<ci>
							 FLUX_VALUE 
						</ci>
					</math>
					<listOfParameters>
						<parameter id="LOWER_BOUND" units="mmol_per_gDW_per_hr" value="-1000.0"/>
						<parameter id="UPPER_BOUND" units="mmol_per_gDW_per_hr" value="1000.0"/>
						<parameter id="OBJECTIVE_COEFFICIENT" value="0"/>
						<parameter id="FLUX_VALUE" units="mmol_per_gDW_per_hr" value="0"/>
					</listOfParameters>
				</kineticLaw>
			</reaction>
			<reaction id="R204" name="R204" reversible="false">
				<notes>
					<html:p>
						GENE_ASSOCIATION: Mb1682
					</html:p>
				</notes>
				<listOfReactants>
					<speciesReference species="ATP" stoichiometry="1.0"/>
					<speciesReference species="NAGLU" stoichiometry="1.0"/>
				</listOfReactants>
				<listOfProducts>
					<speciesReference species="ADP" stoichiometry="1.0"/>
					<speciesReference species="NAGLUP" stoichiometry="1.0"/>
				</listOfProducts>
				<kineticLaw>
					<math xmlns="http://www.w3.org/1998/Math/MathML">
						<ci>
							 FLUX_VALUE 
						</ci>
					</math>
					<listOfParameters>
						<parameter id="LOWER_BOUND" units="mmol_per_gDW_per_hr" value="0.0"/>
						<parameter id="UPPER_BOUND" units="mmol_per_gDW_per_hr" value="1000.0"/>
						<parameter id="OBJECTIVE_COEFFICIENT" value="0"/>
						<parameter id="FLUX_VALUE" units="mmol_per_gDW_per_hr" value="0"/>
					</listOfParameters>
				</kineticLaw>
			</reaction>
			<reaction id="R205" name="R205" reversible="false">
				<notes>
					<html:p>
						GENE_ASSOCIATION: Mb1680
					</html:p>
				</notes>
				<listOfReactants>
					<speciesReference species="NADPH" stoichiometry="1.0"/>
					<speciesReference species="NAGLUP" stoichiometry="1.0"/>
				</listOfReactants>
				<listOfProducts>
					<speciesReference species="NADP" stoichiometry="1.0"/>
					<speciesReference species="NAGLUS" stoichiometry="1.0"/>
					<speciesReference species="PI" stoichiometry="1.0"/>
				</listOfProducts>
				<kineticLaw>
					<math xmlns="http://www.w3.org/1998/Math/MathML">
						<ci>
							 FLUX_VALUE 
						</ci>
					</math>
					<listOfParameters>
						<parameter id="LOWER_BOUND" units="mmol_per_gDW_per_hr" value="0.0"/>
						<parameter id="UPPER_BOUND" units="mmol_per_gDW_per_hr" value="1000.0"/>
						<parameter id="OBJECTIVE_COEFFICIENT" value="0"/>
						<parameter id="FLUX_VALUE" units="mmol_per_gDW_per_hr" value="0"/>
					</listOfParameters>
				</kineticLaw>
			</reaction>
			<reaction id="R206" name="R206" reversible="false">
				<notes>
					<html:p>
						GENE_ASSOCIATION: Mb1683
					</html:p>
				</notes>
				<listOfReactants>
					<speciesReference species="GLU" stoichiometry="1.0"/>
					<speciesReference species="NAGLUS" stoichiometry="1.0"/>
				</listOfReactants>
				<listOfProducts>
					<speciesReference species="AKG" stoichiometry="1.0"/>
					<speciesReference species="NAORN" stoichiometry="1.0"/>
				</listOfProducts>
				<kineticLaw>
					<math xmlns="http://www.w3.org/1998/Math/MathML">
						<ci>
							 FLUX_VALUE 
						</ci>
					</math>
					<listOfParameters>
						<parameter id="LOWER_BOUND" units="mmol_per_gDW_per_hr" value="0.0"/>
						<parameter id="UPPER_BOUND" units="mmol_per_gDW_per_hr" value="1000.0"/>
						<parameter id="OBJECTIVE_COEFFICIENT" value="0"/>
						<parameter id="FLUX_VALUE" units="mmol_per_gDW_per_hr" value="0"/>
					</listOfParameters>
				</kineticLaw>
			</reaction>
			<reaction id="R207" name="R207" reversible="true">
				<notes>
					<html:p>
						GENE_ASSOCIATION: Mb1681
					</html:p>
				</notes>
				<listOfReactants>
					<speciesReference species="GLU" stoichiometry="1.0"/>
					<speciesReference species="NAORN" stoichiometry="1.0"/>
				</listOfReactants>
				<listOfProducts>
					<speciesReference species="NAGLU" stoichiometry="1.0"/>
					<speciesReference species="ORN" stoichiometry="1.0"/>
				</listOfProducts>
				<kineticLaw>
					<math xmlns="http://www.w3.org/1998/Math/MathML">
						<ci>
							 FLUX_VALUE 
						</ci>
					</math>
					<listOfParameters>
						<parameter id="LOWER_BOUND" units="mmol_per_gDW_per_hr" value="-1000.0"/>
						<parameter id="UPPER_BOUND" units="mmol_per_gDW_per_hr" value="1000.0"/>
						<parameter id="OBJECTIVE_COEFFICIENT" value="0"/>
						<parameter id="FLUX_VALUE" units="mmol_per_gDW_per_hr" value="0"/>
					</listOfParameters>
				</kineticLaw>
			</reaction>
			<reaction id="R208" name="R208" reversible="false">
				<notes>
					<html:p>
						GENE_ASSOCIATION: Mb1418 AND Mb1419
					</html:p>
				</notes>
				<listOfReactants>
					<speciesReference species="ATP" stoichiometry="2.0"/>
					<speciesReference species="CO2" stoichiometry="1.0"/>
					<speciesReference species="GLN" stoichiometry="1.0"/>
				</listOfReactants>
				<listOfProducts>
					<speciesReference species="ADP" stoichiometry="2.0"/>
					<speciesReference species="CAP" stoichiometry="1.0"/>
					<speciesReference species="GLU" stoichiometry="1.0"/>
					<speciesReference species="PI" stoichiometry="1.0"/>
				</listOfProducts>
				<kineticLaw>
					<math xmlns="http://www.w3.org/1998/Math/MathML">
						<ci>
							 FLUX_VALUE 
						</ci>
					</math>
					<listOfParameters>
						<parameter id="LOWER_BOUND" units="mmol_per_gDW_per_hr" value="0.0"/>
						<parameter id="UPPER_BOUND" units="mmol_per_gDW_per_hr" value="1000.0"/>
						<parameter id="OBJECTIVE_COEFFICIENT" value="0"/>
						<parameter id="FLUX_VALUE" units="mmol_per_gDW_per_hr" value="0"/>
					</listOfParameters>
				</kineticLaw>
			</reaction>
			<reaction id="R209" name="R209" reversible="false">
				<notes>
					<html:p>
						GENE_ASSOCIATION: Mb1686
					</html:p>
				</notes>
				<listOfReactants>
					<speciesReference species="ASP" stoichiometry="1.0"/>
					<speciesReference species="ATP" stoichiometry="1.0"/>
					<speciesReference species="CITR" stoichiometry="1.0"/>
				</listOfReactants>
				<listOfProducts>
					<speciesReference species="AMP" stoichiometry="1.0"/>
					<speciesReference species="ARGSUCC" stoichiometry="1.0"/>
					<speciesReference species="PPI" stoichiometry="1.0"/>
				</listOfProducts>
				<kineticLaw>
					<math xmlns="http://www.w3.org/1998/Math/MathML">
						<ci>
							 FLUX_VALUE 
						</ci>
					</math>
					<listOfParameters>
						<parameter id="LOWER_BOUND" units="mmol_per_gDW_per_hr" value="0.0"/>
						<parameter id="UPPER_BOUND" units="mmol_per_gDW_per_hr" value="1000.0"/>
						<parameter id="OBJECTIVE_COEFFICIENT" value="0"/>
						<parameter id="FLUX_VALUE" units="mmol_per_gDW_per_hr" value="0"/>
					</listOfParameters>
				</kineticLaw>
			</reaction>
			<reaction id="R210" name="R210" reversible="false">
				<notes>
					<html:p>
						GENE_ASSOCIATION: Mb1687
					</html:p>
				</notes>
				<listOfReactants>
					<speciesReference species="ARGSUCC" stoichiometry="1.0"/>
				</listOfReactants>
				<listOfProducts>
					<speciesReference species="ARG" stoichiometry="1.0"/>
					<speciesReference species="FUM" stoichiometry="1.0"/>
				</listOfProducts>
				<kineticLaw>
					<math xmlns="http://www.w3.org/1998/Math/MathML">
						<ci>
							 FLUX_VALUE 
						</ci>
					</math>
					<listOfParameters>
						<parameter id="LOWER_BOUND" units="mmol_per_gDW_per_hr" value="0.0"/>
						<parameter id="UPPER_BOUND" units="mmol_per_gDW_per_hr" value="1000.0"/>
						<parameter id="OBJECTIVE_COEFFICIENT" value="0"/>
						<parameter id="FLUX_VALUE" units="mmol_per_gDW_per_hr" value="0"/>
					</listOfParameters>
				</kineticLaw>
			</reaction>
			<reaction id="R211" name="R211" reversible="false">
				<notes>
					<html:p>
						GENE_ASSOCIATION: Mb3027c AND Mb3028c
					</html:p>
				</notes>
				<listOfReactants>
					<speciesReference species="PYR" stoichiometry="2.0"/>
					<speciesReference species="THI" stoichiometry="0.001"/>
				</listOfReactants>
				<listOfProducts>
					<speciesReference species="ACLAC" stoichiometry="1.0"/>
					<speciesReference species="CO2" stoichiometry="1.0"/>
				</listOfProducts>
				<kineticLaw>
					<math xmlns="http://www.w3.org/1998/Math/MathML">
						<ci>
							 FLUX_VALUE 
						</ci>
					</math>
					<listOfParameters>
						<parameter id="LOWER_BOUND" units="mmol_per_gDW_per_hr" value="0.0"/>
						<parameter id="UPPER_BOUND" units="mmol_per_gDW_per_hr" value="1000.0"/>
						<parameter id="OBJECTIVE_COEFFICIENT" value="0"/>
						<parameter id="FLUX_VALUE" units="mmol_per_gDW_per_hr" value="0"/>
					</listOfParameters>
				</kineticLaw>
			</reaction>
			<reaction id="R212" name="R212" reversible="false">
				<notes>
					<html:p>
						GENE_ASSOCIATION: Mb3026c
					</html:p>
				</notes>
				<listOfReactants>
					<speciesReference species="ACLAC" stoichiometry="1.0"/>
					<speciesReference species="NADPH" stoichiometry="1.0"/>
				</listOfReactants>
				<listOfProducts>
					<speciesReference species="DHMVA" stoichiometry="1.0"/>
					<speciesReference species="NADP" stoichiometry="1.0"/>
				</listOfProducts>
				<kineticLaw>
					<math xmlns="http://www.w3.org/1998/Math/MathML">
						<ci>
							 FLUX_VALUE 
						</ci>
					</math>
					<listOfParameters>
						<parameter id="LOWER_BOUND" units="mmol_per_gDW_per_hr" value="0.0"/>
						<parameter id="UPPER_BOUND" units="mmol_per_gDW_per_hr" value="1000.0"/>
						<parameter id="OBJECTIVE_COEFFICIENT" value="0"/>
						<parameter id="FLUX_VALUE" units="mmol_per_gDW_per_hr" value="0"/>
					</listOfParameters>
				</kineticLaw>
			</reaction>
			<reaction id="R213" name="R213" reversible="false">
				<notes>
					<html:p>
						GENE_ASSOCIATION: Mb0195
					</html:p>
				</notes>
				<listOfReactants>
					<speciesReference species="DHMVA" stoichiometry="1.0"/>
				</listOfReactants>
				<listOfProducts>
					<speciesReference species="OMVAL" stoichiometry="1.0"/>
				</listOfProducts>
				<kineticLaw>
					<math xmlns="http://www.w3.org/1998/Math/MathML">
						<ci>
							 FLUX_VALUE 
						</ci>
					</math>
					<listOfParameters>
						<parameter id="LOWER_BOUND" units="mmol_per_gDW_per_hr" value="0.0"/>
						<parameter id="UPPER_BOUND" units="mmol_per_gDW_per_hr" value="1000.0"/>
						<parameter id="OBJECTIVE_COEFFICIENT" value="0"/>
						<parameter id="FLUX_VALUE" units="mmol_per_gDW_per_hr" value="0"/>
					</listOfParameters>
				</kineticLaw>
			</reaction>
			<reaction id="R214" name="R214" reversible="true">
				<notes>
					<html:p>
						GENE_ASSOCIATION: Mb2233c
					</html:p>
				</notes>
				<listOfReactants>
					<speciesReference species="GLU" stoichiometry="1.0"/>
					<speciesReference species="OMVAL" stoichiometry="1.0"/>
				</listOfReactants>
				<listOfProducts>
					<speciesReference species="AKG" stoichiometry="1.0"/>
					<speciesReference species="VAL" stoichiometry="1.0"/>
				</listOfProducts>
				<kineticLaw>
					<math xmlns="http://www.w3.org/1998/Math/MathML">
						<ci>
							 FLUX_VALUE 
						</ci>
					</math>
					<listOfParameters>
						<parameter id="LOWER_BOUND" units="mmol_per_gDW_per_hr" value="-1000.0"/>
						<parameter id="UPPER_BOUND" units="mmol_per_gDW_per_hr" value="1000.0"/>
						<parameter id="OBJECTIVE_COEFFICIENT" value="0"/>
						<parameter id="FLUX_VALUE" units="mmol_per_gDW_per_hr" value="0"/>
					</listOfParameters>
				</kineticLaw>
			</reaction>
			<reaction id="R215" name="R215" reversible="false">
				<notes>
					<html:p>
						GENE_ASSOCIATION: Mb1585
					</html:p>
				</notes>
				<listOfReactants>
					<speciesReference species="THR" stoichiometry="1.0"/>
				</listOfReactants>
				<listOfProducts>
					<speciesReference species="NH3" stoichiometry="1.0"/>
					<speciesReference species="OBUT" stoichiometry="1.0"/>
				</listOfProducts>
				<kineticLaw>
					<math xmlns="http://www.w3.org/1998/Math/MathML">
						<ci>
							 FLUX_VALUE 
						</ci>
					</math>
					<listOfParameters>
						<parameter id="LOWER_BOUND" units="mmol_per_gDW_per_hr" value="0.0"/>
						<parameter id="UPPER_BOUND" units="mmol_per_gDW_per_hr" value="1000.0"/>
						<parameter id="OBJECTIVE_COEFFICIENT" value="0"/>
						<parameter id="FLUX_VALUE" units="mmol_per_gDW_per_hr" value="0"/>
					</listOfParameters>
				</kineticLaw>
			</reaction>
			<reaction id="R216" name="R216" reversible="false">
				<notes>
					<html:p>
						GENE_ASSOCIATION: Mb3539c OR Mb1851 OR Mb3028c OR ( Mb3027c AND Mb3499c ) 
					</html:p>
				</notes>
				<listOfReactants>
					<speciesReference species="OBUT" stoichiometry="1.0"/>
					<speciesReference species="PYR" stoichiometry="1.0"/>
				</listOfReactants>
				<listOfProducts>
					<speciesReference species="ABUT" stoichiometry="1.0"/>
					<speciesReference species="CO2" stoichiometry="1.0"/>
				</listOfProducts>
				<kineticLaw>
					<math xmlns="http://www.w3.org/1998/Math/MathML">
						<ci>
							 FLUX_VALUE 
						</ci>
					</math>
					<listOfParameters>
						<parameter id="LOWER_BOUND" units="mmol_per_gDW_per_hr" value="0.0"/>
						<parameter id="UPPER_BOUND" units="mmol_per_gDW_per_hr" value="1000.0"/>
						<parameter id="OBJECTIVE_COEFFICIENT" value="0"/>
						<parameter id="FLUX_VALUE" units="mmol_per_gDW_per_hr" value="0"/>
					</listOfParameters>
				</kineticLaw>
			</reaction>
			<reaction id="R217" name="R217" reversible="false">
				<notes>
					<html:p>
						GENE_ASSOCIATION: Mb3026c
					</html:p>
				</notes>
				<listOfReactants>
					<speciesReference species="ABUT" stoichiometry="1.0"/>
					<speciesReference species="NADPH" stoichiometry="1.0"/>
				</listOfReactants>
				<listOfProducts>
					<speciesReference species="DIHYDROXYMETHYLPENTANOATE" stoichiometry="1.0"/>
					<speciesReference species="NADP" stoichiometry="1.0"/>
				</listOfProducts>
				<kineticLaw>
					<math xmlns="http://www.w3.org/1998/Math/MathML">
						<ci>
							 FLUX_VALUE 
						</ci>
					</math>
					<listOfParameters>
						<parameter id="LOWER_BOUND" units="mmol_per_gDW_per_hr" value="0.0"/>
						<parameter id="UPPER_BOUND" units="mmol_per_gDW_per_hr" value="1000.0"/>
						<parameter id="OBJECTIVE_COEFFICIENT" value="0"/>
						<parameter id="FLUX_VALUE" units="mmol_per_gDW_per_hr" value="0"/>
					</listOfParameters>
				</kineticLaw>
			</reaction>
			<reaction id="R218" name="R218" reversible="false">
				<notes>
					<html:p>
						GENE_ASSOCIATION: Mb0195
					</html:p>
				</notes>
				<listOfReactants>
					<speciesReference species="DIHYDROXYMETHYLPENTANOATE" stoichiometry="1.0"/>
				</listOfReactants>
				<listOfProducts>
					<speciesReference species="OXOMETHYLPENTANOATE" stoichiometry="1.0"/>
				</listOfProducts>
				<kineticLaw>
					<math xmlns="http://www.w3.org/1998/Math/MathML">
						<ci>
							 FLUX_VALUE 
						</ci>
					</math>
					<listOfParameters>
						<parameter id="LOWER_BOUND" units="mmol_per_gDW_per_hr" value="0.0"/>
						<parameter id="UPPER_BOUND" units="mmol_per_gDW_per_hr" value="1000.0"/>
						<parameter id="OBJECTIVE_COEFFICIENT" value="0"/>
						<parameter id="FLUX_VALUE" units="mmol_per_gDW_per_hr" value="0"/>
					</listOfParameters>
				</kineticLaw>
			</reaction>
			<reaction id="R219" name="R219" reversible="true">
				<notes>
					<html:p>
						GENE_ASSOCIATION: Mb2233c
					</html:p>
				</notes>
				<listOfReactants>
					<speciesReference species="GLU" stoichiometry="1.0"/>
					<speciesReference species="OXOMETHYLPENTANOATE" stoichiometry="1.0"/>
				</listOfReactants>
				<listOfProducts>
					<speciesReference species="AKG" stoichiometry="1.0"/>
					<speciesReference species="ILE" stoichiometry="1.0"/>
				</listOfProducts>
				<kineticLaw>
					<math xmlns="http://www.w3.org/1998/Math/MathML">
						<ci>
							 FLUX_VALUE 
						</ci>
					</math>
					<listOfParameters>
						<parameter id="LOWER_BOUND" units="mmol_per_gDW_per_hr" value="-1000.0"/>
						<parameter id="UPPER_BOUND" units="mmol_per_gDW_per_hr" value="1000.0"/>
						<parameter id="OBJECTIVE_COEFFICIENT" value="0"/>
						<parameter id="FLUX_VALUE" units="mmol_per_gDW_per_hr" value="0"/>
					</listOfParameters>
				</kineticLaw>
			</reaction>
			<reaction id="R220" name="R220" reversible="false">
				<notes>
					<html:p>
						GENE_ASSOCIATION: Mb3737
					</html:p>
				</notes>
				<listOfReactants>
					<speciesReference species="ACCOA" stoichiometry="1.0"/>
					<speciesReference species="OMVAL" stoichiometry="1.0"/>
				</listOfReactants>
				<listOfProducts>
					<speciesReference species="COA" stoichiometry="1.0"/>
					<speciesReference species="IPPMAL" stoichiometry="1.0"/>
				</listOfProducts>
				<kineticLaw>
					<math xmlns="http://www.w3.org/1998/Math/MathML">
						<ci>
							 FLUX_VALUE 
						</ci>
					</math>
					<listOfParameters>
						<parameter id="LOWER_BOUND" units="mmol_per_gDW_per_hr" value="0.0"/>
						<parameter id="UPPER_BOUND" units="mmol_per_gDW_per_hr" value="1000.0"/>
						<parameter id="OBJECTIVE_COEFFICIENT" value="0"/>
						<parameter id="FLUX_VALUE" units="mmol_per_gDW_per_hr" value="0"/>
					</listOfParameters>
				</kineticLaw>
			</reaction>
			<reaction id="R221" name="R221" reversible="true">
				<notes>
					<html:p>
						GENE_ASSOCIATION: Mb3012c AND Mb3011c
					</html:p>
				</notes>
				<listOfReactants>
					<speciesReference species="IPPMAL" stoichiometry="1.0"/>
				</listOfReactants>
				<listOfProducts>
					<speciesReference species="CBHCAP" stoichiometry="1.0"/>
				</listOfProducts>
				<kineticLaw>
					<math xmlns="http://www.w3.org/1998/Math/MathML">
						<ci>
							 FLUX_VALUE 
						</ci>
					</math>
					<listOfParameters>
						<parameter id="LOWER_BOUND" units="mmol_per_gDW_per_hr" value="-1000.0"/>
						<parameter id="UPPER_BOUND" units="mmol_per_gDW_per_hr" value="1000.0"/>
						<parameter id="OBJECTIVE_COEFFICIENT" value="0"/>
						<parameter id="FLUX_VALUE" units="mmol_per_gDW_per_hr" value="0"/>
					</listOfParameters>
				</kineticLaw>
			</reaction>
			<reaction id="R222" name="R222" reversible="false">
				<notes>
					<html:p>
						GENE_ASSOCIATION: Mb3019c
					</html:p>
				</notes>
				<listOfReactants>
					<speciesReference species="CBHCAP" stoichiometry="1.0"/>
					<speciesReference species="NAD" stoichiometry="1.0"/>
				</listOfReactants>
				<listOfProducts>
					<speciesReference species="NADH" stoichiometry="1.0"/>
					<speciesReference species="OICAP" stoichiometry="1.0"/>
				</listOfProducts>
				<kineticLaw>
					<math xmlns="http://www.w3.org/1998/Math/MathML">
						<ci>
							 FLUX_VALUE 
						</ci>
					</math>
					<listOfParameters>
						<parameter id="LOWER_BOUND" units="mmol_per_gDW_per_hr" value="0.0"/>
						<parameter id="UPPER_BOUND" units="mmol_per_gDW_per_hr" value="1000.0"/>
						<parameter id="OBJECTIVE_COEFFICIENT" value="0"/>
						<parameter id="FLUX_VALUE" units="mmol_per_gDW_per_hr" value="0"/>
					</listOfParameters>
				</kineticLaw>
			</reaction>
			<reaction id="R223" name="R223" reversible="false">
				<notes>
					<html:p>
						GENE_ASSOCIATION: 
					</html:p>
				</notes>
				<listOfReactants>
					<speciesReference species="OICAP" stoichiometry="1.0"/>
				</listOfReactants>
				<listOfProducts>
					<speciesReference species="CO2" stoichiometry="1.0"/>
					<speciesReference species="MOP" stoichiometry="1.0"/>
				</listOfProducts>
				<kineticLaw>
					<math xmlns="http://www.w3.org/1998/Math/MathML">
						<ci>
							 FLUX_VALUE 
						</ci>
					</math>
					<listOfParameters>
						<parameter id="LOWER_BOUND" units="mmol_per_gDW_per_hr" value="0.0"/>
						<parameter id="UPPER_BOUND" units="mmol_per_gDW_per_hr" value="1000.0"/>
						<parameter id="OBJECTIVE_COEFFICIENT" value="0"/>
						<parameter id="FLUX_VALUE" units="mmol_per_gDW_per_hr" value="0"/>
					</listOfParameters>
				</kineticLaw>
			</reaction>
			<reaction id="R224" name="R224" reversible="true">
				<notes>
					<html:p>
						GENE_ASSOCIATION: Mb2233c
					</html:p>
				</notes>
				<listOfReactants>
					<speciesReference species="GLU" stoichiometry="1.0"/>
					<speciesReference species="MOP" stoichiometry="1.0"/>
				</listOfReactants>
				<listOfProducts>
					<speciesReference species="AKG" stoichiometry="1.0"/>
					<speciesReference species="LEU" stoichiometry="1.0"/>
				</listOfProducts>
				<kineticLaw>
					<math xmlns="http://www.w3.org/1998/Math/MathML">
						<ci>
							 FLUX_VALUE 
						</ci>
					</math>
					<listOfParameters>
						<parameter id="LOWER_BOUND" units="mmol_per_gDW_per_hr" value="-1000.0"/>
						<parameter id="UPPER_BOUND" units="mmol_per_gDW_per_hr" value="1000.0"/>
						<parameter id="OBJECTIVE_COEFFICIENT" value="0"/>
						<parameter id="FLUX_VALUE" units="mmol_per_gDW_per_hr" value="0"/>
					</listOfParameters>
				</kineticLaw>
			</reaction>
			<reaction id="R225" name="R225" reversible="true">
				<notes>
					<html:p>
						GENE_ASSOCIATION: Mb3595 OR Mb0344c
					</html:p>
				</notes>
				<listOfReactants>
					<speciesReference species="GLU" stoichiometry="1.0"/>
					<speciesReference species="OA" stoichiometry="1.0"/>
				</listOfReactants>
				<listOfProducts>
					<speciesReference species="AKG" stoichiometry="1.0"/>
					<speciesReference species="ASP" stoichiometry="1.0"/>
				</listOfProducts>
				<kineticLaw>
					<math xmlns="http://www.w3.org/1998/Math/MathML">
						<ci>
							 FLUX_VALUE 
						</ci>
					</math>
					<listOfParameters>
						<parameter id="LOWER_BOUND" units="mmol_per_gDW_per_hr" value="-1000.0"/>
						<parameter id="UPPER_BOUND" units="mmol_per_gDW_per_hr" value="1000.0"/>
						<parameter id="OBJECTIVE_COEFFICIENT" value="0"/>
						<parameter id="FLUX_VALUE" units="mmol_per_gDW_per_hr" value="0"/>
					</listOfParameters>
				</kineticLaw>
			</reaction>
			<reaction id="R226" name="R226" reversible="false">
				<notes>
					<html:p>
						GENE_ASSOCIATION: Mb2224
					</html:p>
				</notes>
				<listOfReactants>
					<speciesReference species="ASP" stoichiometry="1.0"/>
					<speciesReference species="ATP" stoichiometry="1.0"/>
					<speciesReference species="GLN" stoichiometry="1.0"/>
				</listOfReactants>
				<listOfProducts>
					<speciesReference species="AMP" stoichiometry="1.0"/>
					<speciesReference species="ASN" stoichiometry="1.0"/>
					<speciesReference species="GLU" stoichiometry="1.0"/>
					<speciesReference species="PPI" stoichiometry="1.0"/>
				</listOfProducts>
				<kineticLaw>
					<math xmlns="http://www.w3.org/1998/Math/MathML">
						<ci>
							 FLUX_VALUE 
						</ci>
					</math>
					<listOfParameters>
						<parameter id="LOWER_BOUND" units="mmol_per_gDW_per_hr" value="0.0"/>
						<parameter id="UPPER_BOUND" units="mmol_per_gDW_per_hr" value="1000.0"/>
						<parameter id="OBJECTIVE_COEFFICIENT" value="0"/>
						<parameter id="FLUX_VALUE" units="mmol_per_gDW_per_hr" value="0"/>
					</listOfParameters>
				</kineticLaw>
			</reaction>
			<reaction id="R227" name="R227" reversible="false">
				<notes>
					<html:p>
						GENE_ASSOCIATION: Mb3736c
					</html:p>
				</notes>
				<listOfReactants>
					<speciesReference species="ASP" stoichiometry="1.0"/>
					<speciesReference species="ATP" stoichiometry="1.0"/>
				</listOfReactants>
				<listOfProducts>
					<speciesReference species="ADP" stoichiometry="1.0"/>
					<speciesReference species="ASP4P" stoichiometry="1.0"/>
				</listOfProducts>
				<kineticLaw>
					<math xmlns="http://www.w3.org/1998/Math/MathML">
						<ci>
							 FLUX_VALUE 
						</ci>
					</math>
					<listOfParameters>
						<parameter id="LOWER_BOUND" units="mmol_per_gDW_per_hr" value="0.0"/>
						<parameter id="UPPER_BOUND" units="mmol_per_gDW_per_hr" value="1000.0"/>
						<parameter id="OBJECTIVE_COEFFICIENT" value="0"/>
						<parameter id="FLUX_VALUE" units="mmol_per_gDW_per_hr" value="0"/>
					</listOfParameters>
				</kineticLaw>
			</reaction>
			<reaction id="R228" name="R228" reversible="false">
				<notes>
					<html:p>
						GENE_ASSOCIATION: Mb3735c
					</html:p>
				</notes>
				<listOfReactants>
					<speciesReference species="ASP4P" stoichiometry="1.0"/>
					<speciesReference species="NADPH" stoichiometry="1.0"/>
				</listOfReactants>
				<listOfProducts>
					<speciesReference species="ASPSA" stoichiometry="1.0"/>
					<speciesReference species="NADP" stoichiometry="1.0"/>
					<speciesReference species="PI" stoichiometry="1.0"/>
				</listOfProducts>
				<kineticLaw>
					<math xmlns="http://www.w3.org/1998/Math/MathML">
						<ci>
							 FLUX_VALUE 
						</ci>
					</math>
					<listOfParameters>
						<parameter id="LOWER_BOUND" units="mmol_per_gDW_per_hr" value="0.0"/>
						<parameter id="UPPER_BOUND" units="mmol_per_gDW_per_hr" value="1000.0"/>
						<parameter id="OBJECTIVE_COEFFICIENT" value="0"/>
						<parameter id="FLUX_VALUE" units="mmol_per_gDW_per_hr" value="0"/>
					</listOfParameters>
				</kineticLaw>
			</reaction>
			<reaction id="R229" name="R229" reversible="false">
				<notes>
					<html:p>
						GENE_ASSOCIATION: Mb1326
					</html:p>
				</notes>
				<listOfReactants>
					<speciesReference species="ASPSA" stoichiometry="1.0"/>
					<speciesReference species="NADPH" stoichiometry="1.0"/>
				</listOfReactants>
				<listOfProducts>
					<speciesReference species="HSER" stoichiometry="1.0"/>
					<speciesReference species="NADP" stoichiometry="1.0"/>
				</listOfProducts>
				<kineticLaw>
					<math xmlns="http://www.w3.org/1998/Math/MathML">
						<ci>
							 FLUX_VALUE 
						</ci>
					</math>
					<listOfParameters>
						<parameter id="LOWER_BOUND" units="mmol_per_gDW_per_hr" value="0.0"/>
						<parameter id="UPPER_BOUND" units="mmol_per_gDW_per_hr" value="1000.0"/>
						<parameter id="OBJECTIVE_COEFFICIENT" value="0"/>
						<parameter id="FLUX_VALUE" units="mmol_per_gDW_per_hr" value="0"/>
					</listOfParameters>
				</kineticLaw>
			</reaction>
			<reaction id="R230" name="R230" reversible="false">
				<notes>
					<html:p>
						GENE_ASSOCIATION: Mb1328
					</html:p>
				</notes>
				<listOfReactants>
					<speciesReference species="ATP" stoichiometry="1.0"/>
					<speciesReference species="HSER" stoichiometry="1.0"/>
				</listOfReactants>
				<listOfProducts>
					<speciesReference species="ADP" stoichiometry="1.0"/>
					<speciesReference species="PHSER" stoichiometry="1.0"/>
				</listOfProducts>
				<kineticLaw>
					<math xmlns="http://www.w3.org/1998/Math/MathML">
						<ci>
							 FLUX_VALUE 
						</ci>
					</math>
					<listOfParameters>
						<parameter id="LOWER_BOUND" units="mmol_per_gDW_per_hr" value="0.0"/>
						<parameter id="UPPER_BOUND" units="mmol_per_gDW_per_hr" value="1000.0"/>
						<parameter id="OBJECTIVE_COEFFICIENT" value="0"/>
						<parameter id="FLUX_VALUE" units="mmol_per_gDW_per_hr" value="0"/>
					</listOfParameters>
				</kineticLaw>
			</reaction>
			<reaction id="R231" name="R231" reversible="false">
				<notes>
					<html:p>
						GENE_ASSOCIATION: Mb1327
					</html:p>
				</notes>
				<listOfReactants>
					<speciesReference species="PHSER" stoichiometry="1.0"/>
				</listOfReactants>
				<listOfProducts>
					<speciesReference species="PI" stoichiometry="1.0"/>
					<speciesReference species="THR" stoichiometry="1.0"/>
				</listOfProducts>
				<kineticLaw>
					<math xmlns="http://www.w3.org/1998/Math/MathML">
						<ci>
							 FLUX_VALUE 
						</ci>
					</math>
					<listOfParameters>
						<parameter id="LOWER_BOUND" units="mmol_per_gDW_per_hr" value="0.0"/>
						<parameter id="UPPER_BOUND" units="mmol_per_gDW_per_hr" value="1000.0"/>
						<parameter id="OBJECTIVE_COEFFICIENT" value="0"/>
						<parameter id="FLUX_VALUE" units="mmol_per_gDW_per_hr" value="0"/>
					</listOfParameters>
				</kineticLaw>
			</reaction>
			<reaction id="R232" name="R232" reversible="false">
				<notes>
					<html:p>
						GENE_ASSOCIATION: Mb2774c
					</html:p>
				</notes>
				<listOfReactants>
					<speciesReference species="ASPSA" stoichiometry="1.0"/>
					<speciesReference species="PYR" stoichiometry="1.0"/>
				</listOfReactants>
				<listOfProducts>
					<speciesReference species="DIHYDRODIPICOLINATE" stoichiometry="1.0"/>
				</listOfProducts>
				<kineticLaw>
					<math xmlns="http://www.w3.org/1998/Math/MathML">
						<ci>
							 FLUX_VALUE 
						</ci>
					</math>
					<listOfParameters>
						<parameter id="LOWER_BOUND" units="mmol_per_gDW_per_hr" value="0.0"/>
						<parameter id="UPPER_BOUND" units="mmol_per_gDW_per_hr" value="1000.0"/>
						<parameter id="OBJECTIVE_COEFFICIENT" value="0"/>
						<parameter id="FLUX_VALUE" units="mmol_per_gDW_per_hr" value="0"/>
					</listOfParameters>
				</kineticLaw>
			</reaction>
			<reaction id="R233" name="R233" reversible="false">
				<notes>
					<html:p>
						GENE_ASSOCIATION: Mb2795c
					</html:p>
				</notes>
				<listOfReactants>
					<speciesReference species="DIHYDRODIPICOLINATE" stoichiometry="2.0"/>
					<speciesReference species="NADH" stoichiometry="1.0"/>
					<speciesReference species="NADPH" stoichiometry="1.0"/>
				</listOfReactants>
				<listOfProducts>
					<speciesReference species="NAD" stoichiometry="1.0"/>
					<speciesReference species="NADP" stoichiometry="1.0"/>
					<speciesReference species="TETRAHYDRODIPICOLINATE" stoichiometry="2.0"/>
				</listOfProducts>
				<kineticLaw>
					<math xmlns="http://www.w3.org/1998/Math/MathML">
						<ci>
							 FLUX_VALUE 
						</ci>
					</math>
					<listOfParameters>
						<parameter id="LOWER_BOUND" units="mmol_per_gDW_per_hr" value="0.0"/>
						<parameter id="UPPER_BOUND" units="mmol_per_gDW_per_hr" value="1000.0"/>
						<parameter id="OBJECTIVE_COEFFICIENT" value="0"/>
						<parameter id="FLUX_VALUE" units="mmol_per_gDW_per_hr" value="0"/>
					</listOfParameters>
				</kineticLaw>
			</reaction>
			<reaction id="R234" name="R234" reversible="false">
				<notes>
					<html:p>
						GENE_ASSOCIATION: Mb1233c
					</html:p>
				</notes>
				<listOfReactants>
					<speciesReference species="SUCCOA" stoichiometry="1.0"/>
					<speciesReference species="TETRAHYDRODIPICOLINATE" stoichiometry="1.0"/>
				</listOfReactants>
				<listOfProducts>
					<speciesReference species="COA" stoichiometry="1.0"/>
					<speciesReference species="SAOPIM" stoichiometry="1.0"/>
				</listOfProducts>
				<kineticLaw>
					<math xmlns="http://www.w3.org/1998/Math/MathML">
						<ci>
							 FLUX_VALUE 
						</ci>
					</math>
					<listOfParameters>
						<parameter id="LOWER_BOUND" units="mmol_per_gDW_per_hr" value="0.0"/>
						<parameter id="UPPER_BOUND" units="mmol_per_gDW_per_hr" value="1000.0"/>
						<parameter id="OBJECTIVE_COEFFICIENT" value="0"/>
						<parameter id="FLUX_VALUE" units="mmol_per_gDW_per_hr" value="0"/>
					</listOfParameters>
				</kineticLaw>
			</reaction>
			<reaction id="R235" name="R235" reversible="true">
				<notes>
					<html:p>
						GENE_ASSOCIATION: Mb1683 OR Mb0881c
					</html:p>
				</notes>
				<listOfReactants>
					<speciesReference species="GLU" stoichiometry="1.0"/>
					<speciesReference species="SAOPIM" stoichiometry="1.0"/>
				</listOfReactants>
				<listOfProducts>
					<speciesReference species="AKG" stoichiometry="1.0"/>
					<speciesReference species="SDAPIM" stoichiometry="1.0"/>
				</listOfProducts>
				<kineticLaw>
					<math xmlns="http://www.w3.org/1998/Math/MathML">
						<ci>
							 FLUX_VALUE 
						</ci>
					</math>
					<listOfParameters>
						<parameter id="LOWER_BOUND" units="mmol_per_gDW_per_hr" value="-1000.0"/>
						<parameter id="UPPER_BOUND" units="mmol_per_gDW_per_hr" value="1000.0"/>
						<parameter id="OBJECTIVE_COEFFICIENT" value="0"/>
						<parameter id="FLUX_VALUE" units="mmol_per_gDW_per_hr" value="0"/>
					</listOfParameters>
				</kineticLaw>
			</reaction>
			<reaction id="R236" name="R236" reversible="false">
				<notes>
					<html:p>
						GENE_ASSOCIATION: Mb1234
					</html:p>
				</notes>
				<listOfReactants>
					<speciesReference species="SDAPIM" stoichiometry="1.0"/>
				</listOfReactants>
				<listOfProducts>
					<speciesReference species="DAPIM" stoichiometry="1.0"/>
					<speciesReference species="SUCC" stoichiometry="1.0"/>
				</listOfProducts>
				<kineticLaw>
					<math xmlns="http://www.w3.org/1998/Math/MathML">
						<ci>
							 FLUX_VALUE 
						</ci>
					</math>
					<listOfParameters>
						<parameter id="LOWER_BOUND" units="mmol_per_gDW_per_hr" value="0.0"/>
						<parameter id="UPPER_BOUND" units="mmol_per_gDW_per_hr" value="1000.0"/>
						<parameter id="OBJECTIVE_COEFFICIENT" value="0"/>
						<parameter id="FLUX_VALUE" units="mmol_per_gDW_per_hr" value="0"/>
					</listOfParameters>
				</kineticLaw>
			</reaction>
			<reaction id="R237" name="R237" reversible="true">
				<notes>
					<html:p>
						GENE_ASSOCIATION: Mb2745c
					</html:p>
				</notes>
				<listOfReactants>
					<speciesReference species="DAPIM" stoichiometry="1.0"/>
				</listOfReactants>
				<listOfProducts>
					<speciesReference species="MDAPIM" stoichiometry="1.0"/>
				</listOfProducts>
				<kineticLaw>
					<math xmlns="http://www.w3.org/1998/Math/MathML">
						<ci>
							 FLUX_VALUE 
						</ci>
					</math>
					<listOfParameters>
						<parameter id="LOWER_BOUND" units="mmol_per_gDW_per_hr" value="-1000.0"/>
						<parameter id="UPPER_BOUND" units="mmol_per_gDW_per_hr" value="1000.0"/>
						<parameter id="OBJECTIVE_COEFFICIENT" value="0"/>
						<parameter id="FLUX_VALUE" units="mmol_per_gDW_per_hr" value="0"/>
					</listOfParameters>
				</kineticLaw>
			</reaction>
			<reaction id="R238" name="R238" reversible="false">
				<notes>
					<html:p>
						GENE_ASSOCIATION: Mb1325
					</html:p>
				</notes>
				<listOfReactants>
					<speciesReference species="MDAPIM" stoichiometry="1.0"/>
				</listOfReactants>
				<listOfProducts>
					<speciesReference species="CO2" stoichiometry="1.0"/>
					<speciesReference species="LYS" stoichiometry="1.0"/>
				</listOfProducts>
				<kineticLaw>
					<math xmlns="http://www.w3.org/1998/Math/MathML">
						<ci>
							 FLUX_VALUE 
						</ci>
					</math>
					<listOfParameters>
						<parameter id="LOWER_BOUND" units="mmol_per_gDW_per_hr" value="0.0"/>
						<parameter id="UPPER_BOUND" units="mmol_per_gDW_per_hr" value="1000.0"/>
						<parameter id="OBJECTIVE_COEFFICIENT" value="0"/>
						<parameter id="FLUX_VALUE" units="mmol_per_gDW_per_hr" value="0"/>
					</listOfParameters>
				</kineticLaw>
			</reaction>
			<reaction id="R239" name="R239" reversible="true">
				<notes>
					<html:p>
						GENE_ASSOCIATION: 
					</html:p>
				</notes>
				<listOfReactants>
					<speciesReference species="HSER" stoichiometry="1.0"/>
					<speciesReference species="SUCCOA" stoichiometry="1.0"/>
				</listOfReactants>
				<listOfProducts>
					<speciesReference species="COA" stoichiometry="1.0"/>
					<speciesReference species="OSLHSER" stoichiometry="1.0"/>
				</listOfProducts>
				<kineticLaw>
					<math xmlns="http://www.w3.org/1998/Math/MathML">
						<ci>
							 FLUX_VALUE 
						</ci>
					</math>
					<listOfParameters>
						<parameter id="LOWER_BOUND" units="mmol_per_gDW_per_hr" value="-1000.0"/>
						<parameter id="UPPER_BOUND" units="mmol_per_gDW_per_hr" value="1000.0"/>
						<parameter id="OBJECTIVE_COEFFICIENT" value="0"/>
						<parameter id="FLUX_VALUE" units="mmol_per_gDW_per_hr" value="0"/>
					</listOfParameters>
				</kineticLaw>
			</reaction>
			<reaction id="R240" name="R240" reversible="false">
				<notes>
					<html:p>
						GENE_ASSOCIATION: Mb1108
					</html:p>
				</notes>
				<listOfReactants>
					<speciesReference species="CYS" stoichiometry="1.0"/>
					<speciesReference species="OSLHSER" stoichiometry="1.0"/>
				</listOfReactants>
				<listOfProducts>
					<speciesReference species="LLCT" stoichiometry="1.0"/>
					<speciesReference species="SUCC" stoichiometry="1.0"/>
				</listOfProducts>
				<kineticLaw>
					<math xmlns="http://www.w3.org/1998/Math/MathML">
						<ci>
							 FLUX_VALUE 
						</ci>
					</math>
					<listOfParameters>
						<parameter id="LOWER_BOUND" units="mmol_per_gDW_per_hr" value="0.0"/>
						<parameter id="UPPER_BOUND" units="mmol_per_gDW_per_hr" value="1000.0"/>
						<parameter id="OBJECTIVE_COEFFICIENT" value="0"/>
						<parameter id="FLUX_VALUE" units="mmol_per_gDW_per_hr" value="0"/>
					</listOfParameters>
				</kineticLaw>
			</reaction>
			<reaction id="R241" name="R241" reversible="false">
				<notes>
					<html:p>
						GENE_ASSOCIATION: Mb3372
					</html:p>
				</notes>
				<listOfReactants>
					<speciesReference species="LLCT" stoichiometry="1.0"/>
				</listOfReactants>
				<listOfProducts>
					<speciesReference species="HCYS" stoichiometry="1.0"/>
					<speciesReference species="NH3" stoichiometry="1.0"/>
					<speciesReference species="PYR" stoichiometry="1.0"/>
				</listOfProducts>
				<kineticLaw>
					<math xmlns="http://www.w3.org/1998/Math/MathML">
						<ci>
							 FLUX_VALUE 
						</ci>
					</math>
					<listOfParameters>
						<parameter id="LOWER_BOUND" units="mmol_per_gDW_per_hr" value="0.0"/>
						<parameter id="UPPER_BOUND" units="mmol_per_gDW_per_hr" value="1000.0"/>
						<parameter id="OBJECTIVE_COEFFICIENT" value="0"/>
						<parameter id="FLUX_VALUE" units="mmol_per_gDW_per_hr" value="0"/>
					</listOfParameters>
				</kineticLaw>
			</reaction>
			<reaction id="R242" name="R242" reversible="false">
				<notes>
					<html:p>
						GENE_ASSOCIATION: Mb2485
					</html:p>
				</notes>
				<listOfReactants>
					<speciesReference species="HCYS" stoichiometry="1.0"/>
					<speciesReference species="SAM" stoichiometry="1.0"/>
				</listOfReactants>
				<listOfProducts>
					<speciesReference species="MET" stoichiometry="1.0"/>
					<speciesReference species="SAH" stoichiometry="1.0"/>
				</listOfProducts>
				<kineticLaw>
					<math xmlns="http://www.w3.org/1998/Math/MathML">
						<ci>
							 FLUX_VALUE 
						</ci>
					</math>
					<listOfParameters>
						<parameter id="LOWER_BOUND" units="mmol_per_gDW_per_hr" value="0.0"/>
						<parameter id="UPPER_BOUND" units="mmol_per_gDW_per_hr" value="1000.0"/>
						<parameter id="OBJECTIVE_COEFFICIENT" value="0"/>
						<parameter id="FLUX_VALUE" units="mmol_per_gDW_per_hr" value="0"/>
					</listOfParameters>
				</kineticLaw>
			</reaction>
			<reaction id="R243" name="R243" reversible="false">
				<notes>
					<html:p>
						GENE_ASSOCIATION: Mb2148c
					</html:p>
				</notes>
				<listOfReactants>
					<speciesReference species="COB_45_I" stoichiometry="0.002"/>
					<speciesReference species="HCYS" stoichiometry="1.0"/>
					<speciesReference species="MTHF" stoichiometry="1.0"/>
				</listOfReactants>
				<listOfProducts>
					<speciesReference species="COB_45_II" stoichiometry="0.001"/>
					<speciesReference species="MET" stoichiometry="1.0"/>
					<speciesReference species="THF" stoichiometry="1.0"/>
				</listOfProducts>
				<kineticLaw>
					<math xmlns="http://www.w3.org/1998/Math/MathML">
						<ci>
							 FLUX_VALUE 
						</ci>
					</math>
					<listOfParameters>
						<parameter id="LOWER_BOUND" units="mmol_per_gDW_per_hr" value="0.0"/>
						<parameter id="UPPER_BOUND" units="mmol_per_gDW_per_hr" value="1000.0"/>
						<parameter id="OBJECTIVE_COEFFICIENT" value="0"/>
						<parameter id="FLUX_VALUE" units="mmol_per_gDW_per_hr" value="0"/>
					</listOfParameters>
				</kineticLaw>
			</reaction>
			<reaction id="R244" name="R244" reversible="false">
				<notes>
					<html:p>
						GENE_ASSOCIATION: Mb2148c
					</html:p>
				</notes>
				<listOfReactants>
					<speciesReference species="COB_45_I" stoichiometry="0.002"/>
					<speciesReference species="MET" stoichiometry="1.0"/>
					<speciesReference species="THF" stoichiometry="1.0"/>
				</listOfReactants>
				<listOfProducts>
					<speciesReference species="COB_45_II" stoichiometry="0.001"/>
					<speciesReference species="HCYS" stoichiometry="1.0"/>
					<speciesReference species="MTHF" stoichiometry="1.0"/>
				</listOfProducts>
				<kineticLaw>
					<math xmlns="http://www.w3.org/1998/Math/MathML">
						<ci>
							 FLUX_VALUE 
						</ci>
					</math>
					<listOfParameters>
						<parameter id="LOWER_BOUND" units="mmol_per_gDW_per_hr" value="0.0"/>
						<parameter id="UPPER_BOUND" units="mmol_per_gDW_per_hr" value="1000.0"/>
						<parameter id="OBJECTIVE_COEFFICIENT" value="0"/>
						<parameter id="FLUX_VALUE" units="mmol_per_gDW_per_hr" value="0"/>
					</listOfParameters>
				</kineticLaw>
			</reaction>
			<reaction id="R245" name="R245" reversible="true">
				<notes>
					<html:p>
						GENE_ASSOCIATION: Mb1164c
					</html:p>
				</notes>
				<listOfReactants>
					<speciesReference species="HCYS" stoichiometry="1.0"/>
					<speciesReference species="MTHF" stoichiometry="1.0"/>
				</listOfReactants>
				<listOfProducts>
					<speciesReference species="MET" stoichiometry="1.0"/>
					<speciesReference species="THF" stoichiometry="1.0"/>
				</listOfProducts>
				<kineticLaw>
					<math xmlns="http://www.w3.org/1998/Math/MathML">
						<ci>
							 FLUX_VALUE 
						</ci>
					</math>
					<listOfParameters>
						<parameter id="LOWER_BOUND" units="mmol_per_gDW_per_hr" value="-1000.0"/>
						<parameter id="UPPER_BOUND" units="mmol_per_gDW_per_hr" value="1000.0"/>
						<parameter id="OBJECTIVE_COEFFICIENT" value="0"/>
						<parameter id="FLUX_VALUE" units="mmol_per_gDW_per_hr" value="0"/>
					</listOfParameters>
				</kineticLaw>
			</reaction>
			<reaction id="R246" name="R246" reversible="true">
				<notes>
					<html:p>
						GENE_ASSOCIATION: 
					</html:p>
				</notes>
				<listOfReactants>
					<speciesReference species="NADH" stoichiometry="1.0"/>
					<speciesReference species="NH3" stoichiometry="1.0"/>
					<speciesReference species="PYR" stoichiometry="1.0"/>
				</listOfReactants>
				<listOfProducts>
					<speciesReference species="ALA" stoichiometry="1.0"/>
					<speciesReference species="NAD" stoichiometry="1.0"/>
				</listOfProducts>
				<kineticLaw>
					<math xmlns="http://www.w3.org/1998/Math/MathML">
						<ci>
							 FLUX_VALUE 
						</ci>
					</math>
					<listOfParameters>
						<parameter id="LOWER_BOUND" units="mmol_per_gDW_per_hr" value="-1000.0"/>
						<parameter id="UPPER_BOUND" units="mmol_per_gDW_per_hr" value="1000.0"/>
						<parameter id="OBJECTIVE_COEFFICIENT" value="0"/>
						<parameter id="FLUX_VALUE" units="mmol_per_gDW_per_hr" value="0"/>
					</listOfParameters>
				</kineticLaw>
			</reaction>
			<reaction id="R247" name="R247" reversible="false">
				<notes>
					<html:p>
						GENE_ASSOCIATION: Mb3020c
					</html:p>
				</notes>
				<listOfReactants>
					<speciesReference species="_3PG" stoichiometry="1.0"/>
					<speciesReference species="NAD" stoichiometry="1.0"/>
				</listOfReactants>
				<listOfProducts>
					<speciesReference species="NADH" stoichiometry="1.0"/>
					<speciesReference species="PHP" stoichiometry="1.0"/>
				</listOfProducts>
				<kineticLaw>
					<math xmlns="http://www.w3.org/1998/Math/MathML">
						<ci>
							 FLUX_VALUE 
						</ci>
					</math>
					<listOfParameters>
						<parameter id="LOWER_BOUND" units="mmol_per_gDW_per_hr" value="0.0"/>
						<parameter id="UPPER_BOUND" units="mmol_per_gDW_per_hr" value="1000.0"/>
						<parameter id="OBJECTIVE_COEFFICIENT" value="0"/>
						<parameter id="FLUX_VALUE" units="mmol_per_gDW_per_hr" value="0"/>
					</listOfParameters>
				</kineticLaw>
			</reaction>
			<reaction id="R248" name="R248" reversible="true">
				<notes>
					<html:p>
						GENE_ASSOCIATION: Mb0908c
					</html:p>
				</notes>
				<listOfReactants>
					<speciesReference species="GLU" stoichiometry="1.0"/>
					<speciesReference species="PHP" stoichiometry="1.0"/>
				</listOfReactants>
				<listOfProducts>
					<speciesReference species="_3PSER" stoichiometry="1.0"/>
					<speciesReference species="AKG" stoichiometry="1.0"/>
				</listOfProducts>
				<kineticLaw>
					<math xmlns="http://www.w3.org/1998/Math/MathML">
						<ci>
							 FLUX_VALUE 
						</ci>
					</math>
					<listOfParameters>
						<parameter id="LOWER_BOUND" units="mmol_per_gDW_per_hr" value="-1000.0"/>
						<parameter id="UPPER_BOUND" units="mmol_per_gDW_per_hr" value="1000.0"/>
						<parameter id="OBJECTIVE_COEFFICIENT" value="0"/>
						<parameter id="FLUX_VALUE" units="mmol_per_gDW_per_hr" value="0"/>
					</listOfParameters>
				</kineticLaw>
			</reaction>
			<reaction id="R249" name="R249" reversible="false">
				<notes>
					<html:p>
						GENE_ASSOCIATION: Mb3068c
					</html:p>
				</notes>
				<listOfReactants>
					<speciesReference species="_3PSER" stoichiometry="1.0"/>
				</listOfReactants>
				<listOfProducts>
					<speciesReference species="PI" stoichiometry="1.0"/>
					<speciesReference species="SER" stoichiometry="1.0"/>
				</listOfProducts>
				<kineticLaw>
					<math xmlns="http://www.w3.org/1998/Math/MathML">
						<ci>
							 FLUX_VALUE 
						</ci>
					</math>
					<listOfParameters>
						<parameter id="LOWER_BOUND" units="mmol_per_gDW_per_hr" value="0.0"/>
						<parameter id="UPPER_BOUND" units="mmol_per_gDW_per_hr" value="1000.0"/>
						<parameter id="OBJECTIVE_COEFFICIENT" value="0"/>
						<parameter id="FLUX_VALUE" units="mmol_per_gDW_per_hr" value="0"/>
					</listOfParameters>
				</kineticLaw>
			</reaction>
			<reaction id="R250" name="R250" reversible="true">
				<notes>
					<html:p>
						GENE_ASSOCIATION: Mb2363
					</html:p>
				</notes>
				<listOfReactants>
					<speciesReference species="ACCOA" stoichiometry="1.0"/>
					<speciesReference species="SER" stoichiometry="1.0"/>
				</listOfReactants>
				<listOfProducts>
					<speciesReference species="ASER" stoichiometry="1.0"/>
					<speciesReference species="COA" stoichiometry="1.0"/>
				</listOfProducts>
				<kineticLaw>
					<math xmlns="http://www.w3.org/1998/Math/MathML">
						<ci>
							 FLUX_VALUE 
						</ci>
					</math>
					<listOfParameters>
						<parameter id="LOWER_BOUND" units="mmol_per_gDW_per_hr" value="-1000.0"/>
						<parameter id="UPPER_BOUND" units="mmol_per_gDW_per_hr" value="1000.0"/>
						<parameter id="OBJECTIVE_COEFFICIENT" value="0"/>
						<parameter id="FLUX_VALUE" units="mmol_per_gDW_per_hr" value="0"/>
					</listOfParameters>
				</kineticLaw>
			</reaction>
			<reaction id="R251" name="R251" reversible="false">
				<notes>
					<html:p>
						GENE_ASSOCIATION: Mb2362 OR Mb1371
					</html:p>
				</notes>
				<listOfReactants>
					<speciesReference species="ASER" stoichiometry="1.0"/>
					<speciesReference species="H2S" stoichiometry="1.0"/>
				</listOfReactants>
				<listOfProducts>
					<speciesReference species="AC" stoichiometry="1.0"/>
					<speciesReference species="CYS" stoichiometry="1.0"/>
				</listOfProducts>
				<kineticLaw>
					<math xmlns="http://www.w3.org/1998/Math/MathML">
						<ci>
							 FLUX_VALUE 
						</ci>
					</math>
					<listOfParameters>
						<parameter id="LOWER_BOUND" units="mmol_per_gDW_per_hr" value="0.0"/>
						<parameter id="UPPER_BOUND" units="mmol_per_gDW_per_hr" value="1000.0"/>
						<parameter id="OBJECTIVE_COEFFICIENT" value="0"/>
						<parameter id="FLUX_VALUE" units="mmol_per_gDW_per_hr" value="0"/>
					</listOfParameters>
				</kineticLaw>
			</reaction>
			<reaction id="R252" name="R252" reversible="true">
				<notes>
					<html:p>
						GENE_ASSOCIATION: Mb3373
					</html:p>
				</notes>
				<listOfReactants>
					<speciesReference species="ACCOA" stoichiometry="1.0"/>
					<speciesReference species="HSER" stoichiometry="1.0"/>
				</listOfReactants>
				<listOfProducts>
					<speciesReference species="COA" stoichiometry="1.0"/>
					<speciesReference species="OAHSER" stoichiometry="1.0"/>
				</listOfProducts>
				<kineticLaw>
					<math xmlns="http://www.w3.org/1998/Math/MathML">
						<ci>
							 FLUX_VALUE 
						</ci>
					</math>
					<listOfParameters>
						<parameter id="LOWER_BOUND" units="mmol_per_gDW_per_hr" value="-1000.0"/>
						<parameter id="UPPER_BOUND" units="mmol_per_gDW_per_hr" value="1000.0"/>
						<parameter id="OBJECTIVE_COEFFICIENT" value="0"/>
						<parameter id="FLUX_VALUE" units="mmol_per_gDW_per_hr" value="0"/>
					</listOfParameters>
				</kineticLaw>
			</reaction>
			<reaction id="R253" name="R253" reversible="false">
				<notes>
					<html:p>
						GENE_ASSOCIATION: Mb1108
					</html:p>
				</notes>
				<listOfReactants>
					<speciesReference species="CYS" stoichiometry="1.0"/>
					<speciesReference species="OAHSER" stoichiometry="1.0"/>
				</listOfReactants>
				<listOfProducts>
					<speciesReference species="AC" stoichiometry="1.0"/>
					<speciesReference species="LLCT" stoichiometry="1.0"/>
				</listOfProducts>
				<kineticLaw>
					<math xmlns="http://www.w3.org/1998/Math/MathML">
						<ci>
							 FLUX_VALUE 
						</ci>
					</math>
					<listOfParameters>
						<parameter id="LOWER_BOUND" units="mmol_per_gDW_per_hr" value="0.0"/>
						<parameter id="UPPER_BOUND" units="mmol_per_gDW_per_hr" value="1000.0"/>
						<parameter id="OBJECTIVE_COEFFICIENT" value="0"/>
						<parameter id="FLUX_VALUE" units="mmol_per_gDW_per_hr" value="0"/>
					</listOfParameters>
				</kineticLaw>
			</reaction>
			<reaction id="R254" name="R254" reversible="false">
				<notes>
					<html:p>
						GENE_ASSOCIATION: Mb1108
					</html:p>
				</notes>
				<listOfReactants>
					<speciesReference species="H2S" stoichiometry="1.0"/>
					<speciesReference species="OAHSER" stoichiometry="1.0"/>
				</listOfReactants>
				<listOfProducts>
					<speciesReference species="AC" stoichiometry="1.0"/>
					<speciesReference species="HCYS" stoichiometry="1.0"/>
				</listOfProducts>
				<kineticLaw>
					<math xmlns="http://www.w3.org/1998/Math/MathML">
						<ci>
							 FLUX_VALUE 
						</ci>
					</math>
					<listOfParameters>
						<parameter id="LOWER_BOUND" units="mmol_per_gDW_per_hr" value="0.0"/>
						<parameter id="UPPER_BOUND" units="mmol_per_gDW_per_hr" value="1000.0"/>
						<parameter id="OBJECTIVE_COEFFICIENT" value="0"/>
						<parameter id="FLUX_VALUE" units="mmol_per_gDW_per_hr" value="0"/>
					</listOfParameters>
				</kineticLaw>
			</reaction>
			<reaction id="R255" name="R255" reversible="false">
				<notes>
					<html:p>
						GENE_ASSOCIATION: Mb1108
					</html:p>
				</notes>
				<listOfReactants>
					<speciesReference species="H2S" stoichiometry="1.0"/>
					<speciesReference species="OSLHSER" stoichiometry="1.0"/>
				</listOfReactants>
				<listOfProducts>
					<speciesReference species="HCYS" stoichiometry="1.0"/>
					<speciesReference species="SUCC" stoichiometry="1.0"/>
				</listOfProducts>
				<kineticLaw>
					<math xmlns="http://www.w3.org/1998/Math/MathML">
						<ci>
							 FLUX_VALUE 
						</ci>
					</math>
					<listOfParameters>
						<parameter id="LOWER_BOUND" units="mmol_per_gDW_per_hr" value="0.0"/>
						<parameter id="UPPER_BOUND" units="mmol_per_gDW_per_hr" value="1000.0"/>
						<parameter id="OBJECTIVE_COEFFICIENT" value="0"/>
						<parameter id="FLUX_VALUE" units="mmol_per_gDW_per_hr" value="0"/>
					</listOfParameters>
				</kineticLaw>
			</reaction>
			<reaction id="R256" name="R256" reversible="false">
				<notes>
					<html:p>
						GENE_ASSOCIATION: Mb1108
					</html:p>
				</notes>
				<listOfReactants>
					<speciesReference species="OSLHSER" stoichiometry="1.0"/>
				</listOfReactants>
				<listOfProducts>
					<speciesReference species="NH3" stoichiometry="1.0"/>
					<speciesReference species="OBUT" stoichiometry="1.0"/>
					<speciesReference species="SUCC" stoichiometry="1.0"/>
				</listOfProducts>
				<kineticLaw>
					<math xmlns="http://www.w3.org/1998/Math/MathML">
						<ci>
							 FLUX_VALUE 
						</ci>
					</math>
					<listOfParameters>
						<parameter id="LOWER_BOUND" units="mmol_per_gDW_per_hr" value="0.0"/>
						<parameter id="UPPER_BOUND" units="mmol_per_gDW_per_hr" value="1000.0"/>
						<parameter id="OBJECTIVE_COEFFICIENT" value="0"/>
						<parameter id="FLUX_VALUE" units="mmol_per_gDW_per_hr" value="0"/>
					</listOfParameters>
				</kineticLaw>
			</reaction>
			<reaction id="R257" name="R257" reversible="false">
				<notes>
					<html:p>
						GENE_ASSOCIATION: Mb1106
					</html:p>
				</notes>
				<listOfReactants>
					<speciesReference species="HCYS" stoichiometry="1.0"/>
					<speciesReference species="SER" stoichiometry="1.0"/>
				</listOfReactants>
				<listOfProducts>
					<speciesReference species="LLCT" stoichiometry="1.0"/>
				</listOfProducts>
				<kineticLaw>
					<math xmlns="http://www.w3.org/1998/Math/MathML">
						<ci>
							 FLUX_VALUE 
						</ci>
					</math>
					<listOfParameters>
						<parameter id="LOWER_BOUND" units="mmol_per_gDW_per_hr" value="0.0"/>
						<parameter id="UPPER_BOUND" units="mmol_per_gDW_per_hr" value="1000.0"/>
						<parameter id="OBJECTIVE_COEFFICIENT" value="0"/>
						<parameter id="FLUX_VALUE" units="mmol_per_gDW_per_hr" value="0"/>
					</listOfParameters>
				</kineticLaw>
			</reaction>
			<reaction id="R258" name="R258" reversible="false">
				<notes>
					<html:p>
						GENE_ASSOCIATION: Mb1108
					</html:p>
				</notes>
				<listOfReactants>
					<speciesReference species="LLCT" stoichiometry="1.0"/>
				</listOfReactants>
				<listOfProducts>
					<speciesReference species="CYS" stoichiometry="1.0"/>
					<speciesReference species="NH3" stoichiometry="1.0"/>
					<speciesReference species="OBUT" stoichiometry="1.0"/>
				</listOfProducts>
				<kineticLaw>
					<math xmlns="http://www.w3.org/1998/Math/MathML">
						<ci>
							 FLUX_VALUE 
						</ci>
					</math>
					<listOfParameters>
						<parameter id="LOWER_BOUND" units="mmol_per_gDW_per_hr" value="0.0"/>
						<parameter id="UPPER_BOUND" units="mmol_per_gDW_per_hr" value="1000.0"/>
						<parameter id="OBJECTIVE_COEFFICIENT" value="0"/>
						<parameter id="FLUX_VALUE" units="mmol_per_gDW_per_hr" value="0"/>
					</listOfParameters>
				</kineticLaw>
			</reaction>
			<reaction id="R259" name="R259" reversible="false">
				<notes>
					<html:p>
						GENE_ASSOCIATION: Mb1427
					</html:p>
				</notes>
				<listOfReactants>
					<speciesReference species="ATP" stoichiometry="1.0"/>
					<speciesReference species="MET" stoichiometry="1.0"/>
				</listOfReactants>
				<listOfProducts>
					<speciesReference species="PI" stoichiometry="1.0"/>
					<speciesReference species="PPI" stoichiometry="1.0"/>
					<speciesReference species="SAM" stoichiometry="1.0"/>
				</listOfProducts>
				<kineticLaw>
					<math xmlns="http://www.w3.org/1998/Math/MathML">
						<ci>
							 FLUX_VALUE 
						</ci>
					</math>
					<listOfParameters>
						<parameter id="LOWER_BOUND" units="mmol_per_gDW_per_hr" value="0.0"/>
						<parameter id="UPPER_BOUND" units="mmol_per_gDW_per_hr" value="1000.0"/>
						<parameter id="OBJECTIVE_COEFFICIENT" value="0"/>
						<parameter id="FLUX_VALUE" units="mmol_per_gDW_per_hr" value="0"/>
					</listOfParameters>
				</kineticLaw>
			</reaction>
			<reaction id="R260" name="R260" reversible="false">
				<notes>
					<html:p>
						GENE_ASSOCIATION: Mb3276c
					</html:p>
				</notes>
				<listOfReactants>
					<speciesReference species="SAH" stoichiometry="1.0"/>
				</listOfReactants>
				<listOfProducts>
					<speciesReference species="ADN" stoichiometry="1.0"/>
					<speciesReference species="HCYS" stoichiometry="1.0"/>
				</listOfProducts>
				<kineticLaw>
					<math xmlns="http://www.w3.org/1998/Math/MathML">
						<ci>
							 FLUX_VALUE 
						</ci>
					</math>
					<listOfParameters>
						<parameter id="LOWER_BOUND" units="mmol_per_gDW_per_hr" value="0.0"/>
						<parameter id="UPPER_BOUND" units="mmol_per_gDW_per_hr" value="1000.0"/>
						<parameter id="OBJECTIVE_COEFFICIENT" value="0"/>
						<parameter id="FLUX_VALUE" units="mmol_per_gDW_per_hr" value="0"/>
					</listOfParameters>
				</kineticLaw>
			</reaction>
			<reaction id="R261" name="R261" reversible="false">
				<notes>
					<html:p>
						GENE_ASSOCIATION: Mb2145c
					</html:p>
				</notes>
				<listOfReactants>
					<speciesReference species="ATP" stoichiometry="1.0"/>
					<speciesReference species="PRPP" stoichiometry="1.0"/>
				</listOfReactants>
				<listOfProducts>
					<speciesReference species="PPI" stoichiometry="1.0"/>
					<speciesReference species="PRBATP" stoichiometry="1.0"/>
				</listOfProducts>
				<kineticLaw>
					<math xmlns="http://www.w3.org/1998/Math/MathML">
						<ci>
							 FLUX_VALUE 
						</ci>
					</math>
					<listOfParameters>
						<parameter id="LOWER_BOUND" units="mmol_per_gDW_per_hr" value="0.0"/>
						<parameter id="UPPER_BOUND" units="mmol_per_gDW_per_hr" value="1000.0"/>
						<parameter id="OBJECTIVE_COEFFICIENT" value="0"/>
						<parameter id="FLUX_VALUE" units="mmol_per_gDW_per_hr" value="0"/>
					</listOfParameters>
				</kineticLaw>
			</reaction>
			<reaction id="R262" name="R262" reversible="false">
				<notes>
					<html:p>
						GENE_ASSOCIATION: Mb2146c
					</html:p>
				</notes>
				<listOfReactants>
					<speciesReference species="PRBATP" stoichiometry="1.0"/>
				</listOfReactants>
				<listOfProducts>
					<speciesReference species="PPI" stoichiometry="1.0"/>
					<speciesReference species="PRBAMP" stoichiometry="1.0"/>
				</listOfProducts>
				<kineticLaw>
					<math xmlns="http://www.w3.org/1998/Math/MathML">
						<ci>
							 FLUX_VALUE 
						</ci>
					</math>
					<listOfParameters>
						<parameter id="LOWER_BOUND" units="mmol_per_gDW_per_hr" value="0.0"/>
						<parameter id="UPPER_BOUND" units="mmol_per_gDW_per_hr" value="1000.0"/>
						<parameter id="OBJECTIVE_COEFFICIENT" value="0"/>
						<parameter id="FLUX_VALUE" units="mmol_per_gDW_per_hr" value="0"/>
					</listOfParameters>
				</kineticLaw>
			</reaction>
			<reaction id="R263" name="R263" reversible="false">
				<notes>
					<html:p>
						GENE_ASSOCIATION: Mb1632
					</html:p>
				</notes>
				<listOfReactants>
					<speciesReference species="PRBAMP" stoichiometry="1.0"/>
				</listOfReactants>
				<listOfProducts>
					<speciesReference species="PRFP" stoichiometry="1.0"/>
				</listOfProducts>
				<kineticLaw>
					<math xmlns="http://www.w3.org/1998/Math/MathML">
						<ci>
							 FLUX_VALUE 
						</ci>
					</math>
					<listOfParameters>
						<parameter id="LOWER_BOUND" units="mmol_per_gDW_per_hr" value="0.0"/>
						<parameter id="UPPER_BOUND" units="mmol_per_gDW_per_hr" value="1000.0"/>
						<parameter id="OBJECTIVE_COEFFICIENT" value="0"/>
						<parameter id="FLUX_VALUE" units="mmol_per_gDW_per_hr" value="0"/>
					</listOfParameters>
				</kineticLaw>
			</reaction>
			<reaction id="R264" name="R264" reversible="false">
				<notes>
					<html:p>
						GENE_ASSOCIATION: Mb1629
					</html:p>
				</notes>
				<listOfReactants>
					<speciesReference species="PRFP" stoichiometry="1.0"/>
				</listOfReactants>
				<listOfProducts>
					<speciesReference species="PRLP" stoichiometry="1.0"/>
				</listOfProducts>
				<kineticLaw>
					<math xmlns="http://www.w3.org/1998/Math/MathML">
						<ci>
							 FLUX_VALUE 
						</ci>
					</math>
					<listOfParameters>
						<parameter id="LOWER_BOUND" units="mmol_per_gDW_per_hr" value="0.0"/>
						<parameter id="UPPER_BOUND" units="mmol_per_gDW_per_hr" value="1000.0"/>
						<parameter id="OBJECTIVE_COEFFICIENT" value="0"/>
						<parameter id="FLUX_VALUE" units="mmol_per_gDW_per_hr" value="0"/>
					</listOfParameters>
				</kineticLaw>
			</reaction>
			<reaction id="R265" name="R265" reversible="false">
				<notes>
					<html:p>
						GENE_ASSOCIATION: Mb1628
					</html:p>
				</notes>
				<listOfReactants>
					<speciesReference species="GLN" stoichiometry="1.0"/>
					<speciesReference species="PRLP" stoichiometry="1.0"/>
				</listOfReactants>
				<listOfProducts>
					<speciesReference species="AICAR" stoichiometry="1.0"/>
					<speciesReference species="DIMGP" stoichiometry="1.0"/>
					<speciesReference species="GLU" stoichiometry="1.0"/>
				</listOfProducts>
				<kineticLaw>
					<math xmlns="http://www.w3.org/1998/Math/MathML">
						<ci>
							 FLUX_VALUE 
						</ci>
					</math>
					<listOfParameters>
						<parameter id="LOWER_BOUND" units="mmol_per_gDW_per_hr" value="0.0"/>
						<parameter id="UPPER_BOUND" units="mmol_per_gDW_per_hr" value="1000.0"/>
						<parameter id="OBJECTIVE_COEFFICIENT" value="0"/>
						<parameter id="FLUX_VALUE" units="mmol_per_gDW_per_hr" value="0"/>
					</listOfParameters>
				</kineticLaw>
			</reaction>
			<reaction id="R266" name="R266" reversible="false">
				<notes>
					<html:p>
						GENE_ASSOCIATION: Mb1627
					</html:p>
				</notes>
				<listOfReactants>
					<speciesReference species="DIMGP" stoichiometry="1.0"/>
				</listOfReactants>
				<listOfProducts>
					<speciesReference species="IMACP" stoichiometry="1.0"/>
				</listOfProducts>
				<kineticLaw>
					<math xmlns="http://www.w3.org/1998/Math/MathML">
						<ci>
							 FLUX_VALUE 
						</ci>
					</math>
					<listOfParameters>
						<parameter id="LOWER_BOUND" units="mmol_per_gDW_per_hr" value="0.0"/>
						<parameter id="UPPER_BOUND" units="mmol_per_gDW_per_hr" value="1000.0"/>
						<parameter id="OBJECTIVE_COEFFICIENT" value="0"/>
						<parameter id="FLUX_VALUE" units="mmol_per_gDW_per_hr" value="0"/>
					</listOfParameters>
				</kineticLaw>
			</reaction>
			<reaction id="R267" name="R267" reversible="true">
				<notes>
					<html:p>
						GENE_ASSOCIATION: Mb3800 OR Mb1626
					</html:p>
				</notes>
				<listOfReactants>
					<speciesReference species="GLU" stoichiometry="1.0"/>
					<speciesReference species="IMACP" stoichiometry="1.0"/>
				</listOfReactants>
				<listOfProducts>
					<speciesReference species="AKG" stoichiometry="1.0"/>
					<speciesReference species="HISOLP" stoichiometry="1.0"/>
				</listOfProducts>
				<kineticLaw>
					<math xmlns="http://www.w3.org/1998/Math/MathML">
						<ci>
							 FLUX_VALUE 
						</ci>
					</math>
					<listOfParameters>
						<parameter id="LOWER_BOUND" units="mmol_per_gDW_per_hr" value="-1000.0"/>
						<parameter id="UPPER_BOUND" units="mmol_per_gDW_per_hr" value="1000.0"/>
						<parameter id="OBJECTIVE_COEFFICIENT" value="0"/>
						<parameter id="FLUX_VALUE" units="mmol_per_gDW_per_hr" value="0"/>
					</listOfParameters>
				</kineticLaw>
			</reaction>
			<reaction id="R268" name="R268" reversible="false">
				<notes>
					<html:p>
						GENE_ASSOCIATION: Mb1627
					</html:p>
				</notes>
				<listOfReactants>
					<speciesReference species="HISOLP" stoichiometry="1.0"/>
				</listOfReactants>
				<listOfProducts>
					<speciesReference species="HISOL" stoichiometry="1.0"/>
					<speciesReference species="PI" stoichiometry="1.0"/>
				</listOfProducts>
				<kineticLaw>
					<math xmlns="http://www.w3.org/1998/Math/MathML">
						<ci>
							 FLUX_VALUE 
						</ci>
					</math>
					<listOfParameters>
						<parameter id="LOWER_BOUND" units="mmol_per_gDW_per_hr" value="0.0"/>
						<parameter id="UPPER_BOUND" units="mmol_per_gDW_per_hr" value="1000.0"/>
						<parameter id="OBJECTIVE_COEFFICIENT" value="0"/>
						<parameter id="FLUX_VALUE" units="mmol_per_gDW_per_hr" value="0"/>
					</listOfParameters>
				</kineticLaw>
			</reaction>
			<reaction id="R269" name="R269" reversible="false">
				<notes>
					<html:p>
						GENE_ASSOCIATION: Mb1625
					</html:p>
				</notes>
				<listOfReactants>
					<speciesReference species="HISOL" stoichiometry="1.0"/>
					<speciesReference species="NAD" stoichiometry="2.0"/>
				</listOfReactants>
				<listOfProducts>
					<speciesReference species="HIS" stoichiometry="1.0"/>
					<speciesReference species="NADH" stoichiometry="2.0"/>
				</listOfProducts>
				<kineticLaw>
					<math xmlns="http://www.w3.org/1998/Math/MathML">
						<ci>
							 FLUX_VALUE 
						</ci>
					</math>
					<listOfParameters>
						<parameter id="LOWER_BOUND" units="mmol_per_gDW_per_hr" value="0.0"/>
						<parameter id="UPPER_BOUND" units="mmol_per_gDW_per_hr" value="1000.0"/>
						<parameter id="OBJECTIVE_COEFFICIENT" value="0"/>
						<parameter id="FLUX_VALUE" units="mmol_per_gDW_per_hr" value="0"/>
					</listOfParameters>
				</kineticLaw>
			</reaction>
			<reaction id="R270" name="R270" reversible="false">
				<notes>
					<html:p>
						GENE_ASSOCIATION: Mb2200c
					</html:p>
				</notes>
				<listOfReactants>
					<speciesReference species="E4P" stoichiometry="1.0"/>
					<speciesReference species="PEP" stoichiometry="1.0"/>
				</listOfReactants>
				<listOfProducts>
					<speciesReference species="_3DDAH7P" stoichiometry="1.0"/>
					<speciesReference species="PI" stoichiometry="1.0"/>
				</listOfProducts>
				<kineticLaw>
					<math xmlns="http://www.w3.org/1998/Math/MathML">
						<ci>
							 FLUX_VALUE 
						</ci>
					</math>
					<listOfParameters>
						<parameter id="LOWER_BOUND" units="mmol_per_gDW_per_hr" value="0.0"/>
						<parameter id="UPPER_BOUND" units="mmol_per_gDW_per_hr" value="1000.0"/>
						<parameter id="OBJECTIVE_COEFFICIENT" value="0"/>
						<parameter id="FLUX_VALUE" units="mmol_per_gDW_per_hr" value="0"/>
					</listOfParameters>
				</kineticLaw>
			</reaction>
			<reaction id="R271" name="R271" reversible="false">
				<notes>
					<html:p>
						GENE_ASSOCIATION: Mb2567c
					</html:p>
				</notes>
				<listOfReactants>
					<speciesReference species="_3DDAH7P" stoichiometry="1.0"/>
				</listOfReactants>
				<listOfProducts>
					<speciesReference species="DQT" stoichiometry="1.0"/>
					<speciesReference species="PI" stoichiometry="1.0"/>
				</listOfProducts>
				<kineticLaw>
					<math xmlns="http://www.w3.org/1998/Math/MathML">
						<ci>
							 FLUX_VALUE 
						</ci>
					</math>
					<listOfParameters>
						<parameter id="LOWER_BOUND" units="mmol_per_gDW_per_hr" value="0.0"/>
						<parameter id="UPPER_BOUND" units="mmol_per_gDW_per_hr" value="1000.0"/>
						<parameter id="OBJECTIVE_COEFFICIENT" value="0"/>
						<parameter id="FLUX_VALUE" units="mmol_per_gDW_per_hr" value="0"/>
					</listOfParameters>
				</kineticLaw>
			</reaction>
			<reaction id="R272" name="R272" reversible="false">
				<notes>
					<html:p>
						GENE_ASSOCIATION: Mb2566c
					</html:p>
				</notes>
				<listOfReactants>
					<speciesReference species="DQT" stoichiometry="1.0"/>
				</listOfReactants>
				<listOfProducts>
					<speciesReference species="DHSK" stoichiometry="1.0"/>
				</listOfProducts>
				<kineticLaw>
					<math xmlns="http://www.w3.org/1998/Math/MathML">
						<ci>
							 FLUX_VALUE 
						</ci>
					</math>
					<listOfParameters>
						<parameter id="LOWER_BOUND" units="mmol_per_gDW_per_hr" value="0.0"/>
						<parameter id="UPPER_BOUND" units="mmol_per_gDW_per_hr" value="1000.0"/>
						<parameter id="OBJECTIVE_COEFFICIENT" value="0"/>
						<parameter id="FLUX_VALUE" units="mmol_per_gDW_per_hr" value="0"/>
					</listOfParameters>
				</kineticLaw>
			</reaction>
			<reaction id="R273" name="R273" reversible="false">
				<notes>
					<html:p>
						GENE_ASSOCIATION: Mb2582c
					</html:p>
				</notes>
				<listOfReactants>
					<speciesReference species="DHSK" stoichiometry="1.0"/>
					<speciesReference species="NADPH" stoichiometry="1.0"/>
				</listOfReactants>
				<listOfProducts>
					<speciesReference species="NADP" stoichiometry="1.0"/>
					<speciesReference species="SME" stoichiometry="1.0"/>
				</listOfProducts>
				<kineticLaw>
					<math xmlns="http://www.w3.org/1998/Math/MathML">
						<ci>
							 FLUX_VALUE 
						</ci>
					</math>
					<listOfParameters>
						<parameter id="LOWER_BOUND" units="mmol_per_gDW_per_hr" value="0.0"/>
						<parameter id="UPPER_BOUND" units="mmol_per_gDW_per_hr" value="1000.0"/>
						<parameter id="OBJECTIVE_COEFFICIENT" value="0"/>
						<parameter id="FLUX_VALUE" units="mmol_per_gDW_per_hr" value="0"/>
					</listOfParameters>
				</kineticLaw>
			</reaction>
			<reaction id="R274" name="R274" reversible="false">
				<notes>
					<html:p>
						GENE_ASSOCIATION: Mb2568c
					</html:p>
				</notes>
				<listOfReactants>
					<speciesReference species="ATP" stoichiometry="1.0"/>
					<speciesReference species="SME" stoichiometry="1.0"/>
				</listOfReactants>
				<listOfProducts>
					<speciesReference species="ADP" stoichiometry="1.0"/>
					<speciesReference species="SME3P" stoichiometry="1.0"/>
				</listOfProducts>
				<kineticLaw>
					<math xmlns="http://www.w3.org/1998/Math/MathML">
						<ci>
							 FLUX_VALUE 
						</ci>
					</math>
					<listOfParameters>
						<parameter id="LOWER_BOUND" units="mmol_per_gDW_per_hr" value="0.0"/>
						<parameter id="UPPER_BOUND" units="mmol_per_gDW_per_hr" value="1000.0"/>
						<parameter id="OBJECTIVE_COEFFICIENT" value="0"/>
						<parameter id="FLUX_VALUE" units="mmol_per_gDW_per_hr" value="0"/>
					</listOfParameters>
				</kineticLaw>
			</reaction>
			<reaction id="R275" name="R275" reversible="false">
				<notes>
					<html:p>
						GENE_ASSOCIATION: Mb3256
					</html:p>
				</notes>
				<listOfReactants>
					<speciesReference species="PEP" stoichiometry="1.0"/>
					<speciesReference species="SME3P" stoichiometry="1.0"/>
				</listOfReactants>
				<listOfProducts>
					<speciesReference species="_3PSME" stoichiometry="1.0"/>
					<speciesReference species="PI" stoichiometry="1.0"/>
				</listOfProducts>
				<kineticLaw>
					<math xmlns="http://www.w3.org/1998/Math/MathML">
						<ci>
							 FLUX_VALUE 
						</ci>
					</math>
					<listOfParameters>
						<parameter id="LOWER_BOUND" units="mmol_per_gDW_per_hr" value="0.0"/>
						<parameter id="UPPER_BOUND" units="mmol_per_gDW_per_hr" value="1000.0"/>
						<parameter id="OBJECTIVE_COEFFICIENT" value="0"/>
						<parameter id="FLUX_VALUE" units="mmol_per_gDW_per_hr" value="0"/>
					</listOfParameters>
				</kineticLaw>
			</reaction>
			<reaction id="R276" name="R276" reversible="false">
				<notes>
					<html:p>
						GENE_ASSOCIATION: Mb2569c
					</html:p>
				</notes>
				<listOfReactants>
					<speciesReference species="_3PSME" stoichiometry="1.0"/>
				</listOfReactants>
				<listOfProducts>
					<speciesReference species="CHOR" stoichiometry="1.0"/>
					<speciesReference species="PI" stoichiometry="1.0"/>
				</listOfProducts>
				<kineticLaw>
					<math xmlns="http://www.w3.org/1998/Math/MathML">
						<ci>
							 FLUX_VALUE 
						</ci>
					</math>
					<listOfParameters>
						<parameter id="LOWER_BOUND" units="mmol_per_gDW_per_hr" value="0.0"/>
						<parameter id="UPPER_BOUND" units="mmol_per_gDW_per_hr" value="1000.0"/>
						<parameter id="OBJECTIVE_COEFFICIENT" value="0"/>
						<parameter id="FLUX_VALUE" units="mmol_per_gDW_per_hr" value="0"/>
					</listOfParameters>
				</kineticLaw>
			</reaction>
			<reaction id="R277" name="R277" reversible="false">
				<notes>
					<html:p>
						GENE_ASSOCIATION: Mb1635
					</html:p>
				</notes>
				<listOfReactants>
					<speciesReference species="CHOR" stoichiometry="1.0"/>
					<speciesReference species="GLN" stoichiometry="1.0"/>
				</listOfReactants>
				<listOfProducts>
					<speciesReference species="AN" stoichiometry="1.0"/>
					<speciesReference species="GLU" stoichiometry="1.0"/>
					<speciesReference species="PYR" stoichiometry="1.0"/>
				</listOfProducts>
				<kineticLaw>
					<math xmlns="http://www.w3.org/1998/Math/MathML">
						<ci>
							 FLUX_VALUE 
						</ci>
					</math>
					<listOfParameters>
						<parameter id="LOWER_BOUND" units="mmol_per_gDW_per_hr" value="0.0"/>
						<parameter id="UPPER_BOUND" units="mmol_per_gDW_per_hr" value="1000.0"/>
						<parameter id="OBJECTIVE_COEFFICIENT" value="0"/>
						<parameter id="FLUX_VALUE" units="mmol_per_gDW_per_hr" value="0"/>
					</listOfParameters>
				</kineticLaw>
			</reaction>
			<reaction id="R278" name="R278" reversible="false">
				<notes>
					<html:p>
						GENE_ASSOCIATION: Mb2215c
					</html:p>
				</notes>
				<listOfReactants>
					<speciesReference species="AN" stoichiometry="1.0"/>
					<speciesReference species="PRPP" stoichiometry="1.0"/>
				</listOfReactants>
				<listOfProducts>
					<speciesReference species="NPRAN" stoichiometry="1.0"/>
					<speciesReference species="PPI" stoichiometry="1.0"/>
				</listOfProducts>
				<kineticLaw>
					<math xmlns="http://www.w3.org/1998/Math/MathML">
						<ci>
							 FLUX_VALUE 
						</ci>
					</math>
					<listOfParameters>
						<parameter id="LOWER_BOUND" units="mmol_per_gDW_per_hr" value="0.0"/>
						<parameter id="UPPER_BOUND" units="mmol_per_gDW_per_hr" value="1000.0"/>
						<parameter id="OBJECTIVE_COEFFICIENT" value="0"/>
						<parameter id="FLUX_VALUE" units="mmol_per_gDW_per_hr" value="0"/>
					</listOfParameters>
				</kineticLaw>
			</reaction>
			<reaction id="R279" name="R279" reversible="false">
				<notes>
					<html:p>
						GENE_ASSOCIATION: Mb1629
					</html:p>
				</notes>
				<listOfReactants>
					<speciesReference species="NPRAN" stoichiometry="1.0"/>
				</listOfReactants>
				<listOfProducts>
					<speciesReference species="CPAD5P" stoichiometry="1.0"/>
				</listOfProducts>
				<kineticLaw>
					<math xmlns="http://www.w3.org/1998/Math/MathML">
						<ci>
							 FLUX_VALUE 
						</ci>
					</math>
					<listOfParameters>
						<parameter id="LOWER_BOUND" units="mmol_per_gDW_per_hr" value="0.0"/>
						<parameter id="UPPER_BOUND" units="mmol_per_gDW_per_hr" value="1000.0"/>
						<parameter id="OBJECTIVE_COEFFICIENT" value="0"/>
						<parameter id="FLUX_VALUE" units="mmol_per_gDW_per_hr" value="0"/>
					</listOfParameters>
				</kineticLaw>
			</reaction>
			<reaction id="R280" name="R280" reversible="false">
				<notes>
					<html:p>
						GENE_ASSOCIATION: Mb1637
					</html:p>
				</notes>
				<listOfReactants>
					<speciesReference species="CPAD5P" stoichiometry="1.0"/>
				</listOfReactants>
				<listOfProducts>
					<speciesReference species="CO2" stoichiometry="1.0"/>
					<speciesReference species="IGP" stoichiometry="1.0"/>
				</listOfProducts>
				<kineticLaw>
					<math xmlns="http://www.w3.org/1998/Math/MathML">
						<ci>
							 FLUX_VALUE 
						</ci>
					</math>
					<listOfParameters>
						<parameter id="LOWER_BOUND" units="mmol_per_gDW_per_hr" value="0.0"/>
						<parameter id="UPPER_BOUND" units="mmol_per_gDW_per_hr" value="1000.0"/>
						<parameter id="OBJECTIVE_COEFFICIENT" value="0"/>
						<parameter id="FLUX_VALUE" units="mmol_per_gDW_per_hr" value="0"/>
					</listOfParameters>
				</kineticLaw>
			</reaction>
			<reaction id="R281" name="R281" reversible="false">
				<notes>
					<html:p>
						GENE_ASSOCIATION: Mb1638 AND Mb1639
					</html:p>
				</notes>
				<listOfReactants>
					<speciesReference species="IGP" stoichiometry="1.0"/>
					<speciesReference species="SER" stoichiometry="1.0"/>
				</listOfReactants>
				<listOfProducts>
					<speciesReference species="G3P" stoichiometry="1.0"/>
					<speciesReference species="TRP" stoichiometry="1.0"/>
				</listOfProducts>
				<kineticLaw>
					<math xmlns="http://www.w3.org/1998/Math/MathML">
						<ci>
							 FLUX_VALUE 
						</ci>
					</math>
					<listOfParameters>
						<parameter id="LOWER_BOUND" units="mmol_per_gDW_per_hr" value="0.0"/>
						<parameter id="UPPER_BOUND" units="mmol_per_gDW_per_hr" value="1000.0"/>
						<parameter id="OBJECTIVE_COEFFICIENT" value="0"/>
						<parameter id="FLUX_VALUE" units="mmol_per_gDW_per_hr" value="0"/>
					</listOfParameters>
				</kineticLaw>
			</reaction>
			<reaction id="R282" name="R282" reversible="true">
				<notes>
					<html:p>
						GENE_ASSOCIATION: Mb1917c AND Mb0973c
					</html:p>
				</notes>
				<listOfReactants>
					<speciesReference species="CHOR" stoichiometry="1.0"/>
				</listOfReactants>
				<listOfProducts>
					<speciesReference species="PHEN" stoichiometry="1.0"/>
				</listOfProducts>
				<kineticLaw>
					<math xmlns="http://www.w3.org/1998/Math/MathML">
						<ci>
							 FLUX_VALUE 
						</ci>
					</math>
					<listOfParameters>
						<parameter id="LOWER_BOUND" units="mmol_per_gDW_per_hr" value="-1000.0"/>
						<parameter id="UPPER_BOUND" units="mmol_per_gDW_per_hr" value="1000.0"/>
						<parameter id="OBJECTIVE_COEFFICIENT" value="0"/>
						<parameter id="FLUX_VALUE" units="mmol_per_gDW_per_hr" value="0"/>
					</listOfParameters>
				</kineticLaw>
			</reaction>
			<reaction id="R283" name="R283" reversible="false">
				<notes>
					<html:p>
						GENE_ASSOCIATION: Mb3868c
					</html:p>
				</notes>
				<listOfReactants>
					<speciesReference species="PHEN" stoichiometry="1.0"/>
				</listOfReactants>
				<listOfProducts>
					<speciesReference species="CO2" stoichiometry="1.0"/>
					<speciesReference species="PHPYR" stoichiometry="1.0"/>
				</listOfProducts>
				<kineticLaw>
					<math xmlns="http://www.w3.org/1998/Math/MathML">
						<ci>
							 FLUX_VALUE 
						</ci>
					</math>
					<listOfParameters>
						<parameter id="LOWER_BOUND" units="mmol_per_gDW_per_hr" value="0.0"/>
						<parameter id="UPPER_BOUND" units="mmol_per_gDW_per_hr" value="1000.0"/>
						<parameter id="OBJECTIVE_COEFFICIENT" value="0"/>
						<parameter id="FLUX_VALUE" units="mmol_per_gDW_per_hr" value="0"/>
					</listOfParameters>
				</kineticLaw>
			</reaction>
			<reaction id="R284" name="R284" reversible="true">
				<notes>
					<html:p>
						GENE_ASSOCIATION: Mb3595 OR Mb0344c
					</html:p>
				</notes>
				<listOfReactants>
					<speciesReference species="GLU" stoichiometry="1.0"/>
					<speciesReference species="PHPYR" stoichiometry="1.0"/>
				</listOfReactants>
				<listOfProducts>
					<speciesReference species="AKG" stoichiometry="1.0"/>
					<speciesReference species="PHE" stoichiometry="1.0"/>
				</listOfProducts>
				<kineticLaw>
					<math xmlns="http://www.w3.org/1998/Math/MathML">
						<ci>
							 FLUX_VALUE 
						</ci>
					</math>
					<listOfParameters>
						<parameter id="LOWER_BOUND" units="mmol_per_gDW_per_hr" value="-1000.0"/>
						<parameter id="UPPER_BOUND" units="mmol_per_gDW_per_hr" value="1000.0"/>
						<parameter id="OBJECTIVE_COEFFICIENT" value="0"/>
						<parameter id="FLUX_VALUE" units="mmol_per_gDW_per_hr" value="0"/>
					</listOfParameters>
				</kineticLaw>
			</reaction>
			<reaction id="R285" name="R285" reversible="false">
				<notes>
					<html:p>
						GENE_ASSOCIATION: Mb3780
					</html:p>
				</notes>
				<listOfReactants>
					<speciesReference species="NAD" stoichiometry="1.0"/>
					<speciesReference species="PHEN" stoichiometry="1.0"/>
				</listOfReactants>
				<listOfProducts>
					<speciesReference species="_4HPP" stoichiometry="1.0"/>
					<speciesReference species="CO2" stoichiometry="1.0"/>
					<speciesReference species="NADH" stoichiometry="1.0"/>
				</listOfProducts>
				<kineticLaw>
					<math xmlns="http://www.w3.org/1998/Math/MathML">
						<ci>
							 FLUX_VALUE 
						</ci>
					</math>
					<listOfParameters>
						<parameter id="LOWER_BOUND" units="mmol_per_gDW_per_hr" value="0.0"/>
						<parameter id="UPPER_BOUND" units="mmol_per_gDW_per_hr" value="1000.0"/>
						<parameter id="OBJECTIVE_COEFFICIENT" value="0"/>
						<parameter id="FLUX_VALUE" units="mmol_per_gDW_per_hr" value="0"/>
					</listOfParameters>
				</kineticLaw>
			</reaction>
			<reaction id="R286" name="R286" reversible="true">
				<notes>
					<html:p>
						GENE_ASSOCIATION: Mb3595 OR Mb0344c
					</html:p>
				</notes>
				<listOfReactants>
					<speciesReference species="_4HPP" stoichiometry="1.0"/>
					<speciesReference species="GLU" stoichiometry="1.0"/>
				</listOfReactants>
				<listOfProducts>
					<speciesReference species="AKG" stoichiometry="1.0"/>
					<speciesReference species="TYR" stoichiometry="1.0"/>
				</listOfProducts>
				<kineticLaw>
					<math xmlns="http://www.w3.org/1998/Math/MathML">
						<ci>
							 FLUX_VALUE 
						</ci>
					</math>
					<listOfParameters>
						<parameter id="LOWER_BOUND" units="mmol_per_gDW_per_hr" value="-1000.0"/>
						<parameter id="UPPER_BOUND" units="mmol_per_gDW_per_hr" value="1000.0"/>
						<parameter id="OBJECTIVE_COEFFICIENT" value="0"/>
						<parameter id="FLUX_VALUE" units="mmol_per_gDW_per_hr" value="0"/>
					</listOfParameters>
				</kineticLaw>
			</reaction>
			<reaction id="R287" name="R287" reversible="true">
				<notes>
					<html:p>
						GENE_ASSOCIATION: Mb1045c
					</html:p>
				</notes>
				<listOfReactants>
					<speciesReference species="ATP" stoichiometry="1.0"/>
					<speciesReference species="R5P" stoichiometry="1.0"/>
				</listOfReactants>
				<listOfProducts>
					<speciesReference species="AMP" stoichiometry="1.0"/>
					<speciesReference species="PRPP" stoichiometry="1.0"/>
				</listOfProducts>
				<kineticLaw>
					<math xmlns="http://www.w3.org/1998/Math/MathML">
						<ci>
							 FLUX_VALUE 
						</ci>
					</math>
					<listOfParameters>
						<parameter id="LOWER_BOUND" units="mmol_per_gDW_per_hr" value="-1000.0"/>
						<parameter id="UPPER_BOUND" units="mmol_per_gDW_per_hr" value="1000.0"/>
						<parameter id="OBJECTIVE_COEFFICIENT" value="0"/>
						<parameter id="FLUX_VALUE" units="mmol_per_gDW_per_hr" value="0"/>
					</listOfParameters>
				</kineticLaw>
			</reaction>
			<reaction id="R288" name="R288" reversible="false">
				<notes>
					<html:p>
						GENE_ASSOCIATION: Mb1415
					</html:p>
				</notes>
				<listOfReactants>
					<speciesReference species="ASP" stoichiometry="1.0"/>
					<speciesReference species="CAP" stoichiometry="1.0"/>
				</listOfReactants>
				<listOfProducts>
					<speciesReference species="CAASP" stoichiometry="1.0"/>
					<speciesReference species="PI" stoichiometry="1.0"/>
				</listOfProducts>
				<kineticLaw>
					<math xmlns="http://www.w3.org/1998/Math/MathML">
						<ci>
							 FLUX_VALUE 
						</ci>
					</math>
					<listOfParameters>
						<parameter id="LOWER_BOUND" units="mmol_per_gDW_per_hr" value="0.0"/>
						<parameter id="UPPER_BOUND" units="mmol_per_gDW_per_hr" value="1000.0"/>
						<parameter id="OBJECTIVE_COEFFICIENT" value="0"/>
						<parameter id="FLUX_VALUE" units="mmol_per_gDW_per_hr" value="0"/>
					</listOfParameters>
				</kineticLaw>
			</reaction>
			<reaction id="R289" name="R289" reversible="true">
				<notes>
					<html:p>
						GENE_ASSOCIATION: Mb1416
					</html:p>
				</notes>
				<listOfReactants>
					<speciesReference species="CAASP" stoichiometry="1.0"/>
				</listOfReactants>
				<listOfProducts>
					<speciesReference species="DOROA" stoichiometry="1.0"/>
				</listOfProducts>
				<kineticLaw>
					<math xmlns="http://www.w3.org/1998/Math/MathML">
						<ci>
							 FLUX_VALUE 
						</ci>
					</math>
					<listOfParameters>
						<parameter id="LOWER_BOUND" units="mmol_per_gDW_per_hr" value="-1000.0"/>
						<parameter id="UPPER_BOUND" units="mmol_per_gDW_per_hr" value="1000.0"/>
						<parameter id="OBJECTIVE_COEFFICIENT" value="0"/>
						<parameter id="FLUX_VALUE" units="mmol_per_gDW_per_hr" value="0"/>
					</listOfParameters>
				</kineticLaw>
			</reaction>
			<reaction id="R290" name="R290" reversible="false">
				<notes>
					<html:p>
						GENE_ASSOCIATION: Mb2163
					</html:p>
				</notes>
				<listOfReactants>
					<speciesReference species="DOROA" stoichiometry="1.0"/>
					<speciesReference species="O2" stoichiometry="1.0"/>
				</listOfReactants>
				<listOfProducts>
					<speciesReference species="H2O2" stoichiometry="1.0"/>
					<speciesReference species="OROA" stoichiometry="1.0"/>
				</listOfProducts>
				<kineticLaw>
					<math xmlns="http://www.w3.org/1998/Math/MathML">
						<ci>
							 FLUX_VALUE 
						</ci>
					</math>
					<listOfParameters>
						<parameter id="LOWER_BOUND" units="mmol_per_gDW_per_hr" value="0.0"/>
						<parameter id="UPPER_BOUND" units="mmol_per_gDW_per_hr" value="1000.0"/>
						<parameter id="OBJECTIVE_COEFFICIENT" value="0"/>
						<parameter id="FLUX_VALUE" units="mmol_per_gDW_per_hr" value="0"/>
					</listOfParameters>
				</kineticLaw>
			</reaction>
			<reaction id="R291" name="R291" reversible="false">
				<notes>
					<html:p>
						GENE_ASSOCIATION: Mb0389c
					</html:p>
				</notes>
				<listOfReactants>
					<speciesReference species="OROA" stoichiometry="1.0"/>
					<speciesReference species="PRPP" stoichiometry="1.0"/>
				</listOfReactants>
				<listOfProducts>
					<speciesReference species="OMP" stoichiometry="1.0"/>
					<speciesReference species="PPI" stoichiometry="1.0"/>
				</listOfProducts>
				<kineticLaw>
					<math xmlns="http://www.w3.org/1998/Math/MathML">
						<ci>
							 FLUX_VALUE 
						</ci>
					</math>
					<listOfParameters>
						<parameter id="LOWER_BOUND" units="mmol_per_gDW_per_hr" value="0.0"/>
						<parameter id="UPPER_BOUND" units="mmol_per_gDW_per_hr" value="1000.0"/>
						<parameter id="OBJECTIVE_COEFFICIENT" value="0"/>
						<parameter id="FLUX_VALUE" units="mmol_per_gDW_per_hr" value="0"/>
					</listOfParameters>
				</kineticLaw>
			</reaction>
			<reaction id="R292" name="R292" reversible="false">
				<notes>
					<html:p>
						GENE_ASSOCIATION: Mb1420
					</html:p>
				</notes>
				<listOfReactants>
					<speciesReference species="OMP" stoichiometry="1.0"/>
				</listOfReactants>
				<listOfProducts>
					<speciesReference species="CO2" stoichiometry="1.0"/>
					<speciesReference species="UMP" stoichiometry="1.0"/>
				</listOfProducts>
				<kineticLaw>
					<math xmlns="http://www.w3.org/1998/Math/MathML">
						<ci>
							 FLUX_VALUE 
						</ci>
					</math>
					<listOfParameters>
						<parameter id="LOWER_BOUND" units="mmol_per_gDW_per_hr" value="0.0"/>
						<parameter id="UPPER_BOUND" units="mmol_per_gDW_per_hr" value="1000.0"/>
						<parameter id="OBJECTIVE_COEFFICIENT" value="0"/>
						<parameter id="FLUX_VALUE" units="mmol_per_gDW_per_hr" value="0"/>
					</listOfParameters>
				</kineticLaw>
			</reaction>
			<reaction id="R293" name="R293" reversible="true">
				<notes>
					<html:p>
						GENE_ASSOCIATION: Mb1739
					</html:p>
				</notes>
				<listOfReactants>
					<speciesReference species="ATP" stoichiometry="1.0"/>
					<speciesReference species="UMP" stoichiometry="1.0"/>
				</listOfReactants>
				<listOfProducts>
					<speciesReference species="ADP" stoichiometry="1.0"/>
					<speciesReference species="UDP" stoichiometry="1.0"/>
				</listOfProducts>
				<kineticLaw>
					<math xmlns="http://www.w3.org/1998/Math/MathML">
						<ci>
							 FLUX_VALUE 
						</ci>
					</math>
					<listOfParameters>
						<parameter id="LOWER_BOUND" units="mmol_per_gDW_per_hr" value="-1000.0"/>
						<parameter id="UPPER_BOUND" units="mmol_per_gDW_per_hr" value="1000.0"/>
						<parameter id="OBJECTIVE_COEFFICIENT" value="0"/>
						<parameter id="FLUX_VALUE" units="mmol_per_gDW_per_hr" value="0"/>
					</listOfParameters>
				</kineticLaw>
			</reaction>
			<reaction id="R294" name="R294" reversible="true">
				<notes>
					<html:p>
						GENE_ASSOCIATION: Mb2472c
					</html:p>
				</notes>
				<listOfReactants>
					<speciesReference species="ATP" stoichiometry="1.0"/>
					<speciesReference species="UDP" stoichiometry="1.0"/>
				</listOfReactants>
				<listOfProducts>
					<speciesReference species="ADP" stoichiometry="1.0"/>
					<speciesReference species="UTP" stoichiometry="1.0"/>
				</listOfProducts>
				<kineticLaw>
					<math xmlns="http://www.w3.org/1998/Math/MathML">
						<ci>
							 FLUX_VALUE 
						</ci>
					</math>
					<listOfParameters>
						<parameter id="LOWER_BOUND" units="mmol_per_gDW_per_hr" value="-1000.0"/>
						<parameter id="UPPER_BOUND" units="mmol_per_gDW_per_hr" value="1000.0"/>
						<parameter id="OBJECTIVE_COEFFICIENT" value="0"/>
						<parameter id="FLUX_VALUE" units="mmol_per_gDW_per_hr" value="0"/>
					</listOfParameters>
				</kineticLaw>
			</reaction>
			<reaction id="R295" name="R295" reversible="false">
				<notes>
					<html:p>
						GENE_ASSOCIATION: Mb1725
					</html:p>
				</notes>
				<listOfReactants>
					<speciesReference species="ATP" stoichiometry="1.0"/>
					<speciesReference species="GLN" stoichiometry="1.0"/>
					<speciesReference species="UTP" stoichiometry="1.0"/>
				</listOfReactants>
				<listOfProducts>
					<speciesReference species="ADP" stoichiometry="1.0"/>
					<speciesReference species="CTP" stoichiometry="1.0"/>
					<speciesReference species="GLU" stoichiometry="1.0"/>
					<speciesReference species="PI" stoichiometry="1.0"/>
				</listOfProducts>
				<kineticLaw>
					<math xmlns="http://www.w3.org/1998/Math/MathML">
						<ci>
							 FLUX_VALUE 
						</ci>
					</math>
					<listOfParameters>
						<parameter id="LOWER_BOUND" units="mmol_per_gDW_per_hr" value="0.0"/>
						<parameter id="UPPER_BOUND" units="mmol_per_gDW_per_hr" value="1000.0"/>
						<parameter id="OBJECTIVE_COEFFICIENT" value="0"/>
						<parameter id="FLUX_VALUE" units="mmol_per_gDW_per_hr" value="0"/>
					</listOfParameters>
				</kineticLaw>
			</reaction>
			<reaction id="R296" name="R296" reversible="false">
				<notes>
					<html:p>
						GENE_ASSOCIATION: Mb1725
					</html:p>
				</notes>
				<listOfReactants>
					<speciesReference species="ATP" stoichiometry="1.0"/>
					<speciesReference species="NH3" stoichiometry="1.0"/>
					<speciesReference species="UTP" stoichiometry="1.0"/>
				</listOfReactants>
				<listOfProducts>
					<speciesReference species="ADP" stoichiometry="1.0"/>
					<speciesReference species="CTP" stoichiometry="1.0"/>
					<speciesReference species="PI" stoichiometry="1.0"/>
				</listOfProducts>
				<kineticLaw>
					<math xmlns="http://www.w3.org/1998/Math/MathML">
						<ci>
							 FLUX_VALUE 
						</ci>
					</math>
					<listOfParameters>
						<parameter id="LOWER_BOUND" units="mmol_per_gDW_per_hr" value="0.0"/>
						<parameter id="UPPER_BOUND" units="mmol_per_gDW_per_hr" value="1000.0"/>
						<parameter id="OBJECTIVE_COEFFICIENT" value="0"/>
						<parameter id="FLUX_VALUE" units="mmol_per_gDW_per_hr" value="0"/>
					</listOfParameters>
				</kineticLaw>
			</reaction>
			<reaction id="R297" name="R297" reversible="false">
				<notes>
					<html:p>
						GENE_ASSOCIATION: Mb3077c AND Mb3074c
					</html:p>
				</notes>
				<listOfReactants>
					<speciesReference species="CDP" stoichiometry="1.0"/>
					<speciesReference species="O2" stoichiometry="1.0"/>
					<speciesReference species="RTHIO" stoichiometry="1.0"/>
				</listOfReactants>
				<listOfProducts>
					<speciesReference species="DCDP" stoichiometry="1.0"/>
					<speciesReference species="OTHIO" stoichiometry="1.0"/>
				</listOfProducts>
				<kineticLaw>
					<math xmlns="http://www.w3.org/1998/Math/MathML">
						<ci>
							 FLUX_VALUE 
						</ci>
					</math>
					<listOfParameters>
						<parameter id="LOWER_BOUND" units="mmol_per_gDW_per_hr" value="0.0"/>
						<parameter id="UPPER_BOUND" units="mmol_per_gDW_per_hr" value="1000.0"/>
						<parameter id="OBJECTIVE_COEFFICIENT" value="0"/>
						<parameter id="FLUX_VALUE" units="mmol_per_gDW_per_hr" value="0"/>
					</listOfParameters>
				</kineticLaw>
			</reaction>
			<reaction id="R298" name="R298" reversible="false">
				<notes>
					<html:p>
						GENE_ASSOCIATION: Mb0585
					</html:p>
				</notes>
				<listOfReactants>
					<speciesReference species="CDP" stoichiometry="1.0"/>
					<speciesReference species="COB_45_II" stoichiometry="1.0"/>
					<speciesReference species="RTHIO" stoichiometry="1.0"/>
				</listOfReactants>
				<listOfProducts>
					<speciesReference species="COB_45_III" stoichiometry="1.0"/>
					<speciesReference species="DCDP" stoichiometry="1.0"/>
					<speciesReference species="OTHIO" stoichiometry="1.0"/>
				</listOfProducts>
				<kineticLaw>
					<math xmlns="http://www.w3.org/1998/Math/MathML">
						<ci>
							 FLUX_VALUE 
						</ci>
					</math>
					<listOfParameters>
						<parameter id="LOWER_BOUND" units="mmol_per_gDW_per_hr" value="0.0"/>
						<parameter id="UPPER_BOUND" units="mmol_per_gDW_per_hr" value="1000.0"/>
						<parameter id="OBJECTIVE_COEFFICIENT" value="0"/>
						<parameter id="FLUX_VALUE" units="mmol_per_gDW_per_hr" value="0"/>
					</listOfParameters>
				</kineticLaw>
			</reaction>
			<reaction id="R299" name="R299" reversible="false">
				<notes>
					<html:p>
						GENE_ASSOCIATION: Mb2472c
					</html:p>
				</notes>
				<listOfReactants>
					<speciesReference species="ATP" stoichiometry="1.0"/>
					<speciesReference species="DCDP" stoichiometry="1.0"/>
				</listOfReactants>
				<listOfProducts>
					<speciesReference species="ADP" stoichiometry="1.0"/>
					<speciesReference species="DCTP" stoichiometry="1.0"/>
				</listOfProducts>
				<kineticLaw>
					<math xmlns="http://www.w3.org/1998/Math/MathML">
						<ci>
							 FLUX_VALUE 
						</ci>
					</math>
					<listOfParameters>
						<parameter id="LOWER_BOUND" units="mmol_per_gDW_per_hr" value="0.0"/>
						<parameter id="UPPER_BOUND" units="mmol_per_gDW_per_hr" value="1000.0"/>
						<parameter id="OBJECTIVE_COEFFICIENT" value="0"/>
						<parameter id="FLUX_VALUE" units="mmol_per_gDW_per_hr" value="0"/>
					</listOfParameters>
				</kineticLaw>
			</reaction>
			<reaction id="R300" name="R300" reversible="false">
				<notes>
					<html:p>
						GENE_ASSOCIATION: Mb0329
					</html:p>
				</notes>
				<listOfReactants>
					<speciesReference species="DCTP" stoichiometry="1.0"/>
				</listOfReactants>
				<listOfProducts>
					<speciesReference species="DUTP" stoichiometry="1.0"/>
					<speciesReference species="NH3" stoichiometry="1.0"/>
				</listOfProducts>
				<kineticLaw>
					<math xmlns="http://www.w3.org/1998/Math/MathML">
						<ci>
							 FLUX_VALUE 
						</ci>
					</math>
					<listOfParameters>
						<parameter id="LOWER_BOUND" units="mmol_per_gDW_per_hr" value="0.0"/>
						<parameter id="UPPER_BOUND" units="mmol_per_gDW_per_hr" value="1000.0"/>
						<parameter id="OBJECTIVE_COEFFICIENT" value="0"/>
						<parameter id="FLUX_VALUE" units="mmol_per_gDW_per_hr" value="0"/>
					</listOfParameters>
				</kineticLaw>
			</reaction>
			<reaction id="R301" name="R301" reversible="false">
				<notes>
					<html:p>
						GENE_ASSOCIATION: Mb2716c
					</html:p>
				</notes>
				<listOfReactants>
					<speciesReference species="DUTP" stoichiometry="1.0"/>
				</listOfReactants>
				<listOfProducts>
					<speciesReference species="DUMP" stoichiometry="1.0"/>
					<speciesReference species="PPI" stoichiometry="1.0"/>
				</listOfProducts>
				<kineticLaw>
					<math xmlns="http://www.w3.org/1998/Math/MathML">
						<ci>
							 FLUX_VALUE 
						</ci>
					</math>
					<listOfParameters>
						<parameter id="LOWER_BOUND" units="mmol_per_gDW_per_hr" value="0.0"/>
						<parameter id="UPPER_BOUND" units="mmol_per_gDW_per_hr" value="1000.0"/>
						<parameter id="OBJECTIVE_COEFFICIENT" value="0"/>
						<parameter id="FLUX_VALUE" units="mmol_per_gDW_per_hr" value="0"/>
					</listOfParameters>
				</kineticLaw>
			</reaction>
			<reaction id="R302" name="R302" reversible="true">
				<notes>
					<html:p>
						GENE_ASSOCIATION: Mb2775c
					</html:p>
				</notes>
				<listOfReactants>
					<speciesReference species="DUMP" stoichiometry="1.0"/>
					<speciesReference species="FADH2" stoichiometry="1.0"/>
					<speciesReference species="METTHF" stoichiometry="1.0"/>
				</listOfReactants>
				<listOfProducts>
					<speciesReference species="DTMP" stoichiometry="1.0"/>
					<speciesReference species="FAD" stoichiometry="1.0"/>
					<speciesReference species="THF" stoichiometry="1.0"/>
				</listOfProducts>
				<kineticLaw>
					<math xmlns="http://www.w3.org/1998/Math/MathML">
						<ci>
							 FLUX_VALUE 
						</ci>
					</math>
					<listOfParameters>
						<parameter id="LOWER_BOUND" units="mmol_per_gDW_per_hr" value="-1000.0"/>
						<parameter id="UPPER_BOUND" units="mmol_per_gDW_per_hr" value="1000.0"/>
						<parameter id="OBJECTIVE_COEFFICIENT" value="0"/>
						<parameter id="FLUX_VALUE" units="mmol_per_gDW_per_hr" value="0"/>
					</listOfParameters>
				</kineticLaw>
			</reaction>
			<reaction id="R303" name="R303" reversible="true">
				<notes>
					<html:p>
						GENE_ASSOCIATION: Mb2786c
					</html:p>
				</notes>
				<listOfReactants>
					<speciesReference species="DUMP" stoichiometry="1.0"/>
					<speciesReference species="METTHF" stoichiometry="1.0"/>
				</listOfReactants>
				<listOfProducts>
					<speciesReference species="DHF" stoichiometry="1.0"/>
					<speciesReference species="DTMP" stoichiometry="1.0"/>
				</listOfProducts>
				<kineticLaw>
					<math xmlns="http://www.w3.org/1998/Math/MathML">
						<ci>
							 FLUX_VALUE 
						</ci>
					</math>
					<listOfParameters>
						<parameter id="LOWER_BOUND" units="mmol_per_gDW_per_hr" value="-1000.0"/>
						<parameter id="UPPER_BOUND" units="mmol_per_gDW_per_hr" value="1000.0"/>
						<parameter id="OBJECTIVE_COEFFICIENT" value="0"/>
						<parameter id="FLUX_VALUE" units="mmol_per_gDW_per_hr" value="0"/>
					</listOfParameters>
				</kineticLaw>
			</reaction>
			<reaction id="R304" name="R304" reversible="true">
				<notes>
					<html:p>
						GENE_ASSOCIATION: Mb3275c
					</html:p>
				</notes>
				<listOfReactants>
					<speciesReference species="ATP" stoichiometry="1.0"/>
					<speciesReference species="DTMP" stoichiometry="1.0"/>
				</listOfReactants>
				<listOfProducts>
					<speciesReference species="ADP" stoichiometry="1.0"/>
					<speciesReference species="DTDP" stoichiometry="1.0"/>
				</listOfProducts>
				<kineticLaw>
					<math xmlns="http://www.w3.org/1998/Math/MathML">
						<ci>
							 FLUX_VALUE 
						</ci>
					</math>
					<listOfParameters>
						<parameter id="LOWER_BOUND" units="mmol_per_gDW_per_hr" value="-1000.0"/>
						<parameter id="UPPER_BOUND" units="mmol_per_gDW_per_hr" value="1000.0"/>
						<parameter id="OBJECTIVE_COEFFICIENT" value="0"/>
						<parameter id="FLUX_VALUE" units="mmol_per_gDW_per_hr" value="0"/>
					</listOfParameters>
				</kineticLaw>
			</reaction>
			<reaction id="R305" name="R305" reversible="true">
				<notes>
					<html:p>
						GENE_ASSOCIATION: Mb2472c
					</html:p>
				</notes>
				<listOfReactants>
					<speciesReference species="ATP" stoichiometry="1.0"/>
					<speciesReference species="DTDP" stoichiometry="1.0"/>
				</listOfReactants>
				<listOfProducts>
					<speciesReference species="ADP" stoichiometry="1.0"/>
					<speciesReference species="DTTP" stoichiometry="1.0"/>
				</listOfProducts>
				<kineticLaw>
					<math xmlns="http://www.w3.org/1998/Math/MathML">
						<ci>
							 FLUX_VALUE 
						</ci>
					</math>
					<listOfParameters>
						<parameter id="LOWER_BOUND" units="mmol_per_gDW_per_hr" value="-1000.0"/>
						<parameter id="UPPER_BOUND" units="mmol_per_gDW_per_hr" value="1000.0"/>
						<parameter id="OBJECTIVE_COEFFICIENT" value="0"/>
						<parameter id="FLUX_VALUE" units="mmol_per_gDW_per_hr" value="0"/>
					</listOfParameters>
				</kineticLaw>
			</reaction>
			<reaction id="R306" name="R306" reversible="true">
				<notes>
					<html:p>
						GENE_ASSOCIATION: Mb2472c
					</html:p>
				</notes>
				<listOfReactants>
					<speciesReference species="ATP" stoichiometry="1.0"/>
					<speciesReference species="CDP" stoichiometry="1.0"/>
				</listOfReactants>
				<listOfProducts>
					<speciesReference species="ADP" stoichiometry="1.0"/>
					<speciesReference species="CTP" stoichiometry="1.0"/>
				</listOfProducts>
				<kineticLaw>
					<math xmlns="http://www.w3.org/1998/Math/MathML">
						<ci>
							 FLUX_VALUE 
						</ci>
					</math>
					<listOfParameters>
						<parameter id="LOWER_BOUND" units="mmol_per_gDW_per_hr" value="-1000.0"/>
						<parameter id="UPPER_BOUND" units="mmol_per_gDW_per_hr" value="1000.0"/>
						<parameter id="OBJECTIVE_COEFFICIENT" value="0"/>
						<parameter id="FLUX_VALUE" units="mmol_per_gDW_per_hr" value="0"/>
					</listOfParameters>
				</kineticLaw>
			</reaction>
			<reaction id="R307" name="R307" reversible="true">
				<notes>
					<html:p>
						GENE_ASSOCIATION: Mb1739
					</html:p>
				</notes>
				<listOfReactants>
					<speciesReference species="ATP" stoichiometry="1.0"/>
					<speciesReference species="CMP" stoichiometry="1.0"/>
				</listOfReactants>
				<listOfProducts>
					<speciesReference species="ADP" stoichiometry="1.0"/>
					<speciesReference species="CDP" stoichiometry="1.0"/>
				</listOfProducts>
				<kineticLaw>
					<math xmlns="http://www.w3.org/1998/Math/MathML">
						<ci>
							 FLUX_VALUE 
						</ci>
					</math>
					<listOfParameters>
						<parameter id="LOWER_BOUND" units="mmol_per_gDW_per_hr" value="-1000.0"/>
						<parameter id="UPPER_BOUND" units="mmol_per_gDW_per_hr" value="1000.0"/>
						<parameter id="OBJECTIVE_COEFFICIENT" value="0"/>
						<parameter id="FLUX_VALUE" units="mmol_per_gDW_per_hr" value="0"/>
					</listOfParameters>
				</kineticLaw>
			</reaction>
			<reaction id="R308" name="R308" reversible="false">
				<notes>
					<html:p>
						GENE_ASSOCIATION: 
					</html:p>
				</notes>
				<listOfReactants>
					<speciesReference species="DCTP" stoichiometry="1.0"/>
				</listOfReactants>
				<listOfProducts>
					<speciesReference species="DCMP" stoichiometry="1.0"/>
					<speciesReference species="PPI" stoichiometry="1.0"/>
				</listOfProducts>
				<kineticLaw>
					<math xmlns="http://www.w3.org/1998/Math/MathML">
						<ci>
							 FLUX_VALUE 
						</ci>
					</math>
					<listOfParameters>
						<parameter id="LOWER_BOUND" units="mmol_per_gDW_per_hr" value="0.0"/>
						<parameter id="UPPER_BOUND" units="mmol_per_gDW_per_hr" value="1000.0"/>
						<parameter id="OBJECTIVE_COEFFICIENT" value="0"/>
						<parameter id="FLUX_VALUE" units="mmol_per_gDW_per_hr" value="0"/>
					</listOfParameters>
				</kineticLaw>
			</reaction>
			<reaction id="R309" name="R309" reversible="true">
				<notes>
					<html:p>
						GENE_ASSOCIATION: Mb1739
					</html:p>
				</notes>
				<listOfReactants>
					<speciesReference species="ATP" stoichiometry="1.0"/>
					<speciesReference species="DCMP" stoichiometry="1.0"/>
				</listOfReactants>
				<listOfProducts>
					<speciesReference species="ADP" stoichiometry="1.0"/>
					<speciesReference species="DCDP" stoichiometry="1.0"/>
				</listOfProducts>
				<kineticLaw>
					<math xmlns="http://www.w3.org/1998/Math/MathML">
						<ci>
							 FLUX_VALUE 
						</ci>
					</math>
					<listOfParameters>
						<parameter id="LOWER_BOUND" units="mmol_per_gDW_per_hr" value="-1000.0"/>
						<parameter id="UPPER_BOUND" units="mmol_per_gDW_per_hr" value="1000.0"/>
						<parameter id="OBJECTIVE_COEFFICIENT" value="0"/>
						<parameter id="FLUX_VALUE" units="mmol_per_gDW_per_hr" value="0"/>
					</listOfParameters>
				</kineticLaw>
			</reaction>
			<reaction id="R310" name="R310" reversible="false">
				<notes>
					<html:p>
						GENE_ASSOCIATION: Mb3944
					</html:p>
				</notes>
				<listOfReactants>
					<speciesReference species="NADPH" stoichiometry="1.0"/>
					<speciesReference species="OTHIO" stoichiometry="1.0"/>
				</listOfReactants>
				<listOfProducts>
					<speciesReference species="NAD" stoichiometry="1.0"/>
					<speciesReference species="RTHIO" stoichiometry="1.0"/>
				</listOfProducts>
				<kineticLaw>
					<math xmlns="http://www.w3.org/1998/Math/MathML">
						<ci>
							 FLUX_VALUE 
						</ci>
					</math>
					<listOfParameters>
						<parameter id="LOWER_BOUND" units="mmol_per_gDW_per_hr" value="0.0"/>
						<parameter id="UPPER_BOUND" units="mmol_per_gDW_per_hr" value="1000.0"/>
						<parameter id="OBJECTIVE_COEFFICIENT" value="0"/>
						<parameter id="FLUX_VALUE" units="mmol_per_gDW_per_hr" value="0"/>
					</listOfParameters>
				</kineticLaw>
			</reaction>
			<reaction id="R311" name="R311" reversible="false">
				<notes>
					<html:p>
						GENE_ASSOCIATION: Mb3337c
					</html:p>
				</notes>
				<listOfReactants>
					<speciesReference species="PPI" stoichiometry="1.0"/>
					<speciesReference species="UMP" stoichiometry="1.0"/>
				</listOfReactants>
				<listOfProducts>
					<speciesReference species="PRPP" stoichiometry="1.0"/>
					<speciesReference species="URA" stoichiometry="1.0"/>
				</listOfProducts>
				<kineticLaw>
					<math xmlns="http://www.w3.org/1998/Math/MathML">
						<ci>
							 FLUX_VALUE 
						</ci>
					</math>
					<listOfParameters>
						<parameter id="LOWER_BOUND" units="mmol_per_gDW_per_hr" value="0.0"/>
						<parameter id="UPPER_BOUND" units="mmol_per_gDW_per_hr" value="1000.0"/>
						<parameter id="OBJECTIVE_COEFFICIENT" value="0"/>
						<parameter id="FLUX_VALUE" units="mmol_per_gDW_per_hr" value="0"/>
					</listOfParameters>
				</kineticLaw>
			</reaction>
			<reaction id="R312" name="R312" reversible="false">
				<notes>
					<html:p>
						GENE_ASSOCIATION: Mb3337c
					</html:p>
				</notes>
				<listOfReactants>
					<speciesReference species="PRPP" stoichiometry="1.0"/>
					<speciesReference species="URA" stoichiometry="1.0"/>
				</listOfReactants>
				<listOfProducts>
					<speciesReference species="PPI" stoichiometry="1.0"/>
					<speciesReference species="UMP" stoichiometry="1.0"/>
				</listOfProducts>
				<kineticLaw>
					<math xmlns="http://www.w3.org/1998/Math/MathML">
						<ci>
							 FLUX_VALUE 
						</ci>
					</math>
					<listOfParameters>
						<parameter id="LOWER_BOUND" units="mmol_per_gDW_per_hr" value="0.0"/>
						<parameter id="UPPER_BOUND" units="mmol_per_gDW_per_hr" value="1000.0"/>
						<parameter id="OBJECTIVE_COEFFICIENT" value="0"/>
						<parameter id="FLUX_VALUE" units="mmol_per_gDW_per_hr" value="0"/>
					</listOfParameters>
				</kineticLaw>
			</reaction>
			<reaction id="R313" name="R313" reversible="false">
				<notes>
					<html:p>
						GENE_ASSOCIATION: Mb0831
					</html:p>
				</notes>
				<listOfReactants>
					<speciesReference species="GLN" stoichiometry="1.0"/>
					<speciesReference species="PRPP" stoichiometry="1.0"/>
				</listOfReactants>
				<listOfProducts>
					<speciesReference species="GLU" stoichiometry="1.0"/>
					<speciesReference species="PPI" stoichiometry="1.0"/>
					<speciesReference species="PRAM" stoichiometry="1.0"/>
				</listOfProducts>
				<kineticLaw>
					<math xmlns="http://www.w3.org/1998/Math/MathML">
						<ci>
							 FLUX_VALUE 
						</ci>
					</math>
					<listOfParameters>
						<parameter id="LOWER_BOUND" units="mmol_per_gDW_per_hr" value="0.0"/>
						<parameter id="UPPER_BOUND" units="mmol_per_gDW_per_hr" value="1000.0"/>
						<parameter id="OBJECTIVE_COEFFICIENT" value="0"/>
						<parameter id="FLUX_VALUE" units="mmol_per_gDW_per_hr" value="0"/>
					</listOfParameters>
				</kineticLaw>
			</reaction>
			<reaction id="R314" name="R314" reversible="false">
				<notes>
					<html:p>
						GENE_ASSOCIATION: Mb0795
					</html:p>
				</notes>
				<listOfReactants>
					<speciesReference species="ATP" stoichiometry="1.0"/>
					<speciesReference species="GLY" stoichiometry="1.0"/>
					<speciesReference species="PRAM" stoichiometry="1.0"/>
				</listOfReactants>
				<listOfProducts>
					<speciesReference species="ADP" stoichiometry="1.0"/>
					<speciesReference species="GAR" stoichiometry="1.0"/>
					<speciesReference species="PI" stoichiometry="1.0"/>
				</listOfProducts>
				<kineticLaw>
					<math xmlns="http://www.w3.org/1998/Math/MathML">
						<ci>
							 FLUX_VALUE 
						</ci>
					</math>
					<listOfParameters>
						<parameter id="LOWER_BOUND" units="mmol_per_gDW_per_hr" value="0.0"/>
						<parameter id="UPPER_BOUND" units="mmol_per_gDW_per_hr" value="1000.0"/>
						<parameter id="OBJECTIVE_COEFFICIENT" value="0"/>
						<parameter id="FLUX_VALUE" units="mmol_per_gDW_per_hr" value="0"/>
					</listOfParameters>
				</kineticLaw>
			</reaction>
			<reaction id="R315" name="R315" reversible="false">
				<notes>
					<html:p>
						GENE_ASSOCIATION: Mb0981
					</html:p>
				</notes>
				<listOfReactants>
					<speciesReference species="FTHF" stoichiometry="1.0"/>
					<speciesReference species="GAR" stoichiometry="1.0"/>
				</listOfReactants>
				<listOfProducts>
					<speciesReference species="FGAR" stoichiometry="1.0"/>
					<speciesReference species="THF" stoichiometry="1.0"/>
				</listOfProducts>
				<kineticLaw>
					<math xmlns="http://www.w3.org/1998/Math/MathML">
						<ci>
							 FLUX_VALUE 
						</ci>
					</math>
					<listOfParameters>
						<parameter id="LOWER_BOUND" units="mmol_per_gDW_per_hr" value="0.0"/>
						<parameter id="UPPER_BOUND" units="mmol_per_gDW_per_hr" value="1000.0"/>
						<parameter id="OBJECTIVE_COEFFICIENT" value="0"/>
						<parameter id="FLUX_VALUE" units="mmol_per_gDW_per_hr" value="0"/>
					</listOfParameters>
				</kineticLaw>
			</reaction>
			<reaction id="R316" name="R316" reversible="false">
				<notes>
					<html:p>
						GENE_ASSOCIATION: Mb0826
					</html:p>
				</notes>
				<listOfReactants>
					<speciesReference species="ATP" stoichiometry="1.0"/>
					<speciesReference species="FGAR" stoichiometry="1.0"/>
					<speciesReference species="GLN" stoichiometry="1.0"/>
				</listOfReactants>
				<listOfProducts>
					<speciesReference species="ADP" stoichiometry="1.0"/>
					<speciesReference species="FGAM" stoichiometry="1.0"/>
					<speciesReference species="GLU" stoichiometry="1.0"/>
					<speciesReference species="PI" stoichiometry="1.0"/>
				</listOfProducts>
				<kineticLaw>
					<math xmlns="http://www.w3.org/1998/Math/MathML">
						<ci>
							 FLUX_VALUE 
						</ci>
					</math>
					<listOfParameters>
						<parameter id="LOWER_BOUND" units="mmol_per_gDW_per_hr" value="0.0"/>
						<parameter id="UPPER_BOUND" units="mmol_per_gDW_per_hr" value="1000.0"/>
						<parameter id="OBJECTIVE_COEFFICIENT" value="0"/>
						<parameter id="FLUX_VALUE" units="mmol_per_gDW_per_hr" value="0"/>
					</listOfParameters>
				</kineticLaw>
			</reaction>
			<reaction id="R317" name="R317" reversible="false">
				<notes>
					<html:p>
						GENE_ASSOCIATION: Mb0832
					</html:p>
				</notes>
				<listOfReactants>
					<speciesReference species="ATP" stoichiometry="1.0"/>
					<speciesReference species="FGAM" stoichiometry="1.0"/>
				</listOfReactants>
				<listOfProducts>
					<speciesReference species="ADP" stoichiometry="1.0"/>
					<speciesReference species="AIR" stoichiometry="1.0"/>
					<speciesReference species="PI" stoichiometry="1.0"/>
				</listOfProducts>
				<kineticLaw>
					<math xmlns="http://www.w3.org/1998/Math/MathML">
						<ci>
							 FLUX_VALUE 
						</ci>
					</math>
					<listOfParameters>
						<parameter id="LOWER_BOUND" units="mmol_per_gDW_per_hr" value="0.0"/>
						<parameter id="UPPER_BOUND" units="mmol_per_gDW_per_hr" value="1000.0"/>
						<parameter id="OBJECTIVE_COEFFICIENT" value="0"/>
						<parameter id="FLUX_VALUE" units="mmol_per_gDW_per_hr" value="0"/>
					</listOfParameters>
				</kineticLaw>
			</reaction>
			<reaction id="R318" name="R318" reversible="false">
				<notes>
					<html:p>
						GENE_ASSOCIATION: Mb3304c
					</html:p>
				</notes>
				<listOfReactants>
					<speciesReference species="AIR" stoichiometry="1.0"/>
					<speciesReference species="ATP" stoichiometry="1.0"/>
					<speciesReference species="HCO3" stoichiometry="1.0"/>
				</listOfReactants>
				<listOfProducts>
					<speciesReference species="ADP" stoichiometry="1.0"/>
					<speciesReference species="CAIR" stoichiometry="1.0"/>
					<speciesReference species="PI" stoichiometry="1.0"/>
				</listOfProducts>
				<kineticLaw>
					<math xmlns="http://www.w3.org/1998/Math/MathML">
						<ci>
							 FLUX_VALUE 
						</ci>
					</math>
					<listOfParameters>
						<parameter id="LOWER_BOUND" units="mmol_per_gDW_per_hr" value="0.0"/>
						<parameter id="UPPER_BOUND" units="mmol_per_gDW_per_hr" value="1000.0"/>
						<parameter id="OBJECTIVE_COEFFICIENT" value="0"/>
						<parameter id="FLUX_VALUE" units="mmol_per_gDW_per_hr" value="0"/>
					</listOfParameters>
				</kineticLaw>
			</reaction>
			<reaction id="R319" name="R319" reversible="false">
				<notes>
					<html:p>
						GENE_ASSOCIATION: Mb0803
					</html:p>
				</notes>
				<listOfReactants>
					<speciesReference species="ASP" stoichiometry="1.0"/>
					<speciesReference species="ATP" stoichiometry="1.0"/>
					<speciesReference species="CAIR" stoichiometry="1.0"/>
				</listOfReactants>
				<listOfProducts>
					<speciesReference species="ADP" stoichiometry="1.0"/>
					<speciesReference species="PI" stoichiometry="1.0"/>
					<speciesReference species="SAICAR" stoichiometry="1.0"/>
				</listOfProducts>
				<kineticLaw>
					<math xmlns="http://www.w3.org/1998/Math/MathML">
						<ci>
							 FLUX_VALUE 
						</ci>
					</math>
					<listOfParameters>
						<parameter id="LOWER_BOUND" units="mmol_per_gDW_per_hr" value="0.0"/>
						<parameter id="UPPER_BOUND" units="mmol_per_gDW_per_hr" value="1000.0"/>
						<parameter id="OBJECTIVE_COEFFICIENT" value="0"/>
						<parameter id="FLUX_VALUE" units="mmol_per_gDW_per_hr" value="0"/>
					</listOfParameters>
				</kineticLaw>
			</reaction>
			<reaction id="R320" name="R320" reversible="true">
				<notes>
					<html:p>
						GENE_ASSOCIATION: Mb0800
					</html:p>
				</notes>
				<listOfReactants>
					<speciesReference species="SAICAR" stoichiometry="1.0"/>
				</listOfReactants>
				<listOfProducts>
					<speciesReference species="AICAR" stoichiometry="1.0"/>
					<speciesReference species="FUM" stoichiometry="1.0"/>
				</listOfProducts>
				<kineticLaw>
					<math xmlns="http://www.w3.org/1998/Math/MathML">
						<ci>
							 FLUX_VALUE 
						</ci>
					</math>
					<listOfParameters>
						<parameter id="LOWER_BOUND" units="mmol_per_gDW_per_hr" value="-1000.0"/>
						<parameter id="UPPER_BOUND" units="mmol_per_gDW_per_hr" value="1000.0"/>
						<parameter id="OBJECTIVE_COEFFICIENT" value="0"/>
						<parameter id="FLUX_VALUE" units="mmol_per_gDW_per_hr" value="0"/>
					</listOfParameters>
				</kineticLaw>
			</reaction>
			<reaction id="R321" name="R321" reversible="true">
				<notes>
					<html:p>
						GENE_ASSOCIATION: Mb0982
					</html:p>
				</notes>
				<listOfReactants>
					<speciesReference species="AICAR" stoichiometry="1.0"/>
					<speciesReference species="FTHF" stoichiometry="1.0"/>
				</listOfReactants>
				<listOfProducts>
					<speciesReference species="PRFICA" stoichiometry="1.0"/>
					<speciesReference species="THF" stoichiometry="1.0"/>
				</listOfProducts>
				<kineticLaw>
					<math xmlns="http://www.w3.org/1998/Math/MathML">
						<ci>
							 FLUX_VALUE 
						</ci>
					</math>
					<listOfParameters>
						<parameter id="LOWER_BOUND" units="mmol_per_gDW_per_hr" value="-1000.0"/>
						<parameter id="UPPER_BOUND" units="mmol_per_gDW_per_hr" value="1000.0"/>
						<parameter id="OBJECTIVE_COEFFICIENT" value="0"/>
						<parameter id="FLUX_VALUE" units="mmol_per_gDW_per_hr" value="0"/>
					</listOfParameters>
				</kineticLaw>
			</reaction>
			<reaction id="R322" name="R322" reversible="true">
				<notes>
					<html:p>
						GENE_ASSOCIATION: Mb0982
					</html:p>
				</notes>
				<listOfReactants>
					<speciesReference species="PRFICA" stoichiometry="1.0"/>
				</listOfReactants>
				<listOfProducts>
					<speciesReference species="IMP" stoichiometry="1.0"/>
				</listOfProducts>
				<kineticLaw>
					<math xmlns="http://www.w3.org/1998/Math/MathML">
						<ci>
							 FLUX_VALUE 
						</ci>
					</math>
					<listOfParameters>
						<parameter id="LOWER_BOUND" units="mmol_per_gDW_per_hr" value="-1000.0"/>
						<parameter id="UPPER_BOUND" units="mmol_per_gDW_per_hr" value="1000.0"/>
						<parameter id="OBJECTIVE_COEFFICIENT" value="0"/>
						<parameter id="FLUX_VALUE" units="mmol_per_gDW_per_hr" value="0"/>
					</listOfParameters>
				</kineticLaw>
			</reaction>
			<reaction id="R323" name="R323" reversible="false">
				<notes>
					<html:p>
						GENE_ASSOCIATION: Mb1651
					</html:p>
				</notes>
				<listOfReactants>
					<speciesReference species="ATP" stoichiometry="1.0"/>
				</listOfReactants>
				<listOfProducts>
					<speciesReference species="PPI" stoichiometry="1.0"/>
					<speciesReference species="cAMP" stoichiometry="1.0"/>
				</listOfProducts>
				<kineticLaw>
					<math xmlns="http://www.w3.org/1998/Math/MathML">
						<ci>
							 FLUX_VALUE 
						</ci>
					</math>
					<listOfParameters>
						<parameter id="LOWER_BOUND" units="mmol_per_gDW_per_hr" value="0.0"/>
						<parameter id="UPPER_BOUND" units="mmol_per_gDW_per_hr" value="1000.0"/>
						<parameter id="OBJECTIVE_COEFFICIENT" value="0"/>
						<parameter id="FLUX_VALUE" units="mmol_per_gDW_per_hr" value="0"/>
					</listOfParameters>
				</kineticLaw>
			</reaction>
			<reaction id="R324" name="R324" reversible="false">
				<notes>
					<html:p>
						GENE_ASSOCIATION: Mb2461c
					</html:p>
				</notes>
				<listOfReactants>
					<speciesReference species="GTP" stoichiometry="1.0"/>
				</listOfReactants>
				<listOfProducts>
					<speciesReference species="PPI" stoichiometry="1.0"/>
					<speciesReference species="cGMP" stoichiometry="1.0"/>
				</listOfProducts>
				<kineticLaw>
					<math xmlns="http://www.w3.org/1998/Math/MathML">
						<ci>
							 FLUX_VALUE 
						</ci>
					</math>
					<listOfParameters>
						<parameter id="LOWER_BOUND" units="mmol_per_gDW_per_hr" value="0.0"/>
						<parameter id="UPPER_BOUND" units="mmol_per_gDW_per_hr" value="1000.0"/>
						<parameter id="OBJECTIVE_COEFFICIENT" value="0"/>
						<parameter id="FLUX_VALUE" units="mmol_per_gDW_per_hr" value="0"/>
					</listOfParameters>
				</kineticLaw>
			</reaction>
			<reaction id="R325" name="R325" reversible="false">
				<notes>
					<html:p>
						GENE_ASSOCIATION: 
					</html:p>
				</notes>
				<listOfReactants>
					<speciesReference species="cAMP" stoichiometry="1.0"/>
				</listOfReactants>
				<listOfProducts>
					<speciesReference species="AMP" stoichiometry="1.0"/>
				</listOfProducts>
				<kineticLaw>
					<math xmlns="http://www.w3.org/1998/Math/MathML">
						<ci>
							 FLUX_VALUE 
						</ci>
					</math>
					<listOfParameters>
						<parameter id="LOWER_BOUND" units="mmol_per_gDW_per_hr" value="0.0"/>
						<parameter id="UPPER_BOUND" units="mmol_per_gDW_per_hr" value="1000.0"/>
						<parameter id="OBJECTIVE_COEFFICIENT" value="0"/>
						<parameter id="FLUX_VALUE" units="mmol_per_gDW_per_hr" value="0"/>
					</listOfParameters>
				</kineticLaw>
			</reaction>
			<reaction id="R326" name="R326" reversible="false">
				<notes>
					<html:p>
						GENE_ASSOCIATION: 
					</html:p>
				</notes>
				<listOfReactants>
					<speciesReference species="cGMP" stoichiometry="1.0"/>
				</listOfReactants>
				<listOfProducts>
					<speciesReference species="GMP" stoichiometry="1.0"/>
				</listOfProducts>
				<kineticLaw>
					<math xmlns="http://www.w3.org/1998/Math/MathML">
						<ci>
							 FLUX_VALUE 
						</ci>
					</math>
					<listOfParameters>
						<parameter id="LOWER_BOUND" units="mmol_per_gDW_per_hr" value="0.0"/>
						<parameter id="UPPER_BOUND" units="mmol_per_gDW_per_hr" value="1000.0"/>
						<parameter id="OBJECTIVE_COEFFICIENT" value="0"/>
						<parameter id="FLUX_VALUE" units="mmol_per_gDW_per_hr" value="0"/>
					</listOfParameters>
				</kineticLaw>
			</reaction>
			<reaction id="R327" name="R327" reversible="true">
				<notes>
					<html:p>
						GENE_ASSOCIATION: Mb1424
					</html:p>
				</notes>
				<listOfReactants>
					<speciesReference species="ATP" stoichiometry="1.0"/>
					<speciesReference species="DGMP" stoichiometry="1.0"/>
				</listOfReactants>
				<listOfProducts>
					<speciesReference species="ADP" stoichiometry="1.0"/>
					<speciesReference species="DGDP" stoichiometry="1.0"/>
				</listOfProducts>
				<kineticLaw>
					<math xmlns="http://www.w3.org/1998/Math/MathML">
						<ci>
							 FLUX_VALUE 
						</ci>
					</math>
					<listOfParameters>
						<parameter id="LOWER_BOUND" units="mmol_per_gDW_per_hr" value="-1000.0"/>
						<parameter id="UPPER_BOUND" units="mmol_per_gDW_per_hr" value="1000.0"/>
						<parameter id="OBJECTIVE_COEFFICIENT" value="0"/>
						<parameter id="FLUX_VALUE" units="mmol_per_gDW_per_hr" value="0"/>
					</listOfParameters>
				</kineticLaw>
			</reaction>
			<reaction id="R328" name="R328" reversible="true">
				<notes>
					<html:p>
						GENE_ASSOCIATION: Mb1424
					</html:p>
				</notes>
				<listOfReactants>
					<speciesReference species="DATP" stoichiometry="1.0"/>
					<speciesReference species="GMP" stoichiometry="1.0"/>
				</listOfReactants>
				<listOfProducts>
					<speciesReference species="DADP" stoichiometry="1.0"/>
					<speciesReference species="GDP" stoichiometry="1.0"/>
				</listOfProducts>
				<kineticLaw>
					<math xmlns="http://www.w3.org/1998/Math/MathML">
						<ci>
							 FLUX_VALUE 
						</ci>
					</math>
					<listOfParameters>
						<parameter id="LOWER_BOUND" units="mmol_per_gDW_per_hr" value="-1000.0"/>
						<parameter id="UPPER_BOUND" units="mmol_per_gDW_per_hr" value="1000.0"/>
						<parameter id="OBJECTIVE_COEFFICIENT" value="0"/>
						<parameter id="FLUX_VALUE" units="mmol_per_gDW_per_hr" value="0"/>
					</listOfParameters>
				</kineticLaw>
			</reaction>
			<reaction id="R329" name="R329" reversible="true">
				<notes>
					<html:p>
						GENE_ASSOCIATION: Mb2472c
					</html:p>
				</notes>
				<listOfReactants>
					<speciesReference species="ATP" stoichiometry="1.0"/>
					<speciesReference species="DUDP" stoichiometry="1.0"/>
				</listOfReactants>
				<listOfProducts>
					<speciesReference species="ADP" stoichiometry="1.0"/>
					<speciesReference species="DUTP" stoichiometry="1.0"/>
				</listOfProducts>
				<kineticLaw>
					<math xmlns="http://www.w3.org/1998/Math/MathML">
						<ci>
							 FLUX_VALUE 
						</ci>
					</math>
					<listOfParameters>
						<parameter id="LOWER_BOUND" units="mmol_per_gDW_per_hr" value="-1000.0"/>
						<parameter id="UPPER_BOUND" units="mmol_per_gDW_per_hr" value="1000.0"/>
						<parameter id="OBJECTIVE_COEFFICIENT" value="0"/>
						<parameter id="FLUX_VALUE" units="mmol_per_gDW_per_hr" value="0"/>
					</listOfParameters>
				</kineticLaw>
			</reaction>
			<reaction id="R330" name="R330" reversible="false">
				<notes>
					<html:p>
						GENE_ASSOCIATION: Mb3077c AND Mb3074c
					</html:p>
				</notes>
				<listOfReactants>
					<speciesReference species="O2" stoichiometry="1.0"/>
					<speciesReference species="RTHIO" stoichiometry="1.0"/>
					<speciesReference species="UDP" stoichiometry="1.0"/>
				</listOfReactants>
				<listOfProducts>
					<speciesReference species="DUDP" stoichiometry="1.0"/>
					<speciesReference species="OTHIO" stoichiometry="1.0"/>
				</listOfProducts>
				<kineticLaw>
					<math xmlns="http://www.w3.org/1998/Math/MathML">
						<ci>
							 FLUX_VALUE 
						</ci>
					</math>
					<listOfParameters>
						<parameter id="LOWER_BOUND" units="mmol_per_gDW_per_hr" value="0.0"/>
						<parameter id="UPPER_BOUND" units="mmol_per_gDW_per_hr" value="1000.0"/>
						<parameter id="OBJECTIVE_COEFFICIENT" value="0"/>
						<parameter id="FLUX_VALUE" units="mmol_per_gDW_per_hr" value="0"/>
					</listOfParameters>
				</kineticLaw>
			</reaction>
			<reaction id="R331" name="R331" reversible="false">
				<notes>
					<html:p>
						GENE_ASSOCIATION: Mb0585
					</html:p>
				</notes>
				<listOfReactants>
					<speciesReference species="COB_45_II" stoichiometry="1.0"/>
					<speciesReference species="RTHIO" stoichiometry="1.0"/>
					<speciesReference species="UDP" stoichiometry="1.0"/>
				</listOfReactants>
				<listOfProducts>
					<speciesReference species="COB_45_III" stoichiometry="1.0"/>
					<speciesReference species="DUDP" stoichiometry="1.0"/>
					<speciesReference species="OTHIO" stoichiometry="1.0"/>
				</listOfProducts>
				<kineticLaw>
					<math xmlns="http://www.w3.org/1998/Math/MathML">
						<ci>
							 FLUX_VALUE 
						</ci>
					</math>
					<listOfParameters>
						<parameter id="LOWER_BOUND" units="mmol_per_gDW_per_hr" value="0.0"/>
						<parameter id="UPPER_BOUND" units="mmol_per_gDW_per_hr" value="1000.0"/>
						<parameter id="OBJECTIVE_COEFFICIENT" value="0"/>
						<parameter id="FLUX_VALUE" units="mmol_per_gDW_per_hr" value="0"/>
					</listOfParameters>
				</kineticLaw>
			</reaction>
			<reaction id="R332" name="R332" reversible="false">
				<notes>
					<html:p>
						GENE_ASSOCIATION: Mb0549
					</html:p>
				</notes>
				<listOfReactants>
					<speciesReference species="_5MTA" stoichiometry="1.0"/>
					<speciesReference species="PI" stoichiometry="1.0"/>
				</listOfReactants>
				<listOfProducts>
					<speciesReference species="AD" stoichiometry="1.0"/>
					<speciesReference species="MTR1P" stoichiometry="1.0"/>
				</listOfProducts>
				<kineticLaw>
					<math xmlns="http://www.w3.org/1998/Math/MathML">
						<ci>
							 FLUX_VALUE 
						</ci>
					</math>
					<listOfParameters>
						<parameter id="LOWER_BOUND" units="mmol_per_gDW_per_hr" value="0.0"/>
						<parameter id="UPPER_BOUND" units="mmol_per_gDW_per_hr" value="1000.0"/>
						<parameter id="OBJECTIVE_COEFFICIENT" value="0"/>
						<parameter id="FLUX_VALUE" units="mmol_per_gDW_per_hr" value="0"/>
					</listOfParameters>
				</kineticLaw>
			</reaction>
			<reaction id="R333" name="R333" reversible="false">
				<notes>
					<html:p>
						GENE_ASSOCIATION: Mb2615c
					</html:p>
				</notes>
				<listOfReactants>
					<speciesReference species="AD" stoichiometry="1.0"/>
					<speciesReference species="PRPP" stoichiometry="1.0"/>
				</listOfReactants>
				<listOfProducts>
					<speciesReference species="AMP" stoichiometry="1.0"/>
					<speciesReference species="PPI" stoichiometry="1.0"/>
				</listOfProducts>
				<kineticLaw>
					<math xmlns="http://www.w3.org/1998/Math/MathML">
						<ci>
							 FLUX_VALUE 
						</ci>
					</math>
					<listOfParameters>
						<parameter id="LOWER_BOUND" units="mmol_per_gDW_per_hr" value="0.0"/>
						<parameter id="UPPER_BOUND" units="mmol_per_gDW_per_hr" value="1000.0"/>
						<parameter id="OBJECTIVE_COEFFICIENT" value="0"/>
						<parameter id="FLUX_VALUE" units="mmol_per_gDW_per_hr" value="0"/>
					</listOfParameters>
				</kineticLaw>
			</reaction>
			<reaction id="R334" name="R334" reversible="false">
				<notes>
					<html:p>
						GENE_ASSOCIATION: Mb3648c
					</html:p>
				</notes>
				<listOfReactants>
					<speciesReference species="GN" stoichiometry="1.0"/>
					<speciesReference species="PRPP" stoichiometry="1.0"/>
				</listOfReactants>
				<listOfProducts>
					<speciesReference species="GMP" stoichiometry="1.0"/>
					<speciesReference species="PPI" stoichiometry="1.0"/>
				</listOfProducts>
				<kineticLaw>
					<math xmlns="http://www.w3.org/1998/Math/MathML">
						<ci>
							 FLUX_VALUE 
						</ci>
					</math>
					<listOfParameters>
						<parameter id="LOWER_BOUND" units="mmol_per_gDW_per_hr" value="0.0"/>
						<parameter id="UPPER_BOUND" units="mmol_per_gDW_per_hr" value="1000.0"/>
						<parameter id="OBJECTIVE_COEFFICIENT" value="0"/>
						<parameter id="FLUX_VALUE" units="mmol_per_gDW_per_hr" value="0"/>
					</listOfParameters>
				</kineticLaw>
			</reaction>
			<reaction id="R335" name="R335" reversible="false">
				<notes>
					<html:p>
						GENE_ASSOCIATION: Mb3648c
					</html:p>
				</notes>
				<listOfReactants>
					<speciesReference species="HYXN" stoichiometry="1.0"/>
					<speciesReference species="PRPP" stoichiometry="1.0"/>
				</listOfReactants>
				<listOfProducts>
					<speciesReference species="IMP" stoichiometry="1.0"/>
					<speciesReference species="PPI" stoichiometry="1.0"/>
				</listOfProducts>
				<kineticLaw>
					<math xmlns="http://www.w3.org/1998/Math/MathML">
						<ci>
							 FLUX_VALUE 
						</ci>
					</math>
					<listOfParameters>
						<parameter id="LOWER_BOUND" units="mmol_per_gDW_per_hr" value="0.0"/>
						<parameter id="UPPER_BOUND" units="mmol_per_gDW_per_hr" value="1000.0"/>
						<parameter id="OBJECTIVE_COEFFICIENT" value="0"/>
						<parameter id="FLUX_VALUE" units="mmol_per_gDW_per_hr" value="0"/>
					</listOfParameters>
				</kineticLaw>
			</reaction>
			<reaction id="R336" name="R336" reversible="false">
				<notes>
					<html:p>
						GENE_ASSOCIATION: 
					</html:p>
				</notes>
				<listOfReactants>
					<speciesReference species="PRPP" stoichiometry="1.0"/>
					<speciesReference species="XAN" stoichiometry="1.0"/>
				</listOfReactants>
				<listOfProducts>
					<speciesReference species="PPI" stoichiometry="1.0"/>
					<speciesReference species="XMP" stoichiometry="1.0"/>
				</listOfProducts>
				<kineticLaw>
					<math xmlns="http://www.w3.org/1998/Math/MathML">
						<ci>
							 FLUX_VALUE 
						</ci>
					</math>
					<listOfParameters>
						<parameter id="LOWER_BOUND" units="mmol_per_gDW_per_hr" value="0.0"/>
						<parameter id="UPPER_BOUND" units="mmol_per_gDW_per_hr" value="1000.0"/>
						<parameter id="OBJECTIVE_COEFFICIENT" value="0"/>
						<parameter id="FLUX_VALUE" units="mmol_per_gDW_per_hr" value="0"/>
					</listOfParameters>
				</kineticLaw>
			</reaction>
			<reaction id="R337" name="R337" reversible="true">
				<notes>
					<html:p>
						GENE_ASSOCIATION: Mb3335
					</html:p>
				</notes>
				<listOfReactants>
					<speciesReference species="DIN" stoichiometry="1.0"/>
					<speciesReference species="PI" stoichiometry="1.0"/>
				</listOfReactants>
				<listOfProducts>
					<speciesReference species="DR1P" stoichiometry="1.0"/>
					<speciesReference species="HYXN" stoichiometry="1.0"/>
				</listOfProducts>
				<kineticLaw>
					<math xmlns="http://www.w3.org/1998/Math/MathML">
						<ci>
							 FLUX_VALUE 
						</ci>
					</math>
					<listOfParameters>
						<parameter id="LOWER_BOUND" units="mmol_per_gDW_per_hr" value="-1000.0"/>
						<parameter id="UPPER_BOUND" units="mmol_per_gDW_per_hr" value="1000.0"/>
						<parameter id="OBJECTIVE_COEFFICIENT" value="0"/>
						<parameter id="FLUX_VALUE" units="mmol_per_gDW_per_hr" value="0"/>
					</listOfParameters>
				</kineticLaw>
			</reaction>
			<reaction id="R338" name="R338" reversible="true">
				<notes>
					<html:p>
						GENE_ASSOCIATION: Mb3335
					</html:p>
				</notes>
				<listOfReactants>
					<speciesReference species="DA" stoichiometry="1.0"/>
					<speciesReference species="PI" stoichiometry="1.0"/>
				</listOfReactants>
				<listOfProducts>
					<speciesReference species="AD" stoichiometry="1.0"/>
					<speciesReference species="DR1P" stoichiometry="1.0"/>
				</listOfProducts>
				<kineticLaw>
					<math xmlns="http://www.w3.org/1998/Math/MathML">
						<ci>
							 FLUX_VALUE 
						</ci>
					</math>
					<listOfParameters>
						<parameter id="LOWER_BOUND" units="mmol_per_gDW_per_hr" value="-1000.0"/>
						<parameter id="UPPER_BOUND" units="mmol_per_gDW_per_hr" value="1000.0"/>
						<parameter id="OBJECTIVE_COEFFICIENT" value="0"/>
						<parameter id="FLUX_VALUE" units="mmol_per_gDW_per_hr" value="0"/>
					</listOfParameters>
				</kineticLaw>
			</reaction>
			<reaction id="R338b" name="R338b" reversible="true">
				<notes>
					<html:p>
						GENE_ASSOCIATION: Mb3095c
					</html:p>
				</notes>
				<listOfReactants>
					<speciesReference species="DR1P" stoichiometry="1.0"/>
				</listOfReactants>
				<listOfProducts>
					<speciesReference species="R5P" stoichiometry="1.0"/>
				</listOfProducts>
				<kineticLaw>
					<math xmlns="http://www.w3.org/1998/Math/MathML">
						<ci>
							 FLUX_VALUE 
						</ci>
					</math>
					<listOfParameters>
						<parameter id="LOWER_BOUND" units="mmol_per_gDW_per_hr" value="-1000.0"/>
						<parameter id="UPPER_BOUND" units="mmol_per_gDW_per_hr" value="1000.0"/>
						<parameter id="OBJECTIVE_COEFFICIENT" value="0"/>
						<parameter id="FLUX_VALUE" units="mmol_per_gDW_per_hr" value="0"/>
					</listOfParameters>
				</kineticLaw>
			</reaction>
			<reaction id="R339" name="R339" reversible="true">
				<notes>
					<html:p>
						GENE_ASSOCIATION: Mb3335
					</html:p>
				</notes>
				<listOfReactants>
					<speciesReference species="HYXN" stoichiometry="1.0"/>
					<speciesReference species="R1P" stoichiometry="1.0"/>
				</listOfReactants>
				<listOfProducts>
					<speciesReference species="INS" stoichiometry="1.0"/>
					<speciesReference species="PI" stoichiometry="1.0"/>
				</listOfProducts>
				<kineticLaw>
					<math xmlns="http://www.w3.org/1998/Math/MathML">
						<ci>
							 FLUX_VALUE 
						</ci>
					</math>
					<listOfParameters>
						<parameter id="LOWER_BOUND" units="mmol_per_gDW_per_hr" value="-1000.0"/>
						<parameter id="UPPER_BOUND" units="mmol_per_gDW_per_hr" value="1000.0"/>
						<parameter id="OBJECTIVE_COEFFICIENT" value="0"/>
						<parameter id="FLUX_VALUE" units="mmol_per_gDW_per_hr" value="0"/>
					</listOfParameters>
				</kineticLaw>
			</reaction>
			<reaction id="R340" name="R340" reversible="true">
				<notes>
					<html:p>
						GENE_ASSOCIATION: Mb3335
					</html:p>
				</notes>
				<listOfReactants>
					<speciesReference species="AD" stoichiometry="1.0"/>
					<speciesReference species="R1P" stoichiometry="1.0"/>
				</listOfReactants>
				<listOfProducts>
					<speciesReference species="ADN" stoichiometry="1.0"/>
					<speciesReference species="PI" stoichiometry="1.0"/>
				</listOfProducts>
				<kineticLaw>
					<math xmlns="http://www.w3.org/1998/Math/MathML">
						<ci>
							 FLUX_VALUE 
						</ci>
					</math>
					<listOfParameters>
						<parameter id="LOWER_BOUND" units="mmol_per_gDW_per_hr" value="-1000.0"/>
						<parameter id="UPPER_BOUND" units="mmol_per_gDW_per_hr" value="1000.0"/>
						<parameter id="OBJECTIVE_COEFFICIENT" value="0"/>
						<parameter id="FLUX_VALUE" units="mmol_per_gDW_per_hr" value="0"/>
					</listOfParameters>
				</kineticLaw>
			</reaction>
			<reaction id="R341" name="R341" reversible="true">
				<notes>
					<html:p>
						GENE_ASSOCIATION: Mb3335
					</html:p>
				</notes>
				<listOfReactants>
					<speciesReference species="GN" stoichiometry="1.0"/>
					<speciesReference species="R1P" stoichiometry="1.0"/>
				</listOfReactants>
				<listOfProducts>
					<speciesReference species="GSN" stoichiometry="1.0"/>
					<speciesReference species="PI" stoichiometry="1.0"/>
				</listOfProducts>
				<kineticLaw>
					<math xmlns="http://www.w3.org/1998/Math/MathML">
						<ci>
							 FLUX_VALUE 
						</ci>
					</math>
					<listOfParameters>
						<parameter id="LOWER_BOUND" units="mmol_per_gDW_per_hr" value="-1000.0"/>
						<parameter id="UPPER_BOUND" units="mmol_per_gDW_per_hr" value="1000.0"/>
						<parameter id="OBJECTIVE_COEFFICIENT" value="0"/>
						<parameter id="FLUX_VALUE" units="mmol_per_gDW_per_hr" value="0"/>
					</listOfParameters>
				</kineticLaw>
			</reaction>
			<reaction id="R342" name="R342" reversible="true">
				<notes>
					<html:p>
						GENE_ASSOCIATION: Mb3335
					</html:p>
				</notes>
				<listOfReactants>
					<speciesReference species="R1P" stoichiometry="1.0"/>
					<speciesReference species="XAN" stoichiometry="1.0"/>
				</listOfReactants>
				<listOfProducts>
					<speciesReference species="PI" stoichiometry="1.0"/>
					<speciesReference species="XTSINE" stoichiometry="1.0"/>
				</listOfProducts>
				<kineticLaw>
					<math xmlns="http://www.w3.org/1998/Math/MathML">
						<ci>
							 FLUX_VALUE 
						</ci>
					</math>
					<listOfParameters>
						<parameter id="LOWER_BOUND" units="mmol_per_gDW_per_hr" value="-1000.0"/>
						<parameter id="UPPER_BOUND" units="mmol_per_gDW_per_hr" value="1000.0"/>
						<parameter id="OBJECTIVE_COEFFICIENT" value="0"/>
						<parameter id="FLUX_VALUE" units="mmol_per_gDW_per_hr" value="0"/>
					</listOfParameters>
				</kineticLaw>
			</reaction>
			<reaction id="R343" name="R343" reversible="false">
				<notes>
					<html:p>
						GENE_ASSOCIATION: 
					</html:p>
				</notes>
				<listOfReactants>
					<speciesReference species="XTSINE" stoichiometry="1.0"/>
				</listOfReactants>
				<listOfProducts>
					<speciesReference species="RIB" stoichiometry="1.0"/>
					<speciesReference species="XAN" stoichiometry="1.0"/>
				</listOfProducts>
				<kineticLaw>
					<math xmlns="http://www.w3.org/1998/Math/MathML">
						<ci>
							 FLUX_VALUE 
						</ci>
					</math>
					<listOfParameters>
						<parameter id="LOWER_BOUND" units="mmol_per_gDW_per_hr" value="0.0"/>
						<parameter id="UPPER_BOUND" units="mmol_per_gDW_per_hr" value="1000.0"/>
						<parameter id="OBJECTIVE_COEFFICIENT" value="0"/>
						<parameter id="FLUX_VALUE" units="mmol_per_gDW_per_hr" value="0"/>
					</listOfParameters>
				</kineticLaw>
			</reaction>
			<reaction id="R344" name="R344" reversible="false">
				<notes>
					<html:p>
						GENE_ASSOCIATION: Mb3342c
					</html:p>
				</notes>
				<listOfReactants>
					<speciesReference species="ADN" stoichiometry="1.0"/>
				</listOfReactants>
				<listOfProducts>
					<speciesReference species="INS" stoichiometry="1.0"/>
					<speciesReference species="NH3" stoichiometry="1.0"/>
				</listOfProducts>
				<kineticLaw>
					<math xmlns="http://www.w3.org/1998/Math/MathML">
						<ci>
							 FLUX_VALUE 
						</ci>
					</math>
					<listOfParameters>
						<parameter id="LOWER_BOUND" units="mmol_per_gDW_per_hr" value="0.0"/>
						<parameter id="UPPER_BOUND" units="mmol_per_gDW_per_hr" value="1000.0"/>
						<parameter id="OBJECTIVE_COEFFICIENT" value="0"/>
						<parameter id="FLUX_VALUE" units="mmol_per_gDW_per_hr" value="0"/>
					</listOfParameters>
				</kineticLaw>
			</reaction>
			<reaction id="R345" name="R345" reversible="false">
				<notes>
					<html:p>
						GENE_ASSOCIATION: Mb3342c
					</html:p>
				</notes>
				<listOfReactants>
					<speciesReference species="DA" stoichiometry="1.0"/>
				</listOfReactants>
				<listOfProducts>
					<speciesReference species="DIN" stoichiometry="1.0"/>
					<speciesReference species="NH3" stoichiometry="1.0"/>
				</listOfProducts>
				<kineticLaw>
					<math xmlns="http://www.w3.org/1998/Math/MathML">
						<ci>
							 FLUX_VALUE 
						</ci>
					</math>
					<listOfParameters>
						<parameter id="LOWER_BOUND" units="mmol_per_gDW_per_hr" value="0.0"/>
						<parameter id="UPPER_BOUND" units="mmol_per_gDW_per_hr" value="1000.0"/>
						<parameter id="OBJECTIVE_COEFFICIENT" value="0"/>
						<parameter id="FLUX_VALUE" units="mmol_per_gDW_per_hr" value="0"/>
					</listOfParameters>
				</kineticLaw>
			</reaction>
			<reaction id="R346" name="R346" reversible="false">
				<notes>
					<html:p>
						GENE_ASSOCIATION: 
					</html:p>
				</notes>
				<listOfReactants>
					<speciesReference species="DGTP" stoichiometry="1.0"/>
				</listOfReactants>
				<listOfProducts>
					<speciesReference species="DGMP" stoichiometry="1.0"/>
					<speciesReference species="PPI" stoichiometry="1.0"/>
				</listOfProducts>
				<kineticLaw>
					<math xmlns="http://www.w3.org/1998/Math/MathML">
						<ci>
							 FLUX_VALUE 
						</ci>
					</math>
					<listOfParameters>
						<parameter id="LOWER_BOUND" units="mmol_per_gDW_per_hr" value="0.0"/>
						<parameter id="UPPER_BOUND" units="mmol_per_gDW_per_hr" value="1000.0"/>
						<parameter id="OBJECTIVE_COEFFICIENT" value="0"/>
						<parameter id="FLUX_VALUE" units="mmol_per_gDW_per_hr" value="0"/>
					</listOfParameters>
				</kineticLaw>
			</reaction>
			<reaction id="R347" name="R347" reversible="false">
				<notes>
					<html:p>
						GENE_ASSOCIATION: Mb2614c
					</html:p>
				</notes>
				<listOfReactants>
					<speciesReference species="ATP" stoichiometry="1.0"/>
					<speciesReference species="GTP" stoichiometry="1.0"/>
				</listOfReactants>
				<listOfProducts>
					<speciesReference species="AMP" stoichiometry="1.0"/>
					<speciesReference species="ppGpp" stoichiometry="1.0"/>
				</listOfProducts>
				<kineticLaw>
					<math xmlns="http://www.w3.org/1998/Math/MathML">
						<ci>
							 FLUX_VALUE 
						</ci>
					</math>
					<listOfParameters>
						<parameter id="LOWER_BOUND" units="mmol_per_gDW_per_hr" value="0.0"/>
						<parameter id="UPPER_BOUND" units="mmol_per_gDW_per_hr" value="1000.0"/>
						<parameter id="OBJECTIVE_COEFFICIENT" value="0"/>
						<parameter id="FLUX_VALUE" units="mmol_per_gDW_per_hr" value="0"/>
					</listOfParameters>
				</kineticLaw>
			</reaction>
			<reaction id="R348" name="R348" reversible="false">
				<notes>
					<html:p>
						GENE_ASSOCIATION: Mb2614c
					</html:p>
				</notes>
				<listOfReactants>
					<speciesReference species="ppGpp" stoichiometry="1.0"/>
				</listOfReactants>
				<listOfProducts>
					<speciesReference species="GDP" stoichiometry="1.0"/>
					<speciesReference species="PPI" stoichiometry="1.0"/>
				</listOfProducts>
				<kineticLaw>
					<math xmlns="http://www.w3.org/1998/Math/MathML">
						<ci>
							 FLUX_VALUE 
						</ci>
					</math>
					<listOfParameters>
						<parameter id="LOWER_BOUND" units="mmol_per_gDW_per_hr" value="0.0"/>
						<parameter id="UPPER_BOUND" units="mmol_per_gDW_per_hr" value="1000.0"/>
						<parameter id="OBJECTIVE_COEFFICIENT" value="0"/>
						<parameter id="FLUX_VALUE" units="mmol_per_gDW_per_hr" value="0"/>
					</listOfParameters>
				</kineticLaw>
			</reaction>
			<reaction id="R349" name="R349" reversible="false">
				<notes>
					<html:p>
						GENE_ASSOCIATION: Mb0364c
					</html:p>
				</notes>
				<listOfReactants>
					<speciesReference species="ASP" stoichiometry="1.0"/>
					<speciesReference species="GTP" stoichiometry="1.0"/>
					<speciesReference species="IMP" stoichiometry="1.0"/>
				</listOfReactants>
				<listOfProducts>
					<speciesReference species="ASUC" stoichiometry="1.0"/>
					<speciesReference species="GDP" stoichiometry="1.0"/>
					<speciesReference species="PI" stoichiometry="1.0"/>
				</listOfProducts>
				<kineticLaw>
					<math xmlns="http://www.w3.org/1998/Math/MathML">
						<ci>
							 FLUX_VALUE 
						</ci>
					</math>
					<listOfParameters>
						<parameter id="LOWER_BOUND" units="mmol_per_gDW_per_hr" value="0.0"/>
						<parameter id="UPPER_BOUND" units="mmol_per_gDW_per_hr" value="1000.0"/>
						<parameter id="OBJECTIVE_COEFFICIENT" value="0"/>
						<parameter id="FLUX_VALUE" units="mmol_per_gDW_per_hr" value="0"/>
					</listOfParameters>
				</kineticLaw>
			</reaction>
			<reaction id="R350" name="R350" reversible="true">
				<notes>
					<html:p>
						GENE_ASSOCIATION: Mb0800
					</html:p>
				</notes>
				<listOfReactants>
					<speciesReference species="ASUC" stoichiometry="1.0"/>
				</listOfReactants>
				<listOfProducts>
					<speciesReference species="AMP" stoichiometry="1.0"/>
					<speciesReference species="FUM" stoichiometry="1.0"/>
				</listOfProducts>
				<kineticLaw>
					<math xmlns="http://www.w3.org/1998/Math/MathML">
						<ci>
							 FLUX_VALUE 
						</ci>
					</math>
					<listOfParameters>
						<parameter id="LOWER_BOUND" units="mmol_per_gDW_per_hr" value="-1000.0"/>
						<parameter id="UPPER_BOUND" units="mmol_per_gDW_per_hr" value="1000.0"/>
						<parameter id="OBJECTIVE_COEFFICIENT" value="0"/>
						<parameter id="FLUX_VALUE" units="mmol_per_gDW_per_hr" value="0"/>
					</listOfParameters>
				</kineticLaw>
			</reaction>
			<reaction id="R351" name="R351" reversible="true">
				<notes>
					<html:p>
						GENE_ASSOCIATION: Mb0754
					</html:p>
				</notes>
				<listOfReactants>
					<speciesReference species="AMP" stoichiometry="1.0"/>
					<speciesReference species="ATP" stoichiometry="1.0"/>
				</listOfReactants>
				<listOfProducts>
					<speciesReference species="ADP" stoichiometry="2.0"/>
				</listOfProducts>
				<kineticLaw>
					<math xmlns="http://www.w3.org/1998/Math/MathML">
						<ci>
							 FLUX_VALUE 
						</ci>
					</math>
					<listOfParameters>
						<parameter id="LOWER_BOUND" units="mmol_per_gDW_per_hr" value="-1000.0"/>
						<parameter id="UPPER_BOUND" units="mmol_per_gDW_per_hr" value="1000.0"/>
						<parameter id="OBJECTIVE_COEFFICIENT" value="0"/>
						<parameter id="FLUX_VALUE" units="mmol_per_gDW_per_hr" value="0"/>
					</listOfParameters>
				</kineticLaw>
			</reaction>
			<reaction id="R351b" name="R351b" reversible="true">
				<notes>
					<html:p>
						GENE_ASSOCIATION: Mb2225c
					</html:p>
				</notes>
				<listOfReactants>
					<speciesReference species="ADN" stoichiometry="1.0"/>
					<speciesReference species="ATP" stoichiometry="1.0"/>
				</listOfReactants>
				<listOfProducts>
					<speciesReference species="ADP" stoichiometry="1.0"/>
					<speciesReference species="AMP" stoichiometry="1.0"/>
				</listOfProducts>
				<kineticLaw>
					<math xmlns="http://www.w3.org/1998/Math/MathML">
						<ci>
							 FLUX_VALUE 
						</ci>
					</math>
					<listOfParameters>
						<parameter id="LOWER_BOUND" units="mmol_per_gDW_per_hr" value="-1000.0"/>
						<parameter id="UPPER_BOUND" units="mmol_per_gDW_per_hr" value="1000.0"/>
						<parameter id="OBJECTIVE_COEFFICIENT" value="0"/>
						<parameter id="FLUX_VALUE" units="mmol_per_gDW_per_hr" value="0"/>
					</listOfParameters>
				</kineticLaw>
			</reaction>
			<reaction id="R352" name="R352" reversible="false">
				<notes>
					<html:p>
						GENE_ASSOCIATION: Mb3077c AND Mb3074c
					</html:p>
				</notes>
				<listOfReactants>
					<speciesReference species="ADP" stoichiometry="1.0"/>
					<speciesReference species="O2" stoichiometry="1.0"/>
					<speciesReference species="RTHIO" stoichiometry="1.0"/>
				</listOfReactants>
				<listOfProducts>
					<speciesReference species="DADP" stoichiometry="1.0"/>
					<speciesReference species="OTHIO" stoichiometry="1.0"/>
				</listOfProducts>
				<kineticLaw>
					<math xmlns="http://www.w3.org/1998/Math/MathML">
						<ci>
							 FLUX_VALUE 
						</ci>
					</math>
					<listOfParameters>
						<parameter id="LOWER_BOUND" units="mmol_per_gDW_per_hr" value="0.0"/>
						<parameter id="UPPER_BOUND" units="mmol_per_gDW_per_hr" value="1000.0"/>
						<parameter id="OBJECTIVE_COEFFICIENT" value="0"/>
						<parameter id="FLUX_VALUE" units="mmol_per_gDW_per_hr" value="0"/>
					</listOfParameters>
				</kineticLaw>
			</reaction>
			<reaction id="R353" name="R353" reversible="false">
				<notes>
					<html:p>
						GENE_ASSOCIATION: Mb0585
					</html:p>
				</notes>
				<listOfReactants>
					<speciesReference species="ADP" stoichiometry="1.0"/>
					<speciesReference species="COB_45_II" stoichiometry="1.0"/>
					<speciesReference species="RTHIO" stoichiometry="1.0"/>
				</listOfReactants>
				<listOfProducts>
					<speciesReference species="COB_45_III" stoichiometry="1.0"/>
					<speciesReference species="DADP" stoichiometry="1.0"/>
					<speciesReference species="OTHIO" stoichiometry="1.0"/>
				</listOfProducts>
				<kineticLaw>
					<math xmlns="http://www.w3.org/1998/Math/MathML">
						<ci>
							 FLUX_VALUE 
						</ci>
					</math>
					<listOfParameters>
						<parameter id="LOWER_BOUND" units="mmol_per_gDW_per_hr" value="0.0"/>
						<parameter id="UPPER_BOUND" units="mmol_per_gDW_per_hr" value="1000.0"/>
						<parameter id="OBJECTIVE_COEFFICIENT" value="0"/>
						<parameter id="FLUX_VALUE" units="mmol_per_gDW_per_hr" value="0"/>
					</listOfParameters>
				</kineticLaw>
			</reaction>
			<reaction id="R354" name="R354" reversible="true">
				<notes>
					<html:p>
						GENE_ASSOCIATION: Mb2472c
					</html:p>
				</notes>
				<listOfReactants>
					<speciesReference species="ATP" stoichiometry="1.0"/>
					<speciesReference species="DADP" stoichiometry="1.0"/>
				</listOfReactants>
				<listOfProducts>
					<speciesReference species="ADP" stoichiometry="1.0"/>
					<speciesReference species="DATP" stoichiometry="1.0"/>
				</listOfProducts>
				<kineticLaw>
					<math xmlns="http://www.w3.org/1998/Math/MathML">
						<ci>
							 FLUX_VALUE 
						</ci>
					</math>
					<listOfParameters>
						<parameter id="LOWER_BOUND" units="mmol_per_gDW_per_hr" value="-1000.0"/>
						<parameter id="UPPER_BOUND" units="mmol_per_gDW_per_hr" value="1000.0"/>
						<parameter id="OBJECTIVE_COEFFICIENT" value="0"/>
						<parameter id="FLUX_VALUE" units="mmol_per_gDW_per_hr" value="0"/>
					</listOfParameters>
				</kineticLaw>
			</reaction>
			<reaction id="R355" name="R355" reversible="false">
				<notes>
					<html:p>
						GENE_ASSOCIATION: Mb3445c AND Mb3444c AND Mb1874c
					</html:p>
				</notes>
				<listOfReactants>
					<speciesReference species="IMP" stoichiometry="1.0"/>
					<speciesReference species="NAD" stoichiometry="1.0"/>
				</listOfReactants>
				<listOfProducts>
					<speciesReference species="NADH" stoichiometry="1.0"/>
					<speciesReference species="XMP" stoichiometry="1.0"/>
				</listOfProducts>
				<kineticLaw>
					<math xmlns="http://www.w3.org/1998/Math/MathML">
						<ci>
							 FLUX_VALUE 
						</ci>
					</math>
					<listOfParameters>
						<parameter id="LOWER_BOUND" units="mmol_per_gDW_per_hr" value="0.0"/>
						<parameter id="UPPER_BOUND" units="mmol_per_gDW_per_hr" value="1000.0"/>
						<parameter id="OBJECTIVE_COEFFICIENT" value="0"/>
						<parameter id="FLUX_VALUE" units="mmol_per_gDW_per_hr" value="0"/>
					</listOfParameters>
				</kineticLaw>
			</reaction>
			<reaction id="R356" name="R356" reversible="false">
				<notes>
					<html:p>
						GENE_ASSOCIATION: Mb3429c
					</html:p>
				</notes>
				<listOfReactants>
					<speciesReference species="ATP" stoichiometry="1.0"/>
					<speciesReference species="GLN" stoichiometry="1.0"/>
					<speciesReference species="XMP" stoichiometry="1.0"/>
				</listOfReactants>
				<listOfProducts>
					<speciesReference species="AMP" stoichiometry="1.0"/>
					<speciesReference species="GLU" stoichiometry="1.0"/>
					<speciesReference species="GMP" stoichiometry="1.0"/>
					<speciesReference species="PPI" stoichiometry="1.0"/>
				</listOfProducts>
				<kineticLaw>
					<math xmlns="http://www.w3.org/1998/Math/MathML">
						<ci>
							 FLUX_VALUE 
						</ci>
					</math>
					<listOfParameters>
						<parameter id="LOWER_BOUND" units="mmol_per_gDW_per_hr" value="0.0"/>
						<parameter id="UPPER_BOUND" units="mmol_per_gDW_per_hr" value="1000.0"/>
						<parameter id="OBJECTIVE_COEFFICIENT" value="0"/>
						<parameter id="FLUX_VALUE" units="mmol_per_gDW_per_hr" value="0"/>
					</listOfParameters>
				</kineticLaw>
			</reaction>
			<reaction id="R357" name="R357" reversible="true">
				<notes>
					<html:p>
						GENE_ASSOCIATION: Mb1424
					</html:p>
				</notes>
				<listOfReactants>
					<speciesReference species="ATP" stoichiometry="1.0"/>
					<speciesReference species="GMP" stoichiometry="1.0"/>
				</listOfReactants>
				<listOfProducts>
					<speciesReference species="ADP" stoichiometry="1.0"/>
					<speciesReference species="GDP" stoichiometry="1.0"/>
				</listOfProducts>
				<kineticLaw>
					<math xmlns="http://www.w3.org/1998/Math/MathML">
						<ci>
							 FLUX_VALUE 
						</ci>
					</math>
					<listOfParameters>
						<parameter id="LOWER_BOUND" units="mmol_per_gDW_per_hr" value="-1000.0"/>
						<parameter id="UPPER_BOUND" units="mmol_per_gDW_per_hr" value="1000.0"/>
						<parameter id="OBJECTIVE_COEFFICIENT" value="0"/>
						<parameter id="FLUX_VALUE" units="mmol_per_gDW_per_hr" value="0"/>
					</listOfParameters>
				</kineticLaw>
			</reaction>
			<reaction id="R358" name="R358" reversible="true">
				<notes>
					<html:p>
						GENE_ASSOCIATION: Mb2472c
					</html:p>
				</notes>
				<listOfReactants>
					<speciesReference species="ATP" stoichiometry="1.0"/>
					<speciesReference species="GDP" stoichiometry="1.0"/>
				</listOfReactants>
				<listOfProducts>
					<speciesReference species="ADP" stoichiometry="1.0"/>
					<speciesReference species="GTP" stoichiometry="1.0"/>
				</listOfProducts>
				<kineticLaw>
					<math xmlns="http://www.w3.org/1998/Math/MathML">
						<ci>
							 FLUX_VALUE 
						</ci>
					</math>
					<listOfParameters>
						<parameter id="LOWER_BOUND" units="mmol_per_gDW_per_hr" value="-1000.0"/>
						<parameter id="UPPER_BOUND" units="mmol_per_gDW_per_hr" value="1000.0"/>
						<parameter id="OBJECTIVE_COEFFICIENT" value="0"/>
						<parameter id="FLUX_VALUE" units="mmol_per_gDW_per_hr" value="0"/>
					</listOfParameters>
				</kineticLaw>
			</reaction>
			<reaction id="R359" name="R359" reversible="false">
				<notes>
					<html:p>
						GENE_ASSOCIATION: Mb3077c AND Mb3074c
					</html:p>
				</notes>
				<listOfReactants>
					<speciesReference species="GDP" stoichiometry="1.0"/>
					<speciesReference species="O2" stoichiometry="1.0"/>
					<speciesReference species="RTHIO" stoichiometry="1.0"/>
				</listOfReactants>
				<listOfProducts>
					<speciesReference species="DGDP" stoichiometry="1.0"/>
					<speciesReference species="OTHIO" stoichiometry="1.0"/>
				</listOfProducts>
				<kineticLaw>
					<math xmlns="http://www.w3.org/1998/Math/MathML">
						<ci>
							 FLUX_VALUE 
						</ci>
					</math>
					<listOfParameters>
						<parameter id="LOWER_BOUND" units="mmol_per_gDW_per_hr" value="0.0"/>
						<parameter id="UPPER_BOUND" units="mmol_per_gDW_per_hr" value="1000.0"/>
						<parameter id="OBJECTIVE_COEFFICIENT" value="0"/>
						<parameter id="FLUX_VALUE" units="mmol_per_gDW_per_hr" value="0"/>
					</listOfParameters>
				</kineticLaw>
			</reaction>
			<reaction id="R360" name="R360" reversible="false">
				<notes>
					<html:p>
						GENE_ASSOCIATION: Mb0585
					</html:p>
				</notes>
				<listOfReactants>
					<speciesReference species="COB_45_II" stoichiometry="1.0"/>
					<speciesReference species="GDP" stoichiometry="1.0"/>
					<speciesReference species="RTHIO" stoichiometry="1.0"/>
				</listOfReactants>
				<listOfProducts>
					<speciesReference species="COB_45_III" stoichiometry="1.0"/>
					<speciesReference species="DGDP" stoichiometry="1.0"/>
					<speciesReference species="OTHIO" stoichiometry="1.0"/>
				</listOfProducts>
				<kineticLaw>
					<math xmlns="http://www.w3.org/1998/Math/MathML">
						<ci>
							 FLUX_VALUE 
						</ci>
					</math>
					<listOfParameters>
						<parameter id="LOWER_BOUND" units="mmol_per_gDW_per_hr" value="0.0"/>
						<parameter id="UPPER_BOUND" units="mmol_per_gDW_per_hr" value="1000.0"/>
						<parameter id="OBJECTIVE_COEFFICIENT" value="0"/>
						<parameter id="FLUX_VALUE" units="mmol_per_gDW_per_hr" value="0"/>
					</listOfParameters>
				</kineticLaw>
			</reaction>
			<reaction id="R361" name="R361" reversible="true">
				<notes>
					<html:p>
						GENE_ASSOCIATION: Mb2472c
					</html:p>
				</notes>
				<listOfReactants>
					<speciesReference species="ATP" stoichiometry="1.0"/>
					<speciesReference species="DGDP" stoichiometry="1.0"/>
				</listOfReactants>
				<listOfProducts>
					<speciesReference species="ADP" stoichiometry="1.0"/>
					<speciesReference species="DGTP" stoichiometry="1.0"/>
				</listOfProducts>
				<kineticLaw>
					<math xmlns="http://www.w3.org/1998/Math/MathML">
						<ci>
							 FLUX_VALUE 
						</ci>
					</math>
					<listOfParameters>
						<parameter id="LOWER_BOUND" units="mmol_per_gDW_per_hr" value="-1000.0"/>
						<parameter id="UPPER_BOUND" units="mmol_per_gDW_per_hr" value="1000.0"/>
						<parameter id="OBJECTIVE_COEFFICIENT" value="0"/>
						<parameter id="FLUX_VALUE" units="mmol_per_gDW_per_hr" value="0"/>
					</listOfParameters>
				</kineticLaw>
			</reaction>
			<reaction id="R362" name="R362" reversible="false">
				<notes>
					<html:p>
						GENE_ASSOCIATION: Mb1621
					</html:p>
				</notes>
				<listOfReactants>
					<speciesReference species="ASP" stoichiometry="1.0"/>
					<speciesReference species="FUM" stoichiometry="1.0"/>
				</listOfReactants>
				<listOfProducts>
					<speciesReference species="ISUCC" stoichiometry="1.0"/>
					<speciesReference species="SUCC" stoichiometry="1.0"/>
				</listOfProducts>
				<kineticLaw>
					<math xmlns="http://www.w3.org/1998/Math/MathML">
						<ci>
							 FLUX_VALUE 
						</ci>
					</math>
					<listOfParameters>
						<parameter id="LOWER_BOUND" units="mmol_per_gDW_per_hr" value="0.0"/>
						<parameter id="UPPER_BOUND" units="mmol_per_gDW_per_hr" value="1000.0"/>
						<parameter id="OBJECTIVE_COEFFICIENT" value="0"/>
						<parameter id="FLUX_VALUE" units="mmol_per_gDW_per_hr" value="0"/>
					</listOfParameters>
				</kineticLaw>
			</reaction>
			<reaction id="R363" name="R363" reversible="false">
				<notes>
					<html:p>
						GENE_ASSOCIATION: Mb1621
					</html:p>
				</notes>
				<listOfReactants>
					<speciesReference species="ASP" stoichiometry="1.0"/>
					<speciesReference species="O2" stoichiometry="1.0"/>
				</listOfReactants>
				<listOfProducts>
					<speciesReference species="H2O2" stoichiometry="1.0"/>
					<speciesReference species="ISUCC" stoichiometry="1.0"/>
				</listOfProducts>
				<kineticLaw>
					<math xmlns="http://www.w3.org/1998/Math/MathML">
						<ci>
							 FLUX_VALUE 
						</ci>
					</math>
					<listOfParameters>
						<parameter id="LOWER_BOUND" units="mmol_per_gDW_per_hr" value="0.0"/>
						<parameter id="UPPER_BOUND" units="mmol_per_gDW_per_hr" value="1000.0"/>
						<parameter id="OBJECTIVE_COEFFICIENT" value="0"/>
						<parameter id="FLUX_VALUE" units="mmol_per_gDW_per_hr" value="0"/>
					</listOfParameters>
				</kineticLaw>
			</reaction>
			<reaction id="R364" name="R364" reversible="false">
				<notes>
					<html:p>
						GENE_ASSOCIATION: Mb1620
					</html:p>
				</notes>
				<listOfReactants>
					<speciesReference species="DHAP" stoichiometry="1.0"/>
					<speciesReference species="ISUCC" stoichiometry="1.0"/>
				</listOfReactants>
				<listOfProducts>
					<speciesReference species="PI" stoichiometry="1.0"/>
					<speciesReference species="QA" stoichiometry="1.0"/>
				</listOfProducts>
				<kineticLaw>
					<math xmlns="http://www.w3.org/1998/Math/MathML">
						<ci>
							 FLUX_VALUE 
						</ci>
					</math>
					<listOfParameters>
						<parameter id="LOWER_BOUND" units="mmol_per_gDW_per_hr" value="0.0"/>
						<parameter id="UPPER_BOUND" units="mmol_per_gDW_per_hr" value="1000.0"/>
						<parameter id="OBJECTIVE_COEFFICIENT" value="0"/>
						<parameter id="FLUX_VALUE" units="mmol_per_gDW_per_hr" value="0"/>
					</listOfParameters>
				</kineticLaw>
			</reaction>
			<reaction id="R365" name="R365" reversible="false">
				<notes>
					<html:p>
						GENE_ASSOCIATION: Mb1622
					</html:p>
				</notes>
				<listOfReactants>
					<speciesReference species="PRPP" stoichiometry="1.0"/>
					<speciesReference species="QA" stoichiometry="1.0"/>
				</listOfReactants>
				<listOfProducts>
					<speciesReference species="CO2" stoichiometry="1.0"/>
					<speciesReference species="NACN" stoichiometry="1.0"/>
					<speciesReference species="PPI" stoichiometry="1.0"/>
				</listOfProducts>
				<kineticLaw>
					<math xmlns="http://www.w3.org/1998/Math/MathML">
						<ci>
							 FLUX_VALUE 
						</ci>
					</math>
					<listOfParameters>
						<parameter id="LOWER_BOUND" units="mmol_per_gDW_per_hr" value="0.0"/>
						<parameter id="UPPER_BOUND" units="mmol_per_gDW_per_hr" value="1000.0"/>
						<parameter id="OBJECTIVE_COEFFICIENT" value="0"/>
						<parameter id="FLUX_VALUE" units="mmol_per_gDW_per_hr" value="0"/>
					</listOfParameters>
				</kineticLaw>
			</reaction>
			<reaction id="R367" name="R367" reversible="false">
				<notes>
					<html:p>
						GENE_ASSOCIATION: Mb0588c
					</html:p>
				</notes>
				<listOfReactants>
					<speciesReference species="NAC" stoichiometry="1.0"/>
					<speciesReference species="PRPP" stoichiometry="1.0"/>
				</listOfReactants>
				<listOfProducts>
					<speciesReference species="NACN" stoichiometry="1.0"/>
					<speciesReference species="PPI" stoichiometry="1.0"/>
				</listOfProducts>
				<kineticLaw>
					<math xmlns="http://www.w3.org/1998/Math/MathML">
						<ci>
							 FLUX_VALUE 
						</ci>
					</math>
					<listOfParameters>
						<parameter id="LOWER_BOUND" units="mmol_per_gDW_per_hr" value="0.0"/>
						<parameter id="UPPER_BOUND" units="mmol_per_gDW_per_hr" value="1000.0"/>
						<parameter id="OBJECTIVE_COEFFICIENT" value="0"/>
						<parameter id="FLUX_VALUE" units="mmol_per_gDW_per_hr" value="0"/>
					</listOfParameters>
				</kineticLaw>
			</reaction>
			<reaction id="R368" name="R368" reversible="false">
				<notes>
					<html:p>
						GENE_ASSOCIATION: Mb2444c
					</html:p>
				</notes>
				<listOfReactants>
					<speciesReference species="ATP" stoichiometry="1.0"/>
					<speciesReference species="NACN" stoichiometry="1.0"/>
				</listOfReactants>
				<listOfProducts>
					<speciesReference species="NAAD" stoichiometry="1.0"/>
					<speciesReference species="PPI" stoichiometry="1.0"/>
				</listOfProducts>
				<kineticLaw>
					<math xmlns="http://www.w3.org/1998/Math/MathML">
						<ci>
							 FLUX_VALUE 
						</ci>
					</math>
					<listOfParameters>
						<parameter id="LOWER_BOUND" units="mmol_per_gDW_per_hr" value="0.0"/>
						<parameter id="UPPER_BOUND" units="mmol_per_gDW_per_hr" value="1000.0"/>
						<parameter id="OBJECTIVE_COEFFICIENT" value="0"/>
						<parameter id="FLUX_VALUE" units="mmol_per_gDW_per_hr" value="0"/>
					</listOfParameters>
				</kineticLaw>
			</reaction>
			<reaction id="R369" name="R369" reversible="false">
				<notes>
					<html:p>
						GENE_ASSOCIATION: Mb2464c
					</html:p>
				</notes>
				<listOfReactants>
					<speciesReference species="ATP" stoichiometry="1.0"/>
					<speciesReference species="NAAD" stoichiometry="1.0"/>
					<speciesReference species="NH3" stoichiometry="1.0"/>
				</listOfReactants>
				<listOfProducts>
					<speciesReference species="AMP" stoichiometry="1.0"/>
					<speciesReference species="NAD" stoichiometry="1.0"/>
					<speciesReference species="PPI" stoichiometry="1.0"/>
				</listOfProducts>
				<kineticLaw>
					<math xmlns="http://www.w3.org/1998/Math/MathML">
						<ci>
							 FLUX_VALUE 
						</ci>
					</math>
					<listOfParameters>
						<parameter id="LOWER_BOUND" units="mmol_per_gDW_per_hr" value="0.0"/>
						<parameter id="UPPER_BOUND" units="mmol_per_gDW_per_hr" value="1000.0"/>
						<parameter id="OBJECTIVE_COEFFICIENT" value="0"/>
						<parameter id="FLUX_VALUE" units="mmol_per_gDW_per_hr" value="0"/>
					</listOfParameters>
				</kineticLaw>
			</reaction>
			<reaction id="R370" name="R370" reversible="false">
				<notes>
					<html:p>
						GENE_ASSOCIATION: Mb2464c
					</html:p>
				</notes>
				<listOfReactants>
					<speciesReference species="ATP" stoichiometry="1.0"/>
					<speciesReference species="GLN" stoichiometry="1.0"/>
					<speciesReference species="NAAD" stoichiometry="1.0"/>
				</listOfReactants>
				<listOfProducts>
					<speciesReference species="AMP" stoichiometry="1.0"/>
					<speciesReference species="GLU" stoichiometry="1.0"/>
					<speciesReference species="NAD" stoichiometry="1.0"/>
					<speciesReference species="PPI" stoichiometry="1.0"/>
				</listOfProducts>
				<kineticLaw>
					<math xmlns="http://www.w3.org/1998/Math/MathML">
						<ci>
							 FLUX_VALUE 
						</ci>
					</math>
					<listOfParameters>
						<parameter id="LOWER_BOUND" units="mmol_per_gDW_per_hr" value="0.0"/>
						<parameter id="UPPER_BOUND" units="mmol_per_gDW_per_hr" value="1000.0"/>
						<parameter id="OBJECTIVE_COEFFICIENT" value="0"/>
						<parameter id="FLUX_VALUE" units="mmol_per_gDW_per_hr" value="0"/>
					</listOfParameters>
				</kineticLaw>
			</reaction>
			<reaction id="R371" name="R371" reversible="false">
				<notes>
					<html:p>
						GENE_ASSOCIATION: Mb3335
					</html:p>
				</notes>
				<listOfReactants>
					<speciesReference species="NAC" stoichiometry="1.0"/>
					<speciesReference species="R1P" stoichiometry="1.0"/>
				</listOfReactants>
				<listOfProducts>
					<speciesReference species="NACD" stoichiometry="1.0"/>
					<speciesReference species="PI" stoichiometry="1.0"/>
				</listOfProducts>
				<kineticLaw>
					<math xmlns="http://www.w3.org/1998/Math/MathML">
						<ci>
							 FLUX_VALUE 
						</ci>
					</math>
					<listOfParameters>
						<parameter id="LOWER_BOUND" units="mmol_per_gDW_per_hr" value="0.0"/>
						<parameter id="UPPER_BOUND" units="mmol_per_gDW_per_hr" value="1000.0"/>
						<parameter id="OBJECTIVE_COEFFICIENT" value="0"/>
						<parameter id="FLUX_VALUE" units="mmol_per_gDW_per_hr" value="0"/>
					</listOfParameters>
				</kineticLaw>
			</reaction>
			<reaction id="R372" name="R372" reversible="false">
				<notes>
					<html:p>
						GENE_ASSOCIATION: Mb3335
					</html:p>
				</notes>
				<listOfReactants>
					<speciesReference species="NAM" stoichiometry="1.0"/>
					<speciesReference species="R1P" stoichiometry="1.0"/>
				</listOfReactants>
				<listOfProducts>
					<speciesReference species="NAMD" stoichiometry="1.0"/>
					<speciesReference species="PI" stoichiometry="1.0"/>
				</listOfProducts>
				<kineticLaw>
					<math xmlns="http://www.w3.org/1998/Math/MathML">
						<ci>
							 FLUX_VALUE 
						</ci>
					</math>
					<listOfParameters>
						<parameter id="LOWER_BOUND" units="mmol_per_gDW_per_hr" value="0.0"/>
						<parameter id="UPPER_BOUND" units="mmol_per_gDW_per_hr" value="1000.0"/>
						<parameter id="OBJECTIVE_COEFFICIENT" value="0"/>
						<parameter id="FLUX_VALUE" units="mmol_per_gDW_per_hr" value="0"/>
					</listOfParameters>
				</kineticLaw>
			</reaction>
			<reaction id="R373" name="R373" reversible="false">
				<notes>
					<html:p>
						GENE_ASSOCIATION: Mb0418c
					</html:p>
				</notes>
				<listOfReactants>
					<speciesReference species="ATP" stoichiometry="1.0"/>
					<speciesReference species="NACD" stoichiometry="1.0"/>
				</listOfReactants>
				<listOfProducts>
					<speciesReference species="ADP" stoichiometry="1.0"/>
					<speciesReference species="NACN" stoichiometry="1.0"/>
				</listOfProducts>
				<kineticLaw>
					<math xmlns="http://www.w3.org/1998/Math/MathML">
						<ci>
							 FLUX_VALUE 
						</ci>
					</math>
					<listOfParameters>
						<parameter id="LOWER_BOUND" units="mmol_per_gDW_per_hr" value="0.0"/>
						<parameter id="UPPER_BOUND" units="mmol_per_gDW_per_hr" value="1000.0"/>
						<parameter id="OBJECTIVE_COEFFICIENT" value="0"/>
						<parameter id="FLUX_VALUE" units="mmol_per_gDW_per_hr" value="0"/>
					</listOfParameters>
				</kineticLaw>
			</reaction>
			<reaction id="R374" name="R374" reversible="false">
				<notes>
					<html:p>
						GENE_ASSOCIATION: 
					</html:p>
				</notes>
				<listOfReactants>
					<speciesReference species="ATP" stoichiometry="1.0"/>
					<speciesReference species="NAMD" stoichiometry="1.0"/>
				</listOfReactants>
				<listOfProducts>
					<speciesReference species="ADP" stoichiometry="1.0"/>
					<speciesReference species="NAMN" stoichiometry="1.0"/>
				</listOfProducts>
				<kineticLaw>
					<math xmlns="http://www.w3.org/1998/Math/MathML">
						<ci>
							 FLUX_VALUE 
						</ci>
					</math>
					<listOfParameters>
						<parameter id="LOWER_BOUND" units="mmol_per_gDW_per_hr" value="0.0"/>
						<parameter id="UPPER_BOUND" units="mmol_per_gDW_per_hr" value="1000.0"/>
						<parameter id="OBJECTIVE_COEFFICIENT" value="0"/>
						<parameter id="FLUX_VALUE" units="mmol_per_gDW_per_hr" value="0"/>
					</listOfParameters>
				</kineticLaw>
			</reaction>
			<reaction id="R375" name="R375" reversible="false">
				<notes>
					<html:p>
						GENE_ASSOCIATION: Mb2444c
					</html:p>
				</notes>
				<listOfReactants>
					<speciesReference species="ATP" stoichiometry="1.0"/>
					<speciesReference species="NAMN" stoichiometry="1.0"/>
				</listOfReactants>
				<listOfProducts>
					<speciesReference species="NAD" stoichiometry="1.0"/>
					<speciesReference species="PPI" stoichiometry="1.0"/>
				</listOfProducts>
				<kineticLaw>
					<math xmlns="http://www.w3.org/1998/Math/MathML">
						<ci>
							 FLUX_VALUE 
						</ci>
					</math>
					<listOfParameters>
						<parameter id="LOWER_BOUND" units="mmol_per_gDW_per_hr" value="0.0"/>
						<parameter id="UPPER_BOUND" units="mmol_per_gDW_per_hr" value="1000.0"/>
						<parameter id="OBJECTIVE_COEFFICIENT" value="0"/>
						<parameter id="FLUX_VALUE" units="mmol_per_gDW_per_hr" value="0"/>
					</listOfParameters>
				</kineticLaw>
			</reaction>
			<reaction id="R376" name="R376" reversible="true">
				<notes>
					<html:p>
						GENE_ASSOCIATION: Mb0160 AND Mb0162 AND Mb0161
					</html:p>
				</notes>
				<listOfReactants>
					<speciesReference species="NAD" stoichiometry="1.0"/>
					<speciesReference species="NADPH" stoichiometry="1.0"/>
				</listOfReactants>
				<listOfProducts>
					<speciesReference species="NADH" stoichiometry="1.0"/>
					<speciesReference species="NADP" stoichiometry="1.0"/>
				</listOfProducts>
				<kineticLaw>
					<math xmlns="http://www.w3.org/1998/Math/MathML">
						<ci>
							 FLUX_VALUE 
						</ci>
					</math>
					<listOfParameters>
						<parameter id="LOWER_BOUND" units="mmol_per_gDW_per_hr" value="-1000.0"/>
						<parameter id="UPPER_BOUND" units="mmol_per_gDW_per_hr" value="1000.0"/>
						<parameter id="OBJECTIVE_COEFFICIENT" value="0"/>
						<parameter id="FLUX_VALUE" units="mmol_per_gDW_per_hr" value="0"/>
					</listOfParameters>
				</kineticLaw>
			</reaction>
			<reaction id="R377" name="R377" reversible="false">
				<notes>
					<html:p>
						GENE_ASSOCIATION: Mb1721
					</html:p>
				</notes>
				<listOfReactants>
					<speciesReference species="ATP" stoichiometry="1.0"/>
					<speciesReference species="NAD" stoichiometry="1.0"/>
				</listOfReactants>
				<listOfProducts>
					<speciesReference species="ADP" stoichiometry="1.0"/>
					<speciesReference species="NADP" stoichiometry="1.0"/>
				</listOfProducts>
				<kineticLaw>
					<math xmlns="http://www.w3.org/1998/Math/MathML">
						<ci>
							 FLUX_VALUE 
						</ci>
					</math>
					<listOfParameters>
						<parameter id="LOWER_BOUND" units="mmol_per_gDW_per_hr" value="0.0"/>
						<parameter id="UPPER_BOUND" units="mmol_per_gDW_per_hr" value="1000.0"/>
						<parameter id="OBJECTIVE_COEFFICIENT" value="0"/>
						<parameter id="FLUX_VALUE" units="mmol_per_gDW_per_hr" value="0"/>
					</listOfParameters>
				</kineticLaw>
			</reaction>
			<reaction id="R378" name="R378" reversible="false">
				<notes>
					<html:p>
						GENE_ASSOCIATION: 
					</html:p>
				</notes>
				<listOfReactants>
					<speciesReference species="NADP" stoichiometry="1.0"/>
				</listOfReactants>
				<listOfProducts>
					<speciesReference species="NAD" stoichiometry="1.0"/>
					<speciesReference species="PI" stoichiometry="1.0"/>
				</listOfProducts>
				<kineticLaw>
					<math xmlns="http://www.w3.org/1998/Math/MathML">
						<ci>
							 FLUX_VALUE 
						</ci>
					</math>
					<listOfParameters>
						<parameter id="LOWER_BOUND" units="mmol_per_gDW_per_hr" value="0.0"/>
						<parameter id="UPPER_BOUND" units="mmol_per_gDW_per_hr" value="1000.0"/>
						<parameter id="OBJECTIVE_COEFFICIENT" value="0"/>
						<parameter id="FLUX_VALUE" units="mmol_per_gDW_per_hr" value="0"/>
					</listOfParameters>
				</kineticLaw>
			</reaction>
			<reaction id="R379" name="R379" reversible="false">
				<notes>
					<html:p>
						GENE_ASSOCIATION: Mb2732 OR Mb3331c
					</html:p>
				</notes>
				<listOfReactants>
					<speciesReference species="NAD" stoichiometry="1.0"/>
					<speciesReference species="NADPH" stoichiometry="1.0"/>
				</listOfReactants>
				<listOfProducts>
					<speciesReference species="NADH" stoichiometry="1.0"/>
					<speciesReference species="NADP" stoichiometry="1.0"/>
				</listOfProducts>
				<kineticLaw>
					<math xmlns="http://www.w3.org/1998/Math/MathML">
						<ci>
							 FLUX_VALUE 
						</ci>
					</math>
					<listOfParameters>
						<parameter id="LOWER_BOUND" units="mmol_per_gDW_per_hr" value="0.0"/>
						<parameter id="UPPER_BOUND" units="mmol_per_gDW_per_hr" value="1000.0"/>
						<parameter id="OBJECTIVE_COEFFICIENT" value="0"/>
						<parameter id="FLUX_VALUE" units="mmol_per_gDW_per_hr" value="0"/>
					</listOfParameters>
				</kineticLaw>
			</reaction>
			<reaction id="R380" name="R380" reversible="false">
				<notes>
					<html:p>
						GENE_ASSOCIATION: Mb3224c
					</html:p>
				</notes>
				<listOfReactants>
					<speciesReference species="NAD" stoichiometry="1.0"/>
				</listOfReactants>
				<listOfProducts>
					<speciesReference species="AMP" stoichiometry="1.0"/>
					<speciesReference species="NAMN" stoichiometry="1.0"/>
				</listOfProducts>
				<kineticLaw>
					<math xmlns="http://www.w3.org/1998/Math/MathML">
						<ci>
							 FLUX_VALUE 
						</ci>
					</math>
					<listOfParameters>
						<parameter id="LOWER_BOUND" units="mmol_per_gDW_per_hr" value="0.0"/>
						<parameter id="UPPER_BOUND" units="mmol_per_gDW_per_hr" value="1000.0"/>
						<parameter id="OBJECTIVE_COEFFICIENT" value="0"/>
						<parameter id="FLUX_VALUE" units="mmol_per_gDW_per_hr" value="0"/>
					</listOfParameters>
				</kineticLaw>
			</reaction>
			<reaction id="R381" name="R381" reversible="false">
				<notes>
					<html:p>
						GENE_ASSOCIATION: Mb1450 OR Mb1975
					</html:p>
				</notes>
				<listOfReactants>
					<speciesReference species="GTP" stoichiometry="1.0"/>
				</listOfReactants>
				<listOfProducts>
					<speciesReference species="D6RP5P" stoichiometry="1.0"/>
					<speciesReference species="FOR" stoichiometry="1.0"/>
					<speciesReference species="PPI" stoichiometry="1.0"/>
				</listOfProducts>
				<kineticLaw>
					<math xmlns="http://www.w3.org/1998/Math/MathML">
						<ci>
							 FLUX_VALUE 
						</ci>
					</math>
					<listOfParameters>
						<parameter id="LOWER_BOUND" units="mmol_per_gDW_per_hr" value="0.0"/>
						<parameter id="UPPER_BOUND" units="mmol_per_gDW_per_hr" value="1000.0"/>
						<parameter id="OBJECTIVE_COEFFICIENT" value="0"/>
						<parameter id="FLUX_VALUE" units="mmol_per_gDW_per_hr" value="0"/>
					</listOfParameters>
				</kineticLaw>
			</reaction>
			<reaction id="R382" name="R382" reversible="false">
				<notes>
					<html:p>
						GENE_ASSOCIATION: Mb2690 OR Mb1444
					</html:p>
				</notes>
				<listOfReactants>
					<speciesReference species="D6RP5P" stoichiometry="1.0"/>
				</listOfReactants>
				<listOfProducts>
					<speciesReference species="A6RP5P" stoichiometry="1.0"/>
					<speciesReference species="NH3" stoichiometry="1.0"/>
				</listOfProducts>
				<kineticLaw>
					<math xmlns="http://www.w3.org/1998/Math/MathML">
						<ci>
							 FLUX_VALUE 
						</ci>
					</math>
					<listOfParameters>
						<parameter id="LOWER_BOUND" units="mmol_per_gDW_per_hr" value="0.0"/>
						<parameter id="UPPER_BOUND" units="mmol_per_gDW_per_hr" value="1000.0"/>
						<parameter id="OBJECTIVE_COEFFICIENT" value="0"/>
						<parameter id="FLUX_VALUE" units="mmol_per_gDW_per_hr" value="0"/>
					</listOfParameters>
				</kineticLaw>
			</reaction>
			<reaction id="R383" name="R383" reversible="false">
				<notes>
					<html:p>
						GENE_ASSOCIATION: Mb2690 OR Mb1444
					</html:p>
				</notes>
				<listOfReactants>
					<speciesReference species="A6RP5P" stoichiometry="1.0"/>
					<speciesReference species="NADPH" stoichiometry="1.0"/>
				</listOfReactants>
				<listOfProducts>
					<speciesReference species="A6RP5P2" stoichiometry="1.0"/>
					<speciesReference species="NADP" stoichiometry="1.0"/>
				</listOfProducts>
				<kineticLaw>
					<math xmlns="http://www.w3.org/1998/Math/MathML">
						<ci>
							 FLUX_VALUE 
						</ci>
					</math>
					<listOfParameters>
						<parameter id="LOWER_BOUND" units="mmol_per_gDW_per_hr" value="0.0"/>
						<parameter id="UPPER_BOUND" units="mmol_per_gDW_per_hr" value="1000.0"/>
						<parameter id="OBJECTIVE_COEFFICIENT" value="0"/>
						<parameter id="FLUX_VALUE" units="mmol_per_gDW_per_hr" value="0"/>
					</listOfParameters>
				</kineticLaw>
			</reaction>
			<reaction id="R384" name="R384" reversible="false">
				<notes>
					<html:p>
						GENE_ASSOCIATION: 
					</html:p>
				</notes>
				<listOfReactants>
					<speciesReference species="A6RP5P2" stoichiometry="1.0"/>
				</listOfReactants>
				<listOfProducts>
					<speciesReference species="A6RP" stoichiometry="1.0"/>
					<speciesReference species="PI" stoichiometry="1.0"/>
				</listOfProducts>
				<kineticLaw>
					<math xmlns="http://www.w3.org/1998/Math/MathML">
						<ci>
							 FLUX_VALUE 
						</ci>
					</math>
					<listOfParameters>
						<parameter id="LOWER_BOUND" units="mmol_per_gDW_per_hr" value="0.0"/>
						<parameter id="UPPER_BOUND" units="mmol_per_gDW_per_hr" value="1000.0"/>
						<parameter id="OBJECTIVE_COEFFICIENT" value="0"/>
						<parameter id="FLUX_VALUE" units="mmol_per_gDW_per_hr" value="0"/>
					</listOfParameters>
				</kineticLaw>
			</reaction>
			<reaction id="R385" name="R385" reversible="false">
				<notes>
					<html:p>
						GENE_ASSOCIATION: Mb1975
					</html:p>
				</notes>
				<listOfReactants>
					<speciesReference species="RL5P" stoichiometry="1.0"/>
				</listOfReactants>
				<listOfProducts>
					<speciesReference species="DB4P" stoichiometry="1.0"/>
					<speciesReference species="FOR" stoichiometry="1.0"/>
				</listOfProducts>
				<kineticLaw>
					<math xmlns="http://www.w3.org/1998/Math/MathML">
						<ci>
							 FLUX_VALUE 
						</ci>
					</math>
					<listOfParameters>
						<parameter id="LOWER_BOUND" units="mmol_per_gDW_per_hr" value="0.0"/>
						<parameter id="UPPER_BOUND" units="mmol_per_gDW_per_hr" value="1000.0"/>
						<parameter id="OBJECTIVE_COEFFICIENT" value="0"/>
						<parameter id="FLUX_VALUE" units="mmol_per_gDW_per_hr" value="0"/>
					</listOfParameters>
				</kineticLaw>
			</reaction>
			<reaction id="R386" name="R386" reversible="false">
				<notes>
					<html:p>
						GENE_ASSOCIATION: Mb1451
					</html:p>
				</notes>
				<listOfReactants>
					<speciesReference species="A6RP" stoichiometry="1.0"/>
					<speciesReference species="DB4P" stoichiometry="1.0"/>
				</listOfReactants>
				<listOfProducts>
					<speciesReference species="D8RL" stoichiometry="1.0"/>
					<speciesReference species="PI" stoichiometry="1.0"/>
				</listOfProducts>
				<kineticLaw>
					<math xmlns="http://www.w3.org/1998/Math/MathML">
						<ci>
							 FLUX_VALUE 
						</ci>
					</math>
					<listOfParameters>
						<parameter id="LOWER_BOUND" units="mmol_per_gDW_per_hr" value="0.0"/>
						<parameter id="UPPER_BOUND" units="mmol_per_gDW_per_hr" value="1000.0"/>
						<parameter id="OBJECTIVE_COEFFICIENT" value="0"/>
						<parameter id="FLUX_VALUE" units="mmol_per_gDW_per_hr" value="0"/>
					</listOfParameters>
				</kineticLaw>
			</reaction>
			<reaction id="R387" name="R387" reversible="false">
				<notes>
					<html:p>
						GENE_ASSOCIATION: Mb1447
					</html:p>
				</notes>
				<listOfReactants>
					<speciesReference species="D8RL" stoichiometry="2.0"/>
				</listOfReactants>
				<listOfProducts>
					<speciesReference species="A6RP" stoichiometry="1.0"/>
					<speciesReference species="RIBFLAV" stoichiometry="1.0"/>
				</listOfProducts>
				<kineticLaw>
					<math xmlns="http://www.w3.org/1998/Math/MathML">
						<ci>
							 FLUX_VALUE 
						</ci>
					</math>
					<listOfParameters>
						<parameter id="LOWER_BOUND" units="mmol_per_gDW_per_hr" value="0.0"/>
						<parameter id="UPPER_BOUND" units="mmol_per_gDW_per_hr" value="1000.0"/>
						<parameter id="OBJECTIVE_COEFFICIENT" value="0"/>
						<parameter id="FLUX_VALUE" units="mmol_per_gDW_per_hr" value="0"/>
					</listOfParameters>
				</kineticLaw>
			</reaction>
			<reaction id="R388" name="R388" reversible="false">
				<notes>
					<html:p>
						GENE_ASSOCIATION: Mb2809c
					</html:p>
				</notes>
				<listOfReactants>
					<speciesReference species="ATP" stoichiometry="1.0"/>
					<speciesReference species="RIBFLAV" stoichiometry="1.0"/>
				</listOfReactants>
				<listOfProducts>
					<speciesReference species="ADP" stoichiometry="1.0"/>
					<speciesReference species="FMN" stoichiometry="1.0"/>
				</listOfProducts>
				<kineticLaw>
					<math xmlns="http://www.w3.org/1998/Math/MathML">
						<ci>
							 FLUX_VALUE 
						</ci>
					</math>
					<listOfParameters>
						<parameter id="LOWER_BOUND" units="mmol_per_gDW_per_hr" value="0.0"/>
						<parameter id="UPPER_BOUND" units="mmol_per_gDW_per_hr" value="1000.0"/>
						<parameter id="OBJECTIVE_COEFFICIENT" value="0"/>
						<parameter id="FLUX_VALUE" units="mmol_per_gDW_per_hr" value="0"/>
					</listOfParameters>
				</kineticLaw>
			</reaction>
			<reaction id="R388b" name="R388b" reversible="false">
				<notes>
					<html:p>
						GENE_ASSOCIATION: 
					</html:p>
				</notes>
				<listOfReactants>
					<speciesReference species="FMN" stoichiometry="1.0"/>
					<speciesReference species="H" stoichiometry="1.0"/>
					<speciesReference species="NADH" stoichiometry="0.0"/>
				</listOfReactants>
				<listOfProducts>
					<speciesReference species="FMNH2" stoichiometry="1.0"/>
					<speciesReference species="NADH" stoichiometry="0.0"/>
				</listOfProducts>
				<kineticLaw>
					<math xmlns="http://www.w3.org/1998/Math/MathML">
						<ci>
							 FLUX_VALUE 
						</ci>
					</math>
					<listOfParameters>
						<parameter id="LOWER_BOUND" units="mmol_per_gDW_per_hr" value="0.0"/>
						<parameter id="UPPER_BOUND" units="mmol_per_gDW_per_hr" value="1000.0"/>
						<parameter id="OBJECTIVE_COEFFICIENT" value="0"/>
						<parameter id="FLUX_VALUE" units="mmol_per_gDW_per_hr" value="0"/>
					</listOfParameters>
				</kineticLaw>
			</reaction>
			<reaction id="R388c" name="R388c" reversible="false">
				<notes>
					<html:p>
						GENE_ASSOCIATION: 
					</html:p>
				</notes>
				<listOfReactants>
					<speciesReference species="FMNH2" stoichiometry="1.0"/>
					<speciesReference species="H" stoichiometry="1.0"/>
					<speciesReference species="NADH" stoichiometry="1.0"/>
					<speciesReference species="O2" stoichiometry="1.0"/>
				</listOfReactants>
				<listOfProducts>
					<speciesReference species="DMB" stoichiometry="1.0"/>
					<speciesReference species="E4P" stoichiometry="1.0"/>
					<speciesReference species="NAD" stoichiometry="1.0"/>
				</listOfProducts>
				<kineticLaw>
					<math xmlns="http://www.w3.org/1998/Math/MathML">
						<ci>
							 FLUX_VALUE 
						</ci>
					</math>
					<listOfParameters>
						<parameter id="LOWER_BOUND" units="mmol_per_gDW_per_hr" value="0.0"/>
						<parameter id="UPPER_BOUND" units="mmol_per_gDW_per_hr" value="1000.0"/>
						<parameter id="OBJECTIVE_COEFFICIENT" value="0"/>
						<parameter id="FLUX_VALUE" units="mmol_per_gDW_per_hr" value="0"/>
					</listOfParameters>
				</kineticLaw>
			</reaction>
			<reaction id="R388d" name="R388d" reversible="false">
				<notes>
					<html:p>
						GENE_ASSOCIATION: 
					</html:p>
				</notes>
				<listOfReactants>
					<speciesReference species="DMB" stoichiometry="1.0"/>
					<speciesReference species="NACN" stoichiometry="1.0"/>
				</listOfReactants>
				<listOfProducts>
					<speciesReference species="ARP" stoichiometry="1.0"/>
				</listOfProducts>
				<kineticLaw>
					<math xmlns="http://www.w3.org/1998/Math/MathML">
						<ci>
							 FLUX_VALUE 
						</ci>
					</math>
					<listOfParameters>
						<parameter id="LOWER_BOUND" units="mmol_per_gDW_per_hr" value="0.0"/>
						<parameter id="UPPER_BOUND" units="mmol_per_gDW_per_hr" value="1000.0"/>
						<parameter id="OBJECTIVE_COEFFICIENT" value="0"/>
						<parameter id="FLUX_VALUE" units="mmol_per_gDW_per_hr" value="0"/>
					</listOfParameters>
				</kineticLaw>
			</reaction>
			<reaction id="R389" name="R389" reversible="false">
				<notes>
					<html:p>
						GENE_ASSOCIATION: Mb2809c
					</html:p>
				</notes>
				<listOfReactants>
					<speciesReference species="ATP" stoichiometry="1.0"/>
					<speciesReference species="FMN" stoichiometry="1.0"/>
				</listOfReactants>
				<listOfProducts>
					<speciesReference species="FAD" stoichiometry="1.0"/>
					<speciesReference species="PPI" stoichiometry="1.0"/>
				</listOfProducts>
				<kineticLaw>
					<math xmlns="http://www.w3.org/1998/Math/MathML">
						<ci>
							 FLUX_VALUE 
						</ci>
					</math>
					<listOfParameters>
						<parameter id="LOWER_BOUND" units="mmol_per_gDW_per_hr" value="0.0"/>
						<parameter id="UPPER_BOUND" units="mmol_per_gDW_per_hr" value="1000.0"/>
						<parameter id="OBJECTIVE_COEFFICIENT" value="0"/>
						<parameter id="FLUX_VALUE" units="mmol_per_gDW_per_hr" value="0"/>
					</listOfParameters>
				</kineticLaw>
			</reaction>
			<reaction id="R390" name="R390" reversible="false">
				<notes>
					<html:p>
						GENE_ASSOCIATION: Mb2249
					</html:p>
				</notes>
				<listOfReactants>
					<speciesReference species="METTHF" stoichiometry="1.0"/>
					<speciesReference species="OMVAL" stoichiometry="1.0"/>
				</listOfReactants>
				<listOfProducts>
					<speciesReference species="AKP" stoichiometry="1.0"/>
					<speciesReference species="THF" stoichiometry="1.0"/>
				</listOfProducts>
				<kineticLaw>
					<math xmlns="http://www.w3.org/1998/Math/MathML">
						<ci>
							 FLUX_VALUE 
						</ci>
					</math>
					<listOfParameters>
						<parameter id="LOWER_BOUND" units="mmol_per_gDW_per_hr" value="0.0"/>
						<parameter id="UPPER_BOUND" units="mmol_per_gDW_per_hr" value="1000.0"/>
						<parameter id="OBJECTIVE_COEFFICIENT" value="0"/>
						<parameter id="FLUX_VALUE" units="mmol_per_gDW_per_hr" value="0"/>
					</listOfParameters>
				</kineticLaw>
			</reaction>
			<reaction id="R391" name="R391" reversible="false">
				<notes>
					<html:p>
						GENE_ASSOCIATION: Mb2603
					</html:p>
				</notes>
				<listOfReactants>
					<speciesReference species="AKP" stoichiometry="1.0"/>
					<speciesReference species="NADPH" stoichiometry="1.0"/>
				</listOfReactants>
				<listOfProducts>
					<speciesReference species="NADP" stoichiometry="1.0"/>
					<speciesReference species="PANT" stoichiometry="1.0"/>
				</listOfProducts>
				<kineticLaw>
					<math xmlns="http://www.w3.org/1998/Math/MathML">
						<ci>
							 FLUX_VALUE 
						</ci>
					</math>
					<listOfParameters>
						<parameter id="LOWER_BOUND" units="mmol_per_gDW_per_hr" value="0.0"/>
						<parameter id="UPPER_BOUND" units="mmol_per_gDW_per_hr" value="1000.0"/>
						<parameter id="OBJECTIVE_COEFFICIENT" value="0"/>
						<parameter id="FLUX_VALUE" units="mmol_per_gDW_per_hr" value="0"/>
					</listOfParameters>
				</kineticLaw>
			</reaction>
			<reaction id="R392" name="R392" reversible="false">
				<notes>
					<html:p>
						GENE_ASSOCIATION: Mb3632c
					</html:p>
				</notes>
				<listOfReactants>
					<speciesReference species="ATP" stoichiometry="1.0"/>
					<speciesReference species="PANT" stoichiometry="1.0"/>
					<speciesReference species="bALA" stoichiometry="1.0"/>
				</listOfReactants>
				<listOfProducts>
					<speciesReference species="AMP" stoichiometry="1.0"/>
[truncated: 509,247 more chars]
